# Supplementary material for: The RGD-binding integrins αvβ6 and αvβ8 are receptors for mouse adenovirus-1 and -3 infection
Source: PLoS Pathog. 2021 Dec 15;17(12):e1010083. doi: 10.1371/journal.ppat.1010083 (PMC8673666; doi:10.1371/journal.ppat.1010083)
Supplement: S1 Dataset — The mouse integrin complex structures were modeled as described in Materials and Methods resulting in complex mαvβ6-A20M1. (PDB) [file ppat.1010083.s001.pdb]

EXPDTA    THEORETICAL MODEL, MODELLER 10.1 2021/07/14 14:16:42
REMARK   6 MODELLER OBJECTIVE FUNCTION:     31178.6992
REMARK   6 MODELLER BEST TEMPLATE % SEQ ID:  92.832
REMARK   6 SEQUENCE: Va6b
REMARK   6 ALIGNMENT: ali-mult_ed.pir
REMARK   6 SCRIPT: model_mult.py
REMARK   6 TEMPLATE: 6ffoA 1:A - 596:A MODELS 1:A - 595:A AT 92.8%
REMARK   6 TEMPLATE: 6ffoA 113:B - 354:B MODELS 596:B - 837:B AT 92.8%
REMARK   6 TEMPLATE: 6ffoA 209:D - 228:D MODELS 838:C - 857:C AT 92.8%
REMARK   6 TEMPLATE: 4wk0A 1:A - 452:A MODELS 1:A - 441:A AT 43.6%
REMARK   6 TEMPLATE: 4wk0A 120:B - 361:B MODELS 596:B - 837:B AT 43.6%
REMARK   6 TEMPLATE: 4wk0A 1524:C - 1526:C MODELS 844:C - 846:C AT 43.6%
REMARK   6 TEMPLATE: 6ujaA 1:A - 593:A MODELS 1:A - 593:A AT 78.6%
REMARK   6 TEMPLATE: 6ujaA 102:B - 345:B MODELS 596:B - 837:B AT 78.6%
REMARK   6 TEMPLATE: 6ujaA 209:D - 228:D MODELS 838:C - 857:C AT 78.6%
SSBOND   1 CYS A   59    CYS A   67                          1555   1555  2.03
SSBOND   2 CYS A  108    CYS A  128                          1555   1555  2.04
SSBOND   3 CYS A  142    CYS A  155                          1555   1555  2.03
SSBOND   4 CYS A  461    CYS A  472                          1555   1555  2.03
SSBOND   5 CYS A  478    CYS A  535                          1555   1555  2.03
SSBOND   6 CYS B  663    CYS B  670                          1555   1555  2.04
SSBOND   7 CYS B  718    CYS B  759                          1555   1555  2.03
ATOM      1  N   PHE A   1      10.953 -12.824  52.077  1.00143.14           N
ATOM      2  CA  PHE A   1      11.061 -11.856  53.198  1.00143.14           C
ATOM      3  CB  PHE A   1      10.821 -12.566  54.545  1.00143.14           C
ATOM      4  CG  PHE A   1      11.846 -13.634  54.728  1.00143.14           C
ATOM      5  CD1 PHE A   1      13.126 -13.324  55.126  1.00143.14           C
ATOM      6  CD2 PHE A   1      11.526 -14.956  54.521  1.00143.14           C
ATOM      7  CE1 PHE A   1      14.072 -14.305  55.299  1.00143.14           C
ATOM      8  CE2 PHE A   1      12.469 -15.943  54.694  1.00143.14           C
ATOM      9  CZ  PHE A   1      13.747 -15.621  55.082  1.00143.14           C
ATOM     10  C   PHE A   1      12.401 -11.183  53.234  1.00143.14           C
ATOM     11  O   PHE A   1      12.567 -10.138  53.859  1.00143.14           O
ATOM     12  N   ASN A   2      13.393 -11.805  52.573  1.00112.82           N
ATOM     13  CA  ASN A   2      14.763 -11.372  52.504  1.00112.82           C
ATOM     14  CB  ASN A   2      15.759 -12.524  52.269  1.00112.82           C
ATOM     15  CG  ASN A   2      15.419 -13.244  50.979  1.00112.82           C
ATOM     16  OD1 ASN A   2      14.256 -13.533  50.699  1.00112.82           O
ATOM     17  ND2 ASN A   2      16.467 -13.556  50.170  1.00112.82           N
ATOM     18  C   ASN A   2      15.036 -10.257  51.524  1.00112.82           C
ATOM     19  O   ASN A   2      16.151  -9.741  51.512  1.00112.82           O
ATOM     20  N   LEU A   3      14.109  -9.897  50.611  1.00114.68           N
ATOM     21  CA  LEU A   3      14.470  -8.861  49.665  1.00114.68           C
ATOM     22  CB  LEU A   3      13.441  -8.570  48.552  1.00114.68           C
ATOM     23  CG  LEU A   3      13.192  -9.725  47.563  1.00114.68           C
ATOM     24  CD1 LEU A   3      12.299 -10.809  48.173  1.00114.68           C
ATOM     25  CD2 LEU A   3      12.660  -9.211  46.220  1.00114.68           C
ATOM     26  C   LEU A   3      14.700  -7.550  50.362  1.00114.68           C
ATOM     27  O   LEU A   3      13.996  -7.192  51.305  1.00114.68           O
ATOM     28  N   ASP A   4      15.709  -6.788  49.880  1.00 66.56           N
ATOM     29  CA  ASP A   4      16.052  -5.515  50.458  1.00 66.56           C
ATOM     30  CB  ASP A   4      17.548  -5.172  50.331  1.00 66.56           C
ATOM     31  CG  ASP A   4      17.826  -3.921  51.156  1.00 66.56           C
ATOM     32  OD1 ASP A   4      16.913  -3.492  51.910  1.00 66.56           O
ATOM     33  OD2 ASP A   4      18.955  -3.375  51.043  1.00 66.56           O
ATOM     34  C   ASP A   4      15.289  -4.428  49.755  1.00 66.56           C
ATOM     35  O   ASP A   4      15.653  -3.988  48.665  1.00 66.56           O
ATOM     36  N   VAL A   5      14.163  -4.014  50.363  1.00134.82           N
ATOM     37  CA  VAL A   5      13.318  -2.943  49.914  1.00134.82           C
ATOM     38  CB  VAL A   5      11.930  -3.024  50.477  1.00134.82           C
ATOM     39  CG1 VAL A   5      11.237  -4.251  49.862  1.00134.82           C
ATOM     40  CG2 VAL A   5      12.029  -3.096  52.009  1.00134.82           C
ATOM     41  C   VAL A   5      13.909  -1.603  50.256  1.00134.82           C
ATOM     42  O   VAL A   5      13.554  -0.591  49.654  1.00134.82           O
ATOM     43  N   GLU A   6      14.775  -1.554  51.287  1.00 77.12           N
ATOM     44  CA  GLU A   6      15.328  -0.327  51.795  1.00 77.12           C
ATOM     45  CB  GLU A   6      16.206  -0.580  53.030  1.00 77.12           C
ATOM     46  CG  GLU A   6      15.410  -1.127  54.217  1.00 77.12           C
ATOM     47  CD  GLU A   6      16.389  -1.731  55.214  1.00 77.12           C
ATOM     48  OE1 GLU A   6      17.098  -2.701  54.831  1.00 77.12           O
ATOM     49  OE2 GLU A   6      16.441  -1.237  56.371  1.00 77.12           O
ATOM     50  C   GLU A   6      16.169   0.383  50.772  1.00 77.12           C
ATOM     51  O   GLU A   6      16.003   1.588  50.581  1.00 77.12           O
ATOM     52  N   SER A   7      17.102  -0.316  50.086  1.00122.13           N
ATOM     53  CA  SER A   7      17.897   0.398  49.122  1.00122.13           C
ATOM     54  CB  SER A   7      19.351   0.604  49.578  1.00122.13           C
ATOM     55  OG  SER A   7      19.389   1.391  50.759  1.00122.13           O
ATOM     56  C   SER A   7      17.963  -0.388  47.842  1.00122.13           C
ATOM     57  O   SER A   7      18.933  -1.106  47.604  1.00122.13           O
ATOM     58  N   PRO A   8      16.970  -0.261  47.001  1.00 88.71           N
ATOM     59  CA  PRO A   8      16.988  -0.937  45.725  1.00 88.71           C
ATOM     60  CD  PRO A   8      15.615  -0.103  47.503  1.00 88.71           C
ATOM     61  CB  PRO A   8      15.531  -1.250  45.384  1.00 88.71           C
ATOM     62  CG  PRO A   8      14.717  -0.298  46.273  1.00 88.71           C
ATOM     63  C   PRO A   8      17.655  -0.094  44.678  1.00 88.71           C
ATOM     64  O   PRO A   8      17.846   1.099  44.908  1.00 88.71           O
ATOM     65  N   ALA A   9      18.007  -0.681  43.513  1.00 49.15           N
ATOM     66  CA  ALA A   9      18.623   0.092  42.471  1.00 49.15           C
ATOM     67  CB  ALA A   9      19.679  -0.697  41.680  1.00 49.15           C
ATOM     68  C   ALA A   9      17.549   0.488  41.503  1.00 49.15           C
ATOM     69  O   ALA A   9      16.828  -0.362  40.982  1.00 49.15           O
ATOM     70  N   GLU A  10      17.426   1.803  41.217  1.00 59.73           N
ATOM     71  CA  GLU A  10      16.381   2.257  40.339  1.00 59.73           C
ATOM     72  CB  GLU A  10      15.605   3.480  40.870  1.00 59.73           C
ATOM     73  CG  GLU A  10      14.391   3.855  40.009  1.00 59.73           C
ATOM     74  CD  GLU A  10      13.699   5.070  40.618  1.00 59.73           C
ATOM     75  OE1 GLU A  10      14.408   5.898  41.248  1.00 59.73           O
ATOM     76  OE2 GLU A  10      12.455   5.186  40.462  1.00 59.73           O
ATOM     77  C   GLU A  10      16.975   2.651  39.021  1.00 59.73           C
ATOM     78  O   GLU A  10      17.948   3.400  38.961  1.00 59.73           O
ATOM     79  N   TYR A  11      16.369   2.153  37.922  1.00 67.42           N
ATOM     80  CA  TYR A  11      16.824   2.437  36.586  1.00 67.42           C
ATOM     81  CB  TYR A  11      17.099   1.183  35.735  1.00 67.42           C
ATOM     82  CG  TYR A  11      18.230   0.415  36.324  1.00 67.42           C
ATOM     83  CD1 TYR A  11      18.027  -0.413  37.404  1.00 67.42           C
ATOM     84  CD2 TYR A  11      19.491   0.511  35.784  1.00 67.42           C
ATOM     85  CE1 TYR A  11      19.069  -1.128  37.945  1.00 67.42           C
ATOM     86  CE2 TYR A  11      20.537  -0.202  36.320  1.00 67.42           C
ATOM     87  CZ  TYR A  11      20.328  -1.022  37.402  1.00 67.42           C
ATOM     88  OH  TYR A  11      21.400  -1.754  37.955  1.00 67.42           O
ATOM     89  C   TYR A  11      15.709   3.145  35.876  1.00 67.42           C
ATOM     90  O   TYR A  11      14.535   2.854  36.103  1.00 67.42           O
ATOM     91  N   ALA A  12      16.051   4.105  34.988  1.00 36.10           N
ATOM     92  CA  ALA A  12      15.020   4.829  34.296  1.00 36.10           C
ATOM     93  CB  ALA A  12      14.812   6.257  34.833  1.00 36.10           C
ATOM     94  C   ALA A  12      15.374   4.949  32.843  1.00 36.10           C
ATOM     95  O   ALA A  12      16.545   4.908  32.467  1.00 36.10           O
ATOM     96  N   GLY A  13      14.339   5.104  31.987  1.00 38.18           N
ATOM     97  CA  GLY A  13      14.522   5.223  30.565  1.00 38.18           C
ATOM     98  C   GLY A  13      13.814   6.465  30.110  1.00 38.18           C
ATOM     99  O   GLY A  13      13.338   7.259  30.920  1.00 38.18           O
ATOM    100  N   PRO A  14      13.732   6.640  28.815  1.00 93.38           N
ATOM    101  CA  PRO A  14      13.109   7.814  28.263  1.00 93.38           C
ATOM    102  CD  PRO A  14      14.725   6.073  27.918  1.00 93.38           C
ATOM    103  CB  PRO A  14      13.428   7.786  26.771  1.00 93.38           C
ATOM    104  CG  PRO A  14      14.761   7.016  26.704  1.00 93.38           C
ATOM    105  C   PRO A  14      11.653   7.840  28.582  1.00 93.38           C
ATOM    106  O   PRO A  14      11.037   6.780  28.653  1.00 93.38           O
ATOM    107  N   GLU A  15      11.078   9.042  28.776  1.00 41.91           N
ATOM    108  CA  GLU A  15       9.701   9.105  29.163  1.00 41.91           C
ATOM    109  CB  GLU A  15       9.261  10.484  29.691  1.00 41.91           C
ATOM    110  CG  GLU A  15       7.847  10.479  30.282  1.00 41.91           C
ATOM    111  CD  GLU A  15       7.590  11.828  30.941  1.00 41.91           C
ATOM    112  OE1 GLU A  15       7.766  12.865  30.248  1.00 41.91           O
ATOM    113  OE2 GLU A  15       7.221  11.840  32.146  1.00 41.91           O
ATOM    114  C   GLU A  15       8.830   8.750  28.002  1.00 41.91           C
ATOM    115  O   GLU A  15       9.088   9.139  26.864  1.00 41.91           O
ATOM    116  N   GLY A  16       7.769   7.967  28.284  1.00 31.94           N
ATOM    117  CA  GLY A  16       6.783   7.600  27.312  1.00 31.94           C
ATOM    118  C   GLY A  16       7.240   6.404  26.531  1.00 31.94           C
ATOM    119  O   GLY A  16       6.506   5.905  25.680  1.00 31.94           O
ATOM    120  N   SER A  17       8.472   5.923  26.787  1.00 62.49           N
ATOM    121  CA  SER A  17       9.041   4.808  26.078  1.00 62.49           C
ATOM    122  CB  SER A  17      10.575   4.748  26.191  1.00 62.49           C
ATOM    123  OG  SER A  17      10.961   4.461  27.526  1.00 62.49           O
ATOM    124  C   SER A  17       8.501   3.491  26.568  1.00 62.49           C
ATOM    125  O   SER A  17       8.689   2.468  25.908  1.00 62.49           O
ATOM    126  N   TYR A  18       7.802   3.471  27.721  1.00149.03           N
ATOM    127  CA  TYR A  18       7.358   2.226  28.298  1.00149.03           C
ATOM    128  CB  TYR A  18       6.511   1.386  27.326  1.00149.03           C
ATOM    129  CG  TYR A  18       5.117   1.914  27.330  1.00149.03           C
ATOM    130  CD1 TYR A  18       4.850   3.255  27.190  1.00149.03           C
ATOM    131  CD2 TYR A  18       4.061   1.040  27.429  1.00149.03           C
ATOM    132  CE1 TYR A  18       3.554   3.719  27.187  1.00149.03           C
ATOM    133  CE2 TYR A  18       2.764   1.495  27.424  1.00149.03           C
ATOM    134  CZ  TYR A  18       2.508   2.838  27.306  1.00149.03           C
ATOM    135  OH  TYR A  18       1.178   3.307  27.301  1.00149.03           O
ATOM    136  C   TYR A  18       8.546   1.415  28.722  1.00149.03           C
ATOM    137  O   TYR A  18       8.519   0.185  28.704  1.00149.03           O
ATOM    138  N   PHE A  19       9.619   2.103  29.153  1.00 76.36           N
ATOM    139  CA  PHE A  19      10.802   1.450  29.636  1.00 76.36           C
ATOM    140  CB  PHE A  19      11.853   2.491  30.081  1.00 76.36           C
ATOM    141  CG  PHE A  19      13.101   1.853  30.588  1.00 76.36           C
ATOM    142  CD1 PHE A  19      14.086   1.439  29.722  1.00 76.36           C
ATOM    143  CD2 PHE A  19      13.295   1.696  31.943  1.00 76.36           C
ATOM    144  CE1 PHE A  19      15.240   0.863  30.200  1.00 76.36           C
ATOM    145  CE2 PHE A  19      14.446   1.121  32.425  1.00 76.36           C
ATOM    146  CZ  PHE A  19      15.420   0.702  31.553  1.00 76.36           C
ATOM    147  C   PHE A  19      10.389   0.627  30.823  1.00 76.36           C
ATOM    148  O   PHE A  19       9.774   1.138  31.758  1.00 76.36           O
ATOM    149  N   GLY A  20      10.752  -0.677  30.826  1.00 39.58           N
ATOM    150  CA  GLY A  20      10.387  -1.542  31.918  1.00 39.58           C
ATOM    151  C   GLY A  20       9.254  -2.455  31.535  1.00 39.58           C
ATOM    152  O   GLY A  20       8.796  -3.251  32.352  1.00 39.58           O
ATOM    153  N   PHE A  21       8.787  -2.387  30.275  1.00 66.94           N
ATOM    154  CA  PHE A  21       7.695  -3.202  29.810  1.00 66.94           C
ATOM    155  CB  PHE A  21       7.365  -2.900  28.336  1.00 66.94           C
ATOM    156  CG  PHE A  21       6.115  -3.610  27.951  1.00 66.94           C
ATOM    157  CD1 PHE A  21       4.888  -3.079  28.281  1.00 66.94           C
ATOM    158  CD2 PHE A  21       6.165  -4.790  27.247  1.00 66.94           C
ATOM    159  CE1 PHE A  21       3.728  -3.723  27.924  1.00 66.94           C
ATOM    160  CE2 PHE A  21       5.008  -5.440  26.887  1.00 66.94           C
ATOM    161  CZ  PHE A  21       3.788  -4.906  27.226  1.00 66.94           C
ATOM    162  C   PHE A  21       8.101  -4.643  29.928  1.00 66.94           C
ATOM    163  O   PHE A  21       7.291  -5.492  30.300  1.00 66.94           O
ATOM    164  N   ALA A  22       9.361  -4.969  29.576  1.00 40.83           N
ATOM    165  CA  ALA A  22       9.835  -6.322  29.710  0.83 40.83           C
ATOM    166  CB  ALA A  22      10.006  -7.048  28.366  0.83 40.83           C
ATOM    167  C   ALA A  22      11.191  -6.255  30.348  1.00 40.83           C
ATOM    168  O   ALA A  22      11.995  -5.389  30.007  1.00 40.83           O
ATOM    169  N   VAL A  23      11.486  -7.177  31.291  1.00 43.81           N
ATOM    170  CA  VAL A  23      12.761  -7.139  31.958  1.00 43.81           C
ATOM    171  CB  VAL A  23      12.671  -6.653  33.375  1.00 43.81           C
ATOM    172  CG1 VAL A  23      12.157  -5.203  33.365  1.00 43.81           C
ATOM    173  CG2 VAL A  23      11.785  -7.626  34.171  1.00 43.81           C
ATOM    174  C   VAL A  23      13.335  -8.524  32.011  1.00 43.81           C
ATOM    175  O   VAL A  23      12.601  -9.509  32.072  1.00 43.81           O
ATOM    176  N   ASP A  24      14.684  -8.628  31.970  1.00 88.88           N
ATOM    177  CA  ASP A  24      15.344  -9.905  32.023  1.00 88.88           C
ATOM    178  CB  ASP A  24      15.404 -10.596  30.645  1.00 88.88           C
ATOM    179  CG  ASP A  24      15.596 -12.106  30.794  1.00 88.88           C
ATOM    180  OD1 ASP A  24      15.894 -12.594  31.915  1.00 88.88           O
ATOM    181  OD2 ASP A  24      15.424 -12.805  29.763  1.00 88.88           O
ATOM    182  C   ASP A  24      16.754  -9.656  32.494  1.00 88.88           C
ATOM    183  O   ASP A  24      17.157  -8.509  32.682  1.00 88.88           O
ATOM    184  N   PHE A  25      17.535 -10.735  32.727  1.00 77.01           N
ATOM    185  CA  PHE A  25      18.908 -10.628  33.148  1.00 77.01           C
ATOM    186  CB  PHE A  25      19.283 -11.531  34.339  1.00 77.01           C
ATOM    187  CG  PHE A  25      18.612 -11.038  35.574  1.00 77.01           C
ATOM    188  CD1 PHE A  25      17.336 -11.441  35.892  1.00 77.01           C
ATOM    189  CD2 PHE A  25      19.265 -10.176  36.424  1.00 77.01           C
ATOM    190  CE1 PHE A  25      16.720 -10.987  37.035  1.00 77.01           C
ATOM    191  CE2 PHE A  25      18.656  -9.718  37.568  1.00 77.01           C
ATOM    192  CZ  PHE A  25      17.380 -10.124  37.875  1.00 77.01           C
ATOM    193  C   PHE A  25      19.783 -11.063  32.013  1.00 77.01           C
ATOM    194  O   PHE A  25      19.359 -11.822  31.143  1.00 77.01           O
ATOM    195  N   PHE A  26      21.032 -10.553  31.975  1.00 96.13           N
ATOM    196  CA  PHE A  26      21.939 -10.954  30.934  1.00 96.13           C
ATOM    197  CB  PHE A  26      22.213  -9.811  29.933  1.00 96.13           C
ATOM    198  CG  PHE A  26      23.169 -10.249  28.874  1.00 96.13           C
ATOM    199  CD1 PHE A  26      22.858 -11.274  28.011  1.00 96.13           C
ATOM    200  CD2 PHE A  26      24.368  -9.589  28.713  1.00 96.13           C
ATOM    201  CE1 PHE A  26      23.743 -11.660  27.030  1.00 96.13           C
ATOM    202  CE2 PHE A  26      25.255  -9.969  27.732  1.00 96.13           C
ATOM    203  CZ  PHE A  26      24.945 -11.010  26.890  1.00 96.13           C
ATOM    204  C   PHE A  26      23.227 -11.381  31.565  1.00 96.13           C
ATOM    205  O   PHE A  26      23.891 -10.596  32.240  1.00 96.13           O
ATOM    206  N   GLU A  27      23.615 -12.659  31.373  1.00106.28           N
ATOM    207  CA  GLU A  27      24.867 -13.082  31.923  1.00106.28           C
ATOM    208  CB  GLU A  27      24.717 -13.904  33.214  1.00106.28           C
ATOM    209  CG  GLU A  27      23.863 -15.161  33.068  1.00106.28           C
ATOM    210  CD  GLU A  27      23.813 -15.822  34.438  1.00106.28           C
ATOM    211  OE1 GLU A  27      24.759 -15.593  35.238  1.00106.28           O
ATOM    212  OE2 GLU A  27      22.825 -16.556  34.706  1.00106.28           O
ATOM    213  C   GLU A  27      25.595 -13.892  30.898  1.00106.28           C
ATOM    214  O   GLU A  27      25.189 -14.989  30.520  1.00106.28           O
ATOM    215  N   PRO A  28      26.697 -13.354  30.460  1.00171.62           N
ATOM    216  CA  PRO A  28      27.509 -14.035  29.494  1.00171.62           C
ATOM    217  CD  PRO A  28      26.842 -11.911  30.374  1.00171.62           C
ATOM    218  CB  PRO A  28      28.517 -13.005  28.994  1.00171.62           C
ATOM    219  CG  PRO A  28      27.788 -11.664  29.186  1.00171.62           C
ATOM    220  C   PRO A  28      28.128 -15.210  30.186  1.00171.62           C
ATOM    221  O   PRO A  28      28.188 -15.212  31.414  1.00171.62           O
ATOM    222  N   SER A  29      28.589 -16.216  29.424  1.00 93.24           N
ATOM    223  CA  SER A  29      29.066 -17.447  29.991  1.00 93.24           C
ATOM    224  CB  SER A  29      29.485 -18.472  28.920  1.00 93.24           C
ATOM    225  OG  SER A  29      28.359 -18.865  28.150  1.00 93.24           O
ATOM    226  C   SER A  29      30.252 -17.252  30.888  1.00 93.24           C
ATOM    227  O   SER A  29      30.252 -17.727  32.022  1.00 93.24           O
ATOM    228  N   THR A  30      31.282 -16.515  30.435  1.00175.71           N
ATOM    229  CA  THR A  30      32.501 -16.402  31.193  1.00175.71           C
ATOM    230  CB  THR A  30      33.503 -15.518  30.498  1.00175.71           C
ATOM    231  OG1 THR A  30      33.741 -16.007  29.186  1.00175.71           O
ATOM    232  CG2 THR A  30      34.828 -15.502  31.280  1.00175.71           C
ATOM    233  C   THR A  30      32.156 -15.804  32.524  1.00175.71           C
ATOM    234  O   THR A  30      31.022 -15.390  32.743  1.00175.71           O
ATOM    235  N   SER A  31      33.102 -15.789  33.486  1.00424.80           N
ATOM    236  CA  SER A  31      32.761 -15.181  34.738  1.00424.80           C
ATOM    237  CB  SER A  31      33.590 -15.709  35.920  1.00424.80           C
ATOM    238  OG  SER A  31      34.975 -15.522  35.674  1.00424.80           O
ATOM    239  C   SER A  31      33.042 -13.730  34.570  1.00424.80           C
ATOM    240  O   SER A  31      34.116 -13.225  34.884  1.00424.80           O
ATOM    241  N   SER A  32      32.039 -12.999  34.078  1.00279.06           N
ATOM    242  CA  SER A  32      32.243 -11.612  33.847  1.00279.06           C
ATOM    243  CB  SER A  32      32.138 -11.197  32.369  1.00279.06           C
ATOM    244  OG  SER A  32      33.229 -11.728  31.632  1.00279.06           O
ATOM    245  C   SER A  32      31.170 -10.899  34.576  1.00279.06           C
ATOM    246  O   SER A  32      30.580 -11.410  35.526  1.00279.06           O
ATOM    247  N   ARG A  33      30.941  -9.654  34.151  1.00265.62           N
ATOM    248  CA  ARG A  33      29.955  -8.802  34.730  1.00265.62           C
ATOM    249  CB  ARG A  33      30.246  -7.336  34.404  1.00265.62           C
ATOM    250  CG  ARG A  33      30.381  -7.139  32.898  1.00265.62           C
ATOM    251  CD  ARG A  33      31.133  -5.876  32.490  1.00265.62           C
ATOM    252  NE  ARG A  33      31.224  -5.912  31.006  1.00265.62           N
ATOM    253  CZ  ARG A  33      31.410  -4.761  30.301  1.00265.62           C
ATOM    254  NH1 ARG A  33      31.574  -3.577  30.960  1.00265.62           N
ATOM    255  NH2 ARG A  33      31.419  -4.795  28.937  1.00265.62           N
ATOM    256  C   ARG A  33      28.606  -9.179  34.201  1.00265.62           C
ATOM    257  O   ARG A  33      28.488  -9.854  33.179  1.00265.62           O
ATOM    258  N   MET A  34      27.546  -8.758  34.923  1.00 94.83           N
ATOM    259  CA  MET A  34      26.192  -9.087  34.577  1.00 94.83           C
ATOM    260  CB  MET A  34      25.459  -9.812  35.718  1.00 94.83           C
ATOM    261  CG  MET A  34      26.113 -11.153  36.066  1.00 94.83           C
ATOM    262  SD  MET A  34      25.521 -11.938  37.594  1.00 94.83           S
ATOM    263  CE  MET A  34      23.896 -12.394  36.931  1.00 94.83           C
ATOM    264  C   MET A  34      25.455  -7.813  34.292  1.00 94.83           C
ATOM    265  O   MET A  34      25.834  -6.742  34.766  1.00 94.83           O
ATOM    266  N   PHE A  35      24.376  -7.907  33.484  1.00 92.55           N
ATOM    267  CA  PHE A  35      23.634  -6.743  33.092  1.00 92.55           C
ATOM    268  CB  PHE A  35      23.827  -6.372  31.613  1.00 92.55           C
ATOM    269  CG  PHE A  35      25.228  -5.928  31.386  1.00 92.55           C
ATOM    270  CD1 PHE A  35      25.578  -4.614  31.591  1.00 92.55           C
ATOM    271  CD2 PHE A  35      26.187  -6.819  30.961  1.00 92.55           C
ATOM    272  CE1 PHE A  35      26.867  -4.191  31.379  1.00 92.55           C
ATOM    273  CE2 PHE A  35      27.478  -6.400  30.747  1.00 92.55           C
ATOM    274  CZ  PHE A  35      27.819  -5.085  30.956  1.00 92.55           C
ATOM    275  C   PHE A  35      22.168  -7.016  33.225  1.00 92.55           C
ATOM    276  O   PHE A  35      21.731  -8.160  33.333  1.00 92.55           O
ATOM    277  N   LEU A  36      21.371  -5.930  33.226  1.00 71.95           N
ATOM    278  CA  LEU A  36      19.942  -6.026  33.272  1.00 71.95           C
ATOM    279  CB  LEU A  36      19.311  -5.000  34.226  1.00 71.95           C
ATOM    280  CG  LEU A  36      19.750  -5.155  35.693  1.00 71.95           C
ATOM    281  CD1 LEU A  36      19.080  -4.103  36.582  1.00 71.95           C
ATOM    282  CD2 LEU A  36      19.514  -6.581  36.211  1.00 71.95           C
ATOM    283  C   LEU A  36      19.467  -5.668  31.895  1.00 71.95           C
ATOM    284  O   LEU A  36      20.004  -4.752  31.271  1.00 71.95           O
ATOM    285  N   LEU A  37      18.461  -6.400  31.369  1.00 50.30           N
ATOM    286  CA  LEU A  37      17.941  -6.088  30.067  1.00 50.30           C
ATOM    287  CB  LEU A  37      17.757  -7.331  29.181  1.00 50.30           C
ATOM    288  CG  LEU A  37      19.073  -8.047  28.826  1.00 50.30           C
ATOM    289  CD1 LEU A  37      18.818  -9.275  27.941  1.00 50.30           C
ATOM    290  CD2 LEU A  37      20.087  -7.077  28.201  1.00 50.30           C
ATOM    291  C   LEU A  37      16.580  -5.497  30.267  1.00 50.30           C
ATOM    292  O   LEU A  37      15.718  -6.113  30.892  1.00 50.30           O
ATOM    293  N   VAL A  38      16.346  -4.274  29.744  1.00 46.78           N
ATOM    294  CA  VAL A  38      15.048  -3.687  29.921  1.00 46.78           C
ATOM    295  CB  VAL A  38      15.061  -2.484  30.815  1.00 46.78           C
ATOM    296  CG1 VAL A  38      13.633  -1.920  30.901  1.00 46.78           C
ATOM    297  CG2 VAL A  38      15.650  -2.895  32.175  1.00 46.78           C
ATOM    298  C   VAL A  38      14.524  -3.260  28.587  1.00 46.78           C
ATOM    299  O   VAL A  38      15.209  -2.588  27.818  1.00 46.78           O
ATOM    300  N   GLY A  39      13.263  -3.629  28.288  1.00 41.84           N
ATOM    301  CA  GLY A  39      12.690  -3.294  27.018  1.00 41.84           C
ATOM    302  C   GLY A  39      11.932  -2.009  27.132  1.00 41.84           C
ATOM    303  O   GLY A  39      11.365  -1.694  28.178  1.00 41.84           O
ATOM    304  N   ALA A  40      11.948  -1.212  26.041  1.00 75.29           N
ATOM    305  CA  ALA A  40      11.153  -0.018  25.968  1.00 75.29           C
ATOM    306  CB  ALA A  40      11.977   1.268  26.150  1.00 75.29           C
ATOM    307  C   ALA A  40      10.587   0.010  24.576  1.00 75.29           C
ATOM    308  O   ALA A  40      11.154   0.619  23.670  1.00 75.29           O
ATOM    309  N   PRO A  41       9.440  -0.589  24.411  1.00 98.74           N
ATOM    310  CA  PRO A  41       8.795  -0.779  23.133  1.00 98.74           C
ATOM    311  CD  PRO A  41       8.658  -1.095  25.524  1.00 98.74           C
ATOM    312  CB  PRO A  41       7.580  -1.659  23.428  1.00 98.74           C
ATOM    313  CG  PRO A  41       7.281  -1.401  24.918  1.00 98.74           C
ATOM    314  C   PRO A  41       8.431   0.470  22.377  1.00 98.74           C
ATOM    315  O   PRO A  41       8.361   0.415  21.151  1.00 98.74           O
ATOM    316  N   LYS A  42       8.077   1.555  23.084  1.00150.97           N
ATOM    317  CA  LYS A  42       7.715   2.837  22.532  1.00150.97           C
ATOM    318  CB  LYS A  42       6.707   3.624  23.383  1.00150.97           C
ATOM    319  CG  LYS A  42       5.281   3.089  23.230  1.00150.97           C
ATOM    320  CD  LYS A  42       4.257   3.788  24.125  1.00150.97           C
ATOM    321  CE  LYS A  42       2.820   3.301  23.918  1.00150.97           C
ATOM    322  NZ  LYS A  42       2.255   3.867  22.675  1.00150.97           N
ATOM    323  C   LYS A  42       8.886   3.731  22.239  1.00150.97           C
ATOM    324  O   LYS A  42       8.694   4.841  21.747  1.00150.97           O
ATOM    325  N   ALA A  43      10.111   3.349  22.638  1.00 51.73           N
ATOM    326  CA  ALA A  43      11.225   4.257  22.539  1.00 51.73           C
ATOM    327  CB  ALA A  43      12.523   3.707  23.153  1.00 51.73           C
ATOM    328  C   ALA A  43      11.528   4.662  21.128  1.00 51.73           C
ATOM    329  O   ALA A  43      11.395   3.885  20.185  1.00 51.73           O
ATOM    330  N   ASN A  44      11.943   5.940  20.967  1.00 50.08           N
ATOM    331  CA  ASN A  44      12.338   6.461  19.689  1.00 50.08           C
ATOM    332  CB  ASN A  44      12.317   7.998  19.606  1.00 50.08           C
ATOM    333  CG  ASN A  44      10.864   8.453  19.582  1.00 50.08           C
ATOM    334  OD1 ASN A  44      10.068   7.982  18.772  1.00 50.08           O
ATOM    335  ND2 ASN A  44      10.503   9.391  20.499  1.00 50.08           N
ATOM    336  C   ASN A  44      13.743   6.011  19.452  1.00 50.08           C
ATOM    337  O   ASN A  44      14.573   6.016  20.359  1.00 50.08           O
ATOM    338  N   THR A  45      14.047   5.620  18.201  1.00 55.03           N
ATOM    339  CA  THR A  45      15.350   5.116  17.881  1.00 55.03           C
ATOM    340  CB  THR A  45      15.320   3.712  17.349  1.00 55.03           C
ATOM    341  OG1 THR A  45      14.582   3.661  16.137  1.00 55.03           O
ATOM    342  CG2 THR A  45      14.667   2.800  18.403  1.00 55.03           C
ATOM    343  C   THR A  45      15.966   5.980  16.827  1.00 55.03           C
ATOM    344  O   THR A  45      15.344   6.896  16.293  1.00 55.03           O
ATOM    345  N   THR A  46      17.255   5.709  16.556  1.00111.75           N
ATOM    346  CA  THR A  46      18.083   6.380  15.597  1.00111.75           C
ATOM    347  CB  THR A  46      19.533   6.027  15.744  1.00111.75           C
ATOM    348  OG1 THR A  46      20.320   6.825  14.871  1.00111.75           O
ATOM    349  CG2 THR A  46      19.714   4.536  15.416  1.00111.75           C
ATOM    350  C   THR A  46      17.680   6.023  14.200  1.00111.75           C
ATOM    351  O   THR A  46      17.942   6.783  13.268  1.00111.75           O
ATOM    352  N   GLN A  47      17.066   4.839  14.010  1.00147.89           N
ATOM    353  CA  GLN A  47      16.773   4.364  12.685  1.00147.89           C
ATOM    354  CB  GLN A  47      16.094   2.978  12.680  1.00147.89           C
ATOM    355  CG  GLN A  47      14.789   2.889  13.467  1.00147.89           C
ATOM    356  CD  GLN A  47      14.511   1.413  13.734  1.00147.89           C
ATOM    357  OE1 GLN A  47      13.684   1.070  14.577  1.00147.89           O
ATOM    358  NE2 GLN A  47      15.232   0.510  13.014  1.00147.89           N
ATOM    359  C   GLN A  47      16.016   5.390  11.902  1.00147.89           C
ATOM    360  O   GLN A  47      15.091   6.044  12.379  1.00147.89           O
ATOM    361  N   PRO A  48      16.458   5.562  10.682  1.00 92.36           N
ATOM    362  CA  PRO A  48      15.919   6.580   9.830  1.00 92.36           C
ATOM    363  CD  PRO A  48      17.798   5.173  10.283  1.00 92.36           C
ATOM    364  CB  PRO A  48      16.897   6.730   8.660  1.00 92.36           C
ATOM    365  CG  PRO A  48      17.842   5.520   8.786  1.00 92.36           C
ATOM    366  C   PRO A  48      14.501   6.368   9.427  1.00 92.36           C
ATOM    367  O   PRO A  48      14.184   5.328   8.851  1.00 92.36           O
ATOM    368  N   GLY A  49      13.649   7.372   9.704  1.00 33.20           N
ATOM    369  CA  GLY A  49      12.281   7.377   9.284  1.00 33.20           C
ATOM    370  C   GLY A  49      11.447   6.478  10.139  1.00 33.20           C
ATOM    371  O   GLY A  49      10.274   6.264   9.837  1.00 33.20           O
ATOM    372  N   ILE A  50      11.993   5.936  11.243  1.00 71.24           N
ATOM    373  CA  ILE A  50      11.158   5.047  11.995  1.00 71.24           C
ATOM    374  CB  ILE A  50      11.798   3.720  12.262  1.00 71.24           C
ATOM    375  CG1 ILE A  50      12.090   3.038  10.914  1.00 71.24           C
ATOM    376  CG2 ILE A  50      10.863   2.900  13.167  1.00 71.24           C
ATOM    377  CD1 ILE A  50      12.981   1.805  11.013  1.00 71.24           C
ATOM    378  C   ILE A  50      10.788   5.705  13.282  1.00 71.24           C
ATOM    379  O   ILE A  50      11.645   6.127  14.057  1.00 71.24           O
ATOM    380  N   VAL A  51       9.466   5.813  13.527  1.00 51.22           N
ATOM    381  CA  VAL A  51       8.985   6.465  14.709  1.00 51.22           C
ATOM    382  CB  VAL A  51       7.749   7.287  14.474  1.00 51.22           C
ATOM    383  CG1 VAL A  51       7.237   7.808  15.825  1.00 51.22           C
ATOM    384  CG2 VAL A  51       8.077   8.407  13.476  1.00 51.22           C
ATOM    385  C   VAL A  51       8.615   5.416  15.709  1.00 51.22           C
ATOM    386  O   VAL A  51       7.893   4.468  15.404  1.00 51.22           O
ATOM    387  N   GLU A  52       9.116   5.582  16.947  1.00 65.81           N
ATOM    388  CA  GLU A  52       8.827   4.704  18.047  1.00 65.81           C
ATOM    389  CB  GLU A  52       7.389   4.836  18.582  1.00 65.81           C
ATOM    390  CG  GLU A  52       7.095   6.182  19.245  1.00 65.81           C
ATOM    391  CD  GLU A  52       5.686   6.112  19.817  1.00 65.81           C
ATOM    392  OE1 GLU A  52       5.223   4.975  20.098  1.00 65.81           O
ATOM    393  OE2 GLU A  52       5.053   7.188  19.980  1.00 65.81           O
ATOM    394  C   GLU A  52       9.043   3.269  17.666  1.00 65.81           C
ATOM    395  O   GLU A  52       8.162   2.432  17.857  1.00 65.81           O
ATOM    396  N   GLY A  53      10.233   2.949  17.124  1.00 29.64           N
ATOM    397  CA  GLY A  53      10.580   1.613  16.725  1.00 29.64           C
ATOM    398  C   GLY A  53      10.640   0.711  17.924  1.00 29.64           C
ATOM    399  O   GLY A  53      10.282  -0.463  17.844  1.00 29.64           O
ATOM    400  N   GLY A  54      11.134   1.230  19.064  1.00 30.70           N
ATOM    401  CA  GLY A  54      11.258   0.448  20.264  1.00 30.70           C
ATOM    402  C   GLY A  54      12.688   0.019  20.385  1.00 30.70           C
ATOM    403  O   GLY A  54      13.395  -0.102  19.386  1.00 30.70           O
ATOM    404  N   GLN A  55      13.155  -0.228  21.627  1.00 57.17           N
ATOM    405  CA  GLN A  55      14.534  -0.591  21.800  1.00 57.17           C
ATOM    406  CB  GLN A  55      15.446   0.641  21.908  1.00 57.17           C
ATOM    407  CG  GLN A  55      15.130   1.507  23.128  1.00 57.17           C
ATOM    408  CD  GLN A  55      16.041   2.725  23.097  1.00 57.17           C
ATOM    409  OE1 GLN A  55      16.828   2.907  22.170  1.00 57.17           O
ATOM    410  NE2 GLN A  55      15.927   3.591  24.139  1.00 57.17           N
ATOM    411  C   GLN A  55      14.694  -1.383  23.062  1.00 57.17           C
ATOM    412  O   GLN A  55      13.816  -1.397  23.924  1.00 57.17           O
ATOM    413  N   VAL A  56      15.833  -2.101  23.174  1.00 49.26           N
ATOM    414  CA  VAL A  56      16.150  -2.834  24.367  1.00 49.26           C
ATOM    415  CB  VAL A  56      16.338  -4.305  24.139  1.00 49.26           C
ATOM    416  CG1 VAL A  56      16.797  -4.953  25.456  1.00 49.26           C
ATOM    417  CG2 VAL A  56      15.019  -4.881  23.593  1.00 49.26           C
ATOM    418  C   VAL A  56      17.435  -2.264  24.879  1.00 49.26           C
ATOM    419  O   VAL A  56      18.383  -2.057  24.122  1.00 49.26           O
ATOM    420  N   LEU A  57      17.497  -1.990  26.199  1.00110.74           N
ATOM    421  CA  LEU A  57      18.659  -1.341  26.732  1.00110.74           C
ATOM    422  CB  LEU A  57      18.325  -0.100  27.579  1.00110.74           C
ATOM    423  CG  LEU A  57      17.483   0.972  26.857  1.00110.74           C
ATOM    424  CD1 LEU A  57      18.172   1.479  25.585  1.00110.74           C
ATOM    425  CD2 LEU A  57      16.044   0.498  26.616  1.00110.74           C
ATOM    426  C   LEU A  57      19.401  -2.285  27.626  1.00110.74           C
ATOM    427  O   LEU A  57      18.807  -3.084  28.349  1.00110.74           O
ATOM    428  N   LYS A  58      20.747  -2.210  27.582  1.00 80.07           N
ATOM    429  CA  LYS A  58      21.573  -3.022  28.426  1.00 80.07           C
ATOM    430  CB  LYS A  58      22.825  -3.552  27.704  1.00 80.07           C
ATOM    431  CG  LYS A  58      23.638  -4.561  28.518  1.00 80.07           C
ATOM    432  CD  LYS A  58      24.648  -5.342  27.674  1.00 80.07           C
ATOM    433  CE  LYS A  58      25.691  -4.453  26.992  1.00 80.07           C
ATOM    434  NZ  LYS A  58      26.629  -5.284  26.204  1.00 80.07           N
ATOM    435  C   LYS A  58      22.014  -2.129  29.545  1.00 80.07           C
ATOM    436  O   LYS A  58      22.702  -1.135  29.318  1.00 80.07           O
ATOM    437  N   CYS A  59      21.630  -2.465  30.794  1.00 58.89           N
ATOM    438  CA  CYS A  59      21.942  -1.593  31.891  1.00 58.89           C
ATOM    439  CB  CYS A  59      20.725  -1.282  32.781  1.00 58.89           C
ATOM    440  SG  CYS A  59      19.231  -0.819  31.849  1.00 58.89           S
ATOM    441  C   CYS A  59      22.957  -2.260  32.775  1.00 58.89           C
ATOM    442  O   CYS A  59      22.910  -3.468  33.001  1.00 58.89           O
ATOM    443  N   GLU A  60      23.902  -1.455  33.306  1.00106.99           N
ATOM    444  CA  GLU A  60      24.964  -1.895  34.176  1.00106.99           C
ATOM    445  CB  GLU A  60      26.141  -0.908  34.259  1.00106.99           C
ATOM    446  CG  GLU A  60      26.962  -0.774  32.981  1.00106.99           C
ATOM    447  CD  GLU A  60      27.951  -1.929  32.930  1.00106.99           C
ATOM    448  OE1 GLU A  60      27.922  -2.773  33.865  1.00106.99           O
ATOM    449  OE2 GLU A  60      28.748  -1.983  31.955  1.00106.99           O
ATOM    450  C   GLU A  60      24.425  -1.982  35.569  1.00106.99           C
ATOM    451  O   GLU A  60      23.281  -1.614  35.829  1.00106.99           O
ATOM    452  N   CYS A  61      25.245  -2.514  36.501  1.00 97.72           N
ATOM    453  CA  CYS A  61      24.815  -2.650  37.862  1.00 97.72           C
ATOM    454  CB  CYS A  61      24.502  -4.105  38.246  1.00 97.72           C
ATOM    455  SG  CYS A  61      23.962  -4.250  39.974  1.00 97.72           S
ATOM    456  C   CYS A  61      25.891  -2.185  38.793  1.00 97.72           C
ATOM    457  O   CYS A  61      25.665  -1.294  39.609  1.00 97.72           O
ATOM    458  N   SER A  62      27.092  -2.791  38.711  1.00105.59           N
ATOM    459  CA  SER A  62      28.132  -2.427  39.634  1.00105.59           C
ATOM    460  CB  SER A  62      29.397  -3.294  39.513  1.00105.59           C
ATOM    461  OG  SER A  62      29.093  -4.640  39.844  1.00105.59           O
ATOM    462  C   SER A  62      28.523  -1.014  39.370  1.00105.59           C
ATOM    463  O   SER A  62      28.315  -0.496  38.275  1.00105.59           O
ATOM    464  N   SER A  63      29.072  -0.336  40.399  1.00176.49           N
ATOM    465  CA  SER A  63      29.474   1.023  40.192  1.00176.49           C
ATOM    466  CB  SER A  63      30.320   1.248  38.925  1.00176.49           C
ATOM    467  OG  SER A  63      31.520   0.497  39.004  1.00176.49           O
ATOM    468  C   SER A  63      28.219   1.819  40.068  1.00176.49           C
ATOM    469  O   SER A  63      27.360   1.787  40.947  1.00176.49           O
ATOM    470  N   SER A  64      28.117   2.587  38.965  1.00 77.27           N
ATOM    471  CA  SER A  64      26.983   3.421  38.689  1.00 77.27           C
ATOM    472  CB  SER A  64      27.348   4.624  37.796  1.00 77.27           C
ATOM    473  OG  SER A  64      26.231   5.481  37.609  1.00 77.27           O
ATOM    474  C   SER A  64      25.947   2.603  37.981  1.00 77.27           C
ATOM    475  O   SER A  64      26.111   1.400  37.779  1.00 77.27           O
ATOM    476  N   ARG A  65      24.809   3.239  37.633  1.00216.85           N
ATOM    477  CA  ARG A  65      23.784   2.540  36.921  1.00216.85           C
ATOM    478  CB  ARG A  65      22.529   2.356  37.782  1.00216.85           C
ATOM    479  CG  ARG A  65      22.825   1.429  38.961  1.00216.85           C
ATOM    480  CD  ARG A  65      21.831   1.511  40.116  1.00216.85           C
ATOM    481  NE  ARG A  65      22.297   0.536  41.141  1.00216.85           N
ATOM    482  CZ  ARG A  65      23.292   0.881  42.009  1.00216.85           C
ATOM    483  NH1 ARG A  65      23.841   2.129  41.952  1.00216.85           N
ATOM    484  NH2 ARG A  65      23.742  -0.022  42.929  1.00216.85           N
ATOM    485  C   ARG A  65      23.431   3.341  35.704  1.00216.85           C
ATOM    486  O   ARG A  65      22.693   4.322  35.789  1.00216.85           O
ATOM    487  N   ARG A  66      23.937   2.911  34.527  1.00120.41           N
ATOM    488  CA  ARG A  66      23.696   3.602  33.289  1.00120.41           C
ATOM    489  CB  ARG A  66      24.969   4.195  32.667  1.00120.41           C
ATOM    490  CG  ARG A  66      26.014   3.126  32.337  1.00120.41           C
ATOM    491  CD  ARG A  66      27.223   3.655  31.564  1.00120.41           C
ATOM    492  NE  ARG A  66      28.081   4.406  32.520  1.00120.41           N
ATOM    493  CZ  ARG A  66      29.386   4.650  32.202  1.00120.41           C
ATOM    494  NH1 ARG A  66      29.895   4.184  31.024  1.00120.41           N
ATOM    495  NH2 ARG A  66      30.178   5.358  33.058  1.00120.41           N
ATOM    496  C   ARG A  66      23.195   2.590  32.307  1.00120.41           C
ATOM    497  O   ARG A  66      23.545   1.413  32.390  1.00120.41           O
ATOM    498  N   CYS A  67      22.356   3.018  31.339  1.00 99.08           N
ATOM    499  CA  CYS A  67      21.860   2.028  30.432  1.00 99.08           C
ATOM    500  CB  CYS A  67      20.373   1.730  30.679  1.00 99.08           C
ATOM    501  SG  CYS A  67      19.912   0.062  30.151  1.00 99.08           S
ATOM    502  C   CYS A  67      22.077   2.521  29.028  1.00 99.08           C
ATOM    503  O   CYS A  67      21.982   3.717  28.756  1.00 99.08           O
ATOM    504  N   GLN A  68      22.422   1.602  28.096  1.00137.71           N
ATOM    505  CA  GLN A  68      22.626   1.987  26.726  1.00137.71           C
ATOM    506  CB  GLN A  68      24.094   1.972  26.262  1.00137.71           C
ATOM    507  CG  GLN A  68      24.739   0.587  26.272  1.00137.71           C
ATOM    508  CD  GLN A  68      25.126   0.267  27.705  1.00137.71           C
ATOM    509  OE1 GLN A  68      25.026  -0.875  28.150  1.00137.71           O
ATOM    510  NE2 GLN A  68      25.592   1.307  28.447  1.00137.71           N
ATOM    511  C   GLN A  68      21.876   1.027  25.857  1.00137.71           C
ATOM    512  O   GLN A  68      21.686  -0.138  26.201  1.00137.71           O
ATOM    513  N   PRO A  69      21.433   1.510  24.730  1.00 91.32           N
ATOM    514  CA  PRO A  69      20.673   0.687  23.829  1.00 91.32           C
ATOM    515  CD  PRO A  69      21.086   2.913  24.600  1.00 91.32           C
ATOM    516  CB  PRO A  69      19.899   1.645  22.920  1.00 91.32           C
ATOM    517  CG  PRO A  69      20.533   3.024  23.172  1.00 91.32           C
ATOM    518  C   PRO A  69      21.511  -0.307  23.094  1.00 91.32           C
ATOM    519  O   PRO A  69      22.689  -0.047  22.853  1.00 91.32           O
ATOM    520  N   ILE A  70      20.909  -1.456  22.727  1.00 61.28           N
ATOM    521  CA  ILE A  70      21.613  -2.463  21.993  1.00 61.28           C
ATOM    522  CB  ILE A  70      21.276  -3.860  22.431  1.00 61.28           C
ATOM    523  CG1 ILE A  70      21.649  -4.063  23.911  1.00 61.28           C
ATOM    524  CG2 ILE A  70      21.981  -4.841  21.479  1.00 61.28           C
ATOM    525  CD1 ILE A  70      21.063  -5.335  24.523  1.00 61.28           C
ATOM    526  C   ILE A  70      21.172  -2.312  20.571  1.00 61.28           C
ATOM    527  O   ILE A  70      19.974  -2.281  20.290  1.00 61.28           O
ATOM    528  N   GLU A  71      22.124  -2.193  19.622  1.00 81.20           N
ATOM    529  CA  GLU A  71      21.677  -1.994  18.274  1.00 81.20           C
ATOM    530  CB  GLU A  71      22.629  -1.181  17.378  1.00 81.20           C
ATOM    531  CG  GLU A  71      22.503   0.329  17.588  1.00 81.20           C
ATOM    532  CD  GLU A  71      23.397   1.034  16.578  1.00 81.20           C
ATOM    533  OE1 GLU A  71      24.634   0.805  16.623  1.00 81.20           O
ATOM    534  OE2 GLU A  71      22.852   1.809  15.747  1.00 81.20           O
ATOM    535  C   GLU A  71      21.428  -3.304  17.611  1.00 81.20           C
ATOM    536  O   GLU A  71      22.319  -3.900  17.007  1.00 81.20           O
ATOM    537  N   PHE A  72      20.183  -3.794  17.743  1.00 91.15           N
ATOM    538  CA  PHE A  72      19.772  -4.985  17.066  1.00 91.15           C
ATOM    539  CB  PHE A  72      18.406  -5.527  17.532  1.00 91.15           C
ATOM    540  CG  PHE A  72      18.539  -6.069  18.914  1.00 91.15           C
ATOM    541  CD1 PHE A  72      18.958  -7.361  19.114  1.00 91.15           C
ATOM    542  CD2 PHE A  72      18.250  -5.298  20.013  1.00 91.15           C
ATOM    543  CE1 PHE A  72      19.085  -7.877  20.382  1.00 91.15           C
ATOM    544  CE2 PHE A  72      18.375  -5.810  21.283  1.00 91.15           C
ATOM    545  CZ  PHE A  72      18.794  -7.103  21.475  1.00 91.15           C
ATOM    546  C   PHE A  72      19.627  -4.677  15.608  1.00 91.15           C
ATOM    547  O   PHE A  72      20.038  -5.465  14.757  1.00 91.15           O
ATOM    548  N   ASP A  73      19.008  -3.517  15.290  1.00 77.55           N
ATOM    549  CA  ASP A  73      18.747  -3.157  13.922  1.00 77.55           C
ATOM    550  CB  ASP A  73      17.306  -3.499  13.504  1.00 77.55           C
ATOM    551  CG  ASP A  73      17.098  -3.112  12.049  1.00 77.55           C
ATOM    552  OD1 ASP A  73      18.106  -2.776  11.373  1.00 77.55           O
ATOM    553  OD2 ASP A  73      15.923  -3.140  11.597  1.00 77.55           O
ATOM    554  C   ASP A  73      18.909  -1.673  13.766  1.00 77.55           C
ATOM    555  O   ASP A  73      18.137  -0.895  14.323  1.00 77.55           O
ATOM    556  N   SER A  74      19.961  -1.244  13.040  1.00 61.65           N
ATOM    557  CA  SER A  74      20.218   0.148  12.787  1.00 61.65           C
ATOM    558  CB  SER A  74      21.709   0.441  12.547  1.00 61.65           C
ATOM    559  OG  SER A  74      22.162  -0.224  11.378  1.00 61.65           O
ATOM    560  C   SER A  74      19.454   0.679  11.602  1.00 61.65           C
ATOM    561  O   SER A  74      19.273   1.889  11.482  1.00 61.65           O
ATOM    562  N   THR A  75      18.977  -0.192  10.690  1.00130.22           N
ATOM    563  CA  THR A  75      18.430   0.304   9.451  1.00130.22           C
ATOM    564  CB  THR A  75      18.623  -0.653   8.308  1.00130.22           C
ATOM    565  OG1 THR A  75      18.309  -0.022   7.077  1.00130.22           O
ATOM    566  CG2 THR A  75      17.733  -1.887   8.527  1.00130.22           C
ATOM    567  C   THR A  75      16.972   0.651   9.554  1.00130.22           C
ATOM    568  O   THR A  75      16.318   0.410  10.567  1.00130.22           O
ATOM    569  N   GLY A  76      16.443   1.270   8.471  1.00 31.66           N
ATOM    570  CA  GLY A  76      15.075   1.705   8.375  1.00 31.66           C
ATOM    571  C   GLY A  76      14.294   0.655   7.643  1.00 31.66           C
ATOM    572  O   GLY A  76      14.638  -0.524   7.675  1.00 31.66           O
ATOM    573  N   ASN A  77      13.205   1.063   6.957  1.00 51.75           N
ATOM    574  CA  ASN A  77      12.377   0.109   6.272  1.00 51.75           C
ATOM    575  CB  ASN A  77      10.942   0.603   6.012  1.00 51.75           C
ATOM    576  CG  ASN A  77      10.226   0.749   7.347  1.00 51.75           C
ATOM    577  OD1 ASN A  77      10.531   0.051   8.311  1.00 51.75           O
ATOM    578  ND2 ASN A  77       9.238   1.682   7.404  1.00 51.75           N
ATOM    579  C   ASN A  77      12.976  -0.205   4.935  1.00 51.75           C
ATOM    580  O   ASN A  77      13.273   0.686   4.141  1.00 51.75           O
ATOM    581  N   ARG A  78      13.150  -1.511   4.652  1.00 72.93           N
ATOM    582  CA  ARG A  78      13.702  -1.948   3.402  1.00 72.93           C
ATOM    583  CB  ARG A  78      14.168  -3.413   3.434  1.00 72.93           C
ATOM    584  CG  ARG A  78      15.375  -3.630   4.350  1.00 72.93           C
ATOM    585  CD  ARG A  78      15.764  -5.097   4.538  1.00 72.93           C
ATOM    586  NE  ARG A  78      14.702  -5.738   5.361  1.00 72.93           N
ATOM    587  CZ  ARG A  78      14.911  -6.975   5.899  1.00 72.93           C
ATOM    588  NH1 ARG A  78      16.092  -7.625   5.681  1.00 72.93           N
ATOM    589  NH2 ARG A  78      13.940  -7.560   6.659  1.00 72.93           N
ATOM    590  C   ARG A  78      12.639  -1.811   2.356  1.00 72.93           C
ATOM    591  O   ARG A  78      11.450  -1.951   2.638  1.00 72.93           O
ATOM    592  N   ASP A  79      13.056  -1.515   1.108  1.00 48.67           N
ATOM    593  CA  ASP A  79      12.127  -1.329   0.028  1.00 48.67           C
ATOM    594  CB  ASP A  79      12.574  -0.274  -1.001  1.00 48.67           C
ATOM    595  CG  ASP A  79      12.461   1.110  -0.380  1.00 48.67           C
ATOM    596  OD1 ASP A  79      11.495   1.331   0.398  1.00 48.67           O
ATOM    597  OD2 ASP A  79      13.339   1.964  -0.674  1.00 48.67           O
ATOM    598  C   ASP A  79      11.992  -2.608  -0.731  1.00 48.67           C
ATOM    599  O   ASP A  79      12.976  -3.293  -1.005  1.00 48.67           O
ATOM    600  N   TYR A  80      10.737  -3.001  -1.021  1.00 66.92           N
ATOM    601  CA  TYR A  80      10.489  -4.142  -1.854  1.00 66.92           C
ATOM    602  CB  TYR A  80       9.016  -4.587  -1.829  1.00 66.92           C
ATOM    603  CG  TYR A  80       8.893  -5.786  -2.706  1.00 66.92           C
ATOM    604  CD1 TYR A  80       9.279  -7.022  -2.242  1.00 66.92           C
ATOM    605  CD2 TYR A  80       8.386  -5.680  -3.981  1.00 66.92           C
ATOM    606  CE1 TYR A  80       9.171  -8.137  -3.039  1.00 66.92           C
ATOM    607  CE2 TYR A  80       8.276  -6.792  -4.783  1.00 66.92           C
ATOM    608  CZ  TYR A  80       8.670  -8.022  -4.313  1.00 66.92           C
ATOM    609  OH  TYR A  80       8.559  -9.165  -5.132  1.00 66.92           O
ATOM    610  C   TYR A  80      10.837  -3.759  -3.258  1.00 66.92           C
ATOM    611  O   TYR A  80      11.484  -4.512  -3.986  1.00 66.92           O
ATOM    612  N   ALA A  81      10.405  -2.546  -3.659  1.00 36.45           N
ATOM    613  CA  ALA A  81      10.616  -2.045  -4.985  1.00 36.45           C
ATOM    614  CB  ALA A  81       9.481  -2.398  -5.962  1.00 36.45           C
ATOM    615  C   ALA A  81      10.652  -0.560  -4.863  1.00 36.45           C
ATOM    616  O   ALA A  81      10.463  -0.012  -3.779  1.00 36.45           O
ATOM    617  N   LYS A  82      10.925   0.138  -5.980  1.00108.65           N
ATOM    618  CA  LYS A  82      10.990   1.564  -5.901  1.00108.65           C
ATOM    619  CB  LYS A  82      11.394   2.236  -7.231  1.00108.65           C
ATOM    620  CG  LYS A  82      10.601   1.770  -8.459  1.00108.65           C
ATOM    621  CD  LYS A  82       9.155   2.264  -8.532  1.00108.65           C
ATOM    622  CE  LYS A  82       8.380   1.717  -9.734  1.00108.65           C
ATOM    623  NZ  LYS A  82       6.959   2.126  -9.648  1.00108.65           N
ATOM    624  C   LYS A  82       9.658   2.075  -5.454  1.00108.65           C
ATOM    625  O   LYS A  82       8.607   1.640  -5.924  1.00108.65           O
ATOM    626  N   ASP A  83       9.690   3.007  -4.483  1.00 50.19           N
ATOM    627  CA  ASP A  83       8.512   3.639  -3.966  1.00 50.19           C
ATOM    628  CB  ASP A  83       7.772   4.454  -5.039  1.00 50.19           C
ATOM    629  CG  ASP A  83       8.671   5.609  -5.456  1.00 50.19           C
ATOM    630  OD1 ASP A  83       9.292   6.235  -4.556  1.00 50.19           O
ATOM    631  OD2 ASP A  83       8.760   5.869  -6.686  1.00 50.19           O
ATOM    632  C   ASP A  83       7.567   2.599  -3.451  1.00 50.19           C
ATOM    633  O   ASP A  83       6.353   2.786  -3.510  1.00 50.19           O
ATOM    634  N   ASP A  84       8.093   1.477  -2.917  1.00 70.24           N
ATOM    635  CA  ASP A  84       7.222   0.456  -2.403  1.00 70.24           C
ATOM    636  CB  ASP A  84       7.017  -0.684  -3.418  1.00 70.24           C
ATOM    637  CG  ASP A  84       5.866  -1.574  -2.973  1.00 70.24           C
ATOM    638  OD1 ASP A  84       5.238  -1.265  -1.926  1.00 70.24           O
ATOM    639  OD2 ASP A  84       5.596  -2.576  -3.687  1.00 70.24           O
ATOM    640  C   ASP A  84       7.891  -0.135  -1.193  1.00 70.24           C
ATOM    641  O   ASP A  84       8.708  -1.043  -1.331  1.00 70.24           O
ATOM    642  N   PRO A  85       7.581   0.340  -0.009  1.00138.55           N
ATOM    643  CA  PRO A  85       8.229  -0.178   1.172  1.00138.55           C
ATOM    644  CD  PRO A  85       7.216   1.739   0.148  1.00138.55           C
ATOM    645  CB  PRO A  85       7.921   0.817   2.287  1.00138.55           C
ATOM    646  CG  PRO A  85       7.730   2.147   1.538  1.00138.55           C
ATOM    647  C   PRO A  85       7.835  -1.584   1.500  1.00138.55           C
ATOM    648  O   PRO A  85       6.651  -1.907   1.421  1.00138.55           O
ATOM    649  N   LEU A  86       8.823  -2.443   1.828  1.00 85.45           N
ATOM    650  CA  LEU A  86       8.574  -3.813   2.175  1.00 85.45           C
ATOM    651  CB  LEU A  86       9.817  -4.707   2.090  1.00 85.45           C
ATOM    652  CG  LEU A  86       9.504  -6.166   2.469  1.00 85.45           C
ATOM    653  CD1 LEU A  86       8.551  -6.826   1.465  1.00 85.45           C
ATOM    654  CD2 LEU A  86      10.793  -6.968   2.687  1.00 85.45           C
ATOM    655  C   LEU A  86       8.037  -3.966   3.570  1.00 85.45           C
ATOM    656  O   LEU A  86       7.162  -4.798   3.812  1.00 85.45           O
ATOM    657  N   GLU A  87       8.561  -3.169   4.525  1.00145.92           N
ATOM    658  CA  GLU A  87       8.262  -3.405   5.917  1.00145.92           C
ATOM    659  CB  GLU A  87       9.513  -3.804   6.709  1.00145.92           C
ATOM    660  CG  GLU A  87      10.317  -4.949   6.108  1.00145.92           C
ATOM    661  CD  GLU A  87      11.677  -4.945   6.791  1.00145.92           C
ATOM    662  OE1 GLU A  87      11.806  -5.615   7.849  1.00145.92           O
ATOM    663  OE2 GLU A  87      12.602  -4.265   6.272  1.00145.92           O
ATOM    664  C   GLU A  87       7.880  -2.113   6.577  1.00145.92           C
ATOM    665  O   GLU A  87       8.171  -1.030   6.070  1.00145.92           O
ATOM    666  N   PHE A  88       7.213  -2.214   7.752  1.00 96.62           N
ATOM    667  CA  PHE A  88       6.862  -1.040   8.509  1.00 96.62           C
ATOM    668  CB  PHE A  88       5.343  -0.802   8.552  1.00 96.62           C
ATOM    669  CG  PHE A  88       4.861  -0.715   7.143  1.00 96.62           C
ATOM    670  CD1 PHE A  88       4.456  -1.854   6.484  1.00 96.62           C
ATOM    671  CD2 PHE A  88       4.816   0.486   6.473  1.00 96.62           C
ATOM    672  CE1 PHE A  88       4.008  -1.798   5.185  1.00 96.62           C
ATOM    673  CE2 PHE A  88       4.369   0.548   5.173  1.00 96.62           C
ATOM    674  CZ  PHE A  88       3.963  -0.594   4.527  1.00 96.62           C
ATOM    675  C   PHE A  88       7.308  -1.250   9.933  1.00 96.62           C
ATOM    676  O   PHE A  88       6.619  -1.890  10.727  1.00 96.62           O
ATOM    677  N   LYS A  89       8.495  -0.716  10.279  1.00 95.69           N
ATOM    678  CA  LYS A  89       9.102  -0.792  11.582  1.00 95.69           C
ATOM    679  CB  LYS A  89      10.631  -0.647  11.521  1.00 95.69           C
ATOM    680  CG  LYS A  89      11.258  -1.869  10.840  1.00 95.69           C
ATOM    681  CD  LYS A  89      12.721  -1.713  10.424  1.00 95.69           C
ATOM    682  CE  LYS A  89      13.281  -2.970   9.754  1.00 95.69           C
ATOM    683  NZ  LYS A  89      14.649  -2.718   9.253  1.00 95.69           N
ATOM    684  C   LYS A  89       8.510   0.176  12.570  1.00 95.69           C
ATOM    685  O   LYS A  89       8.671   0.007  13.778  1.00 95.69           O
ATOM    686  N   SER A  90       7.867   1.263  12.105  1.00 50.43           N
ATOM    687  CA  SER A  90       7.362   2.214  13.060  1.00 50.43           C
ATOM    688  CB  SER A  90       6.761   3.474  12.415  1.00 50.43           C
ATOM    689  OG  SER A  90       7.772   4.193  11.722  1.00 50.43           O
ATOM    690  C   SER A  90       6.288   1.565  13.888  1.00 50.43           C
ATOM    691  O   SER A  90       5.484   0.782  13.389  1.00 50.43           O
ATOM    692  N   HIS A  91       6.272   1.882  15.199  1.00 71.78           N
ATOM    693  CA  HIS A  91       5.293   1.414  16.148  1.00 71.78           C
ATOM    694  ND1 HIS A  91       3.667   4.140  17.047  1.00 71.78           N
ATOM    695  CG  HIS A  91       3.783   3.415  15.883  1.00 71.78           C
ATOM    696  CB  HIS A  91       3.876   1.920  15.832  1.00 71.78           C
ATOM    697  NE2 HIS A  91       3.701   5.613  15.382  1.00 71.78           N
ATOM    698  CD2 HIS A  91       3.804   4.330  14.876  1.00 71.78           C
ATOM    699  CE1 HIS A  91       3.621   5.448  16.691  1.00 71.78           C
ATOM    700  C   HIS A  91       5.257  -0.088  16.193  1.00 71.78           C
ATOM    701  O   HIS A  91       4.222  -0.693  16.460  1.00 71.78           O
ATOM    702  N   GLN A  92       6.421  -0.710  15.963  1.00179.51           N
ATOM    703  CA  GLN A  92       6.723  -2.116  15.925  1.00179.51           C
ATOM    704  CB  GLN A  92       8.154  -2.247  15.388  1.00179.51           C
ATOM    705  CG  GLN A  92       8.624  -3.635  15.000  1.00179.51           C
ATOM    706  CD  GLN A  92      10.057  -3.476  14.510  1.00179.51           C
ATOM    707  OE1 GLN A  92      10.589  -4.340  13.815  1.00179.51           O
ATOM    708  NE2 GLN A  92      10.703  -2.335  14.872  1.00179.51           N
ATOM    709  C   GLN A  92       6.665  -2.724  17.307  1.00179.51           C
ATOM    710  O   GLN A  92       6.416  -3.921  17.464  1.00179.51           O
ATOM    711  N   TRP A  93       6.926  -1.912  18.351  1.00114.07           N
ATOM    712  CA  TRP A  93       6.993  -2.368  19.718  1.00114.07           C
ATOM    713  CB  TRP A  93       5.666  -2.913  20.273  1.00114.07           C
ATOM    714  CG  TRP A  93       4.725  -1.815  20.717  1.00114.07           C
ATOM    715  CD2 TRP A  93       4.255  -1.664  22.067  1.00114.07           C
ATOM    716  CD1 TRP A  93       4.148  -0.814  19.992  1.00114.07           C
ATOM    717  NE1 TRP A  93       3.361  -0.036  20.809  1.00114.07           N
ATOM    718  CE2 TRP A  93       3.413  -0.552  22.088  1.00114.07           C
ATOM    719  CE3 TRP A  93       4.500  -2.393  23.196  1.00114.07           C
ATOM    720  CZ2 TRP A  93       2.805  -0.150  23.244  1.00114.07           C
ATOM    721  CZ3 TRP A  93       3.886  -1.985  24.360  1.00114.07           C
ATOM    722  CH2 TRP A  93       3.055  -0.885  24.383  1.00114.07           C
ATOM    723  C   TRP A  93       8.095  -3.359  19.927  1.00114.07           C
ATOM    724  O   TRP A  93       7.930  -4.367  20.613  1.00114.07           O
ATOM    725  N   PHE A  94       9.274  -3.075  19.340  1.00 75.30           N
ATOM    726  CA  PHE A  94      10.416  -3.912  19.551  1.00 75.30           C
ATOM    727  CB  PHE A  94      11.595  -3.523  18.637  1.00 75.30           C
ATOM    728  CG  PHE A  94      12.755  -4.424  18.893  1.00 75.30           C
ATOM    729  CD1 PHE A  94      12.780  -5.698  18.376  1.00 75.30           C
ATOM    730  CD2 PHE A  94      13.833  -3.986  19.628  1.00 75.30           C
ATOM    731  CE1 PHE A  94      13.853  -6.529  18.604  1.00 75.30           C
ATOM    732  CE2 PHE A  94      14.908  -4.811  19.859  1.00 75.30           C
ATOM    733  CZ  PHE A  94      14.919  -6.087  19.348  1.00 75.30           C
ATOM    734  C   PHE A  94      10.824  -3.755  20.987  1.00 75.30           C
ATOM    735  O   PHE A  94      10.961  -2.640  21.490  1.00 75.30           O
ATOM    736  N   GLY A  95      11.058  -4.891  21.678  1.00 32.95           N
ATOM    737  CA  GLY A  95      11.432  -4.850  23.066  1.00 32.95           C
ATOM    738  C   GLY A  95      10.247  -5.157  23.931  1.00 32.95           C
ATOM    739  O   GLY A  95      10.332  -5.075  25.155  1.00 32.95           O
ATOM    740  N   ALA A  96       9.105  -5.512  23.315  1.00 44.76           N
ATOM    741  CA  ALA A  96       7.922  -5.861  24.051  1.00 44.76           C
ATOM    742  CB  ALA A  96       6.721  -6.173  23.142  1.00 44.76           C
ATOM    743  C   ALA A  96       8.214  -7.089  24.856  1.00 44.76           C
ATOM    744  O   ALA A  96       7.680  -7.262  25.951  1.00 44.76           O
ATOM    745  N   SER A  97       9.022  -8.015  24.306  1.00 50.54           N
ATOM    746  CA  SER A  97       9.372  -9.180  25.069  1.00 50.54           C
ATOM    747  CB  SER A  97       8.652 -10.459  24.611  1.00 50.54           C
ATOM    748  OG  SER A  97       9.025 -10.776  23.280  1.00 50.54           O
ATOM    749  C   SER A  97      10.839  -9.406  24.907  1.00 50.54           C
ATOM    750  O   SER A  97      11.350  -9.430  23.788  1.00 50.54           O
ATOM    751  N   VAL A  98      11.559  -9.580  26.035  1.00 52.76           N
ATOM    752  CA  VAL A  98      12.976  -9.798  25.959  1.00 52.76           C
ATOM    753  CB  VAL A  98      13.778  -8.635  26.469  1.00 52.76           C
ATOM    754  CG1 VAL A  98      15.274  -8.974  26.356  1.00 52.76           C
ATOM    755  CG2 VAL A  98      13.367  -7.378  25.682  1.00 52.76           C
ATOM    756  C   VAL A  98      13.308 -10.984  26.814  1.00 52.76           C
ATOM    757  O   VAL A  98      12.892 -11.061  27.968  1.00 52.76           O
ATOM    758  N   ARG A  99      14.067 -11.954  26.263  1.00115.34           N
ATOM    759  CA  ARG A  99      14.469 -13.101  27.032  1.00115.34           C
ATOM    760  CB  ARG A  99      13.619 -14.358  26.779  1.00115.34           C
ATOM    761  CG  ARG A  99      12.248 -14.267  27.448  1.00115.34           C
ATOM    762  CD  ARG A  99      12.316 -14.442  28.968  1.00115.34           C
ATOM    763  NE  ARG A  99      10.949 -14.212  29.506  1.00115.34           N
ATOM    764  CZ  ARG A  99      10.586 -12.984  29.978  1.00115.34           C
ATOM    765  NH1 ARG A  99      11.482 -11.958  30.035  1.00115.34           N
ATOM    766  NH2 ARG A  99       9.311 -12.779  30.409  1.00115.34           N
ATOM    767  C   ARG A  99      15.892 -13.410  26.694  1.00115.34           C
ATOM    768  O   ARG A  99      16.324 -13.233  25.555  1.00115.34           O
ATOM    769  N   SER A 100      16.672 -13.877  27.693  1.00 58.77           N
ATOM    770  CA  SER A 100      18.058 -14.131  27.419  1.00 58.77           C
ATOM    771  CB  SER A 100      18.982 -13.037  27.979  1.00 58.77           C
ATOM    772  OG  SER A 100      20.337 -13.341  27.680  1.00 58.77           O
ATOM    773  C   SER A 100      18.486 -15.425  28.042  1.00 58.77           C
ATOM    774  O   SER A 100      18.029 -15.803  29.120  1.00 58.77           O
ATOM    775  N   LYS A 101      19.388 -16.141  27.340  1.00115.52           N
ATOM    776  CA  LYS A 101      19.960 -17.378  27.801  1.00115.52           C
ATOM    777  CB  LYS A 101      19.506 -18.583  26.953  1.00115.52           C
ATOM    778  CG  LYS A 101      20.183 -19.913  27.298  1.00115.52           C
ATOM    779  CD  LYS A 101      19.546 -21.119  26.599  1.00115.52           C
ATOM    780  CE  LYS A 101      20.337 -22.420  26.762  1.00115.52           C
ATOM    781  NZ  LYS A 101      21.586 -22.357  25.967  1.00115.52           N
ATOM    782  C   LYS A 101      21.437 -17.259  27.602  1.00115.52           C
ATOM    783  O   LYS A 101      21.913 -17.279  26.468  1.00115.52           O
ATOM    784  N   GLN A 102      22.213 -17.141  28.696  1.00103.44           N
ATOM    785  CA  GLN A 102      23.629 -17.036  28.503  1.00103.44           C
ATOM    786  CB  GLN A 102      24.214 -18.211  27.702  1.00103.44           C
ATOM    787  CG  GLN A 102      24.093 -19.553  28.423  1.00103.44           C
ATOM    788  CD  GLN A 102      24.570 -20.641  27.473  1.00103.44           C
ATOM    789  OE1 GLN A 102      24.868 -20.382  26.308  1.00103.44           O
ATOM    790  NE2 GLN A 102      24.637 -21.900  27.984  1.00103.44           N
ATOM    791  C   GLN A 102      23.894 -15.766  27.748  1.00103.44           C
ATOM    792  O   GLN A 102      23.411 -14.695  28.109  1.00103.44           O
ATOM    793  N   ASP A 103      24.733 -15.881  26.699  1.00179.30           N
ATOM    794  CA  ASP A 103      25.177 -14.846  25.802  1.00179.30           C
ATOM    795  CB  ASP A 103      26.199 -15.338  24.768  1.00179.30           C
ATOM    796  CG  ASP A 103      27.416 -15.887  25.468  1.00179.30           C
ATOM    797  OD1 ASP A 103      27.417 -15.902  26.725  1.00179.30           O
ATOM    798  OD2 ASP A 103      28.359 -16.311  24.748  1.00179.30           O
ATOM    799  C   ASP A 103      24.060 -14.398  24.908  1.00179.30           C
ATOM    800  O   ASP A 103      24.129 -13.314  24.326  1.00179.30           O
ATOM    801  N   LYS A 104      23.054 -15.268  24.701  1.00117.46           N
ATOM    802  CA  LYS A 104      22.043 -15.027  23.708  1.00117.46           C
ATOM    803  CB  LYS A 104      21.368 -16.326  23.235  1.00117.46           C
ATOM    804  CG  LYS A 104      22.347 -17.394  22.742  1.00117.46           C
ATOM    805  CD  LYS A 104      21.688 -18.770  22.596  1.00117.46           C
ATOM    806  CE  LYS A 104      22.665 -19.937  22.434  1.00117.46           C
ATOM    807  NZ  LYS A 104      23.353 -19.852  21.129  1.00117.46           N
ATOM    808  C   LYS A 104      20.945 -14.141  24.220  1.00117.46           C
ATOM    809  O   LYS A 104      20.389 -14.369  25.293  1.00117.46           O
ATOM    810  N   ILE A 105      20.588 -13.105  23.426  1.00 50.38           N
ATOM    811  CA  ILE A 105      19.522 -12.212  23.782  1.00 50.38           C
ATOM    812  CB  ILE A 105      19.959 -10.784  23.942  1.00 50.38           C
ATOM    813  CG1 ILE A 105      20.978 -10.658  25.089  1.00 50.38           C
ATOM    814  CG2 ILE A 105      18.707  -9.916  24.138  1.00 50.38           C
ATOM    815  CD1 ILE A 105      21.661  -9.293  25.156  1.00 50.38           C
ATOM    816  C   ILE A 105      18.516 -12.233  22.671  1.00 50.38           C
ATOM    817  O   ILE A 105      18.853 -12.005  21.509  1.00 50.38           O
ATOM    818  N   LEU A 106      17.241 -12.510  23.011  1.00 62.45           N
ATOM    819  CA  LEU A 106      16.209 -12.553  22.018  1.00 62.45           C
ATOM    820  CB  LEU A 106      15.452 -13.892  22.038  1.00 62.45           C
ATOM    821  CG  LEU A 106      14.328 -14.016  20.998  1.00 62.45           C
ATOM    822  CD1 LEU A 106      14.881 -13.950  19.562  1.00 62.45           C
ATOM    823  CD2 LEU A 106      13.489 -15.279  21.249  1.00 62.45           C
ATOM    824  C   LEU A 106      15.230 -11.459  22.332  1.00 62.45           C
ATOM    825  O   LEU A 106      14.665 -11.420  23.425  1.00 62.45           O
ATOM    826  N   ALA A 107      15.012 -10.526  21.377  1.00 44.16           N
ATOM    827  CA  ALA A 107      14.069  -9.457  21.591  1.00 44.16           C
ATOM    828  CB  ALA A 107      14.725  -8.072  21.703  1.00 44.16           C
ATOM    829  C   ALA A 107      13.142  -9.420  20.413  1.00 44.16           C
ATOM    830  O   ALA A 107      13.586  -9.545  19.273  1.00 44.16           O
ATOM    831  N   CYS A 108      11.825  -9.209  20.654  1.00 72.57           N
ATOM    832  CA  CYS A 108      10.904  -9.287  19.549  1.00 72.57           C
ATOM    833  CB  CYS A 108       9.931 -10.480  19.634  1.00 72.57           C
ATOM    834  SG  CYS A 108      10.696 -12.108  19.951  1.00 72.57           S
ATOM    835  C   CYS A 108      10.057  -8.045  19.446  1.00 72.57           C
ATOM    836  O   CYS A 108       9.957  -7.248  20.380  1.00 72.57           O
ATOM    837  N   ALA A 109       9.455  -7.844  18.246  1.00 73.11           N
ATOM    838  CA  ALA A 109       8.548  -6.752  18.005  1.00 73.11           C
ATOM    839  CB  ALA A 109       9.087  -5.768  16.964  1.00 73.11           C
ATOM    840  C   ALA A 109       7.268  -7.329  17.459  1.00 73.11           C
ATOM    841  O   ALA A 109       7.134  -7.564  16.259  1.00 73.11           O
ATOM    842  N   PRO A 110       6.299  -7.506  18.316  1.00149.87           N
ATOM    843  CA  PRO A 110       5.043  -8.114  17.944  1.00149.87           C
ATOM    844  CD  PRO A 110       6.558  -7.618  19.740  1.00149.87           C
ATOM    845  CB  PRO A 110       4.353  -8.493  19.259  1.00149.87           C
ATOM    846  CG  PRO A 110       5.160  -7.771  20.355  1.00149.87           C
ATOM    847  C   PRO A 110       4.174  -7.313  17.016  1.00149.87           C
ATOM    848  O   PRO A 110       3.299  -7.891  16.376  1.00149.87           O
ATOM    849  N   LEU A 111       4.321  -5.981  17.018  1.00176.27           N
ATOM    850  CA  LEU A 111       3.606  -5.045  16.192  1.00176.27           C
ATOM    851  CB  LEU A 111       3.376  -3.675  16.842  1.00176.27           C
ATOM    852  CG  LEU A 111       2.258  -3.752  17.900  1.00176.27           C
ATOM    853  CD1 LEU A 111       2.651  -4.636  19.093  1.00176.27           C
ATOM    854  CD2 LEU A 111       1.774  -2.357  18.307  1.00176.27           C
ATOM    855  C   LEU A 111       4.174  -4.880  14.812  1.00176.27           C
ATOM    856  O   LEU A 111       3.641  -4.103  14.026  1.00176.27           O
ATOM    857  N   TYR A 112       5.351  -5.461  14.526  1.00105.43           N
ATOM    858  CA  TYR A 112       5.981  -5.343  13.235  1.00105.43           C
ATOM    859  CB  TYR A 112       7.262  -6.196  13.204  1.00105.43           C
ATOM    860  CG  TYR A 112       7.811  -6.318  11.829  1.00105.43           C
ATOM    861  CD1 TYR A 112       8.592  -5.330  11.278  1.00105.43           C
ATOM    862  CD2 TYR A 112       7.553  -7.454  11.102  1.00105.43           C
ATOM    863  CE1 TYR A 112       9.097  -5.472  10.007  1.00105.43           C
ATOM    864  CE2 TYR A 112       8.054  -7.601   9.834  1.00105.43           C
ATOM    865  CZ  TYR A 112       8.827  -6.610   9.285  1.00105.43           C
ATOM    866  OH  TYR A 112       9.339  -6.766   7.981  1.00105.43           O
ATOM    867  C   TYR A 112       5.047  -5.802  12.144  1.00105.43           C
ATOM    868  O   TYR A 112       4.450  -6.874  12.227  1.00105.43           O
ATOM    869  N   HIS A 113       4.902  -4.983  11.074  1.00 77.74           N
ATOM    870  CA  HIS A 113       4.018  -5.306   9.982  1.00 77.74           C
ATOM    871  ND1 HIS A 113       2.357  -3.127  11.906  1.00 77.74           N
ATOM    872  CG  HIS A 113       2.031  -3.922  10.830  1.00 77.74           C
ATOM    873  CB  HIS A 113       2.965  -4.218   9.694  1.00 77.74           C
ATOM    874  NE2 HIS A 113       0.256  -3.784  12.217  1.00 77.74           N
ATOM    875  CD2 HIS A 113       0.744  -4.316  11.037  1.00 77.74           C
ATOM    876  CE1 HIS A 113       1.260  -3.079  12.704  1.00 77.74           C
ATOM    877  C   HIS A 113       4.834  -5.395   8.726  1.00 77.74           C
ATOM    878  O   HIS A 113       5.864  -4.732   8.602  1.00 77.74           O
ATOM    879  N   TRP A 114       4.409  -6.237   7.755  1.00191.29           N
ATOM    880  CA  TRP A 114       5.151  -6.263   6.529  1.00191.29           C
ATOM    881  CB  TRP A 114       6.152  -7.421   6.357  1.00191.29           C
ATOM    882  CG  TRP A 114       5.515  -8.749   6.023  1.00191.29           C
ATOM    883  CD2 TRP A 114       6.051  -9.673   5.060  1.00191.29           C
ATOM    884  CD1 TRP A 114       4.350  -9.296   6.473  1.00191.29           C
ATOM    885  NE1 TRP A 114       4.129 -10.504   5.855  1.00191.29           N
ATOM    886  CE2 TRP A 114       5.166 -10.747   4.980  1.00191.29           C
ATOM    887  CE3 TRP A 114       7.182  -9.627   4.296  1.00191.29           C
ATOM    888  CZ2 TRP A 114       5.399 -11.794   4.135  1.00191.29           C
ATOM    889  CZ3 TRP A 114       7.418 -10.688   3.448  1.00191.29           C
ATOM    890  CH2 TRP A 114       6.543 -11.750   3.370  1.00191.29           C
ATOM    891  C   TRP A 114       4.192  -6.418   5.402  1.00191.29           C
ATOM    892  O   TRP A 114       3.083  -6.932   5.548  1.00191.29           O
ATOM    893  N   ARG A 115       4.621  -5.940   4.228  1.00393.45           N
ATOM    894  CA  ARG A 115       3.858  -6.065   3.032  1.00393.45           C
ATOM    895  CB  ARG A 115       4.270  -5.008   1.997  1.00393.45           C
ATOM    896  CG  ARG A 115       3.760  -5.258   0.583  1.00393.45           C
ATOM    897  CD  ARG A 115       4.204  -4.168  -0.390  1.00393.45           C
ATOM    898  NE  ARG A 115       3.907  -4.633  -1.773  1.00393.45           N
ATOM    899  CZ  ARG A 115       4.907  -5.183  -2.518  1.00393.45           C
ATOM    900  NH1 ARG A 115       6.148  -5.326  -1.973  1.00393.45           N
ATOM    901  NH2 ARG A 115       4.676  -5.567  -3.807  1.00393.45           N
ATOM    902  C   ARG A 115       4.200  -7.406   2.501  1.00393.45           C
ATOM    903  O   ARG A 115       5.321  -7.886   2.635  1.00393.45           O
ATOM    904  N   THR A 116       3.233  -8.080   1.888  1.00154.78           N
ATOM    905  CA  THR A 116       3.543  -9.385   1.411  1.00154.78           C
ATOM    906  CB  THR A 116       2.322 -10.225   1.217  1.00154.78           C
ATOM    907  OG1 THR A 116       1.556 -10.232   2.410  1.00154.78           O
ATOM    908  CG2 THR A 116       2.761 -11.661   0.904  1.00154.78           C
ATOM    909  C   THR A 116       4.203  -9.216   0.081  1.00154.78           C
ATOM    910  O   THR A 116       4.217  -8.123  -0.480  1.00154.78           O
ATOM    911  N   GLU A 117       4.843 -10.285  -0.423  1.00 88.53           N
ATOM    912  CA  GLU A 117       5.454 -10.248  -1.718  1.00 88.53           C
ATOM    913  CB  GLU A 117       6.394 -11.445  -1.928  1.00 88.53           C
ATOM    914  CG  GLU A 117       7.645 -11.326  -1.053  1.00 88.53           C
ATOM    915  CD  GLU A 117       8.289 -12.694  -0.908  1.00 88.53           C
ATOM    916  OE1 GLU A 117       7.664 -13.693  -1.350  1.00 88.53           O
ATOM    917  OE2 GLU A 117       9.410 -12.758  -0.337  1.00 88.53           O
ATOM    918  C   GLU A 117       4.385 -10.248  -2.772  1.00 88.53           C
ATOM    919  O   GLU A 117       4.507  -9.591  -3.804  1.00 88.53           O
ATOM    920  N   MET A 118       3.299 -11.005  -2.537  1.00 58.34           N
ATOM    921  CA  MET A 118       2.266 -11.154  -3.525  1.00 58.34           C
ATOM    922  CB  MET A 118       1.181 -12.158  -3.100  1.00 58.34           C
ATOM    923  CG  MET A 118       1.676 -13.601  -3.014  1.00 58.34           C
ATOM    924  SD  MET A 118       0.398 -14.791  -2.510  1.00 58.34           S
ATOM    925  CE  MET A 118       1.498 -16.234  -2.551  1.00 58.34           C
ATOM    926  C   MET A 118       1.564  -9.860  -3.815  1.00 58.34           C
ATOM    927  O   MET A 118       1.389  -9.499  -4.978  1.00 58.34           O
ATOM    928  N   LYS A 119       1.154  -9.119  -2.766  1.00138.81           N
ATOM    929  CA  LYS A 119       0.401  -7.912  -2.968  1.00138.81           C
ATOM    930  CB  LYS A 119      -1.104  -8.076  -2.691  1.00138.81           C
ATOM    931  CG  LYS A 119      -1.869  -8.920  -3.713  1.00138.81           C
ATOM    932  CD  LYS A 119      -1.976  -8.284  -5.100  1.00138.81           C
ATOM    933  CE  LYS A 119      -2.800  -9.117  -6.085  1.00138.81           C
ATOM    934  NZ  LYS A 119      -4.208  -9.186  -5.633  1.00138.81           N
ATOM    935  C   LYS A 119       0.881  -6.904  -1.974  1.00138.81           C
ATOM    936  O   LYS A 119       1.674  -7.217  -1.088  1.00138.81           O
ATOM    937  N   GLN A 120       0.398  -5.650  -2.101  1.00122.08           N
ATOM    938  CA  GLN A 120       0.817  -4.615  -1.202  1.00122.08           C
ATOM    939  CB  GLN A 120       0.793  -3.221  -1.852  1.00122.08           C
ATOM    940  CG  GLN A 120       1.760  -3.082  -3.031  1.00122.08           C
ATOM    941  CD  GLN A 120       1.573  -1.703  -3.649  1.00122.08           C
ATOM    942  OE1 GLN A 120       0.458  -1.187  -3.715  1.00122.08           O
ATOM    943  NE2 GLN A 120       2.692  -1.089  -4.118  1.00122.08           N
ATOM    944  C   GLN A 120      -0.133  -4.590  -0.044  1.00122.08           C
ATOM    945  O   GLN A 120      -1.204  -3.990  -0.115  1.00122.08           O
ATOM    946  N   GLU A 121       0.261  -5.231   1.074  1.00145.84           N
ATOM    947  CA  GLU A 121      -0.568  -5.288   2.244  1.00145.84           C
ATOM    948  CB  GLU A 121      -1.068  -6.706   2.574  1.00145.84           C
ATOM    949  CG  GLU A 121      -2.069  -7.257   1.555  1.00145.84           C
ATOM    950  CD  GLU A 121      -3.380  -6.501   1.733  1.00145.84           C
ATOM    951  OE1 GLU A 121      -3.989  -6.621   2.829  1.00145.84           O
ATOM    952  OE2 GLU A 121      -3.790  -5.790   0.777  1.00145.84           O
ATOM    953  C   GLU A 121       0.265  -4.842   3.400  1.00145.84           C
ATOM    954  O   GLU A 121       1.432  -4.497   3.224  1.00145.84           O
ATOM    955  N   ARG A 122      -0.346  -4.725   4.600  1.00238.86           N
ATOM    956  CA  ARG A 122       0.487  -4.506   5.746  1.00238.86           C
ATOM    957  CB  ARG A 122       0.673  -3.041   6.186  1.00238.86           C
ATOM    958  CG  ARG A 122      -0.568  -2.258   6.585  1.00238.86           C
ATOM    959  CD  ARG A 122      -0.262  -0.764   6.727  1.00238.86           C
ATOM    960  NE  ARG A 122       0.846  -0.619   7.716  1.00238.86           N
ATOM    961  CZ  ARG A 122       1.138   0.607   8.242  1.00238.86           C
ATOM    962  NH1 ARG A 122       0.412   1.700   7.864  1.00238.86           N
ATOM    963  NH2 ARG A 122       2.147   0.741   9.151  1.00238.86           N
ATOM    964  C   ARG A 122      -0.017  -5.375   6.861  1.00238.86           C
ATOM    965  O   ARG A 122      -0.917  -5.010   7.618  1.00238.86           O
ATOM    966  N   GLU A 123       0.606  -6.564   7.006  1.00 89.69           N
ATOM    967  CA  GLU A 123       0.132  -7.537   7.955  1.00 89.69           C
ATOM    968  CB  GLU A 123      -0.102  -8.908   7.296  1.00 89.69           C
ATOM    969  CG  GLU A 123      -1.204  -8.852   6.231  1.00 89.69           C
ATOM    970  CD  GLU A 123      -1.230 -10.161   5.458  1.00 89.69           C
ATOM    971  OE1 GLU A 123      -0.366 -11.033   5.734  1.00 89.69           O
ATOM    972  OE2 GLU A 123      -2.117 -10.306   4.575  1.00 89.69           O
ATOM    973  C   GLU A 123       1.116  -7.697   9.081  1.00 89.69           C
ATOM    974  O   GLU A 123       2.320  -7.829   8.864  1.00 89.69           O
ATOM    975  N   PRO A 124       0.624  -7.629  10.300  1.00132.70           N
ATOM    976  CA  PRO A 124       1.443  -7.759  11.484  1.00132.70           C
ATOM    977  CD  PRO A 124      -0.726  -7.178  10.589  1.00132.70           C
ATOM    978  CB  PRO A 124       0.572  -7.246  12.634  1.00132.70           C
ATOM    979  CG  PRO A 124      -0.871  -7.376  12.107  1.00132.70           C
ATOM    980  C   PRO A 124       1.945  -9.154  11.727  1.00132.70           C
ATOM    981  O   PRO A 124       1.412  -9.824  12.612  1.00132.70           O
ATOM    982  N   VAL A 125       3.000  -9.589  11.014  1.00145.33           N
ATOM    983  CA  VAL A 125       3.551 -10.906  11.189  1.00145.33           C
ATOM    984  CB  VAL A 125       4.413 -11.353  10.047  1.00145.33           C
ATOM    985  CG1 VAL A 125       3.532 -11.490   8.795  1.00145.33           C
ATOM    986  CG2 VAL A 125       5.579 -10.366   9.892  1.00145.33           C
ATOM    987  C   VAL A 125       4.369 -10.992  12.443  1.00145.33           C
ATOM    988  O   VAL A 125       4.422 -12.041  13.080  1.00145.33           O
ATOM    989  N   GLY A 126       5.083  -9.905  12.797  1.00 45.13           N
ATOM    990  CA  GLY A 126       5.905  -9.894  13.978  1.00 45.13           C
ATOM    991  C   GLY A 126       7.270 -10.397  13.603  1.00 45.13           C
ATOM    992  O   GLY A 126       7.401 -11.265  12.740  1.00 45.13           O
ATOM    993  N   THR A 127       8.330  -9.864  14.253  1.00133.84           N
ATOM    994  CA  THR A 127       9.669 -10.309  13.971  1.00133.84           C
ATOM    995  CB  THR A 127      10.348  -9.498  12.904  1.00133.84           C
ATOM    996  OG1 THR A 127      11.591 -10.086  12.554  1.00133.84           O
ATOM    997  CG2 THR A 127      10.554  -8.062  13.409  1.00133.84           C
ATOM    998  C   THR A 127      10.481 -10.229  15.231  1.00133.84           C
ATOM    999  O   THR A 127      10.107  -9.548  16.187  1.00133.84           O
ATOM   1000  N   CYS A 128      11.626 -10.946  15.263  1.00105.00           N
ATOM   1001  CA  CYS A 128      12.429 -10.964  16.453  1.00105.00           C
ATOM   1002  CB  CYS A 128      12.134 -12.243  17.256  1.00105.00           C
ATOM   1003  SG  CYS A 128      12.507 -12.123  19.021  1.00105.00           S
ATOM   1004  C   CYS A 128      13.876 -10.921  16.027  1.00105.00           C
ATOM   1005  O   CYS A 128      14.212 -11.345  14.923  1.00105.00           O
ATOM   1006  N   PHE A 129      14.769 -10.360  16.878  1.00 70.32           N
ATOM   1007  CA  PHE A 129      16.173 -10.317  16.560  1.00 70.32           C
ATOM   1008  CB  PHE A 129      16.772  -8.896  16.535  1.00 70.32           C
ATOM   1009  CG  PHE A 129      16.240  -8.169  15.344  1.00 70.32           C
ATOM   1010  CD1 PHE A 129      16.854  -8.299  14.122  1.00 70.32           C
ATOM   1011  CD2 PHE A 129      15.132  -7.361  15.432  1.00 70.32           C
ATOM   1012  CE1 PHE A 129      16.379  -7.636  13.016  1.00 70.32           C
ATOM   1013  CE2 PHE A 129      14.650  -6.693  14.328  1.00 70.32           C
ATOM   1014  CZ  PHE A 129      15.274  -6.828  13.113  1.00 70.32           C
ATOM   1015  C   PHE A 129      16.905 -11.094  17.615  1.00 70.32           C
ATOM   1016  O   PHE A 129      16.656 -10.926  18.808  1.00 70.32           O
ATOM   1017  N   LEU A 130      17.835 -11.976  17.189  1.00 55.10           N
ATOM   1018  CA  LEU A 130      18.573 -12.790  18.114  1.00 55.10           C
ATOM   1019  CB  LEU A 130      18.500 -14.290  17.775  1.00 55.10           C
ATOM   1020  CG  LEU A 130      19.281 -15.201  18.740  1.00 55.10           C
ATOM   1021  CD1 LEU A 130      18.706 -15.139  20.163  1.00 55.10           C
ATOM   1022  CD2 LEU A 130      19.357 -16.636  18.193  1.00 55.10           C
ATOM   1023  C   LEU A 130      20.012 -12.387  18.047  1.00 55.10           C
ATOM   1024  O   LEU A 130      20.608 -12.345  16.971  1.00 55.10           O
ATOM   1025  N   GLN A 131      20.616 -12.079  19.212  1.00 86.75           N
ATOM   1026  CA  GLN A 131      21.986 -11.665  19.192  1.00 86.75           C
ATOM   1027  CB  GLN A 131      22.175 -10.222  19.698  1.00 86.75           C
ATOM   1028  CG  GLN A 131      23.630  -9.752  19.686  1.00 86.75           C
ATOM   1029  CD  GLN A 131      23.670  -8.321  20.201  1.00 86.75           C
ATOM   1030  OE1 GLN A 131      22.766  -7.529  19.943  1.00 86.75           O
ATOM   1031  NE2 GLN A 131      24.748  -7.976  20.956  1.00 86.75           N
ATOM   1032  C   GLN A 131      22.788 -12.571  20.069  1.00 86.75           C
ATOM   1033  O   GLN A 131      22.567 -12.657  21.277  1.00 86.75           O
ATOM   1034  N   ASP A 132      23.739 -13.309  19.465  1.00203.10           N
ATOM   1035  CA  ASP A 132      24.634 -14.073  20.273  1.00203.10           C
ATOM   1036  CB  ASP A 132      24.529 -15.605  20.145  1.00203.10           C
ATOM   1037  CG  ASP A 132      24.950 -16.046  18.760  1.00203.10           C
ATOM   1038  OD1 ASP A 132      24.445 -15.469  17.762  1.00203.10           O
ATOM   1039  OD2 ASP A 132      25.783 -16.987  18.686  1.00203.10           O
ATOM   1040  C   ASP A 132      25.997 -13.632  19.878  1.00203.10           C
ATOM   1041  O   ASP A 132      26.378 -13.703  18.710  1.00203.10           O
ATOM   1042  N   GLY A 133      26.759 -13.113  20.852  1.00 72.34           N
ATOM   1043  CA  GLY A 133      28.075 -12.659  20.538  1.00 72.34           C
ATOM   1044  C   GLY A 133      27.951 -11.454  19.668  1.00 72.34           C
ATOM   1045  O   GLY A 133      27.185 -10.535  19.953  1.00 72.34           O
ATOM   1046  N   THR A 134      28.791 -11.406  18.622  1.00 59.00           N
ATOM   1047  CA  THR A 134      28.802 -10.325  17.682  1.00 59.00           C
ATOM   1048  CB  THR A 134      30.051 -10.300  16.857  1.00 59.00           C
ATOM   1049  OG1 THR A 134      30.144 -11.477  16.069  1.00 59.00           O
ATOM   1050  CG2 THR A 134      31.255 -10.200  17.808  1.00 59.00           C
ATOM   1051  C   THR A 134      27.635 -10.364  16.735  1.00 59.00           C
ATOM   1052  O   THR A 134      27.036  -9.328  16.452  1.00 59.00           O
ATOM   1053  N   LYS A 135      27.262 -11.557  16.222  1.00120.31           N
ATOM   1054  CA  LYS A 135      26.289 -11.572  15.161  1.00120.31           C
ATOM   1055  CB  LYS A 135      26.344 -12.809  14.248  1.00120.31           C
ATOM   1056  CG  LYS A 135      27.516 -12.761  13.269  1.00120.31           C
ATOM   1057  CD  LYS A 135      27.669 -14.022  12.421  1.00120.31           C
ATOM   1058  CE  LYS A 135      26.778 -14.022  11.177  1.00120.31           C
ATOM   1059  NZ  LYS A 135      27.160 -15.130  10.276  1.00120.31           N
ATOM   1060  C   LYS A 135      24.886 -11.416  15.645  1.00120.31           C
ATOM   1061  O   LYS A 135      24.504 -11.896  16.710  1.00120.31           O
ATOM   1062  N   THR A 136      24.084 -10.701  14.828  1.00 49.66           N
ATOM   1063  CA  THR A 136      22.696 -10.476  15.097  1.00 49.66           C
ATOM   1064  CB  THR A 136      22.362  -9.025  15.295  1.00 49.66           C
ATOM   1065  OG1 THR A 136      23.121  -8.492  16.370  1.00 49.66           O
ATOM   1066  CG2 THR A 136      20.858  -8.894  15.594  1.00 49.66           C
ATOM   1067  C   THR A 136      21.944 -10.952  13.894  1.00 49.66           C
ATOM   1068  O   THR A 136      22.293 -10.616  12.763  1.00 49.66           O
ATOM   1069  N   VAL A 137      20.882 -11.755  14.108  1.00 38.55           N
ATOM   1070  CA  VAL A 137      20.135 -12.272  12.998  1.00 38.55           C
ATOM   1071  CB  VAL A 137      20.275 -13.758  12.832  1.00 38.55           C
ATOM   1072  CG1 VAL A 137      21.750 -14.078  12.527  1.00 38.55           C
ATOM   1073  CG2 VAL A 137      19.739 -14.448  14.098  1.00 38.55           C
ATOM   1074  C   VAL A 137      18.687 -11.985  13.233  1.00 38.55           C
ATOM   1075  O   VAL A 137      18.254 -11.782  14.365  1.00 38.55           O
ATOM   1076  N   GLU A 138      17.900 -11.943  12.139  1.00 50.83           N
ATOM   1077  CA  GLU A 138      16.493 -11.681  12.238  1.00 50.83           C
ATOM   1078  CB  GLU A 138      15.951 -10.792  11.105  1.00 50.83           C
ATOM   1079  CG  GLU A 138      14.487 -10.386  11.291  1.00 50.83           C
ATOM   1080  CD  GLU A 138      14.082  -9.516  10.108  1.00 50.83           C
ATOM   1081  OE1 GLU A 138      14.718  -9.651   9.028  1.00 50.83           O
ATOM   1082  OE2 GLU A 138      13.136  -8.700  10.269  1.00 50.83           O
ATOM   1083  C   GLU A 138      15.778 -12.991  12.164  1.00 50.83           C
ATOM   1084  O   GLU A 138      16.139 -13.868  11.380  1.00 50.83           O
ATOM   1085  N   TYR A 139      14.759 -13.164  13.026  1.00104.28           N
ATOM   1086  CA  TYR A 139      13.988 -14.374  13.053  1.00104.28           C
ATOM   1087  CB  TYR A 139      14.222 -15.121  14.383  1.00104.28           C
ATOM   1088  CG  TYR A 139      13.334 -16.304  14.546  1.00104.28           C
ATOM   1089  CD1 TYR A 139      13.458 -17.406  13.734  1.00104.28           C
ATOM   1090  CD2 TYR A 139      12.403 -16.319  15.561  1.00104.28           C
ATOM   1091  CE1 TYR A 139      12.640 -18.495  13.915  1.00104.28           C
ATOM   1092  CE2 TYR A 139      11.583 -17.405  15.748  1.00104.28           C
ATOM   1093  CZ  TYR A 139      11.702 -18.494  14.920  1.00104.28           C
ATOM   1094  OH  TYR A 139      10.866 -19.615  15.101  1.00104.28           O
ATOM   1095  C   TYR A 139      12.541 -13.999  12.927  1.00104.28           C
ATOM   1096  O   TYR A 139      11.992 -13.343  13.810  1.00104.28           O
ATOM   1097  N   ALA A 140      11.887 -14.373  11.803  1.00 82.01           N
ATOM   1098  CA  ALA A 140      10.482 -14.099  11.674  1.00 82.01           C
ATOM   1099  CB  ALA A 140      10.182 -12.906  10.751  1.00 82.01           C
ATOM   1100  C   ALA A 140       9.837 -15.312  11.068  1.00 82.01           C
ATOM   1101  O   ALA A 140       9.616 -15.378   9.859  1.00 82.01           O
ATOM   1102  N   PRO A 141       9.480 -16.256  11.895  1.00 99.90           N
ATOM   1103  CA  PRO A 141       8.903 -17.509  11.479  1.00 99.90           C
ATOM   1104  CD  PRO A 141       9.490 -16.084  13.337  1.00 99.90           C
ATOM   1105  CB  PRO A 141       8.795 -18.335  12.760  1.00 99.90           C
ATOM   1106  CG  PRO A 141       8.672 -17.272  13.870  1.00 99.90           C
ATOM   1107  C   PRO A 141       7.569 -17.352  10.812  1.00 99.90           C
ATOM   1108  O   PRO A 141       7.181 -18.232  10.047  1.00 99.90           O
ATOM   1109  N   CYS A 142       6.811 -16.309  11.189  1.00 92.04           N
ATOM   1110  CA  CYS A 142       5.511 -16.001  10.661  1.00 92.04           C
ATOM   1111  CB  CYS A 142       4.619 -15.272  11.685  1.00 92.04           C
ATOM   1112  SG  CYS A 142       4.178 -16.445  13.011  1.00 92.04           S
ATOM   1113  C   CYS A 142       5.570 -15.291   9.338  1.00 92.04           C
ATOM   1114  O   CYS A 142       4.557 -15.224   8.641  1.00 92.04           O
ATOM   1115  N   ARG A 143       6.722 -14.675   8.978  1.00198.36           N
ATOM   1116  CA  ARG A 143       6.784 -14.004   7.703  1.00198.36           C
ATOM   1117  CB  ARG A 143       7.966 -13.043   7.516  1.00198.36           C
ATOM   1118  CG  ARG A 143       7.808 -11.671   8.158  1.00198.36           C
ATOM   1119  CD  ARG A 143       8.869 -10.688   7.664  1.00198.36           C
ATOM   1120  NE  ARG A 143      10.182 -11.385   7.766  1.00198.36           N
ATOM   1121  CZ  ARG A 143      11.333 -10.675   7.949  1.00198.36           C
ATOM   1122  NH1 ARG A 143      11.284  -9.320   8.107  1.00198.36           N
ATOM   1123  NH2 ARG A 143      12.533 -11.323   7.980  1.00198.36           N
ATOM   1124  C   ARG A 143       6.984 -15.046   6.656  1.00198.36           C
ATOM   1125  O   ARG A 143       8.113 -15.364   6.283  1.00198.36           O
ATOM   1126  N   SER A 144       5.874 -15.562   6.102  1.00 77.15           N
ATOM   1127  CA  SER A 144       5.993 -16.617   5.144  1.00 77.15           C
ATOM   1128  CB  SER A 144       5.683 -18.012   5.716  1.00 77.15           C
ATOM   1129  OG  SER A 144       4.314 -18.102   6.078  1.00 77.15           O
ATOM   1130  C   SER A 144       5.026 -16.376   4.027  1.00 77.15           C
ATOM   1131  O   SER A 144       4.447 -15.300   3.895  1.00 77.15           O
ATOM   1132  N   LYS A 145       4.904 -17.389   3.149  1.00153.74           N
ATOM   1133  CA  LYS A 145       4.031 -17.423   2.009  1.00153.74           C
ATOM   1134  CB  LYS A 145       4.287 -18.644   1.110  1.00153.74           C
ATOM   1135  CG  LYS A 145       3.429 -18.668  -0.155  1.00153.74           C
ATOM   1136  CD  LYS A 145       3.831 -17.613  -1.185  1.00153.74           C
ATOM   1137  CE  LYS A 145       5.090 -17.987  -1.972  1.00153.74           C
ATOM   1138  NZ  LYS A 145       5.411 -16.922  -2.948  1.00153.74           N
ATOM   1139  C   LYS A 145       2.613 -17.519   2.470  1.00153.74           C
ATOM   1140  O   LYS A 145       1.701 -17.094   1.762  1.00153.74           O
ATOM   1141  N   ASN A 146       2.386 -18.142   3.645  1.00 62.90           N
ATOM   1142  CA  ASN A 146       1.048 -18.298   4.141  0.83 62.90           C
ATOM   1143  CB  ASN A 146       0.953 -19.332   5.278  0.83 62.90           C
ATOM   1144  CG  ASN A 146      -0.509 -19.694   5.499  0.83 62.90           C
ATOM   1145  OD1 ASN A 146      -1.406 -19.121   4.885  1.00 62.90           O
ATOM   1146  ND2 ASN A 146      -0.761 -20.675   6.407  1.00 62.90           N
ATOM   1147  C   ASN A 146       0.650 -16.966   4.691  1.00 62.90           C
ATOM   1148  O   ASN A 146       0.938 -16.639   5.842  1.00 62.90           O
ATOM   1149  N   ILE A 147      -0.102 -16.191   3.889  1.00 91.33           N
ATOM   1150  CA  ILE A 147      -0.371 -14.826   4.226  1.00 91.33           C
ATOM   1151  CB  ILE A 147      -0.033 -13.886   3.108  1.00 91.33           C
ATOM   1152  CG1 ILE A 147      -0.921 -14.182   1.888  1.00 91.33           C
ATOM   1153  CG2 ILE A 147       1.472 -14.012   2.814  1.00 91.33           C
ATOM   1154  CD1 ILE A 147      -0.857 -13.108   0.803  1.00 91.33           C
ATOM   1155  C   ILE A 147      -1.826 -14.659   4.510  1.00 91.33           C
ATOM   1156  O   ILE A 147      -2.621 -15.588   4.371  1.00 91.33           O
ATOM   1157  N   ASP A 148      -2.183 -13.455   5.002  1.00156.16           N
ATOM   1158  CA  ASP A 148      -3.545 -13.107   5.270  1.00156.16           C
ATOM   1159  CB  ASP A 148      -4.526 -13.621   4.194  1.00156.16           C
ATOM   1160  CG  ASP A 148      -5.825 -12.824   4.252  1.00156.16           C
ATOM   1161  OD1 ASP A 148      -5.907 -11.859   5.058  1.00156.16           O
ATOM   1162  OD2 ASP A 148      -6.756 -13.168   3.476  1.00156.16           O
ATOM   1163  C   ASP A 148      -3.921 -13.675   6.605  1.00156.16           C
ATOM   1164  O   ASP A 148      -3.157 -14.415   7.223  1.00156.16           O
ATOM   1165  N   ALA A 149      -5.125 -13.318   7.087  1.00 68.37           N
ATOM   1166  CA  ALA A 149      -5.608 -13.724   8.374  1.00 68.37           C
ATOM   1167  CB  ALA A 149      -7.002 -13.154   8.690  1.00 68.37           C
ATOM   1168  C   ALA A 149      -5.706 -15.216   8.406  1.00 68.37           C
ATOM   1169  O   ALA A 149      -5.471 -15.844   9.436  1.00 68.37           O
ATOM   1170  N   ASP A 150      -6.067 -15.821   7.264  1.00106.98           N
ATOM   1171  CA  ASP A 150      -6.245 -17.239   7.189  1.00106.98           C
ATOM   1172  CB  ASP A 150      -6.705 -17.703   5.798  1.00106.98           C
ATOM   1173  CG  ASP A 150      -7.279 -19.102   5.943  1.00106.98           C
ATOM   1174  OD1 ASP A 150      -7.780 -19.430   7.053  1.00106.98           O
ATOM   1175  OD2 ASP A 150      -7.219 -19.866   4.944  1.00106.98           O
ATOM   1176  C   ASP A 150      -4.934 -17.894   7.484  1.00106.98           C
ATOM   1177  O   ASP A 150      -4.895 -19.014   7.993  1.00106.98           O
ATOM   1178  N   GLY A 151      -3.821 -17.223   7.130  1.00 49.60           N
ATOM   1179  CA  GLY A 151      -2.517 -17.770   7.364  1.00 49.60           C
ATOM   1180  C   GLY A 151      -1.915 -17.116   8.572  1.00 49.60           C
ATOM   1181  O   GLY A 151      -2.570 -16.889   9.587  1.00 49.60           O
ATOM   1182  N   GLN A 152      -0.589 -16.909   8.483  1.00116.50           N
ATOM   1183  CA  GLN A 152       0.327 -16.313   9.415  1.00116.50           C
ATOM   1184  CB  GLN A 152       1.752 -16.873   9.284  1.00116.50           C
ATOM   1185  CG  GLN A 152       1.798 -18.347   9.698  1.00116.50           C
ATOM   1186  CD  GLN A 152       3.222 -18.859   9.558  1.00116.50           C
ATOM   1187  OE1 GLN A 152       4.005 -18.350   8.758  1.00116.50           O
ATOM   1188  NE2 GLN A 152       3.565 -19.903  10.360  1.00116.50           N
ATOM   1189  C   GLN A 152       0.361 -14.804   9.381  1.00116.50           C
ATOM   1190  O   GLN A 152       1.107 -14.190  10.141  1.00116.50           O
ATOM   1191  N   GLY A 153      -0.349 -14.154   8.442  1.00 67.46           N
ATOM   1192  CA  GLY A 153      -0.179 -12.733   8.253  1.00 67.46           C
ATOM   1193  C   GLY A 153      -0.368 -11.936   9.522  1.00 67.46           C
ATOM   1194  O   GLY A 153       0.328 -10.946   9.736  1.00 67.46           O
ATOM   1195  N   PHE A 154      -1.377 -12.283  10.334  1.00149.42           N
ATOM   1196  CA  PHE A 154      -1.759 -11.683  11.591  1.00149.42           C
ATOM   1197  CB  PHE A 154      -3.280 -11.638  11.798  1.00149.42           C
ATOM   1198  CG  PHE A 154      -3.738 -10.573  10.856  1.00149.42           C
ATOM   1199  CD1 PHE A 154      -3.914 -10.848   9.519  1.00149.42           C
ATOM   1200  CD2 PHE A 154      -3.976  -9.294  11.306  1.00149.42           C
ATOM   1201  CE1 PHE A 154      -4.330  -9.866   8.648  1.00149.42           C
ATOM   1202  CE2 PHE A 154      -4.392  -8.308  10.442  1.00149.42           C
ATOM   1203  CZ  PHE A 154      -4.570  -8.594   9.110  1.00149.42           C
ATOM   1204  C   PHE A 154      -1.070 -12.259  12.805  1.00149.42           C
ATOM   1205  O   PHE A 154      -1.462 -11.964  13.932  1.00149.42           O
ATOM   1206  N   CYS A 155      -0.119 -13.189  12.616  1.00 86.48           N
ATOM   1207  CA  CYS A 155       0.522 -13.979  13.641  1.00 86.48           C
ATOM   1208  CB  CYS A 155       1.691 -14.758  13.014  1.00 86.48           C
ATOM   1209  SG  CYS A 155       2.862 -15.460  14.203  1.00 86.48           S
ATOM   1210  C   CYS A 155       1.066 -13.184  14.807  1.00 86.48           C
ATOM   1211  O   CYS A 155       0.878 -13.590  15.956  1.00 86.48           O
ATOM   1212  N   GLN A 156       1.734 -12.038  14.574  1.00 79.48           N
ATOM   1213  CA  GLN A 156       2.336 -11.280  15.645  1.00 79.48           C
ATOM   1214  CB  GLN A 156       1.323 -10.654  16.622  1.00 79.48           C
ATOM   1215  CG  GLN A 156       0.521  -9.510  15.999  1.00 79.48           C
ATOM   1216  CD  GLN A 156      -0.341  -8.886  17.087  1.00 79.48           C
ATOM   1217  OE1 GLN A 156      -1.351  -9.453  17.501  1.00 79.48           O
ATOM   1218  NE2 GLN A 156       0.070  -7.681  17.566  1.00 79.48           N
ATOM   1219  C   GLN A 156       3.279 -12.155  16.413  1.00 79.48           C
ATOM   1220  O   GLN A 156       3.270 -12.190  17.644  1.00 79.48           O
ATOM   1221  N   GLY A 157       4.155 -12.868  15.682  1.00 31.73           N
ATOM   1222  CA  GLY A 157       5.090 -13.752  16.306  1.00 31.73           C
ATOM   1223  C   GLY A 157       5.999 -12.950  17.180  1.00 31.73           C
ATOM   1224  O   GLY A 157       6.393 -11.833  16.844  1.00 31.73           O
ATOM   1225  N   GLY A 158       6.380 -13.537  18.331  1.00 30.58           N
ATOM   1226  CA  GLY A 158       7.261 -12.863  19.240  1.00 30.58           C
ATOM   1227  C   GLY A 158       6.471 -12.176  20.309  1.00 30.58           C
ATOM   1228  O   GLY A 158       7.035 -11.510  21.175  1.00 30.58           O
ATOM   1229  N   PHE A 159       5.140 -12.345  20.301  1.00 67.47           N
ATOM   1230  CA  PHE A 159       4.306 -11.725  21.289  1.00 67.47           C
ATOM   1231  CB  PHE A 159       2.834 -12.140  21.100  1.00 67.47           C
ATOM   1232  CG  PHE A 159       1.951 -11.318  21.974  1.00 67.47           C
ATOM   1233  CD1 PHE A 159       1.601 -10.039  21.603  1.00 67.47           C
ATOM   1234  CD2 PHE A 159       1.455 -11.834  23.148  1.00 67.47           C
ATOM   1235  CE1 PHE A 159       0.780  -9.279  22.401  1.00 67.47           C
ATOM   1236  CE2 PHE A 159       0.632 -11.079  23.949  1.00 67.47           C
ATOM   1237  CZ  PHE A 159       0.295  -9.799  23.577  1.00 67.47           C
ATOM   1238  C   PHE A 159       4.789 -12.226  22.621  1.00 67.47           C
ATOM   1239  O   PHE A 159       4.896 -11.461  23.579  1.00 67.47           O
ATOM   1240  N   SER A 160       5.077 -13.540  22.723  1.00 48.49           N
ATOM   1241  CA  SER A 160       5.629 -14.075  23.940  1.00 48.49           C
ATOM   1242  CB  SER A 160       4.612 -14.842  24.804  1.00 48.49           C
ATOM   1243  OG  SER A 160       4.164 -16.002  24.120  1.00 48.49           O
ATOM   1244  C   SER A 160       6.714 -15.040  23.554  1.00 48.49           C
ATOM   1245  O   SER A 160       6.578 -15.774  22.577  1.00 48.49           O
ATOM   1246  N   ILE A 161       7.831 -15.063  24.313  1.00 63.13           N
ATOM   1247  CA  ILE A 161       8.933 -15.921  23.964  1.00 63.13           C
ATOM   1248  CB  ILE A 161      10.005 -15.199  23.198  1.00 63.13           C
ATOM   1249  CG1 ILE A 161      10.583 -14.054  24.046  1.00 63.13           C
ATOM   1250  CG2 ILE A 161       9.415 -14.739  21.855  1.00 63.13           C
ATOM   1251  CD1 ILE A 161      11.831 -13.411  23.444  1.00 63.13           C
ATOM   1252  C   ILE A 161       9.572 -16.484  25.202  1.00 63.13           C
ATOM   1253  O   ILE A 161       9.360 -15.985  26.307  1.00 63.13           O
ATOM   1254  N   ASP A 162      10.347 -17.585  25.038  1.00 87.79           N
ATOM   1255  CA  ASP A 162      11.048 -18.200  26.136  1.00 87.79           C
ATOM   1256  CB  ASP A 162      10.136 -19.104  26.990  1.00 87.79           C
ATOM   1257  CG  ASP A 162      10.775 -19.342  28.351  1.00 87.79           C
ATOM   1258  OD1 ASP A 162      11.888 -18.805  28.597  1.00 87.79           O
ATOM   1259  OD2 ASP A 162      10.146 -20.061  29.172  1.00 87.79           O
ATOM   1260  C   ASP A 162      12.138 -19.066  25.557  1.00 87.79           C
ATOM   1261  O   ASP A 162      12.131 -19.364  24.363  1.00 87.79           O
ATOM   1262  N   PHE A 163      13.125 -19.475  26.389  1.00 68.22           N
ATOM   1263  CA  PHE A 163      14.194 -20.332  25.941  1.00 68.22           C
ATOM   1264  CB  PHE A 163      15.608 -19.822  26.282  1.00 68.22           C
ATOM   1265  CG  PHE A 163      15.965 -18.668  25.410  1.00 68.22           C
ATOM   1266  CD1 PHE A 163      16.494 -18.886  24.158  1.00 68.22           C
ATOM   1267  CD2 PHE A 163      15.790 -17.375  25.845  1.00 68.22           C
ATOM   1268  CE1 PHE A 163      16.834 -17.830  23.347  1.00 68.22           C
ATOM   1269  CE2 PHE A 163      16.128 -16.313  25.038  1.00 68.22           C
ATOM   1270  CZ  PHE A 163      16.649 -16.540  23.786  1.00 68.22           C
ATOM   1271  C   PHE A 163      14.091 -21.661  26.630  1.00 68.22           C
ATOM   1272  O   PHE A 163      13.690 -21.751  27.789  1.00 68.22           O
ATOM   1273  N   THR A 164      14.440 -22.744  25.903  1.00139.10           N
ATOM   1274  CA  THR A 164      14.468 -24.059  26.481  1.00139.10           C
ATOM   1275  CB  THR A 164      14.089 -25.143  25.523  1.00139.10           C
ATOM   1276  OG1 THR A 164      15.010 -25.168  24.444  1.00139.10           O
ATOM   1277  CG2 THR A 164      12.667 -24.883  25.006  1.00139.10           C
ATOM   1278  C   THR A 164      15.884 -24.338  26.891  1.00139.10           C
ATOM   1279  O   THR A 164      16.811 -23.641  26.492  1.00139.10           O
ATOM   1280  N   LYS A 165      16.075 -25.379  27.718  1.00101.09           N
ATOM   1281  CA  LYS A 165      17.355 -25.807  28.218  1.00101.09           C
ATOM   1282  CB  LYS A 165      17.191 -26.937  29.245  1.00101.09           C
ATOM   1283  CG  LYS A 165      18.496 -27.451  29.844  1.00101.09           C
ATOM   1284  CD  LYS A 165      18.280 -28.375  31.045  1.00101.09           C
ATOM   1285  CE  LYS A 165      17.577 -29.687  30.688  1.00101.09           C
ATOM   1286  NZ  LYS A 165      17.411 -30.519  31.901  1.00101.09           N
ATOM   1287  C   LYS A 165      18.178 -26.342  27.076  1.00101.09           C
ATOM   1288  O   LYS A 165      19.407 -26.292  27.088  1.00101.09           O
ATOM   1289  N   ALA A 166      17.474 -26.917  26.089  1.00 99.66           N
ATOM   1290  CA  ALA A 166      17.909 -27.559  24.878  1.00 99.66           C
ATOM   1291  CB  ALA A 166      16.764 -28.271  24.134  1.00 99.66           C
ATOM   1292  C   ALA A 166      18.531 -26.582  23.929  1.00 99.66           C
ATOM   1293  O   ALA A 166      19.108 -26.995  22.926  1.00 99.66           O
ATOM   1294  N   ASP A 167      18.364 -25.269  24.183  1.00207.06           N
ATOM   1295  CA  ASP A 167      18.725 -24.192  23.301  1.00207.06           C
ATOM   1296  CB  ASP A 167      20.229 -23.891  23.069  1.00207.06           C
ATOM   1297  CG  ASP A 167      21.017 -25.070  22.544  1.00207.06           C
ATOM   1298  OD1 ASP A 167      20.952 -25.342  21.316  1.00207.06           O
ATOM   1299  OD2 ASP A 167      21.706 -25.713  23.380  1.00207.06           O
ATOM   1300  C   ASP A 167      17.906 -24.221  22.056  1.00207.06           C
ATOM   1301  O   ASP A 167      18.384 -24.283  20.921  1.00207.06           O
ATOM   1302  N   ARG A 168      16.583 -24.212  22.319  1.00141.17           N
ATOM   1303  CA  ARG A 168      15.555 -24.064  21.339  1.00141.17           C
ATOM   1304  CB  ARG A 168      14.527 -25.209  21.326  1.00141.17           C
ATOM   1305  CG  ARG A 168      15.064 -26.541  20.798  1.00141.17           C
ATOM   1306  CD  ARG A 168      14.015 -27.657  20.800  1.00141.17           C
ATOM   1307  NE  ARG A 168      13.006 -27.333  19.754  1.00141.17           N
ATOM   1308  CZ  ARG A 168      13.191 -27.750  18.468  1.00141.17           C
ATOM   1309  NH1 ARG A 168      14.289 -28.490  18.136  1.00141.17           N
ATOM   1310  NH2 ARG A 168      12.270 -27.432  17.513  1.00141.17           N
ATOM   1311  C   ARG A 168      14.800 -22.827  21.729  1.00141.17           C
ATOM   1312  O   ARG A 168      14.688 -22.499  22.911  1.00141.17           O
ATOM   1313  N   VAL A 169      14.272 -22.093  20.730  1.00 48.09           N
ATOM   1314  CA  VAL A 169      13.529 -20.896  21.003  1.00 48.09           C
ATOM   1315  CB  VAL A 169      13.831 -19.780  20.041  1.00 48.09           C
ATOM   1316  CG1 VAL A 169      12.877 -18.608  20.325  1.00 48.09           C
ATOM   1317  CG2 VAL A 169      15.320 -19.411  20.169  1.00 48.09           C
ATOM   1318  C   VAL A 169      12.073 -21.218  20.873  1.00 48.09           C
ATOM   1319  O   VAL A 169      11.650 -21.856  19.910  1.00 48.09           O
ATOM   1320  N   LEU A 170      11.270 -20.794  21.871  1.00 75.84           N
ATOM   1321  CA  LEU A 170       9.850 -21.018  21.860  1.00 75.84           C
ATOM   1322  CB  LEU A 170       9.326 -21.588  23.192  1.00 75.84           C
ATOM   1323  CG  LEU A 170       7.794 -21.732  23.263  1.00 75.84           C
ATOM   1324  CD1 LEU A 170       7.258 -22.647  22.150  1.00 75.84           C
ATOM   1325  CD2 LEU A 170       7.349 -22.176  24.667  1.00 75.84           C
ATOM   1326  C   LEU A 170       9.183 -19.698  21.631  1.00 75.84           C
ATOM   1327  O   LEU A 170       9.376 -18.755  22.397  1.00 75.84           O
ATOM   1328  N   LEU A 171       8.360 -19.610  20.564  1.00117.10           N
ATOM   1329  CA  LEU A 171       7.744 -18.364  20.200  1.00117.10           C
ATOM   1330  CB  LEU A 171       8.132 -17.938  18.773  1.00117.10           C
ATOM   1331  CG  LEU A 171       7.691 -16.525  18.357  1.00117.10           C
ATOM   1332  CD1 LEU A 171       8.686 -15.458  18.841  1.00117.10           C
ATOM   1333  CD2 LEU A 171       7.381 -16.453  16.856  1.00117.10           C
ATOM   1334  C   LEU A 171       6.256 -18.548  20.152  1.00117.10           C
ATOM   1335  O   LEU A 171       5.760 -19.544  19.627  1.00117.10           O
ATOM   1336  N   GLY A 172       5.498 -17.567  20.683  1.00 37.95           N
ATOM   1337  CA  GLY A 172       4.066 -17.638  20.625  1.00 37.95           C
ATOM   1338  C   GLY A 172       3.599 -16.593  19.657  1.00 37.95           C
ATOM   1339  O   GLY A 172       4.112 -15.474  19.637  1.00 37.95           O
ATOM   1340  N   GLY A 173       2.600 -16.947  18.819  1.00 53.38           N
ATOM   1341  CA  GLY A 173       2.035 -16.014  17.881  1.00 53.38           C
ATOM   1342  C   GLY A 173       0.547 -16.218  17.916  1.00 53.38           C
ATOM   1343  O   GLY A 173      -0.001 -17.061  17.208  1.00 53.38           O
ATOM   1344  N   PRO A 174      -0.122 -15.423  18.705  1.00 95.46           N
ATOM   1345  CA  PRO A 174      -1.536 -15.540  18.969  1.00 95.46           C
ATOM   1346  CD  PRO A 174       0.526 -14.411  19.521  1.00 95.46           C
ATOM   1347  CB  PRO A 174      -1.808 -14.586  20.137  1.00 95.46           C
ATOM   1348  CG  PRO A 174      -0.634 -13.589  20.101  1.00 95.46           C
ATOM   1349  C   PRO A 174      -2.474 -15.310  17.815  1.00 95.46           C
ATOM   1350  O   PRO A 174      -3.610 -15.774  17.880  1.00 95.46           O
ATOM   1351  N   GLY A 175      -2.056 -14.532  16.806  1.00 78.61           N
ATOM   1352  CA  GLY A 175      -2.819 -14.129  15.650  1.00 78.61           C
ATOM   1353  C   GLY A 175      -3.010 -15.167  14.580  1.00 78.61           C
ATOM   1354  O   GLY A 175      -3.861 -14.994  13.707  1.00 78.61           O
ATOM   1355  N   SER A 176      -2.158 -16.204  14.526  1.00 64.36           N
ATOM   1356  CA  SER A 176      -2.172 -17.098  13.399  1.00 64.36           C
ATOM   1357  CB  SER A 176      -1.097 -18.198  13.481  1.00 64.36           C
ATOM   1358  OG  SER A 176       0.199 -17.616  13.468  1.00 64.36           O
ATOM   1359  C   SER A 176      -3.500 -17.770  13.209  1.00 64.36           C
ATOM   1360  O   SER A 176      -4.239 -18.042  14.153  1.00 64.36           O
ATOM   1361  N   PHE A 177      -3.801 -18.071  11.927  1.00103.61           N
ATOM   1362  CA  PHE A 177      -4.972 -18.785  11.499  1.00103.61           C
ATOM   1363  CB  PHE A 177      -4.916 -20.275  11.873  1.00103.61           C
ATOM   1364  CG  PHE A 177      -3.576 -20.756  11.433  1.00103.61           C
ATOM   1365  CD1 PHE A 177      -3.241 -20.829  10.101  1.00103.61           C
ATOM   1366  CD2 PHE A 177      -2.652 -21.150  12.373  1.00103.61           C
ATOM   1367  CE1 PHE A 177      -1.995 -21.275   9.721  1.00103.61           C
ATOM   1368  CE2 PHE A 177      -1.408 -21.598  11.997  1.00103.61           C
ATOM   1369  CZ  PHE A 177      -1.075 -21.660  10.666  1.00103.61           C
ATOM   1370  C   PHE A 177      -6.220 -18.197  12.092  1.00103.61           C
ATOM   1371  O   PHE A 177      -6.943 -18.871  12.824  1.00103.61           O
ATOM   1372  N   TYR A 178      -6.509 -16.914  11.785  1.00104.61           N
ATOM   1373  CA  TYR A 178      -7.685 -16.278  12.313  1.00104.61           C
ATOM   1374  CB  TYR A 178      -9.032 -16.871  11.847  1.00104.61           C
ATOM   1375  CG  TYR A 178      -9.370 -16.329  10.502  1.00104.61           C
ATOM   1376  CD1 TYR A 178      -9.893 -15.060  10.395  1.00104.61           C
ATOM   1377  CD2 TYR A 178      -9.188 -17.074   9.360  1.00104.61           C
ATOM   1378  CE1 TYR A 178     -10.221 -14.534   9.169  1.00104.61           C
ATOM   1379  CE2 TYR A 178      -9.515 -16.553   8.129  1.00104.61           C
ATOM   1380  CZ  TYR A 178     -10.031 -15.283   8.034  1.00104.61           C
ATOM   1381  OH  TYR A 178     -10.368 -14.746   6.774  1.00104.61           O
ATOM   1382  C   TYR A 178      -7.679 -16.320  13.805  1.00104.61           C
ATOM   1383  O   TYR A 178      -8.687 -16.641  14.433  1.00104.61           O
ATOM   1384  N   TRP A 179      -6.523 -15.984  14.400  1.00 90.85           N
ATOM   1385  CA  TRP A 179      -6.372 -15.852  15.819  1.00 90.85           C
ATOM   1386  CB  TRP A 179      -7.306 -14.783  16.411  1.00 90.85           C
ATOM   1387  CG  TRP A 179      -6.940 -13.378  15.987  1.00 90.85           C
ATOM   1388  CD2 TRP A 179      -7.408 -12.733  14.792  1.00 90.85           C
ATOM   1389  CD1 TRP A 179      -6.122 -12.483  16.612  1.00 90.85           C
ATOM   1390  NE1 TRP A 179      -6.045 -11.323  15.880  1.00 90.85           N
ATOM   1391  CE2 TRP A 179      -6.833 -11.462  14.758  1.00 90.85           C
ATOM   1392  CE3 TRP A 179      -8.244 -13.162  13.802  1.00 90.85           C
ATOM   1393  CZ2 TRP A 179      -7.088 -10.599  13.730  1.00 90.85           C
ATOM   1394  CZ3 TRP A 179      -8.502 -12.288  12.768  1.00 90.85           C
ATOM   1395  CH2 TRP A 179      -7.934 -11.032  12.733  1.00 90.85           C
ATOM   1396  C   TRP A 179      -6.569 -17.142  16.553  1.00 90.85           C
ATOM   1397  O   TRP A 179      -6.899 -17.138  17.739  1.00 90.85           O
ATOM   1398  N   GLN A 180      -6.389 -18.287  15.877  1.00 69.65           N
ATOM   1399  CA  GLN A 180      -6.402 -19.535  16.579  1.00 69.65           C
ATOM   1400  CB  GLN A 180      -6.464 -20.738  15.621  1.00 69.65           C
ATOM   1401  CG  GLN A 180      -7.814 -20.781  14.893  1.00 69.65           C
ATOM   1402  CD  GLN A 180      -7.832 -21.910  13.875  1.00 69.65           C
ATOM   1403  OE1 GLN A 180      -6.862 -22.653  13.728  1.00 69.65           O
ATOM   1404  NE2 GLN A 180      -8.971 -22.039  13.142  1.00 69.65           N
ATOM   1405  C   GLN A 180      -5.161 -19.558  17.433  1.00 69.65           C
ATOM   1406  O   GLN A 180      -5.172 -20.051  18.561  1.00 69.65           O
ATOM   1407  N   GLY A 181      -4.052 -18.997  16.903  1.00 35.04           N
ATOM   1408  CA  GLY A 181      -2.810 -18.884  17.621  1.00 35.04           C
ATOM   1409  C   GLY A 181      -1.910 -20.016  17.234  1.00 35.04           C
ATOM   1410  O   GLY A 181      -2.375 -21.080  16.828  1.00 35.04           O
ATOM   1411  N   GLN A 182      -0.579 -19.815  17.363  1.00 66.30           N
ATOM   1412  CA  GLN A 182       0.338 -20.847  16.968  1.00 66.30           C
ATOM   1413  CB  GLN A 182       0.754 -20.731  15.490  1.00 66.30           C
ATOM   1414  CG  GLN A 182       1.731 -21.806  15.011  1.00 66.30           C
ATOM   1415  CD  GLN A 182       2.027 -21.535  13.540  1.00 66.30           C
ATOM   1416  OE1 GLN A 182       2.062 -20.388  13.098  1.00 66.30           O
ATOM   1417  NE2 GLN A 182       2.251 -22.623  12.755  1.00 66.30           N
ATOM   1418  C   GLN A 182       1.585 -20.768  17.803  1.00 66.30           C
ATOM   1419  O   GLN A 182       1.990 -19.699  18.258  1.00 66.30           O
ATOM   1420  N   LEU A 183       2.212 -21.936  18.037  1.00 66.03           N
ATOM   1421  CA  LEU A 183       3.453 -22.022  18.750  1.00 66.03           C
ATOM   1422  CB  LEU A 183       3.454 -23.089  19.857  1.00 66.03           C
ATOM   1423  CG  LEU A 183       2.485 -22.801  21.015  1.00 66.03           C
ATOM   1424  CD1 LEU A 183       2.548 -23.918  22.067  1.00 66.03           C
ATOM   1425  CD2 LEU A 183       2.728 -21.410  21.619  1.00 66.03           C
ATOM   1426  C   LEU A 183       4.482 -22.471  17.757  1.00 66.03           C
ATOM   1427  O   LEU A 183       4.262 -23.440  17.032  1.00 66.03           O
ATOM   1428  N   ILE A 184       5.628 -21.761  17.685  1.00 49.20           N
ATOM   1429  CA  ILE A 184       6.665 -22.163  16.780  1.00 49.20           C
ATOM   1430  CB  ILE A 184       6.935 -21.152  15.702  1.00 49.20           C
ATOM   1431  CG1 ILE A 184       5.681 -20.962  14.833  1.00 49.20           C
ATOM   1432  CG2 ILE A 184       8.169 -21.612  14.908  1.00 49.20           C
ATOM   1433  CD1 ILE A 184       5.759 -19.761  13.894  1.00 49.20           C
ATOM   1434  C   ILE A 184       7.922 -22.331  17.573  1.00 49.20           C
ATOM   1435  O   ILE A 184       8.255 -21.494  18.410  1.00 49.20           O
ATOM   1436  N   SER A 185       8.650 -23.445  17.340  1.00 55.98           N
ATOM   1437  CA  SER A 185       9.869 -23.686  18.063  1.00 55.98           C
ATOM   1438  CB  SER A 185       9.749 -24.829  19.085  1.00 55.98           C
ATOM   1439  OG  SER A 185      10.980 -25.021  19.763  1.00 55.98           O
ATOM   1440  C   SER A 185      10.938 -24.069  17.085  1.00 55.98           C
ATOM   1441  O   SER A 185      10.765 -24.988  16.286  1.00 55.98           O
ATOM   1442  N   ASP A 186      12.083 -23.356  17.135  1.00 96.81           N
ATOM   1443  CA  ASP A 186      13.193 -23.628  16.262  1.00 96.81           C
ATOM   1444  CB  ASP A 186      13.469 -22.521  15.229  1.00 96.81           C
ATOM   1445  CG  ASP A 186      12.591 -22.758  14.014  1.00 96.81           C
ATOM   1446  OD1 ASP A 186      12.529 -23.935  13.570  1.00 96.81           O
ATOM   1447  OD2 ASP A 186      11.979 -21.781  13.508  1.00 96.81           O
ATOM   1448  C   ASP A 186      14.437 -23.745  17.076  1.00 96.81           C
ATOM   1449  O   ASP A 186      14.497 -23.296  18.217  1.00 96.81           O
ATOM   1450  N   GLN A 187      15.471 -24.381  16.498  1.00 66.37           N
ATOM   1451  CA  GLN A 187      16.721 -24.503  17.180  1.00 66.37           C
ATOM   1452  CB  GLN A 187      17.547 -25.731  16.763  1.00 66.37           C
ATOM   1453  CG  GLN A 187      16.922 -27.048  17.226  1.00 66.37           C
ATOM   1454  CD  GLN A 187      17.815 -28.190  16.765  1.00 66.37           C
ATOM   1455  OE1 GLN A 187      18.631 -28.029  15.860  1.00 66.37           O
ATOM   1456  NE2 GLN A 187      17.657 -29.379  17.406  1.00 66.37           N
ATOM   1457  C   GLN A 187      17.520 -23.272  16.910  1.00 66.37           C
ATOM   1458  O   GLN A 187      17.410 -22.660  15.849  1.00 66.37           O
ATOM   1459  N   VAL A 188      18.346 -22.879  17.898  1.00 49.38           N
ATOM   1460  CA  VAL A 188      19.151 -21.701  17.803  1.00 49.38           C
ATOM   1461  CB  VAL A 188      19.946 -21.451  19.050  1.00 49.38           C
ATOM   1462  CG1 VAL A 188      20.824 -20.209  18.836  1.00 49.38           C
ATOM   1463  CG2 VAL A 188      18.971 -21.326  20.231  1.00 49.38           C
ATOM   1464  C   VAL A 188      20.120 -21.886  16.684  1.00 49.38           C
ATOM   1465  O   VAL A 188      20.394 -20.956  15.926  1.00 49.38           O
ATOM   1466  N   ALA A 189      20.659 -23.110  16.550  1.00 42.34           N
ATOM   1467  CA  ALA A 189      21.649 -23.356  15.547  1.00 42.34           C
ATOM   1468  CB  ALA A 189      22.161 -24.808  15.567  1.00 42.34           C
ATOM   1469  C   ALA A 189      21.062 -23.103  14.196  1.00 42.34           C
ATOM   1470  O   ALA A 189      21.707 -22.490  13.348  1.00 42.34           O
ATOM   1471  N   GLU A 190      19.825 -23.565  13.942  1.00167.65           N
ATOM   1472  CA  GLU A 190      19.306 -23.366  12.622  1.00167.65           C
ATOM   1473  CB  GLU A 190      18.114 -24.244  12.240  1.00167.65           C
ATOM   1474  CG  GLU A 190      16.796 -23.860  12.883  1.00167.65           C
ATOM   1475  CD  GLU A 190      15.770 -24.441  11.937  1.00167.65           C
ATOM   1476  OE1 GLU A 190      16.119 -24.609  10.736  1.00167.65           O
ATOM   1477  OE2 GLU A 190      14.638 -24.751  12.391  1.00167.65           O
ATOM   1478  C   GLU A 190      18.936 -21.933  12.384  1.00167.65           C
ATOM   1479  O   GLU A 190      19.014 -21.455  11.254  1.00167.65           O
ATOM   1480  N   ILE A 191      18.494 -21.205  13.429  1.00 62.92           N
ATOM   1481  CA  ILE A 191      18.075 -19.848  13.216  1.00 62.92           C
ATOM   1482  CB  ILE A 191      17.566 -19.188  14.468  1.00 62.92           C
ATOM   1483  CG1 ILE A 191      16.293 -19.891  14.968  1.00 62.92           C
ATOM   1484  CG2 ILE A 191      17.366 -17.691  14.176  1.00 62.92           C
ATOM   1485  CD1 ILE A 191      15.874 -19.468  16.375  1.00 62.92           C
ATOM   1486  C   ILE A 191      19.233 -19.045  12.715  1.00 62.92           C
ATOM   1487  O   ILE A 191      19.098 -18.282  11.759  1.00 62.92           O
ATOM   1488  N   ILE A 192      20.405 -19.184  13.359  1.00 95.03           N
ATOM   1489  CA  ILE A 192      21.560 -18.438  12.945  1.00 95.03           C
ATOM   1490  CB  ILE A 192      22.689 -18.498  13.937  1.00 95.03           C
ATOM   1491  CG1 ILE A 192      23.783 -17.484  13.558  1.00 95.03           C
ATOM   1492  CG2 ILE A 192      23.179 -19.951  14.047  1.00 95.03           C
ATOM   1493  CD1 ILE A 192      24.801 -17.245  14.671  1.00 95.03           C
ATOM   1494  C   ILE A 192      22.061 -18.930  11.619  1.00 95.03           C
ATOM   1495  O   ILE A 192      22.398 -18.132  10.745  1.00 95.03           O
ATOM   1496  N   SER A 193      22.127 -20.267  11.443  1.00104.29           N
ATOM   1497  CA  SER A 193      22.687 -20.859  10.259  1.00104.29           C
ATOM   1498  CB  SER A 193      22.749 -22.393  10.337  1.00104.29           C
ATOM   1499  OG  SER A 193      23.608 -22.797  11.391  1.00104.29           O
ATOM   1500  C   SER A 193      21.862 -20.525   9.058  1.00104.29           C
ATOM   1501  O   SER A 193      22.396 -20.080   8.042  1.00104.29           O
ATOM   1502  N   LYS A 194      20.533 -20.732   9.137  1.00224.14           N
ATOM   1503  CA  LYS A 194      19.713 -20.480   7.986  1.00224.14           C
ATOM   1504  CB  LYS A 194      18.408 -21.296   7.998  1.00224.14           C
ATOM   1505  CG  LYS A 194      18.597 -22.814   7.994  1.00224.14           C
ATOM   1506  CD  LYS A 194      19.282 -23.354   6.739  1.00224.14           C
ATOM   1507  CE  LYS A 194      19.369 -24.881   6.703  1.00224.14           C
ATOM   1508  NZ  LYS A 194      20.340 -25.362   7.710  1.00224.14           N
ATOM   1509  C   LYS A 194      19.277 -19.053   8.047  1.00224.14           C
ATOM   1510  O   LYS A 194      18.088 -18.765   8.169  1.00224.14           O
ATOM   1511  N   TYR A 195      20.230 -18.115   7.931  1.00 85.83           N
ATOM   1512  CA  TYR A 195      19.888 -16.722   7.981  1.00 85.83           C
ATOM   1513  CB  TYR A 195      20.486 -16.020   9.217  1.00 85.83           C
ATOM   1514  CG  TYR A 195      20.357 -14.541   9.078  1.00 85.83           C
ATOM   1515  CD1 TYR A 195      19.148 -13.911   9.265  1.00 85.83           C
ATOM   1516  CD2 TYR A 195      21.466 -13.781   8.781  1.00 85.83           C
ATOM   1517  CE1 TYR A 195      19.044 -12.545   9.141  1.00 85.83           C
ATOM   1518  CE2 TYR A 195      21.369 -12.415   8.657  1.00 85.83           C
ATOM   1519  CZ  TYR A 195      20.156 -11.796   8.836  1.00 85.83           C
ATOM   1520  OH  TYR A 195      20.053 -10.394   8.710  1.00 85.83           O
ATOM   1521  C   TYR A 195      20.442 -16.058   6.760  1.00 85.83           C
ATOM   1522  O   TYR A 195      21.619 -16.214   6.440  1.00 85.83           O
ATOM   1523  N   ASP A 196      19.582 -15.328   6.019  1.00139.71           N
ATOM   1524  CA  ASP A 196      20.040 -14.581   4.884  1.00139.71           C
ATOM   1525  CB  ASP A 196      20.067 -15.386   3.566  1.00139.71           C
ATOM   1526  CG  ASP A 196      18.701 -15.974   3.251  1.00139.71           C
ATOM   1527  OD1 ASP A 196      17.784 -15.881   4.109  1.00139.71           O
ATOM   1528  OD2 ASP A 196      18.566 -16.549   2.138  1.00139.71           O
ATOM   1529  C   ASP A 196      19.197 -13.346   4.752  1.00139.71           C
ATOM   1530  O   ASP A 196      17.984 -13.396   4.558  1.00139.71           O
ATOM   1531  N   PRO A 197      19.848 -12.222   4.870  1.00 74.83           N
ATOM   1532  CA  PRO A 197      19.212 -10.930   4.851  1.00 74.83           C
ATOM   1533  CD  PRO A 197      21.277 -12.138   4.616  1.00 74.83           C
ATOM   1534  CB  PRO A 197      20.355  -9.924   4.970  1.00 74.83           C
ATOM   1535  CG  PRO A 197      21.537 -10.655   4.305  1.00 74.83           C
ATOM   1536  C   PRO A 197      18.448 -10.723   3.580  1.00 74.83           C
ATOM   1537  O   PRO A 197      17.568  -9.864   3.549  1.00 74.83           O
ATOM   1538  N   ASN A 198      18.826 -11.435   2.506  1.00125.48           N
ATOM   1539  CA  ASN A 198      18.196 -11.320   1.224  1.00125.48           C
ATOM   1540  CB  ASN A 198      18.953 -12.100   0.139  1.00125.48           C
ATOM   1541  CG  ASN A 198      20.383 -11.589   0.097  1.00125.48           C
ATOM   1542  OD1 ASN A 198      20.671 -10.474   0.527  1.00125.48           O
ATOM   1543  ND2 ASN A 198      21.309 -12.433  -0.432  1.00125.48           N
ATOM   1544  C   ASN A 198      16.825 -11.920   1.262  1.00125.48           C
ATOM   1545  O   ASN A 198      15.908 -11.401   0.630  1.00125.48           O
ATOM   1546  N   VAL A 199      16.648 -13.039   1.996  1.00 67.24           N
ATOM   1547  CA  VAL A 199      15.406 -13.759   1.917  1.00 67.24           C
ATOM   1548  CB  VAL A 199      15.600 -15.246   1.876  1.00 67.24           C
ATOM   1549  CG1 VAL A 199      14.228 -15.938   1.860  1.00 67.24           C
ATOM   1550  CG2 VAL A 199      16.465 -15.573   0.648  1.00 67.24           C
ATOM   1551  C   VAL A 199      14.501 -13.428   3.060  1.00 67.24           C
ATOM   1552  O   VAL A 199      14.878 -13.502   4.228  1.00 67.24           O
ATOM   1553  N   TYR A 200      13.273 -12.994   2.709  1.00122.28           N
ATOM   1554  CA  TYR A 200      12.247 -12.621   3.636  1.00122.28           C
ATOM   1555  CB  TYR A 200      11.193 -11.709   2.997  1.00122.28           C
ATOM   1556  CG  TYR A 200      12.012 -10.544   2.563  1.00122.28           C
ATOM   1557  CD1 TYR A 200      12.454  -9.635   3.493  1.00122.28           C
ATOM   1558  CD2 TYR A 200      12.389 -10.387   1.250  1.00122.28           C
ATOM   1559  CE1 TYR A 200      13.229  -8.566   3.116  1.00122.28           C
ATOM   1560  CE2 TYR A 200      13.163  -9.317   0.864  1.00122.28           C
ATOM   1561  CZ  TYR A 200      13.582  -8.403   1.800  1.00122.28           C
ATOM   1562  OH  TYR A 200      14.377  -7.302   1.418  1.00122.28           O
ATOM   1563  C   TYR A 200      11.593 -13.803   4.287  1.00122.28           C
ATOM   1564  O   TYR A 200      11.263 -13.745   5.470  1.00122.28           O
ATOM   1565  N   SER A 201      11.339 -14.897   3.538  1.00 59.54           N
ATOM   1566  CA  SER A 201      10.705 -16.027   4.161  1.00 59.54           C
ATOM   1567  CB  SER A 201       9.436 -16.500   3.430  1.00 59.54           C
ATOM   1568  OG  SER A 201       8.435 -15.494   3.497  1.00 59.54           O
ATOM   1569  C   SER A 201      11.682 -17.157   4.145  1.00 59.54           C
ATOM   1570  O   SER A 201      12.064 -17.645   3.083  1.00 59.54           O
ATOM   1571  N   ILE A 202      12.094 -17.624   5.341  1.00 55.69           N
ATOM   1572  CA  ILE A 202      13.076 -18.665   5.415  1.00 55.69           C
ATOM   1573  CB  ILE A 202      14.263 -18.288   6.255  1.00 55.69           C
ATOM   1574  CG1 ILE A 202      14.989 -17.086   5.624  1.00 55.69           C
ATOM   1575  CG2 ILE A 202      15.154 -19.528   6.425  1.00 55.69           C
ATOM   1576  CD1 ILE A 202      16.027 -16.440   6.541  1.00 55.69           C
ATOM   1577  C   ILE A 202      12.438 -19.869   6.025  1.00 55.69           C
ATOM   1578  O   ILE A 202      11.787 -19.784   7.066  1.00 55.69           O
ATOM   1579  N   LYS A 203      12.595 -21.035   5.368  1.00147.52           N
ATOM   1580  CA  LYS A 203      12.024 -22.227   5.918  1.00147.52           C
ATOM   1581  CB  LYS A 203      11.379 -23.157   4.869  1.00147.52           C
ATOM   1582  CG  LYS A 203      12.299 -23.637   3.745  1.00147.52           C
ATOM   1583  CD  LYS A 203      13.267 -24.744   4.155  1.00147.52           C
ATOM   1584  CE  LYS A 203      13.935 -25.424   2.959  1.00147.52           C
ATOM   1585  NZ  LYS A 203      14.813 -26.520   3.423  1.00147.52           N
ATOM   1586  C   LYS A 203      13.097 -22.931   6.678  1.00147.52           C
ATOM   1587  O   LYS A 203      14.260 -22.952   6.279  1.00147.52           O
ATOM   1588  N   TYR A 204      12.720 -23.523   7.825  1.00177.38           N
ATOM   1589  CA  TYR A 204      13.699 -24.106   8.684  1.00177.38           C
ATOM   1590  CB  TYR A 204      13.622 -23.559  10.120  1.00177.38           C
ATOM   1591  CG  TYR A 204      13.815 -22.081  10.100  1.00177.38           C
ATOM   1592  CD1 TYR A 204      12.741 -21.237   9.949  1.00177.38           C
ATOM   1593  CD2 TYR A 204      15.067 -21.533  10.238  1.00177.38           C
ATOM   1594  CE1 TYR A 204      12.911 -19.873   9.933  1.00177.38           C
ATOM   1595  CE2 TYR A 204      15.245 -20.171  10.223  1.00177.38           C
ATOM   1596  CZ  TYR A 204      14.167 -19.337  10.070  1.00177.38           C
ATOM   1597  OH  TYR A 204      14.351 -17.938  10.056  1.00177.38           O
ATOM   1598  C   TYR A 204      13.425 -25.564   8.791  1.00177.38           C
ATOM   1599  O   TYR A 204      12.278 -26.004   8.825  1.00177.38           O
ATOM   1600  N   ASN A 205      14.510 -26.353   8.812  1.00278.01           N
ATOM   1601  CA  ASN A 205      14.398 -27.747   9.064  1.00278.01           C
ATOM   1602  CB  ASN A 205      15.542 -28.571   8.454  1.00278.01           C
ATOM   1603  CG  ASN A 205      15.429 -28.478   6.940  1.00278.01           C
ATOM   1604  OD1 ASN A 205      14.346 -28.617   6.375  1.00278.01           O
ATOM   1605  ND2 ASN A 205      16.581 -28.224   6.264  1.00278.01           N
ATOM   1606  C   ASN A 205      14.556 -27.784  10.544  1.00278.01           C
ATOM   1607  O   ASN A 205      15.313 -26.987  11.092  1.00278.01           O
ATOM   1608  N   ASN A 206      13.857 -28.728  11.192  1.00325.59           N
ATOM   1609  CA  ASN A 206      13.705 -28.984  12.601  1.00325.59           C
ATOM   1610  CB  ASN A 206      15.011 -29.189  13.420  1.00325.59           C
ATOM   1611  CG  ASN A 206      15.817 -27.914  13.610  1.00325.59           C
ATOM   1612  OD1 ASN A 206      15.270 -26.819  13.724  1.00325.59           O
ATOM   1613  ND2 ASN A 206      17.169 -28.059  13.635  1.00325.59           N
ATOM   1614  C   ASN A 206      12.823 -27.974  13.271  1.00325.59           C
ATOM   1615  O   ASN A 206      12.889 -27.797  14.487  1.00325.59           O
ATOM   1616  N   GLN A 207      11.929 -27.316  12.502  1.00123.70           N
ATOM   1617  CA  GLN A 207      10.989 -26.405  13.100  1.00123.70           C
ATOM   1618  CB  GLN A 207      10.474 -25.324  12.128  1.00123.70           C
ATOM   1619  CG  GLN A 207       9.465 -24.357  12.757  1.00123.70           C
ATOM   1620  CD  GLN A 207       9.026 -23.344  11.704  1.00123.70           C
ATOM   1621  OE1 GLN A 207       7.834 -23.131  11.485  1.00123.70           O
ATOM   1622  NE2 GLN A 207      10.007 -22.684  11.039  1.00123.70           N
ATOM   1623  C   GLN A 207       9.802 -27.193  13.552  1.00123.70           C
ATOM   1624  O   GLN A 207       9.336 -28.090  12.852  1.00123.70           O
ATOM   1625  N   LEU A 208       9.286 -26.882  14.758  1.00 62.29           N
ATOM   1626  CA  LEU A 208       8.109 -27.530  15.269  1.00 62.29           C
ATOM   1627  CB  LEU A 208       8.265 -28.075  16.700  1.00 62.29           C
ATOM   1628  CG  LEU A 208       9.266 -29.237  16.835  1.00 62.29           C
ATOM   1629  CD1 LEU A 208       9.355 -29.714  18.294  1.00 62.29           C
ATOM   1630  CD2 LEU A 208       8.936 -30.380  15.861  1.00 62.29           C
ATOM   1631  C   LEU A 208       7.056 -26.475  15.350  1.00 62.29           C
ATOM   1632  O   LEU A 208       7.325 -25.360  15.796  1.00 62.29           O
ATOM   1633  N   ALA A 209       5.824 -26.786  14.905  1.00 51.22           N
ATOM   1634  CA  ALA A 209       4.821 -25.770  15.001  1.00 51.22           C
ATOM   1635  CB  ALA A 209       4.777 -24.845  13.775  1.00 51.22           C
ATOM   1636  C   ALA A 209       3.484 -26.410  15.115  1.00 51.22           C
ATOM   1637  O   ALA A 209       3.275 -27.555  14.716  1.00 51.22           O
ATOM   1638  N   THR A 210       2.532 -25.654  15.686  1.00146.37           N
ATOM   1639  CA  THR A 210       1.199 -26.144  15.816  1.00146.37           C
ATOM   1640  CB  THR A 210       0.399 -25.323  16.783  1.00146.37           C
ATOM   1641  OG1 THR A 210       1.119 -25.186  17.998  1.00146.37           O
ATOM   1642  CG2 THR A 210      -0.914 -26.056  17.085  1.00146.37           C
ATOM   1643  C   THR A 210       0.627 -25.954  14.450  1.00146.37           C
ATOM   1644  O   THR A 210       1.178 -25.205  13.645  1.00146.37           O
ATOM   1645  N   ARG A 211      -0.473 -26.650  14.125  1.00214.51           N
ATOM   1646  CA  ARG A 211      -1.027 -26.478  12.816  1.00214.51           C
ATOM   1647  CB  ARG A 211      -0.919 -27.723  11.913  1.00214.51           C
ATOM   1648  CG  ARG A 211      -1.442 -29.027  12.515  1.00214.51           C
ATOM   1649  CD  ARG A 211      -0.311 -29.941  13.000  1.00214.51           C
ATOM   1650  NE  ARG A 211       0.616 -30.149  11.847  1.00214.51           N
ATOM   1651  CZ  ARG A 211       1.969 -30.134  12.041  1.00214.51           C
ATOM   1652  NH1 ARG A 211       2.479 -29.966  13.295  1.00214.51           N
ATOM   1653  NH2 ARG A 211       2.814 -30.282  10.978  1.00214.51           N
ATOM   1654  C   ARG A 211      -2.439 -26.005  12.945  1.00214.51           C
ATOM   1655  O   ARG A 211      -2.970 -25.884  14.048  1.00214.51           O
ATOM   1656  N   THR A 212      -3.070 -25.682  11.798  1.00126.89           N
ATOM   1657  CA  THR A 212      -4.391 -25.118  11.785  1.00126.89           C
ATOM   1658  CB  THR A 212      -4.857 -24.704  10.419  1.00126.89           C
ATOM   1659  OG1 THR A 212      -5.029 -25.847   9.596  1.00126.89           O
ATOM   1660  CG2 THR A 212      -3.808 -23.771   9.794  1.00126.89           C
ATOM   1661  C   THR A 212      -5.374 -26.131  12.277  1.00126.89           C
ATOM   1662  O   THR A 212      -5.119 -27.334  12.269  1.00126.89           O
ATOM   1663  N   ALA A 213      -6.546 -25.637  12.720  1.00 63.88           N
ATOM   1664  CA  ALA A 213      -7.579 -26.472  13.259  1.00 63.88           C
ATOM   1665  CB  ALA A 213      -7.652 -26.443  14.795  1.00 63.88           C
ATOM   1666  C   ALA A 213      -8.888 -25.957  12.747  1.00 63.88           C
ATOM   1667  O   ALA A 213      -8.933 -25.038  11.931  1.00 63.88           O
ATOM   1668  N   GLN A 214      -9.997 -26.572  13.206  1.00 96.79           N
ATOM   1669  CA  GLN A 214     -11.308 -26.194  12.763  1.00 96.79           C
ATOM   1670  CB  GLN A 214     -12.442 -27.073  13.325  1.00 96.79           C
ATOM   1671  CG  GLN A 214     -12.425 -28.522  12.826  1.00 96.79           C
ATOM   1672  CD  GLN A 214     -11.391 -29.302  13.629  1.00 96.79           C
ATOM   1673  OE1 GLN A 214     -10.701 -28.750  14.485  1.00 96.79           O
ATOM   1674  NE2 GLN A 214     -11.284 -30.628  13.348  1.00 96.79           N
ATOM   1675  C   GLN A 214     -11.585 -24.781  13.180  1.00 96.79           C
ATOM   1676  O   GLN A 214     -10.905 -24.210  14.029  1.00 96.79           O
ATOM   1677  N   ALA A 215     -12.626 -24.195  12.558  1.00 57.42           N
ATOM   1678  CA  ALA A 215     -13.071 -22.837  12.712  1.00 57.42           C
ATOM   1679  CB  ALA A 215     -14.268 -22.496  11.810  1.00 57.42           C
ATOM   1680  C   ALA A 215     -13.496 -22.588  14.124  1.00 57.42           C
ATOM   1681  O   ALA A 215     -13.422 -21.463  14.609  1.00 57.42           O
ATOM   1682  N   ILE A 216     -13.975 -23.628  14.821  1.00150.56           N
ATOM   1683  CA  ILE A 216     -14.491 -23.476  16.152  1.00150.56           C
ATOM   1684  CB  ILE A 216     -14.882 -24.788  16.772  1.00150.56           C
ATOM   1685  CG1 ILE A 216     -15.681 -24.546  18.058  1.00150.56           C
ATOM   1686  CG2 ILE A 216     -13.616 -25.639  16.981  1.00150.56           C
ATOM   1687  CD1 ILE A 216     -16.368 -25.803  18.590  1.00150.56           C
ATOM   1688  C   ILE A 216     -13.438 -22.855  17.020  1.00150.56           C
ATOM   1689  O   ILE A 216     -13.749 -22.099  17.939  1.00150.56           O
ATOM   1690  N   PHE A 217     -12.168 -23.203  16.752  1.00162.92           N
ATOM   1691  CA  PHE A 217     -10.974 -22.800  17.442  1.00162.92           C
ATOM   1692  CB  PHE A 217      -9.759 -23.669  17.088  1.00162.92           C
ATOM   1693  CG  PHE A 217      -9.990 -24.984  17.743  1.00162.92           C
ATOM   1694  CD1 PHE A 217     -10.686 -25.989  17.113  1.00162.92           C
ATOM   1695  CD2 PHE A 217      -9.513 -25.208  19.010  1.00162.92           C
ATOM   1696  CE1 PHE A 217     -10.893 -27.198  17.734  1.00162.92           C
ATOM   1697  CE2 PHE A 217      -9.717 -26.413  19.636  1.00162.92           C
ATOM   1698  CZ  PHE A 217     -10.407 -27.414  19.000  1.00162.92           C
ATOM   1699  C   PHE A 217     -10.595 -21.357  17.226  1.00162.92           C
ATOM   1700  O   PHE A 217      -9.773 -20.828  17.973  1.00162.92           O
ATOM   1701  N   ASP A 218     -11.083 -20.674  16.174  1.00166.11           N
ATOM   1702  CA  ASP A 218     -10.552 -19.347  15.996  1.00166.11           C
ATOM   1703  CB  ASP A 218     -10.818 -18.689  14.621  1.00166.11           C
ATOM   1704  CG  ASP A 218     -12.298 -18.623  14.321  1.00166.11           C
ATOM   1705  OD1 ASP A 218     -13.083 -19.027  15.213  1.00166.11           O
ATOM   1706  OD2 ASP A 218     -12.668 -18.182  13.199  1.00166.11           O
ATOM   1707  C   ASP A 218     -10.857 -18.439  17.162  1.00166.11           C
ATOM   1708  O   ASP A 218     -11.723 -18.716  17.990  1.00166.11           O
ATOM   1709  N   ASP A 219     -10.075 -17.335  17.266  1.00100.61           N
ATOM   1710  CA  ASP A 219     -10.144 -16.351  18.319  1.00100.61           C
ATOM   1711  CB  ASP A 219     -11.537 -15.717  18.465  1.00100.61           C
ATOM   1712  CG  ASP A 219     -11.752 -14.762  17.308  1.00100.61           C
ATOM   1713  OD1 ASP A 219     -10.935 -13.815  17.158  1.00100.61           O
ATOM   1714  OD2 ASP A 219     -12.736 -14.974  16.553  1.00100.61           O
ATOM   1715  C   ASP A 219      -9.801 -16.931  19.668  1.00100.61           C
ATOM   1716  O   ASP A 219     -10.398 -16.538  20.670  1.00100.61           O
ATOM   1717  N   SER A 220      -8.882 -17.922  19.723  1.00 81.45           N
ATOM   1718  CA  SER A 220      -8.413 -18.522  20.953  1.00 81.45           C
ATOM   1719  CB  SER A 220      -8.053 -20.004  20.782  1.00 81.45           C
ATOM   1720  OG  SER A 220      -9.226 -20.748  20.492  1.00 81.45           O
ATOM   1721  C   SER A 220      -7.205 -17.830  21.548  1.00 81.45           C
ATOM   1722  O   SER A 220      -7.024 -17.828  22.765  1.00 81.45           O
ATOM   1723  N   TYR A 221      -6.351 -17.214  20.706  1.00163.62           N
ATOM   1724  CA  TYR A 221      -5.105 -16.591  21.092  1.00163.62           C
ATOM   1725  CB  TYR A 221      -5.206 -15.432  22.101  1.00163.62           C
ATOM   1726  CG  TYR A 221      -6.035 -14.328  21.552  1.00163.62           C
ATOM   1727  CD1 TYR A 221      -5.958 -13.963  20.230  1.00163.62           C
ATOM   1728  CD2 TYR A 221      -6.842 -13.599  22.392  1.00163.62           C
ATOM   1729  CE1 TYR A 221      -6.721 -12.925  19.749  1.00163.62           C
ATOM   1730  CE2 TYR A 221      -7.603 -12.559  21.916  1.00163.62           C
ATOM   1731  CZ  TYR A 221      -7.551 -12.222  20.588  1.00163.62           C
ATOM   1732  OH  TYR A 221      -8.333 -11.155  20.095  1.00163.62           O
ATOM   1733  C   TYR A 221      -4.124 -17.557  21.703  1.00163.62           C
ATOM   1734  O   TYR A 221      -3.493 -17.247  22.713  1.00163.62           O
ATOM   1735  N   LEU A 222      -3.941 -18.747  21.102  1.00 72.71           N
ATOM   1736  CA  LEU A 222      -2.947 -19.668  21.590  1.00 72.71           C
ATOM   1737  CB  LEU A 222      -2.923 -20.969  20.765  1.00 72.71           C
ATOM   1738  CG  LEU A 222      -1.800 -21.960  21.118  1.00 72.71           C
ATOM   1739  CD1 LEU A 222      -2.024 -22.621  22.483  1.00 72.71           C
ATOM   1740  CD2 LEU A 222      -1.579 -22.973  19.985  1.00 72.71           C
ATOM   1741  C   LEU A 222      -1.604 -19.015  21.416  1.00 72.71           C
ATOM   1742  O   LEU A 222      -1.307 -18.464  20.358  1.00 72.71           O
ATOM   1743  N   GLY A 223      -0.736 -19.091  22.451  1.00 31.45           N
ATOM   1744  CA  GLY A 223       0.577 -18.504  22.359  1.00 31.45           C
ATOM   1745  C   GLY A 223       0.579 -17.119  22.933  1.00 31.45           C
ATOM   1746  O   GLY A 223       1.506 -16.343  22.703  1.00 31.45           O
ATOM   1747  N   TYR A 224      -0.467 -16.770  23.701  1.00 82.25           N
ATOM   1748  CA  TYR A 224      -0.568 -15.475  24.315  1.00 82.25           C
ATOM   1749  CB  TYR A 224      -1.889 -15.336  25.092  1.00 82.25           C
ATOM   1750  CG  TYR A 224      -2.100 -13.913  25.475  1.00 82.25           C
ATOM   1751  CD1 TYR A 224      -2.683 -13.043  24.582  1.00 82.25           C
ATOM   1752  CD2 TYR A 224      -1.730 -13.451  26.716  1.00 82.25           C
ATOM   1753  CE1 TYR A 224      -2.896 -11.729  24.919  1.00 82.25           C
ATOM   1754  CE2 TYR A 224      -1.940 -12.136  27.059  1.00 82.25           C
ATOM   1755  CZ  TYR A 224      -2.523 -11.275  26.161  1.00 82.25           C
ATOM   1756  OH  TYR A 224      -2.740  -9.927  26.515  1.00 82.25           O
ATOM   1757  C   TYR A 224       0.567 -15.347  25.289  1.00 82.25           C
ATOM   1758  O   TYR A 224       1.187 -14.290  25.400  1.00 82.25           O
ATOM   1759  N   SER A 225       0.848 -16.426  26.048  1.00 42.49           N
ATOM   1760  CA  SER A 225       1.942 -16.427  26.983  1.00 42.49           C
ATOM   1761  CB  SER A 225       1.512 -16.217  28.446  1.00 42.49           C
ATOM   1762  OG  SER A 225       0.746 -17.325  28.896  1.00 42.49           O
ATOM   1763  C   SER A 225       2.563 -17.788  26.911  1.00 42.49           C
ATOM   1764  O   SER A 225       1.881 -18.765  26.609  1.00 42.49           O
ATOM   1765  N   VAL A 226       3.883 -17.894  27.181  1.00105.51           N
ATOM   1766  CA  VAL A 226       4.508 -19.186  27.109  1.00105.51           C
ATOM   1767  CB  VAL A 226       5.275 -19.427  25.840  1.00105.51           C
ATOM   1768  CG1 VAL A 226       4.292 -19.430  24.657  1.00105.51           C
ATOM   1769  CG2 VAL A 226       6.385 -18.368  25.729  1.00105.51           C
ATOM   1770  C   VAL A 226       5.477 -19.362  28.240  1.00105.51           C
ATOM   1771  O   VAL A 226       5.949 -18.396  28.838  1.00105.51           O
ATOM   1772  N   ALA A 227       5.772 -20.641  28.566  1.00 46.56           N
ATOM   1773  CA  ALA A 227       6.701 -21.016  29.597  1.00 46.56           C
ATOM   1774  CB  ALA A 227       6.057 -21.115  30.992  1.00 46.56           C
ATOM   1775  C   ALA A 227       7.197 -22.386  29.235  1.00 46.56           C
ATOM   1776  O   ALA A 227       6.619 -23.053  28.379  1.00 46.56           O
ATOM   1777  N   VAL A 228       8.301 -22.842  29.862  1.00123.12           N
ATOM   1778  CA  VAL A 228       8.803 -24.141  29.515  1.00123.12           C
ATOM   1779  CB  VAL A 228       9.991 -24.058  28.603  1.00123.12           C
ATOM   1780  CG1 VAL A 228      11.016 -23.092  29.206  1.00123.12           C
ATOM   1781  CG2 VAL A 228      10.533 -25.470  28.365  1.00123.12           C
ATOM   1782  C   VAL A 228       9.137 -24.920  30.758  1.00123.12           C
ATOM   1783  O   VAL A 228       9.423 -24.348  31.809  1.00123.12           O
ATOM   1784  N   GLY A 229       9.070 -26.270  30.664  1.00 54.49           N
ATOM   1785  CA  GLY A 229       9.373 -27.140  31.774  1.00 54.49           C
ATOM   1786  C   GLY A 229       9.122 -28.560  31.344  1.00 54.49           C
ATOM   1787  O   GLY A 229       8.466 -28.805  30.335  1.00 54.49           O
ATOM   1788  N   ASP A 230       9.626 -29.541  32.126  1.00 90.81           N
ATOM   1789  CA  ASP A 230       9.528 -30.943  31.790  1.00 90.81           C
ATOM   1790  CB  ASP A 230      10.760 -31.738  32.251  1.00 90.81           C
ATOM   1791  CG  ASP A 230      10.563 -33.198  31.877  1.00 90.81           C
ATOM   1792  OD1 ASP A 230       9.846 -33.470  30.877  1.00 90.81           O
ATOM   1793  OD2 ASP A 230      11.113 -34.065  32.607  1.00 90.81           O
ATOM   1794  C   ASP A 230       8.343 -31.564  32.476  1.00 90.81           C
ATOM   1795  O   ASP A 230       8.347 -31.732  33.694  1.00 90.81           O
ATOM   1796  N   PHE A 231       7.243 -31.801  31.730  1.00258.17           N
ATOM   1797  CA  PHE A 231       6.091 -32.478  32.269  1.00258.17           C
ATOM   1798  CB  PHE A 231       4.788 -31.941  31.671  1.00258.17           C
ATOM   1799  CG  PHE A 231       4.783 -30.515  32.096  1.00258.17           C
ATOM   1800  CD1 PHE A 231       4.262 -30.146  33.312  1.00258.17           C
ATOM   1801  CD2 PHE A 231       5.333 -29.548  31.291  1.00258.17           C
ATOM   1802  CE1 PHE A 231       4.270 -28.830  33.708  1.00258.17           C
ATOM   1803  CE2 PHE A 231       5.342 -28.232  31.681  1.00258.17           C
ATOM   1804  CZ  PHE A 231       4.809 -27.868  32.891  1.00258.17           C
ATOM   1805  C   PHE A 231       6.119 -33.986  32.156  1.00258.17           C
ATOM   1806  O   PHE A 231       5.736 -34.706  33.076  1.00258.17           O
ATOM   1807  N   ASN A 232       6.553 -34.500  30.991  1.00118.12           N
ATOM   1808  CA  ASN A 232       6.503 -35.892  30.616  1.00118.12           C
ATOM   1809  CB  ASN A 232       6.497 -36.107  29.089  1.00118.12           C
ATOM   1810  CG  ASN A 232       7.680 -35.401  28.452  1.00118.12           C
ATOM   1811  OD1 ASN A 232       8.326 -34.555  29.067  1.00118.12           O
ATOM   1812  ND2 ASN A 232       7.951 -35.737  27.162  1.00118.12           N
ATOM   1813  C   ASN A 232       7.513 -36.785  31.273  1.00118.12           C
ATOM   1814  O   ASN A 232       7.355 -38.003  31.236  1.00118.12           O
ATOM   1815  N   GLY A 233       8.617 -36.254  31.820  1.00 58.07           N
ATOM   1816  CA  GLY A 233       9.524 -37.153  32.478  1.00 58.07           C
ATOM   1817  C   GLY A 233      10.661 -37.488  31.569  1.00 58.07           C
ATOM   1818  O   GLY A 233      11.552 -38.255  31.938  1.00 58.07           O
ATOM   1819  N   ASP A 234      10.642 -36.963  30.332  1.00223.84           N
ATOM   1820  CA  ASP A 234      11.788 -37.152  29.504  1.00223.84           C
ATOM   1821  CB  ASP A 234      11.490 -37.130  27.988  1.00223.84           C
ATOM   1822  CG  ASP A 234      10.949 -35.778  27.521  1.00223.84           C
ATOM   1823  OD1 ASP A 234      10.741 -34.856  28.354  1.00223.84           O
ATOM   1824  OD2 ASP A 234      10.722 -35.661  26.288  1.00223.84           O
ATOM   1825  C   ASP A 234      12.691 -36.016  29.861  1.00223.84           C
ATOM   1826  O   ASP A 234      12.400 -35.249  30.771  1.00223.84           O
ATOM   1827  N   GLY A 235      13.844 -35.920  29.195  1.00145.66           N
ATOM   1828  CA  GLY A 235      14.809 -34.882  29.407  1.00145.66           C
ATOM   1829  C   GLY A 235      14.385 -33.562  28.830  1.00145.66           C
ATOM   1830  O   GLY A 235      14.884 -32.521  29.254  1.00145.66           O
ATOM   1831  N   ILE A 236      13.522 -33.591  27.793  1.00149.30           N
ATOM   1832  CA  ILE A 236      13.202 -32.446  26.980  1.00149.30           C
ATOM   1833  CB  ILE A 236      12.629 -32.847  25.654  1.00149.30           C
ATOM   1834  CG1 ILE A 236      13.559 -33.847  24.947  1.00149.30           C
ATOM   1835  CG2 ILE A 236      12.381 -31.565  24.841  1.00149.30           C
ATOM   1836  CD1 ILE A 236      14.951 -33.299  24.647  1.00149.30           C
ATOM   1837  C   ILE A 236      12.194 -31.528  27.610  1.00149.30           C
ATOM   1838  O   ILE A 236      11.143 -31.948  28.090  1.00149.30           O
ATOM   1839  N   GLU A 237      12.502 -30.214  27.579  1.00115.64           N
ATOM   1840  CA  GLU A 237      11.646 -29.194  28.118  1.00115.64           C
ATOM   1841  CB  GLU A 237      12.298 -27.807  28.008  1.00115.64           C
ATOM   1842  CG  GLU A 237      13.716 -27.731  28.586  1.00115.64           C
ATOM   1843  CD  GLU A 237      13.651 -27.406  30.067  1.00115.64           C
ATOM   1844  OE1 GLU A 237      13.292 -28.311  30.866  1.00115.64           O
ATOM   1845  OE2 GLU A 237      13.967 -26.237  30.417  1.00115.64           O
ATOM   1846  C   GLU A 237      10.429 -29.154  27.238  1.00115.64           C
ATOM   1847  O   GLU A 237      10.550 -29.169  26.014  1.00115.64           O
ATOM   1848  N   ASP A 238       9.222 -29.108  27.842  1.00 89.40           N
ATOM   1849  CA  ASP A 238       7.989 -29.090  27.101  1.00 89.40           C
ATOM   1850  CB  ASP A 238       6.903 -29.948  27.767  1.00 89.40           C
ATOM   1851  CG  ASP A 238       7.414 -31.383  27.713  1.00 89.40           C
ATOM   1852  OD1 ASP A 238       7.820 -31.823  26.605  1.00 89.40           O
ATOM   1853  OD2 ASP A 238       7.433 -32.048  28.783  1.00 89.40           O
ATOM   1854  C   ASP A 238       7.501 -27.675  26.999  1.00 89.40           C
ATOM   1855  O   ASP A 238       8.035 -26.782  27.654  1.00 89.40           O
ATOM   1856  N   PHE A 239       6.448 -27.437  26.182  1.00103.26           N
ATOM   1857  CA  PHE A 239       5.998 -26.089  25.950  1.00103.26           C
ATOM   1858  CB  PHE A 239       5.783 -25.782  24.455  1.00103.26           C
ATOM   1859  CG  PHE A 239       7.048 -26.066  23.717  1.00103.26           C
ATOM   1860  CD1 PHE A 239       8.022 -25.110  23.570  1.00103.26           C
ATOM   1861  CD2 PHE A 239       7.265 -27.308  23.171  1.00103.26           C
ATOM   1862  CE1 PHE A 239       9.184 -25.385  22.886  1.00103.26           C
ATOM   1863  CE2 PHE A 239       8.423 -27.591  22.486  1.00103.26           C
ATOM   1864  CZ  PHE A 239       9.389 -26.627  22.340  1.00103.26           C
ATOM   1865  C   PHE A 239       4.670 -25.861  26.611  1.00103.26           C
ATOM   1866  O   PHE A 239       3.695 -26.554  26.325  1.00103.26           O
ATOM   1867  N   VAL A 240       4.592 -24.844  27.499  1.00 67.06           N
ATOM   1868  CA  VAL A 240       3.332 -24.543  28.122  1.00 67.06           C
ATOM   1869  CB  VAL A 240       3.404 -24.428  29.613  1.00 67.06           C
ATOM   1870  CG1 VAL A 240       2.001 -24.104  30.148  1.00 67.06           C
ATOM   1871  CG2 VAL A 240       3.979 -25.735  30.170  1.00 67.06           C
ATOM   1872  C   VAL A 240       2.869 -23.232  27.557  1.00 67.06           C
ATOM   1873  O   VAL A 240       3.640 -22.280  27.444  1.00 67.06           O
ATOM   1874  N   SER A 241       1.584 -23.149  27.147  1.00 98.73           N
ATOM   1875  CA  SER A 241       1.138 -21.913  26.568  1.00 98.73           C
ATOM   1876  CB  SER A 241       1.153 -21.918  25.034  1.00 98.73           C
ATOM   1877  OG  SER A 241       0.171 -22.821  24.551  1.00 98.73           O
ATOM   1878  C   SER A 241      -0.266 -21.615  26.989  1.00 98.73           C
ATOM   1879  O   SER A 241      -1.118 -22.499  27.066  1.00 98.73           O
ATOM   1880  N   GLY A 242      -0.527 -20.326  27.276  1.00 42.49           N
ATOM   1881  CA  GLY A 242      -1.839 -19.906  27.669  1.00 42.49           C
ATOM   1882  C   GLY A 242      -2.667 -19.677  26.441  1.00 42.49           C
ATOM   1883  O   GLY A 242      -2.170 -19.213  25.413  1.00 42.49           O
ATOM   1884  N   VAL A 243      -3.969 -20.017  26.533  1.00 89.07           N
ATOM   1885  CA  VAL A 243      -4.897 -19.753  25.471  1.00 89.07           C
ATOM   1886  CB  VAL A 243      -5.376 -21.007  24.810  1.00 89.07           C
ATOM   1887  CG1 VAL A 243      -6.362 -20.639  23.690  1.00 89.07           C
ATOM   1888  CG2 VAL A 243      -4.152 -21.815  24.353  1.00 89.07           C
ATOM   1889  C   VAL A 243      -6.096 -19.134  26.133  1.00 89.07           C
ATOM   1890  O   VAL A 243      -7.139 -19.770  26.272  1.00 89.07           O
ATOM   1891  N   PRO A 244      -5.989 -17.880  26.482  1.00109.81           N
ATOM   1892  CA  PRO A 244      -6.966 -17.186  27.292  1.00109.81           C
ATOM   1893  CD  PRO A 244      -5.013 -16.988  25.883  1.00109.81           C
ATOM   1894  CB  PRO A 244      -6.392 -15.781  27.472  1.00109.81           C
ATOM   1895  CG  PRO A 244      -5.518 -15.580  26.218  1.00109.81           C
ATOM   1896  C   PRO A 244      -8.387 -17.148  26.799  1.00109.81           C
ATOM   1897  O   PRO A 244      -9.290 -17.113  27.631  1.00109.81           O
ATOM   1898  N   ARG A 245      -8.606 -17.035  25.480  1.00205.54           N
ATOM   1899  CA  ARG A 245      -9.907 -16.968  24.862  1.00205.54           C
ATOM   1900  CB  ARG A 245      -9.927 -16.181  23.541  1.00205.54           C
ATOM   1901  CG  ARG A 245      -9.920 -14.670  23.779  1.00205.54           C
ATOM   1902  CD  ARG A 245     -10.192 -13.843  22.521  1.00205.54           C
ATOM   1903  NE  ARG A 245     -11.615 -14.058  22.132  1.00205.54           N
ATOM   1904  CZ  ARG A 245     -12.597 -13.279  22.673  1.00205.54           C
ATOM   1905  NH1 ARG A 245     -12.279 -12.309  23.579  1.00205.54           N
ATOM   1906  NH2 ARG A 245     -13.899 -13.463  22.306  1.00205.54           N
ATOM   1907  C   ARG A 245     -10.568 -18.299  24.634  1.00205.54           C
ATOM   1908  O   ARG A 245     -11.734 -18.343  24.244  1.00205.54           O
ATOM   1909  N   ALA A 246      -9.828 -19.414  24.757  1.00 55.16           N
ATOM   1910  CA  ALA A 246     -10.353 -20.713  24.421  1.00 55.16           C
ATOM   1911  CB  ALA A 246      -9.304 -21.835  24.498  1.00 55.16           C
ATOM   1912  C   ALA A 246     -11.503 -21.108  25.306  1.00 55.16           C
ATOM   1913  O   ALA A 246     -11.762 -20.500  26.343  1.00 55.16           O
ATOM   1914  N   ALA A 247     -12.240 -22.155  24.867  1.00 58.72           N
ATOM   1915  CA  ALA A 247     -13.354 -22.733  25.571  1.00 58.72           C
ATOM   1916  CB  ALA A 247     -12.940 -23.451  26.867  1.00 58.72           C
ATOM   1917  C   ALA A 247     -14.388 -21.702  25.916  1.00 58.72           C
ATOM   1918  O   ALA A 247     -14.797 -21.583  27.070  1.00 58.72           O
ATOM   1919  N   ARG A 248     -14.856 -20.949  24.902  1.00171.15           N
ATOM   1920  CA  ARG A 248     -15.863 -19.939  25.077  1.00171.15           C
ATOM   1921  CB  ARG A 248     -17.300 -20.451  25.286  1.00171.15           C
ATOM   1922  CG  ARG A 248     -17.943 -20.944  23.986  1.00171.15           C
ATOM   1923  CD  ARG A 248     -19.472 -21.009  24.026  1.00171.15           C
ATOM   1924  NE  ARG A 248     -20.003 -19.744  23.434  1.00171.15           N
ATOM   1925  CZ  ARG A 248     -20.249 -19.659  22.092  1.00171.15           C
ATOM   1926  NH1 ARG A 248     -20.017 -20.733  21.283  1.00171.15           N
ATOM   1927  NH2 ARG A 248     -20.742 -18.502  21.558  1.00171.15           N
ATOM   1928  C   ARG A 248     -15.493 -19.003  26.179  1.00171.15           C
ATOM   1929  O   ARG A 248     -16.245 -18.797  27.130  1.00171.15           O
ATOM   1930  N   THR A 249     -14.290 -18.420  26.044  1.00 81.73           N
ATOM   1931  CA  THR A 249     -13.714 -17.423  26.902  1.00 81.73           C
ATOM   1932  CB  THR A 249     -14.473 -16.120  26.944  1.00 81.73           C
ATOM   1933  OG1 THR A 249     -15.762 -16.295  27.510  1.00 81.73           O
ATOM   1934  CG2 THR A 249     -14.593 -15.576  25.510  1.00 81.73           C
ATOM   1935  C   THR A 249     -13.536 -17.911  28.307  1.00 81.73           C
ATOM   1936  O   THR A 249     -13.432 -17.102  29.228  1.00 81.73           O
ATOM   1937  N   LEU A 250     -13.530 -19.240  28.526  1.00 69.35           N
ATOM   1938  CA  LEU A 250     -13.200 -19.767  29.824  1.00 69.35           C
ATOM   1939  CB  LEU A 250     -13.549 -21.259  29.977  1.00 69.35           C
ATOM   1940  CG  LEU A 250     -15.062 -21.527  30.071  1.00 69.35           C
ATOM   1941  CD1 LEU A 250     -15.359 -23.024  30.224  1.00 69.35           C
ATOM   1942  CD2 LEU A 250     -15.700 -20.697  31.196  1.00 69.35           C
ATOM   1943  C   LEU A 250     -11.724 -19.609  30.031  1.00 69.35           C
ATOM   1944  O   LEU A 250     -11.262 -19.287  31.124  1.00 69.35           O
ATOM   1945  N   GLY A 251     -10.941 -19.853  28.961  1.00 32.37           N
ATOM   1946  CA  GLY A 251      -9.509 -19.756  29.007  1.00 32.37           C
ATOM   1947  C   GLY A 251      -8.966 -21.129  29.253  1.00 32.37           C
ATOM   1948  O   GLY A 251      -9.536 -21.904  30.020  1.00 32.37           O
ATOM   1949  N   MET A 252      -7.825 -21.461  28.613  1.00 46.32           N
ATOM   1950  CA  MET A 252      -7.252 -22.763  28.791  1.00 46.32           C
ATOM   1951  CB  MET A 252      -7.666 -23.767  27.700  1.00 46.32           C
ATOM   1952  CG  MET A 252      -9.149 -24.140  27.727  1.00 46.32           C
ATOM   1953  SD  MET A 252      -9.643 -25.307  26.424  1.00 46.32           S
ATOM   1954  CE  MET A 252      -8.622 -26.671  27.048  1.00 46.32           C
ATOM   1955  C   MET A 252      -5.763 -22.639  28.705  1.00 46.32           C
ATOM   1956  O   MET A 252      -5.232 -21.644  28.214  1.00 46.32           O
ATOM   1957  N   VAL A 253      -5.048 -23.655  29.234  1.00 60.15           N
ATOM   1958  CA  VAL A 253      -3.620 -23.714  29.122  1.00 60.15           C
ATOM   1959  CB  VAL A 253      -2.904 -23.636  30.440  1.00 60.15           C
ATOM   1960  CG1 VAL A 253      -1.410 -23.917  30.211  1.00 60.15           C
ATOM   1961  CG2 VAL A 253      -3.175 -22.254  31.058  1.00 60.15           C
ATOM   1962  C   VAL A 253      -3.301 -25.046  28.515  1.00 60.15           C
ATOM   1963  O   VAL A 253      -3.807 -26.079  28.950  1.00 60.15           O
ATOM   1964  N   TYR A 254      -2.420 -25.053  27.499  1.00108.18           N
ATOM   1965  CA  TYR A 254      -2.107 -26.255  26.779  1.00108.18           C
ATOM   1966  CB  TYR A 254      -2.195 -26.070  25.250  1.00108.18           C
ATOM   1967  CG  TYR A 254      -3.601 -25.876  24.789  1.00108.18           C
ATOM   1968  CD1 TYR A 254      -4.373 -24.839  25.258  1.00108.18           C
ATOM   1969  CD2 TYR A 254      -4.131 -26.706  23.829  1.00108.18           C
ATOM   1970  CE1 TYR A 254      -5.662 -24.665  24.809  1.00108.18           C
ATOM   1971  CE2 TYR A 254      -5.417 -26.538  23.374  1.00108.18           C
ATOM   1972  CZ  TYR A 254      -6.189 -25.516  23.869  1.00108.18           C
ATOM   1973  OH  TYR A 254      -7.511 -25.339  23.406  1.00108.18           O
ATOM   1974  C   TYR A 254      -0.669 -26.580  27.016  1.00108.18           C
ATOM   1975  O   TYR A 254       0.174 -25.689  27.106  1.00108.18           O
ATOM   1976  N   ILE A 255      -0.348 -27.880  27.166  1.00169.83           N
ATOM   1977  CA  ILE A 255       1.040 -28.228  27.217  1.00169.83           C
ATOM   1978  CB  ILE A 255       1.527 -28.940  28.435  1.00169.83           C
ATOM   1979  CG1 ILE A 255       0.773 -30.243  28.636  1.00169.83           C
ATOM   1980  CG2 ILE A 255       1.496 -27.987  29.626  1.00169.83           C
ATOM   1981  CD1 ILE A 255       1.523 -31.159  29.593  1.00169.83           C
ATOM   1982  C   ILE A 255       1.311 -29.128  26.064  1.00169.83           C
ATOM   1983  O   ILE A 255       0.591 -30.098  25.831  1.00169.83           O
ATOM   1984  N   TYR A 256       2.383 -28.816  25.313  1.00100.27           N
ATOM   1985  CA  TYR A 256       2.716 -29.587  24.152  1.00100.27           C
ATOM   1986  CB  TYR A 256       2.858 -28.772  22.849  1.00100.27           C
ATOM   1987  CG  TYR A 256       1.543 -28.218  22.409  1.00100.27           C
ATOM   1988  CD1 TYR A 256       0.701 -28.964  21.618  1.00100.27           C
ATOM   1989  CD2 TYR A 256       1.150 -26.953  22.776  1.00100.27           C
ATOM   1990  CE1 TYR A 256      -0.509 -28.462  21.202  1.00100.27           C
ATOM   1991  CE2 TYR A 256      -0.060 -26.445  22.361  1.00100.27           C
ATOM   1992  CZ  TYR A 256      -0.894 -27.199  21.573  1.00100.27           C
ATOM   1993  OH  TYR A 256      -2.136 -26.681  21.148  1.00100.27           O
ATOM   1994  C   TYR A 256       4.055 -30.211  24.369  1.00100.27           C
ATOM   1995  O   TYR A 256       4.920 -29.654  25.044  1.00100.27           O
ATOM   1996  N   ASP A 257       4.239 -31.415  23.793  1.00 62.16           N
ATOM   1997  CA  ASP A 257       5.468 -32.146  23.875  1.00 62.16           C
ATOM   1998  CB  ASP A 257       5.380 -33.524  23.195  1.00 62.16           C
ATOM   1999  CG  ASP A 257       6.646 -34.316  23.488  1.00 62.16           C
ATOM   2000  OD1 ASP A 257       7.341 -33.986  24.485  1.00 62.16           O
ATOM   2001  OD2 ASP A 257       6.936 -35.265  22.713  1.00 62.16           O
ATOM   2002  C   ASP A 257       6.525 -31.350  23.173  1.00 62.16           C
ATOM   2003  O   ASP A 257       6.335 -30.860  22.060  1.00 62.16           O
ATOM   2004  N   GLY A 258       7.684 -31.215  23.838  1.00 66.31           N
ATOM   2005  CA  GLY A 258       8.810 -30.461  23.368  1.00 66.31           C
ATOM   2006  C   GLY A 258       9.423 -31.094  22.157  1.00 66.31           C
ATOM   2007  O   GLY A 258      10.150 -30.422  21.431  1.00 66.31           O
ATOM   2008  N   LYS A 259       9.325 -32.433  22.026  1.00115.20           N
ATOM   2009  CA  LYS A 259       9.875 -33.145  20.899  1.00115.20           C
ATOM   2010  CB  LYS A 259      10.067 -34.642  21.191  1.00115.20           C
ATOM   2011  CG  LYS A 259      10.854 -35.376  20.103  1.00115.20           C
ATOM   2012  CD  LYS A 259      11.317 -36.774  20.519  1.00115.20           C
ATOM   2013  CE  LYS A 259      12.102 -37.517  19.435  1.00115.20           C
ATOM   2014  NZ  LYS A 259      11.216 -37.851  18.296  1.00115.20           N
ATOM   2015  C   LYS A 259       9.066 -33.055  19.626  1.00115.20           C
ATOM   2016  O   LYS A 259       9.624 -32.765  18.567  1.00115.20           O
ATOM   2017  N   ASN A 260       7.735 -33.318  19.678  1.00140.63           N
ATOM   2018  CA  ASN A 260       6.996 -33.386  18.439  1.00140.63           C
ATOM   2019  CB  ASN A 260       6.691 -34.835  18.019  1.00140.63           C
ATOM   2020  CG  ASN A 260       5.857 -35.503  19.104  1.00140.63           C
ATOM   2021  OD1 ASN A 260       5.478 -34.880  20.095  1.00140.63           O
ATOM   2022  ND2 ASN A 260       5.574 -36.821  18.920  1.00140.63           N
ATOM   2023  C   ASN A 260       5.686 -32.648  18.513  1.00140.63           C
ATOM   2024  O   ASN A 260       4.796 -32.883  17.697  1.00140.63           O
ATOM   2025  N   MET A 261       5.556 -31.697  19.454  1.00211.73           N
ATOM   2026  CA  MET A 261       4.407 -30.837  19.564  1.00211.73           C
ATOM   2027  CB  MET A 261       4.235 -29.970  18.302  1.00211.73           C
ATOM   2028  CG  MET A 261       3.270 -28.801  18.480  1.00211.73           C
ATOM   2029  SD  MET A 261       3.914 -27.448  19.508  1.00211.73           S
ATOM   2030  CE  MET A 261       4.974 -26.755  18.210  1.00211.73           C
ATOM   2031  C   MET A 261       3.100 -31.553  19.826  1.00211.73           C
ATOM   2032  O   MET A 261       2.035 -30.982  19.602  1.00211.73           O
ATOM   2033  N   SER A 262       3.105 -32.792  20.350  1.00 55.79           N
ATOM   2034  CA  SER A 262       1.832 -33.411  20.623  1.00 55.79           C
ATOM   2035  CB  SER A 262       1.922 -34.934  20.816  1.00 55.79           C
ATOM   2036  OG  SER A 262       0.634 -35.471  21.078  1.00 55.79           O
ATOM   2037  C   SER A 262       1.281 -32.822  21.897  1.00 55.79           C
ATOM   2038  O   SER A 262       2.042 -32.395  22.760  1.00 55.79           O
ATOM   2039  N   SER A 263      -0.064 -32.785  22.055  1.00 67.06           N
ATOM   2040  CA  SER A 263      -0.640 -32.177  23.232  1.00 67.06           C
ATOM   2041  CB  SER A 263      -2.102 -31.741  23.038  1.00 67.06           C
ATOM   2042  OG  SER A 263      -2.600 -31.158  24.233  1.00 67.06           O
ATOM   2043  C   SER A 263      -0.608 -33.140  24.386  1.00 67.06           C
ATOM   2044  O   SER A 263      -1.136 -34.245  24.289  1.00 67.06           O
ATOM   2045  N   LEU A 264       0.113 -32.774  25.472  1.00 95.03           N
ATOM   2046  CA  LEU A 264       0.191 -33.550  26.686  1.00 95.03           C
ATOM   2047  CB  LEU A 264       1.461 -33.217  27.481  1.00 95.03           C
ATOM   2048  CG  LEU A 264       2.749 -33.478  26.680  1.00 95.03           C
ATOM   2049  CD1 LEU A 264       4.000 -33.151  27.507  1.00 95.03           C
ATOM   2050  CD2 LEU A 264       2.766 -34.903  26.103  1.00 95.03           C
ATOM   2051  C   LEU A 264      -0.975 -33.374  27.627  1.00 95.03           C
ATOM   2052  O   LEU A 264      -1.630 -34.348  27.997  1.00 95.03           O
ATOM   2053  N   HIS A 265      -1.277 -32.118  28.043  1.00136.90           N
ATOM   2054  CA  HIS A 265      -2.350 -31.949  28.992  1.00136.90           C
ATOM   2055  ND1 HIS A 265      -0.044 -31.575  31.980  1.00136.90           N
ATOM   2056  CG  HIS A 265      -1.048 -31.185  31.121  1.00136.90           C
ATOM   2057  CB  HIS A 265      -2.008 -32.149  30.489  1.00136.90           C
ATOM   2058  NE2 HIS A 265       0.083 -29.362  31.820  1.00136.90           N
ATOM   2059  CD2 HIS A 265      -0.958 -29.830  31.035  1.00136.90           C
ATOM   2060  CE1 HIS A 265       0.598 -30.445  32.371  1.00136.90           C
ATOM   2061  C   HIS A 265      -3.015 -30.620  28.819  1.00136.90           C
ATOM   2062  O   HIS A 265      -2.507 -29.735  28.131  1.00136.90           O
ATOM   2063  N   ASN A 266      -4.214 -30.472  29.429  1.00 51.44           N
ATOM   2064  CA  ASN A 266      -4.969 -29.257  29.302  1.00 51.44           C
ATOM   2065  CB  ASN A 266      -6.220 -29.390  28.414  1.00 51.44           C
ATOM   2066  CG  ASN A 266      -5.790 -29.502  26.960  1.00 51.44           C
ATOM   2067  OD1 ASN A 266      -4.857 -28.832  26.523  1.00 51.44           O
ATOM   2068  ND2 ASN A 266      -6.497 -30.368  26.185  1.00 51.44           N
ATOM   2069  C   ASN A 266      -5.480 -28.827  30.644  1.00 51.44           C
ATOM   2070  O   ASN A 266      -5.845 -29.654  31.480  1.00 51.44           O
ATOM   2071  N   PHE A 267      -5.508 -27.495  30.875  1.00132.31           N
ATOM   2072  CA  PHE A 267      -6.071 -26.936  32.072  1.00132.31           C
ATOM   2073  CB  PHE A 267      -5.098 -26.093  32.921  1.00132.31           C
ATOM   2074  CG  PHE A 267      -3.943 -26.934  33.349  1.00132.31           C
ATOM   2075  CD1 PHE A 267      -4.067 -27.868  34.350  1.00132.31           C
ATOM   2076  CD2 PHE A 267      -2.724 -26.799  32.731  1.00132.31           C
ATOM   2077  CE1 PHE A 267      -2.994 -28.638  34.735  1.00132.31           C
ATOM   2078  CE2 PHE A 267      -1.651 -27.565  33.117  1.00132.31           C
ATOM   2079  CZ  PHE A 267      -1.777 -28.491  34.121  1.00132.31           C
ATOM   2080  C   PHE A 267      -7.135 -25.988  31.605  1.00132.31           C
ATOM   2081  O   PHE A 267      -6.972 -25.333  30.576  1.00132.31           O
ATOM   2082  N   THR A 268      -8.263 -25.892  32.341  1.00 37.92           N
ATOM   2083  CA  THR A 268      -9.319 -25.022  31.898  1.00 37.92           C
ATOM   2084  CB  THR A 268     -10.545 -25.766  31.460  1.00 37.92           C
ATOM   2085  OG1 THR A 268     -10.217 -26.669  30.414  1.00 37.92           O
ATOM   2086  CG2 THR A 268     -11.587 -24.750  30.964  1.00 37.92           C
ATOM   2087  C   THR A 268      -9.724 -24.115  33.023  1.00 37.92           C
ATOM   2088  O   THR A 268      -9.744 -24.515  34.186  1.00 37.92           O
ATOM   2089  N   GLY A 269     -10.060 -22.852  32.683  1.00 38.11           N
ATOM   2090  CA  GLY A 269     -10.467 -21.870  33.651  1.00 38.11           C
ATOM   2091  C   GLY A 269     -11.885 -22.137  34.070  1.00 38.11           C
ATOM   2092  O   GLY A 269     -12.645 -22.824  33.390  1.00 38.11           O
ATOM   2093  N   GLU A 270     -12.234 -21.662  35.280  1.00 84.22           N
ATOM   2094  CA  GLU A 270     -13.542 -21.799  35.858  1.00 84.22           C
ATOM   2095  CB  GLU A 270     -13.484 -21.855  37.389  1.00 84.22           C
ATOM   2096  CG  GLU A 270     -12.734 -23.099  37.869  1.00 84.22           C
ATOM   2097  CD  GLU A 270     -12.715 -23.095  39.386  1.00 84.22           C
ATOM   2098  OE1 GLU A 270     -13.287 -22.148  39.989  1.00 84.22           O
ATOM   2099  OE2 GLU A 270     -12.121 -24.043  39.964  1.00 84.22           O
ATOM   2100  C   GLU A 270     -14.529 -20.735  35.456  1.00 84.22           C
ATOM   2101  O   GLU A 270     -15.724 -21.013  35.355  1.00 84.22           O
ATOM   2102  N   GLN A 271     -14.073 -19.481  35.244  1.00 62.54           N
ATOM   2103  CA  GLN A 271     -15.011 -18.400  35.068  1.00 62.54           C
ATOM   2104  CB  GLN A 271     -14.830 -17.315  36.141  1.00 62.54           C
ATOM   2105  CG  GLN A 271     -15.802 -16.141  36.044  1.00 62.54           C
ATOM   2106  CD  GLN A 271     -15.458 -15.189  37.180  1.00 62.54           C
ATOM   2107  OE1 GLN A 271     -14.498 -14.424  37.092  1.00 62.54           O
ATOM   2108  NE2 GLN A 271     -16.253 -15.239  38.282  1.00 62.54           N
ATOM   2109  C   GLN A 271     -14.810 -17.740  33.742  1.00 62.54           C
ATOM   2110  O   GLN A 271     -13.685 -17.605  33.265  1.00 62.54           O
ATOM   2111  N   MET A 272     -15.916 -17.275  33.122  1.00 69.97           N
ATOM   2112  CA  MET A 272     -15.802 -16.668  31.829  1.00 69.97           C
ATOM   2113  CB  MET A 272     -17.130 -16.496  31.079  1.00 69.97           C
ATOM   2114  CG  MET A 272     -17.694 -17.825  30.586  1.00 69.97           C
ATOM   2115  SD  MET A 272     -19.075 -17.671  29.421  1.00 69.97           S
ATOM   2116  CE  MET A 272     -19.268 -19.464  29.214  1.00 69.97           C
ATOM   2117  C   MET A 272     -15.166 -15.320  31.951  1.00 69.97           C
ATOM   2118  O   MET A 272     -15.416 -14.570  32.892  1.00 69.97           O
ATOM   2119  N   ALA A 273     -14.303 -15.005  30.966  1.00 76.01           N
ATOM   2120  CA  ALA A 273     -13.614 -13.754  30.824  1.00 76.01           C
ATOM   2121  CB  ALA A 273     -14.557 -12.555  30.630  1.00 76.01           C
ATOM   2122  C   ALA A 273     -12.711 -13.462  31.991  1.00 76.01           C
ATOM   2123  O   ALA A 273     -12.386 -12.306  32.256  1.00 76.01           O
ATOM   2124  N   ALA A 274     -12.296 -14.508  32.725  1.00 78.05           N
ATOM   2125  CA  ALA A 274     -11.340 -14.457  33.801  1.00 78.05           C
ATOM   2126  CB  ALA A 274     -11.262 -15.774  34.591  1.00 78.05           C
ATOM   2127  C   ALA A 274      -9.979 -14.186  33.216  1.00 78.05           C
ATOM   2128  O   ALA A 274      -9.068 -13.713  33.895  1.00 78.05           O
ATOM   2129  N   TYR A 275      -9.804 -14.552  31.933  1.00179.19           N
ATOM   2130  CA  TYR A 275      -8.579 -14.425  31.190  1.00179.19           C
ATOM   2131  CB  TYR A 275      -8.016 -12.994  31.224  1.00179.19           C
ATOM   2132  CG  TYR A 275      -7.339 -12.738  29.918  1.00179.19           C
ATOM   2133  CD1 TYR A 275      -8.113 -12.667  28.789  1.00179.19           C
ATOM   2134  CD2 TYR A 275      -5.989 -12.531  29.785  1.00179.19           C
ATOM   2135  CE1 TYR A 275      -7.584 -12.419  27.549  1.00179.19           C
ATOM   2136  CE2 TYR A 275      -5.447 -12.281  28.540  1.00179.19           C
ATOM   2137  CZ  TYR A 275      -6.239 -12.223  27.418  1.00179.19           C
ATOM   2138  OH  TYR A 275      -5.700 -11.965  26.139  1.00179.19           O
ATOM   2139  C   TYR A 275      -7.567 -15.372  31.761  1.00179.19           C
ATOM   2140  O   TYR A 275      -6.395 -15.045  31.940  1.00179.19           O
ATOM   2141  N   PHE A 276      -8.031 -16.600  32.061  1.00 95.48           N
ATOM   2142  CA  PHE A 276      -7.206 -17.665  32.551  1.00 95.48           C
ATOM   2143  CB  PHE A 276      -8.074 -18.904  32.846  1.00 95.48           C
ATOM   2144  CG  PHE A 276      -7.284 -20.055  33.364  1.00 95.48           C
ATOM   2145  CD1 PHE A 276      -6.869 -20.085  34.674  1.00 95.48           C
ATOM   2146  CD2 PHE A 276      -6.994 -21.127  32.551  1.00 95.48           C
ATOM   2147  CE1 PHE A 276      -6.154 -21.154  35.159  1.00 95.48           C
ATOM   2148  CE2 PHE A 276      -6.280 -22.199  33.032  1.00 95.48           C
ATOM   2149  CZ  PHE A 276      -5.856 -22.213  34.338  1.00 95.48           C
ATOM   2150  C   PHE A 276      -6.223 -17.983  31.464  1.00 95.48           C
ATOM   2151  O   PHE A 276      -6.609 -18.295  30.337  1.00 95.48           O
ATOM   2152  N   GLY A 277      -4.913 -17.955  31.796  1.00 45.74           N
ATOM   2153  CA  GLY A 277      -3.901 -18.215  30.809  1.00 45.74           C
ATOM   2154  C   GLY A 277      -3.219 -16.943  30.386  1.00 45.74           C
ATOM   2155  O   GLY A 277      -2.375 -16.961  29.490  1.00 45.74           O
ATOM   2156  N   PHE A 278      -3.537 -15.806  31.033  1.00 87.31           N
ATOM   2157  CA  PHE A 278      -2.927 -14.546  30.693  1.00 87.31           C
ATOM   2158  CB  PHE A 278      -3.404 -13.412  31.620  1.00 87.31           C
ATOM   2159  CG  PHE A 278      -2.668 -12.157  31.291  1.00 87.31           C
ATOM   2160  CD1 PHE A 278      -3.056 -11.366  30.236  1.00 87.31           C
ATOM   2161  CD2 PHE A 278      -1.592 -11.762  32.051  1.00 87.31           C
ATOM   2162  CE1 PHE A 278      -2.379 -10.206  29.939  1.00 87.31           C
ATOM   2163  CE2 PHE A 278      -0.911 -10.604  31.759  1.00 87.31           C
ATOM   2164  CZ  PHE A 278      -1.303  -9.823  30.701  1.00 87.31           C
ATOM   2165  C   PHE A 278      -1.445 -14.681  30.863  1.00 87.31           C
ATOM   2166  O   PHE A 278      -0.674 -14.231  30.015  1.00 87.31           O
ATOM   2167  N   SER A 279      -1.003 -15.295  31.977  1.00 47.44           N
ATOM   2168  CA  SER A 279       0.404 -15.466  32.196  1.00 47.44           C
ATOM   2169  CB  SER A 279       0.980 -14.508  33.251  1.00 47.44           C
ATOM   2170  OG  SER A 279       0.388 -14.768  34.516  1.00 47.44           O
ATOM   2171  C   SER A 279       0.615 -16.856  32.709  1.00 47.44           C
ATOM   2172  O   SER A 279      -0.230 -17.396  33.422  1.00 47.44           O
ATOM   2173  N   VAL A 280       1.758 -17.475  32.344  1.00111.18           N
ATOM   2174  CA  VAL A 280       2.027 -18.808  32.803  1.00111.18           C
ATOM   2175  CB  VAL A 280       1.816 -19.844  31.735  1.00111.18           C
ATOM   2176  CG1 VAL A 280       2.131 -21.221  32.330  1.00111.18           C
ATOM   2177  CG2 VAL A 280       0.383 -19.735  31.194  1.00111.18           C
ATOM   2178  C   VAL A 280       3.474 -18.878  33.205  1.00111.18           C
ATOM   2179  O   VAL A 280       4.301 -18.099  32.731  1.00111.18           O
ATOM   2180  N   ALA A 281       3.808 -19.813  34.122  1.00 41.77           N
ATOM   2181  CA  ALA A 281       5.169 -19.989  34.550  1.00 41.77           C
ATOM   2182  CB  ALA A 281       5.549 -19.106  35.750  1.00 41.77           C
ATOM   2183  C   ALA A 281       5.330 -21.417  34.981  1.00 41.77           C
ATOM   2184  O   ALA A 281       4.355 -22.073  35.347  1.00 41.77           O
ATOM   2185  N   ALA A 282       6.572 -21.951  34.919  1.00 46.61           N
ATOM   2186  CA  ALA A 282       6.787 -23.301  35.354  1.00 46.61           C
ATOM   2187  CB  ALA A 282       6.984 -24.296  34.197  1.00 46.61           C
ATOM   2188  C   ALA A 282       8.030 -23.338  36.184  1.00 46.61           C
ATOM   2189  O   ALA A 282       9.076 -22.832  35.778  1.00 46.61           O
ATOM   2190  N   THR A 283       7.932 -23.936  37.390  1.00124.00           N
ATOM   2191  CA  THR A 283       9.071 -24.055  38.254  1.00124.00           C
ATOM   2192  CB  THR A 283       9.416 -22.756  38.919  1.00124.00           C
ATOM   2193  OG1 THR A 283      10.675 -22.859  39.558  1.00124.00           O
ATOM   2194  CG2 THR A 283       8.315 -22.389  39.929  1.00124.00           C
ATOM   2195  C   THR A 283       8.734 -25.069  39.314  1.00124.00           C
ATOM   2196  O   THR A 283       7.566 -25.253  39.651  1.00124.00           O
ATOM   2197  N   ASP A 284       9.759 -25.746  39.879  1.00 73.02           N
ATOM   2198  CA  ASP A 284       9.560 -26.757  40.890  1.00 73.02           C
ATOM   2199  CB  ASP A 284      10.736 -27.745  40.965  1.00 73.02           C
ATOM   2200  CG  ASP A 284      10.460 -28.779  42.045  1.00 73.02           C
ATOM   2201  OD1 ASP A 284       9.318 -28.809  42.577  1.00 73.02           O
ATOM   2202  OD2 ASP A 284      11.404 -29.550  42.359  1.00 73.02           O
ATOM   2203  C   ASP A 284       9.449 -26.093  42.234  1.00 73.02           C
ATOM   2204  O   ASP A 284      10.443 -25.715  42.846  1.00 73.02           O
ATOM   2205  N   ILE A 285       8.204 -25.915  42.705  1.00190.35           N
ATOM   2206  CA  ILE A 285       7.845 -25.271  43.941  1.00190.35           C
ATOM   2207  CB  ILE A 285       6.414 -24.810  43.951  1.00190.35           C
ATOM   2208  CG1 ILE A 285       6.225 -23.698  44.993  1.00190.35           C
ATOM   2209  CG2 ILE A 285       5.511 -26.032  44.177  1.00190.35           C
ATOM   2210  CD1 ILE A 285       6.954 -22.408  44.616  1.00190.35           C
ATOM   2211  C   ILE A 285       8.082 -26.115  45.169  1.00190.35           C
ATOM   2212  O   ILE A 285       8.262 -25.571  46.258  1.00190.35           O
ATOM   2213  N   ASN A 286       7.975 -27.458  45.069  1.00132.80           N
ATOM   2214  CA  ASN A 286       8.028 -28.247  46.273  1.00132.80           C
ATOM   2215  CB  ASN A 286       6.728 -29.044  46.490  1.00132.80           C
ATOM   2216  CG  ASN A 286       6.465 -29.943  45.286  1.00132.80           C
ATOM   2217  OD1 ASN A 286       6.946 -29.693  44.181  1.00132.80           O
ATOM   2218  ND2 ASN A 286       5.658 -31.016  45.499  1.00132.80           N
ATOM   2219  C   ASN A 286       9.193 -29.204  46.347  1.00132.80           C
ATOM   2220  O   ASN A 286       9.171 -30.111  47.178  1.00132.80           O
ATOM   2221  N   GLY A 287      10.247 -29.035  45.520  1.00 53.07           N
ATOM   2222  CA  GLY A 287      11.456 -29.815  45.661  1.00 53.07           C
ATOM   2223  C   GLY A 287      11.315 -31.247  45.208  1.00 53.07           C
ATOM   2224  O   GLY A 287      12.141 -32.084  45.567  1.00 53.07           O
ATOM   2225  N   ASP A 288      10.247 -31.579  44.463  1.00111.60           N
ATOM   2226  CA  ASP A 288       9.986 -32.894  43.936  1.00111.60           C
ATOM   2227  CB  ASP A 288       8.486 -33.206  43.750  1.00111.60           C
ATOM   2228  CG  ASP A 288       7.849 -32.187  42.824  1.00111.60           C
ATOM   2229  OD1 ASP A 288       8.553 -31.222  42.430  1.00111.60           O
ATOM   2230  OD2 ASP A 288       6.639 -32.353  42.512  1.00111.60           O
ATOM   2231  C   ASP A 288      10.751 -33.184  42.672  1.00111.60           C
ATOM   2232  O   ASP A 288      10.750 -34.322  42.212  1.00111.60           O
ATOM   2233  N   ASP A 289      11.373 -32.153  42.061  1.00161.76           N
ATOM   2234  CA  ASP A 289      12.097 -32.143  40.810  1.00161.76           C
ATOM   2235  CB  ASP A 289      13.334 -33.077  40.716  1.00161.76           C
ATOM   2236  CG  ASP A 289      12.997 -34.564  40.672  1.00161.76           C
ATOM   2237  OD1 ASP A 289      11.956 -34.938  40.070  1.00161.76           O
ATOM   2238  OD2 ASP A 289      13.796 -35.353  41.245  1.00161.76           O
ATOM   2239  C   ASP A 289      11.165 -32.346  39.654  1.00161.76           C
ATOM   2240  O   ASP A 289      11.571 -32.765  38.570  1.00161.76           O
ATOM   2241  N   TYR A 290       9.875 -32.008  39.859  1.00141.06           N
ATOM   2242  CA  TYR A 290       8.919 -32.005  38.790  1.00141.06           C
ATOM   2243  CB  TYR A 290       7.684 -32.897  39.031  1.00141.06           C
ATOM   2244  CG  TYR A 290       8.097 -34.332  39.014  1.00141.06           C
ATOM   2245  CD1 TYR A 290       8.576 -34.943  40.148  1.00141.06           C
ATOM   2246  CD2 TYR A 290       7.998 -35.079  37.862  1.00141.06           C
ATOM   2247  CE1 TYR A 290       8.950 -36.268  40.133  1.00141.06           C
ATOM   2248  CE2 TYR A 290       8.371 -36.403  37.839  1.00141.06           C
ATOM   2249  CZ  TYR A 290       8.848 -37.002  38.978  1.00141.06           C
ATOM   2250  OH  TYR A 290       9.231 -38.360  38.962  1.00141.06           O
ATOM   2251  C   TYR A 290       8.432 -30.587  38.702  1.00141.06           C
ATOM   2252  O   TYR A 290       8.023 -30.003  39.704  1.00141.06           O
ATOM   2253  N   ALA A 291       8.474 -29.995  37.492  1.00 49.95           N
ATOM   2254  CA  ALA A 291       8.082 -28.627  37.300  1.00 49.95           C
ATOM   2255  CB  ALA A 291       8.292 -28.124  35.860  1.00 49.95           C
ATOM   2256  C   ALA A 291       6.626 -28.503  37.611  1.00 49.95           C
ATOM   2257  O   ALA A 291       5.833 -29.398  37.326  1.00 49.95           O
ATOM   2258  N   ASP A 292       6.239 -27.367  38.221  1.00 86.68           N
ATOM   2259  CA  ASP A 292       4.870 -27.152  38.592  1.00 86.68           C
ATOM   2260  CB  ASP A 292       4.717 -26.750  40.067  1.00 86.68           C
ATOM   2261  CG  ASP A 292       5.308 -27.882  40.905  1.00 86.68           C
ATOM   2262  OD1 ASP A 292       6.495 -28.225  40.676  1.00 86.68           O
ATOM   2263  OD2 ASP A 292       4.591 -28.429  41.779  1.00 86.68           O
ATOM   2264  C   ASP A 292       4.347 -26.034  37.737  1.00 86.68           C
ATOM   2265  O   ASP A 292       5.108 -25.178  37.289  1.00 86.68           O
ATOM   2266  N   VAL A 293       3.021 -26.012  37.485  1.00 61.00           N
ATOM   2267  CA  VAL A 293       2.473 -25.030  36.587  1.00 61.00           C
ATOM   2268  CB  VAL A 293       1.531 -25.634  35.581  1.00 61.00           C
ATOM   2269  CG1 VAL A 293       0.926 -24.513  34.721  1.00 61.00           C
ATOM   2270  CG2 VAL A 293       2.291 -26.699  34.770  1.00 61.00           C
ATOM   2271  C   VAL A 293       1.712 -23.982  37.343  1.00 61.00           C
ATOM   2272  O   VAL A 293       0.881 -24.284  38.199  1.00 61.00           O
ATOM   2273  N   PHE A 294       1.994 -22.697  37.032  1.00 58.91           N
ATOM   2274  CA  PHE A 294       1.303 -21.596  37.648  1.00 58.91           C
ATOM   2275  CB  PHE A 294       2.248 -20.575  38.306  1.00 58.91           C
ATOM   2276  CG  PHE A 294       2.954 -21.239  39.440  1.00 58.91           C
ATOM   2277  CD1 PHE A 294       4.056 -22.031  39.210  1.00 58.91           C
ATOM   2278  CD2 PHE A 294       2.525 -21.063  40.736  1.00 58.91           C
ATOM   2279  CE1 PHE A 294       4.713 -22.643  40.251  1.00 58.91           C
ATOM   2280  CE2 PHE A 294       3.178 -21.672  41.782  1.00 58.91           C
ATOM   2281  CZ  PHE A 294       4.274 -22.466  41.541  1.00 58.91           C
ATOM   2282  C   PHE A 294       0.576 -20.870  36.552  1.00 58.91           C
ATOM   2283  O   PHE A 294       1.187 -20.453  35.569  1.00 58.91           O
ATOM   2284  N   ILE A 295      -0.756 -20.689  36.698  1.00 55.60           N
ATOM   2285  CA  ILE A 295      -1.519 -20.043  35.664  1.00 55.60           C
ATOM   2286  CB  ILE A 295      -2.559 -20.952  35.080  1.00 55.60           C
ATOM   2287  CG1 ILE A 295      -1.897 -22.227  34.530  1.00 55.60           C
ATOM   2288  CG2 ILE A 295      -3.342 -20.165  34.016  1.00 55.60           C
ATOM   2289  CD1 ILE A 295      -2.888 -23.350  34.226  1.00 55.60           C
ATOM   2290  C   ILE A 295      -2.225 -18.862  36.260  1.00 55.60           C
ATOM   2291  O   ILE A 295      -2.881 -18.972  37.294  1.00 55.60           O
ATOM   2292  N   GLY A 296      -2.127 -17.688  35.603  1.00 44.49           N
ATOM   2293  CA  GLY A 296      -2.744 -16.515  36.153  1.00 44.49           C
ATOM   2294  C   GLY A 296      -4.026 -16.226  35.427  1.00 44.49           C
ATOM   2295  O   GLY A 296      -4.152 -16.480  34.230  1.00 44.49           O
ATOM   2296  N   ALA A 297      -5.035 -15.723  36.177  1.00 83.62           N
ATOM   2297  CA  ALA A 297      -6.268 -15.251  35.606  1.00 83.62           C
ATOM   2298  CB  ALA A 297      -7.452 -16.205  35.842  1.00 83.62           C
ATOM   2299  C   ALA A 297      -6.580 -13.973  36.332  1.00 83.62           C
ATOM   2300  O   ALA A 297      -7.334 -13.963  37.305  1.00 83.62           O
ATOM   2301  N   PRO A 298      -6.069 -12.883  35.820  1.00185.17           N
ATOM   2302  CA  PRO A 298      -6.164 -11.613  36.501  1.00185.17           C
ATOM   2303  CD  PRO A 298      -4.906 -12.951  34.950  1.00185.17           C
ATOM   2304  CB  PRO A 298      -5.203 -10.682  35.764  1.00185.17           C
ATOM   2305  CG  PRO A 298      -4.149 -11.633  35.170  1.00185.17           C
ATOM   2306  C   PRO A 298      -7.542 -11.038  36.639  1.00185.17           C
ATOM   2307  O   PRO A 298      -7.752 -10.201  37.515  1.00185.17           O
ATOM   2308  N   LEU A 299      -8.456 -11.395  35.727  1.00127.23           N
ATOM   2309  CA  LEU A 299      -9.817 -10.932  35.674  1.00127.23           C
ATOM   2310  CB  LEU A 299     -10.416 -11.005  34.261  1.00127.23           C
ATOM   2311  CG  LEU A 299      -9.617 -10.157  33.252  1.00127.23           C
ATOM   2312  CD1 LEU A 299     -10.369 -10.004  31.923  1.00127.23           C
ATOM   2313  CD2 LEU A 299      -9.179  -8.814  33.856  1.00127.23           C
ATOM   2314  C   LEU A 299     -10.738 -11.649  36.624  1.00127.23           C
ATOM   2315  O   LEU A 299     -11.897 -11.262  36.763  1.00127.23           O
ATOM   2316  N   PHE A 300     -10.299 -12.779  37.207  1.00 96.59           N
ATOM   2317  CA  PHE A 300     -11.149 -13.607  38.023  1.00 96.59           C
ATOM   2318  CB  PHE A 300     -10.361 -14.707  38.754  1.00 96.59           C
ATOM   2319  CG  PHE A 300     -11.312 -15.592  39.483  1.00 96.59           C
ATOM   2320  CD1 PHE A 300     -11.951 -16.620  38.827  1.00 96.59           C
ATOM   2321  CD2 PHE A 300     -11.554 -15.403  40.824  1.00 96.59           C
ATOM   2322  CE1 PHE A 300     -12.823 -17.444  39.498  1.00 96.59           C
ATOM   2323  CE2 PHE A 300     -12.426 -16.224  41.500  1.00 96.59           C
ATOM   2324  CZ  PHE A 300     -13.062 -17.245  40.837  1.00 96.59           C
ATOM   2325  C   PHE A 300     -11.902 -12.810  39.049  1.00 96.59           C
ATOM   2326  O   PHE A 300     -11.351 -11.970  39.761  1.00 96.59           O
ATOM   2327  N   MET A 301     -13.221 -13.096  39.147  1.00 77.58           N
ATOM   2328  CA  MET A 301     -14.104 -12.422  40.059  1.00 77.58           C
ATOM   2329  CB  MET A 301     -15.417 -11.993  39.389  1.00 77.58           C
ATOM   2330  CG  MET A 301     -15.239 -10.941  38.296  1.00 77.58           C
ATOM   2331  SD  MET A 301     -16.666 -10.780  37.184  1.00 77.58           S
ATOM   2332  CE  MET A 301     -17.819 -10.212  38.463  1.00 77.58           C
ATOM   2333  C   MET A 301     -14.487 -13.391  41.139  1.00 77.58           C
ATOM   2334  O   MET A 301     -14.931 -14.505  40.866  1.00 77.58           O
ATOM   2335  N   ASP A 302     -14.324 -12.963  42.406  1.00173.47           N
ATOM   2336  CA  ASP A 302     -14.615 -13.766  43.562  1.00173.47           C
ATOM   2337  CB  ASP A 302     -13.413 -13.784  44.531  1.00173.47           C
ATOM   2338  CG  ASP A 302     -13.516 -14.909  45.556  1.00173.47           C
ATOM   2339  OD1 ASP A 302     -14.649 -15.307  45.929  1.00173.47           O
ATOM   2340  OD2 ASP A 302     -12.437 -15.395  45.983  1.00173.47           O
ATOM   2341  C   ASP A 302     -15.774 -13.108  44.263  1.00173.47           C
ATOM   2342  O   ASP A 302     -15.957 -11.896  44.159  1.00173.47           O
ATOM   2343  N   ARG A 303     -16.619 -13.895  44.963  1.00146.82           N
ATOM   2344  CA  ARG A 303     -17.729 -13.343  45.693  1.00146.82           C
ATOM   2345  CB  ARG A 303     -18.844 -14.348  46.002  1.00146.82           C
ATOM   2346  CG  ARG A 303     -19.629 -14.764  44.767  1.00146.82           C
ATOM   2347  CD  ARG A 303     -20.771 -15.728  45.072  1.00146.82           C
ATOM   2348  NE  ARG A 303     -21.443 -16.008  43.776  1.00146.82           N
ATOM   2349  CZ  ARG A 303     -22.365 -15.124  43.299  1.00146.82           C
ATOM   2350  NH1 ARG A 303     -22.666 -14.002  44.017  1.00146.82           N
ATOM   2351  NH2 ARG A 303     -22.975 -15.356  42.100  1.00146.82           N
ATOM   2352  C   ARG A 303     -17.251 -12.843  47.022  1.00146.82           C
ATOM   2353  O   ARG A 303     -16.398 -13.451  47.667  1.00146.82           O
ATOM   2354  N   GLY A 304     -17.816 -11.705  47.471  1.00 32.38           N
ATOM   2355  CA  GLY A 304     -17.426 -11.133  48.728  1.00 32.38           C
ATOM   2356  C   GLY A 304     -18.323 -11.656  49.804  1.00 32.38           C
ATOM   2357  O   GLY A 304     -19.227 -12.453  49.559  1.00 32.38           O
ATOM   2358  N   SER A 305     -18.070 -11.199  51.048  1.00 26.05           N
ATOM   2359  CA  SER A 305     -18.840 -11.585  52.194  1.00 26.05           C
ATOM   2360  CB  SER A 305     -18.257 -11.041  53.509  1.00 26.05           C
ATOM   2361  OG  SER A 305     -16.969 -11.594  53.740  1.00 26.05           O
ATOM   2362  C   SER A 305     -20.213 -11.009  52.053  1.00 26.05           C
ATOM   2363  O   SER A 305     -21.205 -11.638  52.420  1.00 26.05           O
ATOM   2364  N   ASP A 306     -20.286  -9.779  51.512  1.00 68.25           N
ATOM   2365  CA  ASP A 306     -21.517  -9.069  51.327  1.00 68.25           C
ATOM   2366  CB  ASP A 306     -21.328  -7.563  51.045  1.00 68.25           C
ATOM   2367  CG  ASP A 306     -20.430  -7.339  49.839  1.00 68.25           C
ATOM   2368  OD1 ASP A 306     -20.127  -8.326  49.119  1.00 68.25           O
ATOM   2369  OD2 ASP A 306     -20.019  -6.165  49.636  1.00 68.25           O
ATOM   2370  C   ASP A 306     -22.337  -9.741  50.270  1.00 68.25           C
ATOM   2371  O   ASP A 306     -23.552  -9.566  50.216  1.00 68.25           O
ATOM   2372  N   GLY A 307     -21.697 -10.529  49.388  1.00 29.08           N
ATOM   2373  CA  GLY A 307     -22.455 -11.212  48.378  1.00 29.08           C
ATOM   2374  C   GLY A 307     -22.275 -10.497  47.076  1.00 29.08           C
ATOM   2375  O   GLY A 307     -22.861 -10.875  46.063  1.00 29.08           O
ATOM   2376  N   LYS A 308     -21.451  -9.434  47.076  1.00 55.69           N
ATOM   2377  CA  LYS A 308     -21.204  -8.681  45.882  1.00 55.69           C
ATOM   2378  CB  LYS A 308     -20.950  -7.196  46.193  1.00 55.69           C
ATOM   2379  CG  LYS A 308     -20.939  -6.250  44.991  1.00 55.69           C
ATOM   2380  CD  LYS A 308     -21.022  -4.785  45.430  1.00 55.69           C
ATOM   2381  CE  LYS A 308     -21.023  -3.774  44.285  1.00 55.69           C
ATOM   2382  NZ  LYS A 308     -21.192  -2.407  44.827  1.00 55.69           N
ATOM   2383  C   LYS A 308     -19.963  -9.241  45.251  1.00 55.69           C
ATOM   2384  O   LYS A 308     -19.030  -9.639  45.946  1.00 55.69           O
ATOM   2385  N   LEU A 309     -19.935  -9.303  43.904  1.00 75.09           N
ATOM   2386  CA  LEU A 309     -18.804  -9.832  43.191  1.00 75.09           C
ATOM   2387  CB  LEU A 309     -19.121 -10.193  41.728  1.00 75.09           C
ATOM   2388  CG  LEU A 309     -20.058 -11.409  41.577  1.00 75.09           C
ATOM   2389  CD1 LEU A 309     -20.344 -11.722  40.101  1.00 75.09           C
ATOM   2390  CD2 LEU A 309     -19.500 -12.633  42.316  1.00 75.09           C
ATOM   2391  C   LEU A 309     -17.711  -8.810  43.209  1.00 75.09           C
ATOM   2392  O   LEU A 309     -17.962  -7.610  43.306  1.00 75.09           O
ATOM   2393  N   GLN A 310     -16.447  -9.278  43.164  1.00130.85           N
ATOM   2394  CA  GLN A 310     -15.331  -8.377  43.166  1.00130.85           C
ATOM   2395  CB  GLN A 310     -14.800  -8.116  44.585  1.00130.85           C
ATOM   2396  CG  GLN A 310     -14.346  -9.385  45.309  1.00130.85           C
ATOM   2397  CD  GLN A 310     -13.850  -8.987  46.691  1.00130.85           C
ATOM   2398  OE1 GLN A 310     -12.847  -9.504  47.177  1.00130.85           O
ATOM   2399  NE2 GLN A 310     -14.576  -8.044  47.350  1.00130.85           N
ATOM   2400  C   GLN A 310     -14.235  -8.970  42.328  1.00130.85           C
ATOM   2401  O   GLN A 310     -13.895 -10.144  42.464  1.00130.85           O
ATOM   2402  N   GLU A 311     -13.638  -8.151  41.434  1.00 99.44           N
ATOM   2403  CA  GLU A 311     -12.602  -8.662  40.574  1.00 99.44           C
ATOM   2404  CB  GLU A 311     -12.464  -7.876  39.263  1.00 99.44           C
ATOM   2405  CG  GLU A 311     -11.365  -8.420  38.350  1.00 99.44           C
ATOM   2406  CD  GLU A 311     -11.161  -7.418  37.228  1.00 99.44           C
ATOM   2407  OE1 GLU A 311     -12.170  -6.801  36.794  1.00 99.44           O
ATOM   2408  OE2 GLU A 311      -9.991  -7.248  36.795  1.00 99.44           O
ATOM   2409  C   GLU A 311     -11.273  -8.555  41.270  1.00 99.44           C
ATOM   2410  O   GLU A 311     -10.736  -7.460  41.423  1.00 99.44           O
ATOM   2411  N   VAL A 312     -10.793  -9.679  41.847  1.00118.48           N
ATOM   2412  CA  VAL A 312      -9.506  -9.811  42.488  1.00118.48           C
ATOM   2413  CB  VAL A 312      -9.594 -10.656  43.724  1.00118.48           C
ATOM   2414  CG1 VAL A 312     -10.480  -9.910  44.737  1.00118.48           C
ATOM   2415  CG2 VAL A 312     -10.144 -12.039  43.342  1.00118.48           C
ATOM   2416  C   VAL A 312      -8.382 -10.342  41.624  1.00118.48           C
ATOM   2417  O   VAL A 312      -7.241  -9.895  41.734  1.00118.48           O
ATOM   2418  N   GLY A 313      -8.668 -11.344  40.763  1.00 47.73           N
ATOM   2419  CA  GLY A 313      -7.652 -12.031  40.001  1.00 47.73           C
ATOM   2420  C   GLY A 313      -7.316 -13.288  40.761  1.00 47.73           C
ATOM   2421  O   GLY A 313      -7.412 -13.312  41.988  1.00 47.73           O
ATOM   2422  N   GLN A 314      -6.930 -14.385  40.062  1.00132.85           N
ATOM   2423  CA  GLN A 314      -6.560 -15.566  40.798  1.00132.85           C
ATOM   2424  CB  GLN A 314      -7.667 -16.609  41.036  1.00132.85           C
ATOM   2425  CG  GLN A 314      -8.075 -17.417  39.809  1.00132.85           C
ATOM   2426  CD  GLN A 314      -9.019 -18.507  40.298  1.00132.85           C
ATOM   2427  OE1 GLN A 314      -9.402 -19.401  39.546  1.00132.85           O
ATOM   2428  NE2 GLN A 314      -9.402 -18.437  41.602  1.00132.85           N
ATOM   2429  C   GLN A 314      -5.461 -16.279  40.077  1.00132.85           C
ATOM   2430  O   GLN A 314      -5.293 -16.143  38.865  1.00132.85           O
ATOM   2431  N   VAL A 315      -4.664 -17.051  40.843  1.00 45.91           N
ATOM   2432  CA  VAL A 315      -3.603 -17.838  40.288  1.00 45.91           C
ATOM   2433  CB  VAL A 315      -2.250 -17.469  40.829  1.00 45.91           C
ATOM   2434  CG1 VAL A 315      -1.205 -18.451  40.273  1.00 45.91           C
ATOM   2435  CG2 VAL A 315      -1.967 -16.000  40.478  1.00 45.91           C
ATOM   2436  C   VAL A 315      -3.870 -19.260  40.673  1.00 45.91           C
ATOM   2437  O   VAL A 315      -4.190 -19.558  41.824  1.00 45.91           O
ATOM   2438  N   SER A 316      -3.736 -20.180  39.700  1.00 94.28           N
ATOM   2439  CA  SER A 316      -3.975 -21.570  39.956  1.00 94.28           C
ATOM   2440  CB  SER A 316      -4.733 -22.238  38.795  1.00 94.28           C
ATOM   2441  OG  SER A 316      -4.956 -23.612  39.063  1.00 94.28           O
ATOM   2442  C   SER A 316      -2.632 -22.232  40.066  1.00 94.28           C
ATOM   2443  O   SER A 316      -1.768 -22.046  39.207  1.00 94.28           O
ATOM   2444  N   VAL A 317      -2.425 -23.018  41.148  1.00 51.62           N
ATOM   2445  CA  VAL A 317      -1.158 -23.664  41.344  1.00 51.62           C
ATOM   2446  CB  VAL A 317      -0.585 -23.398  42.705  1.00 51.62           C
ATOM   2447  CG1 VAL A 317       0.757 -24.132  42.835  1.00 51.62           C
ATOM   2448  CG2 VAL A 317      -0.487 -21.876  42.897  1.00 51.62           C
ATOM   2449  C   VAL A 317      -1.376 -25.142  41.234  1.00 51.62           C
ATOM   2450  O   VAL A 317      -2.137 -25.726  42.005  1.00 51.62           O
ATOM   2451  N   SER A 318      -0.691 -25.794  40.271  1.00101.22           N
ATOM   2452  CA  SER A 318      -0.881 -27.205  40.087  1.00101.22           C
ATOM   2453  CB  SER A 318      -1.313 -27.589  38.662  1.00101.22           C
ATOM   2454  OG  SER A 318      -2.555 -26.989  38.333  1.00101.22           O
ATOM   2455  C   SER A 318       0.442 -27.871  40.290  1.00101.22           C
ATOM   2456  O   SER A 318       1.427 -27.522  39.642  1.00101.22           O
ATOM   2457  N   LEU A 319       0.484 -28.886  41.174  1.00 72.43           N
ATOM   2458  CA  LEU A 319       1.704 -29.583  41.464  1.00 72.43           C
ATOM   2459  CB  LEU A 319       1.769 -30.088  42.918  1.00 72.43           C
ATOM   2460  CG  LEU A 319       1.712 -28.982  43.995  1.00 72.43           C
ATOM   2461  CD1 LEU A 319       1.734 -29.578  45.410  1.00 72.43           C
ATOM   2462  CD2 LEU A 319       2.819 -27.935  43.812  1.00 72.43           C
ATOM   2463  C   LEU A 319       1.751 -30.791  40.583  1.00 72.43           C
ATOM   2464  O   LEU A 319       0.771 -31.527  40.473  1.00 72.43           O
ATOM   2465  N   GLN A 320       2.906 -31.016  39.922  1.00 82.27           N
ATOM   2466  CA  GLN A 320       3.066 -32.138  39.041  1.00 82.27           C
ATOM   2467  CB  GLN A 320       4.213 -31.960  38.027  1.00 82.27           C
ATOM   2468  CG  GLN A 320       4.385 -33.156  37.083  1.00 82.27           C
ATOM   2469  CD  GLN A 320       5.539 -32.887  36.122  1.00 82.27           C
ATOM   2470  OE1 GLN A 320       6.182 -33.813  35.632  1.00 82.27           O
ATOM   2471  NE2 GLN A 320       5.814 -31.590  35.830  1.00 82.27           N
ATOM   2472  C   GLN A 320       3.376 -33.351  39.855  1.00 82.27           C
ATOM   2473  O   GLN A 320       4.111 -33.288  40.840  1.00 82.27           O
ATOM   2474  N   ARG A 321       2.813 -34.501  39.441  1.00 89.36           N
ATOM   2475  CA  ARG A 321       3.028 -35.734  40.133  1.00 89.36           C
ATOM   2476  CB  ARG A 321       1.730 -36.285  40.748  1.00 89.36           C
ATOM   2477  CG  ARG A 321       1.146 -35.364  41.826  1.00 89.36           C
ATOM   2478  CD  ARG A 321       1.607 -35.719  43.238  1.00 89.36           C
ATOM   2479  NE  ARG A 321       1.103 -34.671  44.169  1.00 89.36           N
ATOM   2480  CZ  ARG A 321       1.998 -33.906  44.859  1.00 89.36           C
ATOM   2481  NH1 ARG A 321       3.336 -34.084  44.658  1.00 89.36           N
ATOM   2482  NH2 ARG A 321       1.563 -32.979  45.760  1.00 89.36           N
ATOM   2483  C   ARG A 321       3.544 -36.724  39.130  1.00 89.36           C
ATOM   2484  O   ARG A 321       3.309 -36.595  37.930  1.00 89.36           O
ATOM   2485  N   ALA A 322       4.270 -37.749  39.617  1.00 35.44           N
ATOM   2486  CA  ALA A 322       4.881 -38.750  38.785  1.00 35.44           C
ATOM   2487  CB  ALA A 322       5.678 -39.789  39.593  1.00 35.44           C
ATOM   2488  C   ALA A 322       3.812 -39.481  38.033  1.00 35.44           C
ATOM   2489  O   ALA A 322       4.005 -39.868  36.881  1.00 35.44           O
ATOM   2490  N   VAL A 323       2.646 -39.676  38.675  1.00 42.89           N
ATOM   2491  CA  VAL A 323       1.546 -40.403  38.107  1.00 42.89           C
ATOM   2492  CB  VAL A 323       0.352 -40.453  39.015  1.00 42.89           C
ATOM   2493  CG1 VAL A 323      -0.800 -41.150  38.272  1.00 42.89           C
ATOM   2494  CG2 VAL A 323       0.762 -41.149  40.324  1.00 42.89           C
ATOM   2495  C   VAL A 323       1.127 -39.729  36.839  1.00 42.89           C
ATOM   2496  O   VAL A 323       0.617 -40.379  35.928  1.00 42.89           O
ATOM   2497  N   GLY A 324       1.320 -38.402  36.741  1.00 29.07           N
ATOM   2498  CA  GLY A 324       0.927 -37.712  35.546  1.00 29.07           C
ATOM   2499  C   GLY A 324      -0.215 -36.815  35.893  1.00 29.07           C
ATOM   2500  O   GLY A 324      -0.603 -35.958  35.100  1.00 29.07           O
ATOM   2501  N   ASP A 325      -0.786 -36.994  37.098  1.00 40.44           N
ATOM   2502  CA  ASP A 325      -1.882 -36.172  37.521  1.00 40.44           C
ATOM   2503  CB  ASP A 325      -2.729 -36.819  38.628  1.00 40.44           C
ATOM   2504  CG  ASP A 325      -3.411 -38.040  38.029  1.00 40.44           C
ATOM   2505  OD1 ASP A 325      -3.986 -37.915  36.915  1.00 40.44           O
ATOM   2506  OD2 ASP A 325      -3.349 -39.122  38.673  1.00 40.44           O
ATOM   2507  C   ASP A 325      -1.329 -34.892  38.070  1.00 40.44           C
ATOM   2508  O   ASP A 325      -0.123 -34.756  38.267  1.00 40.44           O
ATOM   2509  N   PHE A 326      -2.217 -33.901  38.302  1.00 66.90           N
ATOM   2510  CA  PHE A 326      -1.818 -32.644  38.870  1.00 66.90           C
ATOM   2511  CB  PHE A 326      -1.963 -31.441  37.919  1.00 66.90           C
ATOM   2512  CG  PHE A 326      -0.842 -31.466  36.938  1.00 66.90           C
ATOM   2513  CD1 PHE A 326      -0.877 -32.287  35.835  1.00 66.90           C
ATOM   2514  CD2 PHE A 326       0.246 -30.644  37.125  1.00 66.90           C
ATOM   2515  CE1 PHE A 326       0.167 -32.294  34.940  1.00 66.90           C
ATOM   2516  CE2 PHE A 326       1.291 -30.646  36.234  1.00 66.90           C
ATOM   2517  CZ  PHE A 326       1.252 -31.475  35.140  1.00 66.90           C
ATOM   2518  C   PHE A 326      -2.692 -32.355  40.050  1.00 66.90           C
ATOM   2519  O   PHE A 326      -3.887 -32.649  40.046  1.00 66.90           O
ATOM   2520  N   GLN A 327      -2.098 -31.761  41.104  1.00 74.61           N
ATOM   2521  CA  GLN A 327      -2.848 -31.411  42.276  1.00 74.61           C
ATOM   2522  CB  GLN A 327      -2.122 -31.829  43.565  1.00 74.61           C
ATOM   2523  CG  GLN A 327      -2.990 -31.821  44.821  1.00 74.61           C
ATOM   2524  CD  GLN A 327      -2.155 -32.417  45.943  1.00 74.61           C
ATOM   2525  OE1 GLN A 327      -0.954 -32.170  46.031  1.00 74.61           O
ATOM   2526  NE2 GLN A 327      -2.795 -33.237  46.819  1.00 74.61           N
ATOM   2527  C   GLN A 327      -2.984 -29.919  42.232  1.00 74.61           C
ATOM   2528  O   GLN A 327      -1.991 -29.197  42.316  1.00 74.61           O
ATOM   2529  N   THR A 328      -4.232 -29.414  42.120  1.00 53.04           N
ATOM   2530  CA  THR A 328      -4.407 -28.004  41.903  1.00 53.04           C
ATOM   2531  CB  THR A 328      -5.252 -27.709  40.697  1.00 53.04           C
ATOM   2532  OG1 THR A 328      -4.665 -28.278  39.536  1.00 53.04           O
ATOM   2533  CG2 THR A 328      -5.374 -26.185  40.536  1.00 53.04           C
ATOM   2534  C   THR A 328      -5.079 -27.340  43.069  1.00 53.04           C
ATOM   2535  O   THR A 328      -5.989 -27.890  43.686  1.00 53.04           O
ATOM   2536  N   THR A 329      -4.609 -26.111  43.387  1.00118.25           N
ATOM   2537  CA  THR A 329      -5.159 -25.269  44.416  1.00118.25           C
ATOM   2538  CB  THR A 329      -4.265 -25.076  45.607  1.00118.25           C
ATOM   2539  OG1 THR A 329      -3.060 -24.436  45.216  1.00118.25           O
ATOM   2540  CG2 THR A 329      -3.961 -26.441  46.242  1.00118.25           C
ATOM   2541  C   THR A 329      -5.324 -23.909  43.804  1.00118.25           C
ATOM   2542  O   THR A 329      -4.822 -23.656  42.710  1.00118.25           O
ATOM   2543  N   LYS A 330      -6.047 -22.994  44.489  1.00107.66           N
ATOM   2544  CA  LYS A 330      -6.263 -21.687  43.925  1.00107.66           C
ATOM   2545  CB  LYS A 330      -7.744 -21.361  43.658  1.00107.66           C
ATOM   2546  CG  LYS A 330      -8.443 -22.267  42.642  1.00107.66           C
ATOM   2547  CD  LYS A 330      -7.894 -22.181  41.219  1.00107.66           C
ATOM   2548  CE  LYS A 330      -8.635 -23.103  40.247  1.00107.66           C
ATOM   2549  NZ  LYS A 330      -8.086 -22.964  38.881  1.00107.66           N
ATOM   2550  C   LYS A 330      -5.807 -20.641  44.899  1.00107.66           C
ATOM   2551  O   LYS A 330      -6.016 -20.757  46.105  1.00107.66           O
ATOM   2552  N   LEU A 331      -5.167 -19.572  44.379  1.00 64.04           N
ATOM   2553  CA  LEU A 331      -4.714 -18.478  45.193  1.00 64.04           C
ATOM   2554  CB  LEU A 331      -3.197 -18.256  45.068  1.00 64.04           C
ATOM   2555  CG  LEU A 331      -2.634 -17.103  45.917  1.00 64.04           C
ATOM   2556  CD1 LEU A 331      -2.805 -17.372  47.418  1.00 64.04           C
ATOM   2557  CD2 LEU A 331      -1.174 -16.809  45.541  1.00 64.04           C
ATOM   2558  C   LEU A 331      -5.413 -17.246  44.694  1.00 64.04           C
ATOM   2559  O   LEU A 331      -5.274 -16.879  43.529  1.00 64.04           O
ATOM   2560  N   ASN A 332      -6.189 -16.569  45.567  1.00 60.75           N
ATOM   2561  CA  ASN A 332      -6.949 -15.421  45.149  1.00 60.75           C
ATOM   2562  CB  ASN A 332      -8.358 -15.369  45.760  1.00 60.75           C
ATOM   2563  CG  ASN A 332      -9.171 -16.495  45.133  1.00 60.75           C
ATOM   2564  OD1 ASN A 332      -8.872 -16.955  44.032  1.00 60.75           O
ATOM   2565  ND2 ASN A 332     -10.232 -16.952  45.851  1.00 60.75           N
ATOM   2566  C   ASN A 332      -6.236 -14.157  45.521  1.00 60.75           C
ATOM   2567  O   ASN A 332      -5.426 -14.127  46.446  1.00 60.75           O
ATOM   2568  N   GLY A 333      -6.545 -13.070  44.780  1.00 47.02           N
ATOM   2569  CA  GLY A 333      -5.939 -11.784  44.970  1.00 47.02           C
ATOM   2570  C   GLY A 333      -6.530 -11.100  46.162  1.00 47.02           C
ATOM   2571  O   GLY A 333      -7.591 -11.465  46.664  1.00 47.02           O
ATOM   2572  N   PHE A 334      -5.754 -10.138  46.694  1.00102.11           N
ATOM   2573  CA  PHE A 334      -6.058  -9.326  47.839  1.00102.11           C
ATOM   2574  CB  PHE A 334      -4.769  -8.831  48.507  1.00102.11           C
ATOM   2575  CG  PHE A 334      -3.973 -10.064  48.753  1.00102.11           C
ATOM   2576  CD1 PHE A 334      -4.205 -10.852  49.856  1.00102.11           C
ATOM   2577  CD2 PHE A 334      -2.997 -10.437  47.858  1.00102.11           C
ATOM   2578  CE1 PHE A 334      -3.464 -11.992  50.064  1.00102.11           C
ATOM   2579  CE2 PHE A 334      -2.254 -11.575  48.060  1.00102.11           C
ATOM   2580  CZ  PHE A 334      -2.488 -12.355  49.167  1.00102.11           C
ATOM   2581  C   PHE A 334      -6.901  -8.111  47.552  1.00102.11           C
ATOM   2582  O   PHE A 334      -7.746  -7.742  48.367  1.00102.11           O
ATOM   2583  N   GLU A 335      -6.669  -7.427  46.408  1.00 55.58           N
ATOM   2584  CA  GLU A 335      -7.297  -6.143  46.211  1.00 55.58           C
ATOM   2585  CB  GLU A 335      -6.281  -4.998  46.074  1.00 55.58           C
ATOM   2586  CG  GLU A 335      -5.484  -4.747  47.354  1.00 55.58           C
ATOM   2587  CD  GLU A 335      -4.473  -3.648  47.066  1.00 55.58           C
ATOM   2588  OE1 GLU A 335      -3.708  -3.795  46.075  1.00 55.58           O
ATOM   2589  OE2 GLU A 335      -4.456  -2.647  47.829  1.00 55.58           O
ATOM   2590  C   GLU A 335      -8.129  -6.139  44.969  1.00 55.58           C
ATOM   2591  O   GLU A 335      -7.836  -6.831  43.998  1.00 55.58           O
ATOM   2592  N   VAL A 336      -9.199  -5.316  44.979  1.00 58.67           N
ATOM   2593  CA  VAL A 336     -10.124  -5.257  43.884  1.00 58.67           C
ATOM   2594  CB  VAL A 336     -11.431  -4.633  44.277  1.00 58.67           C
ATOM   2595  CG1 VAL A 336     -12.364  -4.609  43.060  1.00 58.67           C
ATOM   2596  CG2 VAL A 336     -11.998  -5.411  45.479  1.00 58.67           C
ATOM   2597  C   VAL A 336      -9.528  -4.461  42.757  1.00 58.67           C
ATOM   2598  O   VAL A 336      -8.976  -3.384  42.960  1.00 58.67           O
ATOM   2599  N   PHE A 337      -9.651  -5.001  41.524  1.00148.39           N
ATOM   2600  CA  PHE A 337      -9.180  -4.431  40.289  1.00148.39           C
ATOM   2601  CB  PHE A 337      -9.737  -3.023  40.007  1.00148.39           C
ATOM   2602  CG  PHE A 337     -11.131  -3.180  39.510  1.00148.39           C
ATOM   2603  CD1 PHE A 337     -12.175  -3.423  40.370  1.00148.39           C
ATOM   2604  CD2 PHE A 337     -11.396  -3.075  38.166  1.00148.39           C
ATOM   2605  CE1 PHE A 337     -13.458  -3.565  39.898  1.00148.39           C
ATOM   2606  CE2 PHE A 337     -12.677  -3.215  37.689  1.00148.39           C
ATOM   2607  CZ  PHE A 337     -13.715  -3.462  38.553  1.00148.39           C
ATOM   2608  C   PHE A 337      -7.681  -4.360  40.252  1.00148.39           C
ATOM   2609  O   PHE A 337      -7.113  -3.711  39.376  1.00148.39           O
ATOM   2610  N   ALA A 338      -7.007  -5.049  41.191  1.00 61.54           N
ATOM   2611  CA  ALA A 338      -5.572  -5.132  41.286  1.00 61.54           C
ATOM   2612  CB  ALA A 338      -5.105  -5.798  42.591  1.00 61.54           C
ATOM   2613  C   ALA A 338      -5.017  -5.935  40.143  1.00 61.54           C
ATOM   2614  O   ALA A 338      -3.886  -5.724  39.705  1.00 61.54           O
ATOM   2615  N   ARG A 339      -5.801  -6.909  39.650  1.00114.60           N
ATOM   2616  CA  ARG A 339      -5.385  -7.805  38.604  1.00114.60           C
ATOM   2617  CB  ARG A 339      -5.001  -7.100  37.293  1.00114.60           C
ATOM   2618  CG  ARG A 339      -6.204  -6.440  36.619  1.00114.60           C
ATOM   2619  CD  ARG A 339      -5.960  -6.049  35.162  1.00114.60           C
ATOM   2620  NE  ARG A 339      -7.208  -5.410  34.661  1.00114.60           N
ATOM   2621  CZ  ARG A 339      -7.268  -4.948  33.379  1.00114.60           C
ATOM   2622  NH1 ARG A 339      -6.200  -5.113  32.545  1.00114.60           N
ATOM   2623  NH2 ARG A 339      -8.398  -4.328  32.932  1.00114.60           N
ATOM   2624  C   ARG A 339      -4.238  -8.656  39.056  1.00114.60           C
ATOM   2625  O   ARG A 339      -3.228  -8.802  38.370  1.00114.60           O
ATOM   2626  N   PHE A 340      -4.397  -9.263  40.244  1.00 81.01           N
ATOM   2627  CA  PHE A 340      -3.446 -10.175  40.805  1.00 81.01           C
ATOM   2628  CB  PHE A 340      -3.956 -10.690  42.168  1.00 81.01           C
ATOM   2629  CG  PHE A 340      -3.017 -11.648  42.814  1.00 81.01           C
ATOM   2630  CD1 PHE A 340      -1.949 -11.206  43.559  1.00 81.01           C
ATOM   2631  CD2 PHE A 340      -3.232 -13.001  42.694  1.00 81.01           C
ATOM   2632  CE1 PHE A 340      -1.098 -12.103  44.161  1.00 81.01           C
ATOM   2633  CE2 PHE A 340      -2.385 -13.902  43.295  1.00 81.01           C
ATOM   2634  CZ  PHE A 340      -1.314 -13.453  44.030  1.00 81.01           C
ATOM   2635  C   PHE A 340      -3.307 -11.336  39.857  1.00 81.01           C
ATOM   2636  O   PHE A 340      -4.299 -11.895  39.388  1.00 81.01           O
ATOM   2637  N   GLY A 341      -2.049 -11.736  39.562  1.00 33.86           N
ATOM   2638  CA  GLY A 341      -1.809 -12.852  38.684  1.00 33.86           C
ATOM   2639  C   GLY A 341      -1.479 -12.396  37.291  1.00 33.86           C
ATOM   2640  O   GLY A 341      -1.369 -13.221  36.385  1.00 33.86           O
ATOM   2641  N   SER A 342      -1.319 -11.077  37.073  1.00 90.74           N
ATOM   2642  CA  SER A 342      -0.994 -10.563  35.768  1.00 90.74           C
ATOM   2643  CB  SER A 342      -0.988  -9.027  35.711  1.00 90.74           C
ATOM   2644  OG  SER A 342      -2.282  -8.514  35.986  1.00 90.74           O
ATOM   2645  C   SER A 342       0.391 -10.994  35.386  1.00 90.74           C
ATOM   2646  O   SER A 342       0.688 -11.168  34.205  1.00 90.74           O
ATOM   2647  N   ALA A 343       1.300 -11.139  36.368  1.00 40.96           N
ATOM   2648  CA  ALA A 343       2.635 -11.534  36.020  1.00 40.96           C
ATOM   2649  CB  ALA A 343       3.634 -10.364  35.997  1.00 40.96           C
ATOM   2650  C   ALA A 343       3.115 -12.503  37.052  1.00 40.96           C
ATOM   2651  O   ALA A 343       2.881 -12.321  38.246  1.00 40.96           O
ATOM   2652  N   ILE A 344       3.802 -13.573  36.603  1.00 50.64           N
ATOM   2653  CA  ILE A 344       4.312 -14.561  37.509  1.00 50.64           C
ATOM   2654  CB  ILE A 344       3.588 -15.874  37.397  1.00 50.64           C
ATOM   2655  CG1 ILE A 344       2.103 -15.696  37.757  1.00 50.64           C
ATOM   2656  CG2 ILE A 344       4.307 -16.905  38.278  1.00 50.64           C
ATOM   2657  CD1 ILE A 344       1.245 -16.909  37.400  1.00 50.64           C
ATOM   2658  C   ILE A 344       5.750 -14.797  37.156  1.00 50.64           C
ATOM   2659  O   ILE A 344       6.078 -15.005  35.989  1.00 50.64           O
ATOM   2660  N   ALA A 345       6.661 -14.755  38.154  1.00 57.02           N
ATOM   2661  CA  ALA A 345       8.042 -14.992  37.830  1.00 57.02           C
ATOM   2662  CB  ALA A 345       8.880 -13.704  37.758  1.00 57.02           C
ATOM   2663  C   ALA A 345       8.665 -15.856  38.886  1.00 57.02           C
ATOM   2664  O   ALA A 345       8.619 -15.532  40.072  1.00 57.02           O
ATOM   2665  N   PRO A 346       9.267 -16.948  38.469  1.00 86.00           N
ATOM   2666  CA  PRO A 346       9.951 -17.804  39.402  1.00 86.00           C
ATOM   2667  CD  PRO A 346       8.740 -17.695  37.338  1.00 86.00           C
ATOM   2668  CB  PRO A 346      10.224 -19.106  38.656  1.00 86.00           C
ATOM   2669  CG  PRO A 346       9.085 -19.168  37.620  1.00 86.00           C
ATOM   2670  C   PRO A 346      11.174 -17.104  39.913  1.00 86.00           C
ATOM   2671  O   PRO A 346      11.916 -16.527  39.119  1.00 86.00           O
ATOM   2672  N   LEU A 347      11.340 -17.083  41.247  1.00101.11           N
ATOM   2673  CA  LEU A 347      12.422 -16.478  41.974  1.00101.11           C
ATOM   2674  CB  LEU A 347      11.999 -16.064  43.393  1.00101.11           C
ATOM   2675  CG  LEU A 347      10.861 -15.024  43.388  1.00101.11           C
ATOM   2676  CD1 LEU A 347      10.497 -14.579  44.813  1.00101.11           C
ATOM   2677  CD2 LEU A 347      11.184 -13.846  42.454  1.00101.11           C
ATOM   2678  C   LEU A 347      13.626 -17.357  42.088  1.00101.11           C
ATOM   2679  O   LEU A 347      14.723 -16.885  42.385  1.00101.11           O
ATOM   2680  N   GLY A 348      13.444 -18.679  41.943  1.00 36.10           N
ATOM   2681  CA  GLY A 348      14.526 -19.555  42.270  1.00 36.10           C
ATOM   2682  C   GLY A 348      14.388 -19.710  43.749  1.00 36.10           C
ATOM   2683  O   GLY A 348      13.315 -19.464  44.298  1.00 36.10           O
ATOM   2684  N   ASP A 349      15.461 -20.120  44.446  1.00 67.78           N
ATOM   2685  CA  ASP A 349      15.342 -20.281  45.866  1.00 67.78           C
ATOM   2686  CB  ASP A 349      16.220 -21.433  46.376  1.00 67.78           C
ATOM   2687  CG  ASP A 349      15.841 -21.759  47.808  1.00 67.78           C
ATOM   2688  OD1 ASP A 349      14.876 -21.144  48.336  1.00 67.78           O
ATOM   2689  OD2 ASP A 349      16.528 -22.636  48.395  1.00 67.78           O
ATOM   2690  C   ASP A 349      15.812 -18.997  46.487  1.00 67.78           C
ATOM   2691  O   ASP A 349      16.987 -18.839  46.810  1.00 67.78           O
ATOM   2692  N   LEU A 350      14.872 -18.057  46.703  1.00 86.09           N
ATOM   2693  CA  LEU A 350      15.169 -16.726  47.151  1.00 86.09           C
ATOM   2694  CB  LEU A 350      13.885 -15.883  47.248  1.00 86.09           C
ATOM   2695  CG  LEU A 350      14.102 -14.391  47.547  1.00 86.09           C
ATOM   2696  CD1 LEU A 350      14.827 -13.689  46.385  1.00 86.09           C
ATOM   2697  CD2 LEU A 350      12.772 -13.712  47.914  1.00 86.09           C
ATOM   2698  C   LEU A 350      15.826 -16.753  48.505  1.00 86.09           C
ATOM   2699  O   LEU A 350      16.809 -16.051  48.736  1.00 86.09           O
ATOM   2700  N   ASP A 351      15.246 -17.510  49.454  1.00131.49           N
ATOM   2701  CA  ASP A 351      15.724 -17.690  50.802  1.00131.49           C
ATOM   2702  CB  ASP A 351      14.600 -17.807  51.856  1.00131.49           C
ATOM   2703  CG  ASP A 351      13.649 -18.943  51.521  1.00131.49           C
ATOM   2704  OD1 ASP A 351      13.682 -19.428  50.359  1.00131.49           O
ATOM   2705  OD2 ASP A 351      12.858 -19.326  52.424  1.00131.49           O
ATOM   2706  C   ASP A 351      16.744 -18.792  50.961  1.00131.49           C
ATOM   2707  O   ASP A 351      17.289 -18.965  52.049  1.00131.49           O
ATOM   2708  N   GLN A 352      16.973 -19.624  49.925  1.00 91.74           N
ATOM   2709  CA  GLN A 352      17.922 -20.713  49.993  1.00 91.74           C
ATOM   2710  CB  GLN A 352      19.362 -20.244  50.269  1.00 91.74           C
ATOM   2711  CG  GLN A 352      19.953 -19.391  49.142  1.00 91.74           C
ATOM   2712  CD  GLN A 352      20.237 -20.292  47.946  1.00 91.74           C
ATOM   2713  OE1 GLN A 352      20.610 -21.454  48.102  1.00 91.74           O
ATOM   2714  NE2 GLN A 352      20.050 -19.744  46.715  1.00 91.74           N
ATOM   2715  C   GLN A 352      17.536 -21.723  51.043  1.00 91.74           C
ATOM   2716  O   GLN A 352      18.398 -22.288  51.718  1.00 91.74           O
ATOM   2717  N   ASP A 353      16.214 -21.937  51.223  1.00102.44           N
ATOM   2718  CA  ASP A 353      15.631 -22.920  52.104  1.00102.44           C
ATOM   2719  CB  ASP A 353      14.209 -22.566  52.593  1.00102.44           C
ATOM   2720  CG  ASP A 353      13.226 -22.508  51.433  1.00102.44           C
ATOM   2721  OD1 ASP A 353      13.667 -22.643  50.262  1.00102.44           O
ATOM   2722  OD2 ASP A 353      12.012 -22.316  51.712  1.00102.44           O
ATOM   2723  C   ASP A 353      15.629 -24.298  51.498  1.00102.44           C
ATOM   2724  O   ASP A 353      15.434 -25.286  52.204  1.00102.44           O
ATOM   2725  N   GLY A 354      15.794 -24.414  50.168  1.00 40.92           N
ATOM   2726  CA  GLY A 354      15.749 -25.715  49.557  1.00 40.92           C
ATOM   2727  C   GLY A 354      14.509 -25.820  48.723  1.00 40.92           C
ATOM   2728  O   GLY A 354      14.336 -26.790  47.986  1.00 40.92           O
ATOM   2729  N   PHE A 355      13.592 -24.836  48.825  1.00 72.04           N
ATOM   2730  CA  PHE A 355      12.429 -24.897  47.983  1.00 72.04           C
ATOM   2731  CB  PHE A 355      11.118 -25.131  48.752  1.00 72.04           C
ATOM   2732  CG  PHE A 355      11.256 -26.464  49.404  1.00 72.04           C
ATOM   2733  CD1 PHE A 355      11.128 -27.614  48.663  1.00 72.04           C
ATOM   2734  CD2 PHE A 355      11.549 -26.569  50.744  1.00 72.04           C
ATOM   2735  CE1 PHE A 355      11.264 -28.849  49.252  1.00 72.04           C
ATOM   2736  CE2 PHE A 355      11.686 -27.801  51.341  1.00 72.04           C
ATOM   2737  CZ  PHE A 355      11.541 -28.944  50.594  1.00 72.04           C
ATOM   2738  C   PHE A 355      12.330 -23.594  47.253  1.00 72.04           C
ATOM   2739  O   PHE A 355      12.529 -22.529  47.837  1.00 72.04           O
ATOM   2740  N   ASN A 356      12.011 -23.626  45.943  1.00137.23           N
ATOM   2741  CA  ASN A 356      12.015 -22.362  45.274  1.00137.23           C
ATOM   2742  CB  ASN A 356      12.381 -22.362  43.781  1.00137.23           C
ATOM   2743  CG  ASN A 356      11.362 -23.137  42.999  1.00137.23           C
ATOM   2744  OD1 ASN A 356      10.205 -23.254  43.399  1.00137.23           O
ATOM   2745  ND2 ASN A 356      11.822 -23.690  41.846  1.00137.23           N
ATOM   2746  C   ASN A 356      10.775 -21.578  45.551  1.00137.23           C
ATOM   2747  O   ASN A 356       9.748 -22.108  45.975  1.00137.23           O
ATOM   2748  N   ASP A 357      10.894 -20.249  45.354  1.00 83.91           N
ATOM   2749  CA  ASP A 357       9.858 -19.315  45.680  1.00 83.91           C
ATOM   2750  CB  ASP A 357      10.374 -18.215  46.617  1.00 83.91           C
ATOM   2751  CG  ASP A 357      10.916 -18.913  47.856  1.00 83.91           C
ATOM   2752  OD1 ASP A 357      10.134 -19.620  48.543  1.00 83.91           O
ATOM   2753  OD2 ASP A 357      12.134 -18.752  48.130  1.00 83.91           O
ATOM   2754  C   ASP A 357       9.393 -18.652  44.417  1.00 83.91           C
ATOM   2755  O   ASP A 357      10.029 -18.766  43.371  1.00 83.91           O
ATOM   2756  N   ILE A 358       8.240 -17.952  44.483  1.00104.87           N
ATOM   2757  CA  ILE A 358       7.714 -17.333  43.299  1.00104.87           C
ATOM   2758  CB  ILE A 358       6.638 -18.161  42.658  1.00104.87           C
ATOM   2759  CG1 ILE A 358       6.322 -17.657  41.243  1.00104.87           C
ATOM   2760  CG2 ILE A 358       5.429 -18.189  43.607  1.00104.87           C
ATOM   2761  CD1 ILE A 358       5.497 -18.653  40.430  1.00104.87           C
ATOM   2762  C   ILE A 358       7.132 -15.989  43.633  1.00104.87           C
ATOM   2763  O   ILE A 358       6.694 -15.741  44.755  1.00104.87           O
ATOM   2764  N   ALA A 359       7.130 -15.069  42.644  1.00 40.98           N
ATOM   2765  CA  ALA A 359       6.557 -13.768  42.853  1.00 40.98           C
ATOM   2766  CB  ALA A 359       7.516 -12.609  42.527  1.00 40.98           C
ATOM   2767  C   ALA A 359       5.365 -13.630  41.953  1.00 40.98           C
ATOM   2768  O   ALA A 359       5.377 -14.080  40.807  1.00 40.98           O
ATOM   2769  N   ILE A 360       4.280 -13.021  42.477  1.00 54.56           N
ATOM   2770  CA  ILE A 360       3.093 -12.792  41.700  1.00 54.56           C
ATOM   2771  CB  ILE A 360       1.914 -13.585  42.180  1.00 54.56           C
ATOM   2772  CG1 ILE A 360       2.224 -15.089  42.084  1.00 54.56           C
ATOM   2773  CG2 ILE A 360       0.683 -13.158  41.362  1.00 54.56           C
ATOM   2774  CD1 ILE A 360       1.216 -15.974  42.815  1.00 54.56           C
ATOM   2775  C   ILE A 360       2.756 -11.340  41.835  1.00 54.56           C
ATOM   2776  O   ILE A 360       2.728 -10.801  42.940  1.00 54.56           O
ATOM   2777  N   ALA A 361       2.461 -10.664  40.708  1.00 59.49           N
ATOM   2778  CA  ALA A 361       2.247  -9.247  40.785  1.00 59.49           C
ATOM   2779  CB  ALA A 361       3.062  -8.447  39.755  1.00 59.49           C
ATOM   2780  C   ALA A 361       0.807  -8.892  40.571  1.00 59.49           C
ATOM   2781  O   ALA A 361       0.045  -9.624  39.938  1.00 59.49           O
ATOM   2782  N   ALA A 362       0.398  -7.768  41.202  1.00 81.38           N
ATOM   2783  CA  ALA A 362      -0.880  -7.153  40.972  1.00 81.38           C
ATOM   2784  CB  ALA A 362      -1.778  -7.138  42.220  1.00 81.38           C
ATOM   2785  C   ALA A 362      -0.542  -5.725  40.648  1.00 81.38           C
ATOM   2786  O   ALA A 362      -0.493  -4.878  41.537  1.00 81.38           O
ATOM   2787  N   PRO A 363      -0.393  -5.425  39.384  1.00105.03           N
ATOM   2788  CA  PRO A 363       0.118  -4.141  38.964  1.00105.03           C
ATOM   2789  CD  PRO A 363      -0.155  -6.460  38.392  1.00105.03           C
ATOM   2790  CB  PRO A 363       0.364  -4.274  37.462  1.00105.03           C
ATOM   2791  CG  PRO A 363       0.642  -5.776  37.270  1.00105.03           C
ATOM   2792  C   PRO A 363      -0.704  -2.943  39.326  1.00105.03           C
ATOM   2793  O   PRO A 363      -0.172  -1.835  39.339  1.00105.03           O
ATOM   2794  N   TYR A 364      -2.018  -3.131  39.468  1.00154.39           N
ATOM   2795  CA  TYR A 364      -3.010  -2.151  39.806  1.00154.39           C
ATOM   2796  CB  TYR A 364      -4.334  -2.421  39.081  1.00154.39           C
ATOM   2797  CG  TYR A 364      -3.895  -2.416  37.656  1.00154.39           C
ATOM   2798  CD1 TYR A 364      -3.532  -1.241  37.037  1.00154.39           C
ATOM   2799  CD2 TYR A 364      -3.830  -3.590  36.941  1.00154.39           C
ATOM   2800  CE1 TYR A 364      -3.112  -1.237  35.727  1.00154.39           C
ATOM   2801  CE2 TYR A 364      -3.411  -3.592  35.632  1.00154.39           C
ATOM   2802  CZ  TYR A 364      -3.050  -2.415  35.023  1.00154.39           C
ATOM   2803  OH  TYR A 364      -2.619  -2.418  33.679  1.00154.39           O
ATOM   2804  C   TYR A 364      -3.231  -1.942  41.282  1.00154.39           C
ATOM   2805  O   TYR A 364      -4.005  -1.066  41.657  1.00154.39           O
ATOM   2806  N   GLY A 365      -2.723  -2.834  42.156  1.00 44.72           N
ATOM   2807  CA  GLY A 365      -3.051  -2.737  43.560  1.00 44.72           C
ATOM   2808  C   GLY A 365      -2.278  -1.655  44.259  1.00 44.72           C
ATOM   2809  O   GLY A 365      -1.472  -0.943  43.665  1.00 44.72           O
ATOM   2810  N   GLY A 366      -2.528  -1.509  45.581  1.00 54.71           N
ATOM   2811  CA  GLY A 366      -1.830  -0.530  46.368  1.00 54.71           C
ATOM   2812  C   GLY A 366      -2.640   0.735  46.447  1.00 54.71           C
ATOM   2813  O   GLY A 366      -3.678   0.874  45.807  1.00 54.71           O
ATOM   2814  N   GLU A 367      -2.118   1.728  47.197  1.00274.38           N
ATOM   2815  CA  GLU A 367      -2.841   2.911  47.592  1.00274.38           C
ATOM   2816  CB  GLU A 367      -1.990   3.837  48.477  1.00274.38           C
ATOM   2817  CG  GLU A 367      -1.688   3.216  49.839  1.00274.38           C
ATOM   2818  CD  GLU A 367      -3.029   3.017  50.523  1.00274.38           C
ATOM   2819  OE1 GLU A 367      -3.787   4.017  50.623  1.00274.38           O
ATOM   2820  OE2 GLU A 367      -3.321   1.864  50.940  1.00274.38           O
ATOM   2821  C   GLU A 367      -3.387   3.744  46.470  1.00274.38           C
ATOM   2822  O   GLU A 367      -4.562   4.126  46.484  1.00274.38           O
ATOM   2823  N   ASP A 368      -2.549   4.075  45.482  1.00170.46           N
ATOM   2824  CA  ASP A 368      -3.008   4.880  44.392  1.00170.46           C
ATOM   2825  CB  ASP A 368      -2.176   6.163  44.241  1.00170.46           C
ATOM   2826  CG  ASP A 368      -2.918   7.124  43.329  1.00170.46           C
ATOM   2827  OD1 ASP A 368      -3.857   6.676  42.619  1.00170.46           O
ATOM   2828  OD2 ASP A 368      -2.551   8.329  43.336  1.00170.46           O
ATOM   2829  C   ASP A 368      -2.807   4.052  43.165  1.00170.46           C
ATOM   2830  O   ASP A 368      -2.374   4.548  42.126  1.00170.46           O
ATOM   2831  N   LYS A 369      -3.140   2.751  43.272  1.00 71.78           N
ATOM   2832  CA  LYS A 369      -3.021   1.824  42.180  1.00 71.78           C
ATOM   2833  CB  LYS A 369      -3.945   2.161  40.999  1.00 71.78           C
ATOM   2834  CG  LYS A 369      -5.434   2.158  41.341  1.00 71.78           C
ATOM   2835  CD  LYS A 369      -6.291   2.813  40.256  1.00 71.78           C
ATOM   2836  CE  LYS A 369      -7.752   3.014  40.657  1.00 71.78           C
ATOM   2837  NZ  LYS A 369      -8.492   3.666  39.554  1.00 71.78           N
ATOM   2838  C   LYS A 369      -1.614   1.833  41.652  1.00 71.78           C
ATOM   2839  O   LYS A 369      -1.405   1.751  40.443  1.00 71.78           O
ATOM   2840  N   LYS A 370      -0.611   1.950  42.544  1.00 96.84           N
ATOM   2841  CA  LYS A 370       0.781   1.986  42.173  1.00 96.84           C
ATOM   2842  CB  LYS A 370       1.680   2.388  43.356  1.00 96.84           C
ATOM   2843  CG  LYS A 370       1.356   3.779  43.911  1.00 96.84           C
ATOM   2844  CD  LYS A 370       1.958   4.047  45.293  1.00 96.84           C
ATOM   2845  CE  LYS A 370       1.465   5.342  45.948  1.00 96.84           C
ATOM   2846  NZ  LYS A 370       2.027   6.516  45.250  1.00 96.84           N
ATOM   2847  C   LYS A 370       1.244   0.640  41.679  1.00 96.84           C
ATOM   2848  O   LYS A 370       2.012   0.551  40.720  1.00 96.84           O
ATOM   2849  N   GLY A 371       0.784  -0.452  42.325  1.00 42.50           N
ATOM   2850  CA  GLY A 371       1.184  -1.778  41.940  1.00 42.50           C
ATOM   2851  C   GLY A 371       1.904  -2.433  43.082  1.00 42.50           C
ATOM   2852  O   GLY A 371       2.666  -1.793  43.806  1.00 42.50           O
ATOM   2853  N   LEU A 372       1.654  -3.751  43.275  1.00107.33           N
ATOM   2854  CA  LEU A 372       2.267  -4.493  44.341  1.00107.33           C
ATOM   2855  CB  LEU A 372       1.332  -4.776  45.529  1.00107.33           C
ATOM   2856  CG  LEU A 372       0.997  -3.525  46.359  1.00107.33           C
ATOM   2857  CD1 LEU A 372       0.253  -2.470  45.528  1.00107.33           C
ATOM   2858  CD2 LEU A 372       0.248  -3.900  47.647  1.00107.33           C
ATOM   2859  C   LEU A 372       2.757  -5.815  43.831  1.00107.33           C
ATOM   2860  O   LEU A 372       2.170  -6.415  42.931  1.00107.33           O
ATOM   2861  N   VAL A 373       3.884  -6.292  44.401  1.00 57.43           N
ATOM   2862  CA  VAL A 373       4.416  -7.576  44.048  1.00 57.43           C
ATOM   2863  CB  VAL A 373       5.830  -7.514  43.547  1.00 57.43           C
ATOM   2864  CG1 VAL A 373       6.318  -8.949  43.286  1.00 57.43           C
ATOM   2865  CG2 VAL A 373       5.874  -6.602  42.309  1.00 57.43           C
ATOM   2866  C   VAL A 373       4.415  -8.400  45.300  1.00 57.43           C
ATOM   2867  O   VAL A 373       4.876  -7.954  46.350  1.00 57.43           O
ATOM   2868  N   TYR A 374       3.912  -9.649  45.217  1.00 89.19           N
ATOM   2869  CA  TYR A 374       3.825 -10.460  46.400  1.00 89.19           C
ATOM   2870  CB  TYR A 374       2.448 -11.119  46.611  1.00 89.19           C
ATOM   2871  CG  TYR A 374       1.400 -10.069  46.776  1.00 89.19           C
ATOM   2872  CD1 TYR A 374       1.148  -9.508  48.004  1.00 89.19           C
ATOM   2873  CD2 TYR A 374       0.664  -9.635  45.699  1.00 89.19           C
ATOM   2874  CE1 TYR A 374       0.181  -8.542  48.161  1.00 89.19           C
ATOM   2875  CE2 TYR A 374      -0.307  -8.670  45.847  1.00 89.19           C
ATOM   2876  CZ  TYR A 374      -0.550  -8.121  47.082  1.00 89.19           C
ATOM   2877  OH  TYR A 374      -1.542  -7.130  47.244  1.00 89.19           O
ATOM   2878  C   TYR A 374       4.801 -11.591  46.263  1.00 89.19           C
ATOM   2879  O   TYR A 374       4.924 -12.196  45.200  1.00 89.19           O
ATOM   2880  N   ILE A 375       5.535 -11.901  47.354  1.00 99.92           N
ATOM   2881  CA  ILE A 375       6.486 -12.979  47.320  1.00 99.92           C
ATOM   2882  CB  ILE A 375       7.823 -12.636  47.919  1.00 99.92           C
ATOM   2883  CG1 ILE A 375       8.569 -11.628  47.034  1.00 99.92           C
ATOM   2884  CG2 ILE A 375       8.603 -13.943  48.126  1.00 99.92           C
ATOM   2885  CD1 ILE A 375       7.891 -10.271  46.940  1.00 99.92           C
ATOM   2886  C   ILE A 375       5.931 -14.121  48.111  1.00 99.92           C
ATOM   2887  O   ILE A 375       5.562 -13.964  49.275  1.00 99.92           O
ATOM   2888  N   PHE A 376       5.847 -15.311  47.477  1.00 73.77           N
ATOM   2889  CA  PHE A 376       5.322 -16.469  48.148  1.00 73.77           C
ATOM   2890  CB  PHE A 376       4.149 -17.134  47.402  1.00 73.77           C
ATOM   2891  CG  PHE A 376       2.973 -16.214  47.394  1.00 73.77           C
ATOM   2892  CD1 PHE A 376       2.826 -15.261  46.414  1.00 73.77           C
ATOM   2893  CD2 PHE A 376       2.006 -16.312  48.366  1.00 73.77           C
ATOM   2894  CE1 PHE A 376       1.738 -14.419  46.409  1.00 73.77           C
ATOM   2895  CE2 PHE A 376       0.917 -15.472  48.365  1.00 73.77           C
ATOM   2896  CZ  PHE A 376       0.778 -14.521  47.386  1.00 73.77           C
ATOM   2897  C   PHE A 376       6.414 -17.498  48.239  1.00 73.77           C
ATOM   2898  O   PHE A 376       7.072 -17.807  47.247  1.00 73.77           O
ATOM   2899  N   ASN A 377       6.628 -18.060  49.447  1.00 72.16           N
ATOM   2900  CA  ASN A 377       7.660 -19.038  49.660  1.00 72.16           C
ATOM   2901  CB  ASN A 377       8.224 -19.038  51.094  1.00 72.16           C
ATOM   2902  CG  ASN A 377       9.105 -17.806  51.260  1.00 72.16           C
ATOM   2903  OD1 ASN A 377       8.698 -16.807  51.850  1.00 72.16           O
ATOM   2904  ND2 ASN A 377      10.353 -17.878  50.725  1.00 72.16           N
ATOM   2905  C   ASN A 377       7.136 -20.411  49.380  1.00 72.16           C
ATOM   2906  O   ASN A 377       5.951 -20.692  49.557  1.00 72.16           O
ATOM   2907  N   GLY A 378       8.036 -21.303  48.915  1.00 32.24           N
ATOM   2908  CA  GLY A 378       7.666 -22.660  48.626  1.00 32.24           C
ATOM   2909  C   GLY A 378       7.850 -23.490  49.859  1.00 32.24           C
ATOM   2910  O   GLY A 378       8.380 -23.021  50.867  1.00 32.24           O
ATOM   2911  N   ARG A 379       7.408 -24.766  49.787  1.00204.40           N
ATOM   2912  CA  ARG A 379       7.506 -25.693  50.882  1.00204.40           C
ATOM   2913  CB  ARG A 379       6.385 -25.553  51.918  1.00204.40           C
ATOM   2914  CG  ARG A 379       6.399 -24.258  52.718  1.00204.40           C
ATOM   2915  CD  ARG A 379       5.161 -24.109  53.600  1.00204.40           C
ATOM   2916  NE  ARG A 379       3.997 -23.957  52.683  1.00204.40           N
ATOM   2917  CZ  ARG A 379       2.733 -24.202  53.135  1.00204.40           C
ATOM   2918  NH1 ARG A 379       2.540 -24.624  54.418  1.00204.40           N
ATOM   2919  NH2 ARG A 379       1.666 -24.023  52.303  1.00204.40           N
ATOM   2920  C   ARG A 379       7.308 -27.065  50.317  1.00204.40           C
ATOM   2921  O   ARG A 379       6.975 -27.229  49.145  1.00204.40           O
ATOM   2922  N   SER A 380       7.496 -28.095  51.164  1.00 73.99           N
ATOM   2923  CA  SER A 380       7.336 -29.460  50.752  1.00 73.99           C
ATOM   2924  CB  SER A 380       7.665 -30.460  51.871  1.00 73.99           C
ATOM   2925  OG  SER A 380       7.487 -31.785  51.395  1.00 73.99           O
ATOM   2926  C   SER A 380       5.908 -29.692  50.358  1.00 73.99           C
ATOM   2927  O   SER A 380       5.620 -30.485  49.463  1.00 73.99           O
ATOM   2928  N   THR A 381       4.970 -29.023  51.050  1.00140.87           N
ATOM   2929  CA  THR A 381       3.558 -29.160  50.803  1.00140.87           C
ATOM   2930  CB  THR A 381       2.704 -28.605  51.907  1.00140.87           C
ATOM   2931  OG1 THR A 381       2.918 -27.210  52.046  1.00140.87           O
ATOM   2932  CG2 THR A 381       3.066 -29.326  53.216  1.00140.87           C
ATOM   2933  C   THR A 381       3.161 -28.484  49.525  1.00140.87           C
ATOM   2934  O   THR A 381       2.173 -28.866  48.900  1.00140.87           O
ATOM   2935  N   GLY A 382       3.885 -27.424  49.122  1.00 49.08           N
ATOM   2936  CA  GLY A 382       3.510 -26.703  47.942  1.00 49.08           C
ATOM   2937  C   GLY A 382       3.759 -25.261  48.245  1.00 49.08           C
ATOM   2938  O   GLY A 382       4.505 -24.933  49.166  1.00 49.08           O
ATOM   2939  N   LEU A 383       3.132 -24.354  47.474  1.00 62.86           N
ATOM   2940  CA  LEU A 383       3.356 -22.952  47.673  1.00 62.86           C
ATOM   2941  CB  LEU A 383       2.901 -22.112  46.468  1.00 62.86           C
ATOM   2942  CG  LEU A 383       3.239 -20.617  46.579  1.00 62.86           C
ATOM   2943  CD1 LEU A 383       4.760 -20.394  46.601  1.00 62.86           C
ATOM   2944  CD2 LEU A 383       2.538 -19.811  45.475  1.00 62.86           C
ATOM   2945  C   LEU A 383       2.601 -22.496  48.885  1.00 62.86           C
ATOM   2946  O   LEU A 383       1.481 -22.938  49.139  1.00 62.86           O
ATOM   2947  N   ASN A 384       3.216 -21.587  49.673  1.00 59.64           N
ATOM   2948  CA  ASN A 384       2.576 -21.064  50.850  1.00 59.64           C
ATOM   2949  CB  ASN A 384       3.560 -20.443  51.858  1.00 59.64           C
ATOM   2950  CG  ASN A 384       2.815 -20.160  53.156  1.00 59.64           C
ATOM   2951  OD1 ASN A 384       1.679 -19.691  53.150  1.00 59.64           O
ATOM   2952  ND2 ASN A 384       3.471 -20.456  54.308  1.00 59.64           N
ATOM   2953  C   ASN A 384       1.644 -19.989  50.393  1.00 59.64           C
ATOM   2954  O   ASN A 384       2.045 -19.058  49.698  1.00 59.64           O
ATOM   2955  N   SER A 385       0.364 -20.096  50.793  1.00 86.14           N
ATOM   2956  CA  SER A 385      -0.674 -19.207  50.352  1.00 86.14           C
ATOM   2957  CB  SER A 385      -2.072 -19.666  50.792  1.00 86.14           C
ATOM   2958  OG  SER A 385      -3.049 -18.749  50.325  1.00 86.14           O
ATOM   2959  C   SER A 385      -0.478 -17.812  50.871  1.00 86.14           C
ATOM   2960  O   SER A 385      -0.958 -16.863  50.254  1.00 86.14           O
ATOM   2961  N   VAL A 386       0.205 -17.632  52.019  1.00108.62           N
ATOM   2962  CA  VAL A 386       0.349 -16.294  52.536  1.00108.62           C
ATOM   2963  CB  VAL A 386       0.231 -16.201  54.032  1.00108.62           C
ATOM   2964  CG1 VAL A 386      -1.206 -16.572  54.433  1.00108.62           C
ATOM   2965  CG2 VAL A 386       1.302 -17.101  54.672  1.00108.62           C
ATOM   2966  C   VAL A 386       1.693 -15.756  52.152  1.00108.62           C
ATOM   2967  O   VAL A 386       2.719 -16.416  52.310  1.00108.62           O
ATOM   2968  N   PRO A 387       1.692 -14.561  51.617  1.00 83.78           N
ATOM   2969  CA  PRO A 387       2.879 -13.876  51.171  1.00 83.78           C
ATOM   2970  CD  PRO A 387       0.485 -13.773  51.442  1.00 83.78           C
ATOM   2971  CB  PRO A 387       2.377 -12.633  50.441  1.00 83.78           C
ATOM   2972  CG  PRO A 387       0.995 -12.370  51.072  1.00 83.78           C
ATOM   2973  C   PRO A 387       3.793 -13.529  52.304  1.00 83.78           C
ATOM   2974  O   PRO A 387       3.317 -13.043  53.329  1.00 83.78           O
ATOM   2975  N   SER A 388       5.106 -13.796  52.146  1.00116.31           N
ATOM   2976  CA  SER A 388       6.090 -13.458  53.135  1.00116.31           C
ATOM   2977  CB  SER A 388       7.345 -14.335  53.050  1.00116.31           C
ATOM   2978  OG  SER A 388       7.015 -15.662  53.429  1.00116.31           O
ATOM   2979  C   SER A 388       6.517 -12.029  53.006  1.00116.31           C
ATOM   2980  O   SER A 388       6.944 -11.422  53.987  1.00116.31           O
ATOM   2981  N   GLN A 389       6.457 -11.450  51.789  1.00 64.52           N
ATOM   2982  CA  GLN A 389       6.916 -10.094  51.677  1.00 64.52           C
ATOM   2983  CB  GLN A 389       8.389  -9.984  51.248  1.00 64.52           C
ATOM   2984  CG  GLN A 389       8.931  -8.558  51.334  1.00 64.52           C
ATOM   2985  CD  GLN A 389      10.431  -8.611  51.084  1.00 64.52           C
ATOM   2986  OE1 GLN A 389      10.984  -9.666  50.780  1.00 64.52           O
ATOM   2987  NE2 GLN A 389      11.109  -7.440  51.221  1.00 64.52           N
ATOM   2988  C   GLN A 389       6.073  -9.363  50.675  1.00 64.52           C
ATOM   2989  O   GLN A 389       5.538  -9.960  49.741  1.00 64.52           O
ATOM   2990  N   ILE A 390       5.925  -8.031  50.866  1.00109.33           N
ATOM   2991  CA  ILE A 390       5.116  -7.232  49.989  1.00109.33           C
ATOM   2992  CB  ILE A 390       3.983  -6.556  50.708  1.00109.33           C
ATOM   2993  CG1 ILE A 390       3.105  -7.585  51.441  1.00109.33           C
ATOM   2994  CG2 ILE A 390       3.210  -5.710  49.683  1.00109.33           C
ATOM   2995  CD1 ILE A 390       2.473  -8.626  50.522  1.00109.33           C
ATOM   2996  C   ILE A 390       5.978  -6.134  49.435  1.00109.33           C
ATOM   2997  O   ILE A 390       6.570  -5.366  50.191  1.00109.33           O
ATOM   2998  N   LEU A 391       6.073  -6.030  48.091  1.00114.46           N
ATOM   2999  CA  LEU A 391       6.834  -4.975  47.480  1.00114.46           C
ATOM   3000  CB  LEU A 391       7.713  -5.429  46.299  1.00114.46           C
ATOM   3001  CG  LEU A 391       8.974  -6.214  46.711  1.00114.46           C
ATOM   3002  CD1 LEU A 391       8.633  -7.474  47.508  1.00114.46           C
ATOM   3003  CD2 LEU A 391       9.848  -6.528  45.490  1.00114.46           C
ATOM   3004  C   LEU A 391       5.866  -3.959  46.962  1.00114.46           C
ATOM   3005  O   LEU A 391       4.935  -4.291  46.227  1.00114.46           O
ATOM   3006  N   GLU A 392       6.078  -2.678  47.328  1.00 62.01           N
ATOM   3007  CA  GLU A 392       5.149  -1.652  46.944  1.00 62.01           C
ATOM   3008  CB  GLU A 392       4.663  -0.803  48.129  1.00 62.01           C
ATOM   3009  CG  GLU A 392       3.833  -1.587  49.145  1.00 62.01           C
ATOM   3010  CD  GLU A 392       3.551  -0.656  50.312  1.00 62.01           C
ATOM   3011  OE1 GLU A 392       4.527  -0.053  50.833  1.00 62.01           O
ATOM   3012  OE2 GLU A 392       2.357  -0.525  50.693  1.00 62.01           O
ATOM   3013  C   GLU A 392       5.813  -0.703  46.000  1.00 62.01           C
ATOM   3014  O   GLU A 392       6.998  -0.404  46.131  1.00 62.01           O
ATOM   3015  N   GLY A 393       5.044  -0.223  45.002  1.00 66.49           N
ATOM   3016  CA  GLY A 393       5.526   0.737  44.052  1.00 66.49           C
ATOM   3017  C   GLY A 393       5.628   2.064  44.735  1.00 66.49           C
ATOM   3018  O   GLY A 393       4.760   2.454  45.512  1.00 66.49           O
ATOM   3019  N   GLN A 394       6.755   2.758  44.516  1.00173.87           N
ATOM   3020  CA  GLN A 394       6.994   4.062  45.062  1.00173.87           C
ATOM   3021  CB  GLN A 394       8.467   4.342  45.421  1.00173.87           C
ATOM   3022  CG  GLN A 394       8.916   3.679  46.729  1.00173.87           C
ATOM   3023  CD  GLN A 394       9.096   2.180  46.530  1.00173.87           C
ATOM   3024  OE1 GLN A 394       9.155   1.423  47.497  1.00173.87           O
ATOM   3025  NE2 GLN A 394       9.187   1.731  45.250  1.00173.87           N
ATOM   3026  C   GLN A 394       6.438   5.193  44.245  1.00173.87           C
ATOM   3027  O   GLN A 394       6.217   6.276  44.785  1.00173.87           O
ATOM   3028  N   TRP A 395       6.239   5.024  42.920  1.00291.03           N
ATOM   3029  CA  TRP A 395       5.929   6.210  42.175  1.00291.03           C
ATOM   3030  CB  TRP A 395       7.044   6.593  41.178  1.00291.03           C
ATOM   3031  CG  TRP A 395       7.810   5.460  40.526  1.00291.03           C
ATOM   3032  CD2 TRP A 395       8.640   4.500  41.212  1.00291.03           C
ATOM   3033  CD1 TRP A 395       7.894   5.144  39.206  1.00291.03           C
ATOM   3034  NE1 TRP A 395       8.734   4.068  39.030  1.00291.03           N
ATOM   3035  CE2 TRP A 395       9.192   3.657  40.253  1.00291.03           C
ATOM   3036  CE3 TRP A 395       8.939   4.336  42.528  1.00291.03           C
ATOM   3037  CZ2 TRP A 395      10.039   2.643  40.593  1.00291.03           C
ATOM   3038  CZ3 TRP A 395       9.777   3.299  42.876  1.00291.03           C
ATOM   3039  CH2 TRP A 395      10.320   2.465  41.926  1.00291.03           C
ATOM   3040  C   TRP A 395       4.519   6.303  41.668  1.00291.03           C
ATOM   3041  O   TRP A 395       3.846   5.303  41.431  1.00291.03           O
ATOM   3042  N   ALA A 396       4.022   7.563  41.577  1.00 54.30           N
ATOM   3043  CA  ALA A 396       2.662   7.896  41.226  1.00 54.30           C
ATOM   3044  CB  ALA A 396       2.189   9.237  41.811  1.00 54.30           C
ATOM   3045  C   ALA A 396       2.482   7.964  39.741  1.00 54.30           C
ATOM   3046  O   ALA A 396       3.442   8.105  38.985  1.00 54.30           O
ATOM   3047  N   ALA A 397       1.210   7.884  39.293  1.00 54.82           N
ATOM   3048  CA  ALA A 397       0.908   7.868  37.890  1.00 54.82           C
ATOM   3049  CB  ALA A 397      -0.430   7.182  37.560  1.00 54.82           C
ATOM   3050  C   ALA A 397       0.832   9.265  37.367  1.00 54.82           C
ATOM   3051  O   ALA A 397       0.087  10.101  37.876  1.00 54.82           O
ATOM   3052  N   GLN A 398       1.677   9.552  36.358  1.00142.40           N
ATOM   3053  CA  GLN A 398       1.691  10.809  35.665  1.00142.40           C
ATOM   3054  CB  GLN A 398       2.952  10.986  34.802  1.00142.40           C
ATOM   3055  CG  GLN A 398       2.991  12.305  34.026  1.00142.40           C
ATOM   3056  CD  GLN A 398       3.157  13.448  35.016  1.00142.40           C
ATOM   3057  OE1 GLN A 398       2.865  13.310  36.203  1.00142.40           O
ATOM   3058  NE2 GLN A 398       3.638  14.616  34.512  1.00142.40           N
ATOM   3059  C   GLN A 398       0.515  10.911  34.740  1.00142.40           C
ATOM   3060  O   GLN A 398      -0.162  11.938  34.694  1.00142.40           O
ATOM   3061  N   SER A 399       0.245   9.832  33.974  1.00147.51           N
ATOM   3062  CA  SER A 399      -0.812   9.865  33.001  1.00147.51           C
ATOM   3063  CB  SER A 399      -0.304  10.124  31.575  1.00147.51           C
ATOM   3064  OG  SER A 399       0.297  11.407  31.498  1.00147.51           O
ATOM   3065  C   SER A 399      -1.438   8.510  32.967  1.00147.51           C
ATOM   3066  O   SER A 399      -2.590   8.352  32.565  1.00147.51           O
ATOM   3067  N   MET A 400      -0.666   7.484  33.366  1.00152.63           N
ATOM   3068  CA  MET A 400      -1.159   6.144  33.387  1.00152.63           C
ATOM   3069  CB  MET A 400      -0.703   5.324  32.170  1.00152.63           C
ATOM   3070  CG  MET A 400       0.820   5.227  32.063  1.00152.63           C
ATOM   3071  SD  MET A 400       1.422   4.265  30.646  1.00152.63           S
ATOM   3072  CE  MET A 400       0.936   2.663  31.349  1.00152.63           C
ATOM   3073  C   MET A 400      -0.603   5.489  34.600  1.00152.63           C
ATOM   3074  O   MET A 400       0.347   5.985  35.204  1.00152.63           O
ATOM   3075  N   PRO A 401      -1.168   4.369  34.964  1.00146.84           N
ATOM   3076  CA  PRO A 401      -0.711   3.707  36.149  1.00146.84           C
ATOM   3077  CD  PRO A 401      -2.567   4.085  34.687  1.00146.84           C
ATOM   3078  CB  PRO A 401      -1.728   2.603  36.428  1.00146.84           C
ATOM   3079  CG  PRO A 401      -3.032   3.161  35.828  1.00146.84           C
ATOM   3080  C   PRO A 401       0.690   3.226  35.966  1.00146.84           C
ATOM   3081  O   PRO A 401       1.048   2.806  34.869  1.00146.84           O
ATOM   3082  N   PRO A 402       1.456   3.270  37.016  1.00 83.81           N
ATOM   3083  CA  PRO A 402       2.835   2.878  36.989  1.00 83.81           C
ATOM   3084  CD  PRO A 402       1.153   4.144  38.137  1.00 83.81           C
ATOM   3085  CB  PRO A 402       3.374   3.186  38.383  1.00 83.81           C
ATOM   3086  CG  PRO A 402       2.493   4.354  38.863  1.00 83.81           C
ATOM   3087  C   PRO A 402       2.968   1.450  36.582  1.00 83.81           C
ATOM   3088  O   PRO A 402       3.986   1.082  36.000  1.00 83.81           O
ATOM   3089  N   SER A 403       1.946   0.633  36.876  1.00 68.04           N
ATOM   3090  CA  SER A 403       1.951  -0.749  36.508  1.00 68.04           C
ATOM   3091  CB  SER A 403       1.913  -0.953  34.985  1.00 68.04           C
ATOM   3092  OG  SER A 403       0.717  -0.394  34.460  1.00 68.04           O
ATOM   3093  C   SER A 403       3.157  -1.437  37.073  1.00 68.04           C
ATOM   3094  O   SER A 403       3.785  -2.262  36.412  1.00 68.04           O
ATOM   3095  N   PHE A 404       3.506  -1.127  38.333  1.00 95.96           N
ATOM   3096  CA  PHE A 404       4.630  -1.754  38.968  1.00 95.96           C
ATOM   3097  CB  PHE A 404       4.896  -1.145  40.363  1.00 95.96           C
ATOM   3098  CG  PHE A 404       6.135  -1.705  40.976  1.00 95.96           C
ATOM   3099  CD1 PHE A 404       7.373  -1.235  40.601  1.00 95.96           C
ATOM   3100  CD2 PHE A 404       6.063  -2.675  41.948  1.00 95.96           C
ATOM   3101  CE1 PHE A 404       8.517  -1.741  41.171  1.00 95.96           C
ATOM   3102  CE2 PHE A 404       7.205  -3.184  42.523  1.00 95.96           C
ATOM   3103  CZ  PHE A 404       8.436  -2.718  42.134  1.00 95.96           C
ATOM   3104  C   PHE A 404       4.298  -3.211  39.130  1.00 95.96           C
ATOM   3105  O   PHE A 404       3.272  -3.562  39.713  1.00 95.96           O
ATOM   3106  N   GLY A 405       5.187  -4.103  38.635  1.00 37.13           N
ATOM   3107  CA  GLY A 405       4.965  -5.519  38.760  1.00 37.13           C
ATOM   3108  C   GLY A 405       4.401  -6.097  37.492  1.00 37.13           C
ATOM   3109  O   GLY A 405       4.150  -7.298  37.412  1.00 37.13           O
ATOM   3110  N   TYR A 406       4.212  -5.269  36.450  1.00 63.02           N
ATOM   3111  CA  TYR A 406       3.648  -5.731  35.212  1.00 63.02           C
ATOM   3112  CB  TYR A 406       3.509  -4.590  34.188  1.00 63.02           C
ATOM   3113  CG  TYR A 406       2.909  -5.138  32.941  1.00 63.02           C
ATOM   3114  CD1 TYR A 406       1.551  -5.312  32.840  1.00 63.02           C
ATOM   3115  CD2 TYR A 406       3.709  -5.466  31.867  1.00 63.02           C
ATOM   3116  CE1 TYR A 406       0.988  -5.813  31.688  1.00 63.02           C
ATOM   3117  CE2 TYR A 406       3.153  -5.966  30.715  1.00 63.02           C
ATOM   3118  CZ  TYR A 406       1.793  -6.141  30.624  1.00 63.02           C
ATOM   3119  OH  TYR A 406       1.225  -6.656  29.440  1.00 63.02           O
ATOM   3120  C   TYR A 406       4.555  -6.779  34.630  1.00 63.02           C
ATOM   3121  O   TYR A 406       4.090  -7.761  34.058  1.00 63.02           O
ATOM   3122  N   SER A 407       5.887  -6.589  34.715  1.00 84.22           N
ATOM   3123  CA  SER A 407       6.778  -7.591  34.187  1.00 84.22           C
ATOM   3124  CB  SER A 407       7.485  -7.145  32.895  1.00 84.22           C
ATOM   3125  OG  SER A 407       8.345  -8.171  32.420  1.00 84.22           O
ATOM   3126  C   SER A 407       7.835  -7.860  35.219  1.00 84.22           C
ATOM   3127  O   SER A 407       8.350  -6.933  35.841  1.00 84.22           O
ATOM   3128  N   MET A 408       8.196  -9.148  35.422  1.00 57.90           N
ATOM   3129  CA  MET A 408       9.160  -9.469  36.438  1.00 57.90           C
ATOM   3130  CB  MET A 408       8.513  -9.943  37.749  1.00 57.90           C
ATOM   3131  CG  MET A 408       7.659  -8.886  38.441  1.00 57.90           C
ATOM   3132  SD  MET A 408       6.863  -9.472  39.966  1.00 57.90           S
ATOM   3133  CE  MET A 408       5.627 -10.502  39.123  1.00 57.90           C
ATOM   3134  C   MET A 408      10.010 -10.616  35.986  1.00 57.90           C
ATOM   3135  O   MET A 408       9.589 -11.436  35.172  1.00 57.90           O
ATOM   3136  N   LYS A 409      11.255 -10.688  36.506  1.00122.39           N
ATOM   3137  CA  LYS A 409      12.112 -11.803  36.209  1.00122.39           C
ATOM   3138  CB  LYS A 409      13.045 -11.570  35.006  1.00122.39           C
ATOM   3139  CG  LYS A 409      13.744 -12.841  34.515  1.00122.39           C
ATOM   3140  CD  LYS A 409      12.780 -13.864  33.910  1.00122.39           C
ATOM   3141  CE  LYS A 409      13.479 -15.051  33.246  1.00122.39           C
ATOM   3142  NZ  LYS A 409      14.132 -15.899  34.265  1.00122.39           N
ATOM   3143  C   LYS A 409      12.980 -12.039  37.410  1.00122.39           C
ATOM   3144  O   LYS A 409      13.508 -11.097  38.001  1.00122.39           O
ATOM   3145  N   GLY A 410      13.165 -13.321  37.794  1.00 51.11           N
ATOM   3146  CA  GLY A 410      13.966 -13.625  38.947  1.00 51.11           C
ATOM   3147  C   GLY A 410      14.835 -14.809  38.639  1.00 51.11           C
ATOM   3148  O   GLY A 410      15.046 -15.168  37.482  1.00 51.11           O
ATOM   3149  N   ALA A 411      15.344 -15.452  39.709  1.00 62.78           N
ATOM   3150  CA  ALA A 411      16.171 -16.627  39.651  1.00 62.78           C
ATOM   3151  CB  ALA A 411      15.550 -17.756  38.811  1.00 62.78           C
ATOM   3152  C   ALA A 411      17.549 -16.361  39.109  1.00 62.78           C
ATOM   3153  O   ALA A 411      18.213 -17.294  38.659  1.00 62.78           O
ATOM   3154  N   THR A 412      18.036 -15.103  39.149  1.00 48.45           N
ATOM   3155  CA  THR A 412      19.384 -14.828  38.715  1.00 48.45           C
ATOM   3156  CB  THR A 412      19.442 -13.984  37.475  1.00 48.45           C
ATOM   3157  OG1 THR A 412      18.774 -14.638  36.406  1.00 48.45           O
ATOM   3158  CG2 THR A 412      20.914 -13.731  37.110  1.00 48.45           C
ATOM   3159  C   THR A 412      20.057 -14.052  39.812  1.00 48.45           C
ATOM   3160  O   THR A 412      19.472 -13.126  40.370  1.00 48.45           O
ATOM   3161  N   ASP A 413      21.319 -14.402  40.143  1.00 66.94           N
ATOM   3162  CA  ASP A 413      22.020 -13.754  41.222  1.00 66.94           C
ATOM   3163  CB  ASP A 413      22.842 -14.753  42.051  1.00 66.94           C
ATOM   3164  CG  ASP A 413      23.400 -14.034  43.263  1.00 66.94           C
ATOM   3165  OD1 ASP A 413      22.873 -12.941  43.601  1.00 66.94           O
ATOM   3166  OD2 ASP A 413      24.369 -14.568  43.864  1.00 66.94           O
ATOM   3167  C   ASP A 413      22.981 -12.750  40.648  1.00 66.94           C
ATOM   3168  O   ASP A 413      24.063 -13.113  40.193  1.00 66.94           O
ATOM   3169  N   VAL A 414      22.592 -11.456  40.633  1.00139.64           N
ATOM   3170  CA  VAL A 414      23.408 -10.409  40.065  1.00139.64           C
ATOM   3171  CB  VAL A 414      22.645  -9.135  39.827  1.00139.64           C
ATOM   3172  CG1 VAL A 414      21.481  -9.439  38.868  1.00139.64           C
ATOM   3173  CG2 VAL A 414      22.231  -8.523  41.175  1.00139.64           C
ATOM   3174  C   VAL A 414      24.620 -10.065  40.903  1.00139.64           C
ATOM   3175  O   VAL A 414      25.712  -9.874  40.371  1.00139.64           O
ATOM   3176  N   ASP A 415      24.446  -9.923  42.234  1.00125.39           N
ATOM   3177  CA  ASP A 415      25.476  -9.534  43.168  1.00125.39           C
ATOM   3178  CB  ASP A 415      24.948  -8.811  44.431  1.00125.39           C
ATOM   3179  CG  ASP A 415      23.928  -9.654  45.180  1.00125.39           C
ATOM   3180  OD1 ASP A 415      23.601 -10.772  44.704  1.00125.39           O
ATOM   3181  OD2 ASP A 415      23.449  -9.170  46.242  1.00125.39           O
ATOM   3182  C   ASP A 415      26.425 -10.648  43.526  1.00125.39           C
ATOM   3183  O   ASP A 415      27.430 -10.408  44.195  1.00125.39           O
ATOM   3184  N   ARG A 416      26.092 -11.901  43.161  1.00151.52           N
ATOM   3185  CA  ARG A 416      26.922 -13.052  43.413  1.00151.52           C
ATOM   3186  CB  ARG A 416      28.321 -12.956  42.782  1.00151.52           C
ATOM   3187  CG  ARG A 416      28.267 -12.899  41.255  1.00151.52           C
ATOM   3188  CD  ARG A 416      29.561 -13.350  40.582  1.00151.52           C
ATOM   3189  NE  ARG A 416      29.614 -14.833  40.718  1.00151.52           N
ATOM   3190  CZ  ARG A 416      30.374 -15.578  39.864  1.00151.52           C
ATOM   3191  NH1 ARG A 416      31.112 -14.964  38.895  1.00151.52           N
ATOM   3192  NH2 ARG A 416      30.392 -16.937  39.981  1.00151.52           N
ATOM   3193  C   ARG A 416      27.057 -13.310  44.883  1.00151.52           C
ATOM   3194  O   ARG A 416      28.093 -13.774  45.357  1.00151.52           O
ATOM   3195  N   ASN A 417      26.006 -12.965  45.646  1.00114.52           N
ATOM   3196  CA  ASN A 417      25.904 -13.221  47.055  1.00114.52           C
ATOM   3197  CB  ASN A 417      25.005 -12.226  47.810  1.00114.52           C
ATOM   3198  CG  ASN A 417      23.568 -12.345  47.340  1.00114.52           C
ATOM   3199  OD1 ASN A 417      23.255 -13.067  46.395  1.00114.52           O
ATOM   3200  ND2 ASN A 417      22.664 -11.596  48.024  1.00114.52           N
ATOM   3201  C   ASN A 417      25.443 -14.629  47.327  1.00114.52           C
ATOM   3202  O   ASN A 417      25.519 -15.103  48.460  1.00114.52           O
ATOM   3203  N   GLY A 418      24.874 -15.320  46.320  1.00 44.34           N
ATOM   3204  CA  GLY A 418      24.415 -16.667  46.530  1.00 44.34           C
ATOM   3205  C   GLY A 418      22.917 -16.680  46.611  1.00 44.34           C
ATOM   3206  O   GLY A 418      22.302 -17.747  46.635  1.00 44.34           O
ATOM   3207  N   TYR A 419      22.286 -15.492  46.648  1.00 81.24           N
ATOM   3208  CA  TYR A 419      20.850 -15.432  46.705  1.00 81.24           C
ATOM   3209  CB  TYR A 419      20.321 -14.591  47.878  1.00 81.24           C
ATOM   3210  CG  TYR A 419      20.658 -15.280  49.155  1.00 81.24           C
ATOM   3211  CD1 TYR A 419      21.920 -15.197  49.696  1.00 81.24           C
ATOM   3212  CD2 TYR A 419      19.698 -16.003  49.823  1.00 81.24           C
ATOM   3213  CE1 TYR A 419      22.221 -15.831  50.878  1.00 81.24           C
ATOM   3214  CE2 TYR A 419      19.993 -16.639  51.005  1.00 81.24           C
ATOM   3215  CZ  TYR A 419      21.257 -16.555  51.535  1.00 81.24           C
ATOM   3216  OH  TYR A 419      21.565 -17.205  52.749  1.00 81.24           O
ATOM   3217  C   TYR A 419      20.380 -14.761  45.446  1.00 81.24           C
ATOM   3218  O   TYR A 419      20.922 -13.736  45.039  1.00 81.24           O
ATOM   3219  N   PRO A 420      19.379 -15.313  44.810  1.00 83.10           N
ATOM   3220  CA  PRO A 420      18.875 -14.773  43.573  1.00 83.10           C
ATOM   3221  CD  PRO A 420      19.013 -16.706  44.989  1.00 83.10           C
ATOM   3222  CB  PRO A 420      18.024 -15.879  42.941  1.00 83.10           C
ATOM   3223  CG  PRO A 420      17.785 -16.885  44.081  1.00 83.10           C
ATOM   3224  C   PRO A 420      18.144 -13.487  43.782  1.00 83.10           C
ATOM   3225  O   PRO A 420      17.515 -13.313  44.824  1.00 83.10           O
ATOM   3226  N   ASP A 421      18.229 -12.569  42.799  1.00 70.50           N
ATOM   3227  CA  ASP A 421      17.621 -11.277  42.917  1.00 70.50           C
ATOM   3228  CB  ASP A 421      18.589 -10.159  42.518  1.00 70.50           C
ATOM   3229  CG  ASP A 421      19.759 -10.266  43.486  1.00 70.50           C
ATOM   3230  OD1 ASP A 421      19.517 -10.590  44.680  1.00 70.50           O
ATOM   3231  OD2 ASP A 421      20.915 -10.050  43.039  1.00 70.50           O
ATOM   3232  C   ASP A 421      16.392 -11.195  42.055  1.00 70.50           C
ATOM   3233  O   ASP A 421      16.056 -12.136  41.337  1.00 70.50           O
ATOM   3234  N   LEU A 422      15.685 -10.042  42.111  1.00 75.63           N
ATOM   3235  CA  LEU A 422      14.454  -9.871  41.383  1.00 75.63           C
ATOM   3236  CB  LEU A 422      13.231  -9.959  42.319  1.00 75.63           C
ATOM   3237  CG  LEU A 422      11.865  -9.698  41.659  1.00 75.63           C
ATOM   3238  CD1 LEU A 422      11.562 -10.718  40.550  1.00 75.63           C
ATOM   3239  CD2 LEU A 422      10.754  -9.619  42.721  1.00 75.63           C
ATOM   3240  C   LEU A 422      14.409  -8.528  40.709  1.00 75.63           C
ATOM   3241  O   LEU A 422      14.705  -7.499  41.315  1.00 75.63           O
ATOM   3242  N   VAL A 423      14.013  -8.511  39.416  1.00 98.30           N
ATOM   3243  CA  VAL A 423      13.879  -7.275  38.695  1.00 98.30           C
ATOM   3244  CB  VAL A 423      14.571  -7.283  37.361  1.00 98.30           C
ATOM   3245  CG1 VAL A 423      16.083  -7.437  37.601  1.00 98.30           C
ATOM   3246  CG2 VAL A 423      13.970  -8.401  36.492  1.00 98.30           C
ATOM   3247  C   VAL A 423      12.417  -7.060  38.451  1.00 98.30           C
ATOM   3248  O   VAL A 423      11.717  -7.960  37.990  1.00 98.30           O
ATOM   3249  N   VAL A 424      11.913  -5.850  38.774  1.00 52.55           N
ATOM   3250  CA  VAL A 424      10.518  -5.573  38.571  1.00 52.55           C
ATOM   3251  CB  VAL A 424       9.788  -5.282  39.847  1.00 52.55           C
ATOM   3252  CG1 VAL A 424       8.320  -4.972  39.512  1.00 52.55           C
ATOM   3253  CG2 VAL A 424       9.976  -6.473  40.802  1.00 52.55           C
ATOM   3254  C   VAL A 424      10.393  -4.355  37.707  1.00 52.55           C
ATOM   3255  O   VAL A 424      11.019  -3.328  37.964  1.00 52.55           O
ATOM   3256  N   GLY A 425       9.548  -4.429  36.660  1.00 50.83           N
ATOM   3257  CA  GLY A 425       9.403  -3.301  35.785  1.00 50.83           C
ATOM   3258  C   GLY A 425       8.157  -2.548  36.141  1.00 50.83           C
ATOM   3259  O   GLY A 425       7.207  -3.110  36.687  1.00 50.83           O
ATOM   3260  N   ALA A 426       8.170  -1.221  35.882  1.00 87.88           N
ATOM   3261  CA  ALA A 426       6.990  -0.411  36.027  1.00 87.88           C
ATOM   3262  CB  ALA A 426       7.008   0.467  37.290  1.00 87.88           C
ATOM   3263  C   ALA A 426       6.993   0.511  34.842  1.00 87.88           C
ATOM   3264  O   ALA A 426       7.443   1.650  34.939  1.00 87.88           O
ATOM   3265  N   PHE A 427       6.397   0.070  33.717  1.00100.41           N
ATOM   3266  CA  PHE A 427       6.496   0.775  32.466  1.00100.41           C
ATOM   3267  CB  PHE A 427       6.110  -0.059  31.223  1.00100.41           C
ATOM   3268  CG  PHE A 427       4.656  -0.382  31.203  1.00100.41           C
ATOM   3269  CD1 PHE A 427       3.765   0.478  30.606  1.00100.41           C
ATOM   3270  CD2 PHE A 427       4.185  -1.550  31.755  1.00100.41           C
ATOM   3271  CE1 PHE A 427       2.422   0.186  30.574  1.00100.41           C
ATOM   3272  CE2 PHE A 427       2.843  -1.848  31.726  1.00100.41           C
ATOM   3273  CZ  PHE A 427       1.957  -0.979  31.135  1.00100.41           C
ATOM   3274  C   PHE A 427       5.745   2.073  32.461  1.00100.41           C
ATOM   3275  O   PHE A 427       6.117   2.998  31.741  1.00100.41           O
ATOM   3276  N   GLY A 428       4.654   2.189  33.237  1.00 56.28           N
ATOM   3277  CA  GLY A 428       3.863   3.390  33.195  1.00 56.28           C
ATOM   3278  C   GLY A 428       4.704   4.588  33.546  1.00 56.28           C
ATOM   3279  O   GLY A 428       4.427   5.696  33.090  1.00 56.28           O
ATOM   3280  N   VAL A 429       5.635   4.412  34.500  1.00131.93           N
ATOM   3281  CA  VAL A 429       6.607   5.365  34.976  1.00131.93           C
ATOM   3282  CB  VAL A 429       6.883   5.204  36.435  1.00131.93           C
ATOM   3283  CG1 VAL A 429       5.611   5.605  37.201  1.00131.93           C
ATOM   3284  CG2 VAL A 429       7.281   3.748  36.684  1.00131.93           C
ATOM   3285  C   VAL A 429       7.897   5.358  34.196  1.00131.93           C
ATOM   3286  O   VAL A 429       8.754   6.208  34.431  1.00131.93           O
ATOM   3287  N   ASP A 430       8.111   4.368  33.304  1.00 85.04           N
ATOM   3288  CA  ASP A 430       9.352   4.255  32.578  1.00 85.04           C
ATOM   3289  CB  ASP A 430       9.714   5.537  31.811  1.00 85.04           C
ATOM   3290  CG  ASP A 430       8.714   5.698  30.681  1.00 85.04           C
ATOM   3291  OD1 ASP A 430       8.553   4.731  29.893  1.00 85.04           O
ATOM   3292  OD2 ASP A 430       8.083   6.784  30.600  1.00 85.04           O
ATOM   3293  C   ASP A 430      10.487   3.960  33.516  1.00 85.04           C
ATOM   3294  O   ASP A 430      11.551   4.572  33.428  1.00 85.04           O
ATOM   3295  N   ARG A 431      10.289   3.002  34.449  1.00 96.12           N
ATOM   3296  CA  ARG A 431      11.357   2.667  35.350  1.00 96.12           C
ATOM   3297  CB  ARG A 431      11.217   3.318  36.728  1.00 96.12           C
ATOM   3298  CG  ARG A 431      11.275   4.841  36.677  1.00 96.12           C
ATOM   3299  CD  ARG A 431      10.911   5.477  38.011  1.00 96.12           C
ATOM   3300  NE  ARG A 431      10.682   6.926  37.777  1.00 96.12           N
ATOM   3301  CZ  ARG A 431      11.700   7.802  37.996  1.00 96.12           C
ATOM   3302  NH1 ARG A 431      12.924   7.331  38.368  1.00 96.12           N
ATOM   3303  NH2 ARG A 431      11.490   9.142  37.861  1.00 96.12           N
ATOM   3304  C   ARG A 431      11.406   1.185  35.569  1.00 96.12           C
ATOM   3305  O   ARG A 431      10.453   0.459  35.283  1.00 96.12           O
ATOM   3306  N   ALA A 432      12.574   0.707  36.053  1.00 45.58           N
ATOM   3307  CA  ALA A 432      12.771  -0.671  36.407  1.00 45.58           C
ATOM   3308  CB  ALA A 432      13.621  -1.453  35.393  1.00 45.58           C
ATOM   3309  C   ALA A 432      13.532  -0.657  37.703  1.00 45.58           C
ATOM   3310  O   ALA A 432      14.409   0.186  37.898  1.00 45.58           O
ATOM   3311  N   VAL A 433      13.219  -1.594  38.625  1.00 62.85           N
ATOM   3312  CA  VAL A 433      13.864  -1.574  39.915  1.00 62.85           C
ATOM   3313  CB  VAL A 433      12.888  -1.312  41.033  1.00 62.85           C
ATOM   3314  CG1 VAL A 433      13.641  -1.320  42.374  1.00 62.85           C
ATOM   3315  CG2 VAL A 433      12.111  -0.021  40.740  1.00 62.85           C
ATOM   3316  C   VAL A 433      14.439  -2.932  40.203  1.00 62.85           C
ATOM   3317  O   VAL A 433      13.792  -3.955  39.972  1.00 62.85           O
ATOM   3318  N   LEU A 434      15.674  -2.974  40.753  1.00 62.60           N
ATOM   3319  CA  LEU A 434      16.289  -4.230  41.087  1.00 62.60           C
ATOM   3320  CB  LEU A 434      17.753  -4.321  40.619  1.00 62.60           C
ATOM   3321  CG  LEU A 434      18.445  -5.652  40.963  1.00 62.60           C
ATOM   3322  CD1 LEU A 434      17.762  -6.841  40.272  1.00 62.60           C
ATOM   3323  CD2 LEU A 434      19.953  -5.583  40.672  1.00 62.60           C
ATOM   3324  C   LEU A 434      16.288  -4.403  42.579  1.00 62.60           C
ATOM   3325  O   LEU A 434      16.793  -3.555  43.313  1.00 62.60           O
ATOM   3326  N   TYR A 435      15.734  -5.537  43.068  1.00 95.41           N
ATOM   3327  CA  TYR A 435      15.713  -5.797  44.486  1.00 95.41           C
ATOM   3328  CB  TYR A 435      14.363  -6.281  45.055  1.00 95.41           C
ATOM   3329  CG  TYR A 435      13.333  -5.213  44.914  1.00 95.41           C
ATOM   3330  CD1 TYR A 435      13.340  -4.117  45.743  1.00 95.41           C
ATOM   3331  CD2 TYR A 435      12.365  -5.293  43.943  1.00 95.41           C
ATOM   3332  CE1 TYR A 435      12.394  -3.126  45.617  1.00 95.41           C
ATOM   3333  CE2 TYR A 435      11.415  -4.306  43.813  1.00 95.41           C
ATOM   3334  CZ  TYR A 435      11.425  -3.219  44.652  1.00 95.41           C
ATOM   3335  OH  TYR A 435      10.454  -2.204  44.521  1.00 95.41           O
ATOM   3336  C   TYR A 435      16.674  -6.921  44.729  1.00 95.41           C
ATOM   3337  O   TYR A 435      16.615  -7.951  44.060  1.00 95.41           O
ATOM   3338  N   ARG A 436      17.591  -6.745  45.703  1.00102.09           N
ATOM   3339  CA  ARG A 436      18.591  -7.738  45.975  1.00102.09           C
ATOM   3340  CB  ARG A 436      19.990  -7.137  46.191  1.00102.09           C
ATOM   3341  CG  ARG A 436      20.577  -6.558  44.903  1.00102.09           C
ATOM   3342  CD  ARG A 436      21.945  -5.891  45.063  1.00102.09           C
ATOM   3343  NE  ARG A 436      21.745  -4.605  45.789  1.00102.09           N
ATOM   3344  CZ  ARG A 436      22.096  -4.483  47.102  1.00102.09           C
ATOM   3345  NH1 ARG A 436      22.684  -5.527  47.756  1.00102.09           N
ATOM   3346  NH2 ARG A 436      21.873  -3.306  47.756  1.00102.09           N
ATOM   3347  C   ARG A 436      18.216  -8.501  47.206  1.00102.09           C
ATOM   3348  O   ARG A 436      17.689  -7.941  48.167  1.00102.09           O
ATOM   3349  N   ALA A 437      18.469  -9.828  47.188  1.00 57.08           N
ATOM   3350  CA  ALA A 437      18.119 -10.664  48.300  1.00 57.08           C
ATOM   3351  CB  ALA A 437      17.914 -12.138  47.913  1.00 57.08           C
ATOM   3352  C   ALA A 437      19.190 -10.607  49.343  1.00 57.08           C
ATOM   3353  O   ALA A 437      20.378 -10.726  49.052  1.00 57.08           O
ATOM   3354  N   ARG A 438      18.770 -10.445  50.611  1.00133.99           N
ATOM   3355  CA  ARG A 438      19.663 -10.378  51.730  1.00133.99           C
ATOM   3356  CB  ARG A 438      19.016  -9.671  52.934  1.00133.99           C
ATOM   3357  CG  ARG A 438      18.599  -8.233  52.622  1.00133.99           C
ATOM   3358  CD  ARG A 438      17.573  -7.657  53.601  1.00133.99           C
ATOM   3359  NE  ARG A 438      18.285  -7.276  54.851  1.00133.99           N
ATOM   3360  CZ  ARG A 438      17.597  -6.651  55.850  1.00133.99           C
ATOM   3361  NH1 ARG A 438      16.262  -6.406  55.707  1.00133.99           N
ATOM   3362  NH2 ARG A 438      18.242  -6.266  56.989  1.00133.99           N
ATOM   3363  C   ARG A 438      19.985 -11.785  52.147  1.00133.99           C
ATOM   3364  O   ARG A 438      19.161 -12.686  52.001  1.00133.99           O
ATOM   3365  N   PRO A 439      21.168 -12.002  52.663  1.00 88.59           N
ATOM   3366  CA  PRO A 439      21.530 -13.317  53.122  1.00 88.59           C
ATOM   3367  CD  PRO A 439      22.327 -11.242  52.223  1.00 88.59           C
ATOM   3368  CB  PRO A 439      23.033 -13.264  53.378  1.00 88.59           C
ATOM   3369  CG  PRO A 439      23.528 -12.188  52.392  1.00 88.59           C
ATOM   3370  C   PRO A 439      20.704 -13.653  54.320  1.00 88.59           C
ATOM   3371  O   PRO A 439      20.306 -12.745  55.047  1.00 88.59           O
ATOM   3372  N   VAL A 440      20.418 -14.949  54.544  1.00 66.72           N
ATOM   3373  CA  VAL A 440      19.573 -15.293  55.648  1.00 66.72           C
ATOM   3374  CB  VAL A 440      18.412 -16.159  55.246  1.00 66.72           C
ATOM   3375  CG1 VAL A 440      17.574 -16.477  56.494  1.00 66.72           C
ATOM   3376  CG2 VAL A 440      17.619 -15.428  54.148  1.00 66.72           C
ATOM   3377  C   VAL A 440      20.386 -16.051  56.646  1.00 66.72           C
ATOM   3378  O   VAL A 440      21.108 -16.987  56.307  1.00 66.72           O
ATOM   3379  N   VAL A 441      20.286 -15.654  57.927  1.00 53.29           N
ATOM   3380  CA  VAL A 441      21.048 -16.355  58.913  1.00 53.29           C
ATOM   3381  CB  VAL A 441      21.795 -15.450  59.846  1.00 53.29           C
ATOM   3382  CG1 VAL A 441      22.512 -16.315  60.896  1.00 53.29           C
ATOM   3383  CG2 VAL A 441      22.740 -14.564  59.016  1.00 53.29           C
ATOM   3384  C   VAL A 441      20.105 -17.171  59.732  1.00 53.29           C
ATOM   3385  O   VAL A 441      19.111 -16.665  60.253  1.00 53.29           O
ATOM   3386  N   THR A 442      20.415 -18.475  59.864  1.00 54.01           N
ATOM   3387  CA  THR A 442      19.600 -19.369  60.629  1.00 54.01           C
ATOM   3388  CB  THR A 442      19.476 -20.730  60.007  1.00 54.01           C
ATOM   3389  OG1 THR A 442      18.908 -20.625  58.710  1.00 54.01           O
ATOM   3390  CG2 THR A 442      18.596 -21.612  60.908  1.00 54.01           C
ATOM   3391  C   THR A 442      20.303 -19.526  61.930  1.00 54.01           C
ATOM   3392  O   THR A 442      21.505 -19.781  61.971  1.00 54.01           O
ATOM   3393  N   VAL A 443      19.567 -19.359  63.041  1.00123.33           N
ATOM   3394  CA  VAL A 443      20.234 -19.411  64.303  1.00123.33           C
ATOM   3395  CB  VAL A 443      20.068 -18.145  65.089  1.00123.33           C
ATOM   3396  CG1 VAL A 443      18.583 -17.991  65.452  1.00123.33           C
ATOM   3397  CG2 VAL A 443      21.016 -18.177  66.297  1.00123.33           C
ATOM   3398  C   VAL A 443      19.694 -20.543  65.117  1.00123.33           C
ATOM   3399  O   VAL A 443      18.486 -20.780  65.163  1.00123.33           O
ATOM   3400  N   ASN A 444      20.614 -21.286  65.770  1.00 73.15           N
ATOM   3401  CA  ASN A 444      20.263 -22.382  66.625  1.00 73.15           C
ATOM   3402  CB  ASN A 444      21.119 -23.638  66.379  1.00 73.15           C
ATOM   3403  CG  ASN A 444      20.891 -24.117  64.952  1.00 73.15           C
ATOM   3404  OD1 ASN A 444      21.831 -24.226  64.165  1.00 73.15           O
ATOM   3405  ND2 ASN A 444      19.609 -24.411  64.605  1.00 73.15           N
ATOM   3406  C   ASN A 444      20.573 -21.928  68.016  1.00 73.15           C
ATOM   3407  O   ASN A 444      21.739 -21.791  68.389  1.00 73.15           O
ATOM   3408  N   ALA A 445      19.528 -21.697  68.832  1.00 56.44           N
ATOM   3409  CA  ALA A 445      19.771 -21.216  70.158  1.00 56.44           C
ATOM   3410  CB  ALA A 445      18.923 -19.988  70.525  1.00 56.44           C
ATOM   3411  C   ALA A 445      19.414 -22.303  71.119  1.00 56.44           C
ATOM   3412  O   ALA A 445      18.448 -23.038  70.919  1.00 56.44           O
ATOM   3413  N   GLY A 446      20.205 -22.437  72.200  1.00 55.42           N
ATOM   3414  CA  GLY A 446      19.921 -23.465  73.158  1.00 55.42           C
ATOM   3415  C   GLY A 446      19.803 -22.816  74.500  1.00 55.42           C
ATOM   3416  O   GLY A 446      20.444 -21.801  74.767  1.00 55.42           O
ATOM   3417  N   LEU A 447      18.950 -23.379  75.380  1.00 73.86           N
ATOM   3418  CA  LEU A 447      18.815 -22.831  76.701  1.00 73.86           C
ATOM   3419  CB  LEU A 447      17.673 -21.805  76.808  1.00 73.86           C
ATOM   3420  CG  LEU A 447      17.529 -21.173  78.203  1.00 73.86           C
ATOM   3421  CD1 LEU A 447      18.780 -20.361  78.578  1.00 73.86           C
ATOM   3422  CD2 LEU A 447      16.238 -20.347  78.303  1.00 73.86           C
ATOM   3423  C   LEU A 447      18.520 -23.958  77.647  1.00 73.86           C
ATOM   3424  O   LEU A 447      17.619 -24.761  77.404  1.00 73.86           O
ATOM   3425  N   GLU A 448      19.278 -24.050  78.761  1.00 71.06           N
ATOM   3426  CA  GLU A 448      19.037 -25.110  79.704  1.00 71.06           C
ATOM   3427  CB  GLU A 448      20.111 -26.212  79.714  1.00 71.06           C
ATOM   3428  CG  GLU A 448      20.153 -27.063  78.444  1.00 71.06           C
ATOM   3429  CD  GLU A 448      21.233 -28.120  78.633  1.00 71.06           C
ATOM   3430  OE1 GLU A 448      21.403 -28.590  79.791  1.00 71.06           O
ATOM   3431  OE2 GLU A 448      21.894 -28.479  77.624  1.00 71.06           O
ATOM   3432  C   GLU A 448      19.034 -24.535  81.085  1.00 71.06           C
ATOM   3433  O   GLU A 448      19.739 -23.567  81.369  1.00 71.06           O
ATOM   3434  N   VAL A 449      18.212 -25.120  81.982  1.00 66.97           N
ATOM   3435  CA  VAL A 449      18.181 -24.653  83.335  1.00 66.97           C
ATOM   3436  CB  VAL A 449      16.885 -23.974  83.674  1.00 66.97           C
ATOM   3437  CG1 VAL A 449      16.918 -23.517  85.142  1.00 66.97           C
ATOM   3438  CG2 VAL A 449      16.659 -22.840  82.659  1.00 66.97           C
ATOM   3439  C   VAL A 449      18.310 -25.846  84.227  1.00 66.97           C
ATOM   3440  O   VAL A 449      17.481 -26.756  84.197  1.00 66.97           O
ATOM   3441  N   TYR A 450      19.379 -25.886  85.043  1.00 93.24           N
ATOM   3442  CA  TYR A 450      19.519 -26.974  85.962  1.00 93.24           C
ATOM   3443  CB  TYR A 450      20.552 -28.035  85.527  1.00 93.24           C
ATOM   3444  CG  TYR A 450      21.747 -27.363  84.948  1.00 93.24           C
ATOM   3445  CD1 TYR A 450      21.733 -27.011  83.617  1.00 93.24           C
ATOM   3446  CD2 TYR A 450      22.868 -27.094  85.699  1.00 93.24           C
ATOM   3447  CE1 TYR A 450      22.813 -26.397  83.034  1.00 93.24           C
ATOM   3448  CE2 TYR A 450      23.954 -26.479  85.121  1.00 93.24           C
ATOM   3449  CZ  TYR A 450      23.927 -26.130  83.789  1.00 93.24           C
ATOM   3450  OH  TYR A 450      25.041 -25.500  83.196  1.00 93.24           O
ATOM   3451  C   TYR A 450      19.845 -26.428  87.312  1.00 93.24           C
ATOM   3452  O   TYR A 450      20.714 -25.569  87.454  1.00 93.24           O
ATOM   3453  N   PRO A 451      19.152 -26.882  88.327  1.00 86.19           N
ATOM   3454  CA  PRO A 451      18.066 -27.822  88.193  1.00 86.19           C
ATOM   3455  CD  PRO A 451      19.756 -26.938  89.647  1.00 86.19           C
ATOM   3456  CB  PRO A 451      17.983 -28.570  89.524  1.00 86.19           C
ATOM   3457  CG  PRO A 451      18.716 -27.656  90.519  1.00 86.19           C
ATOM   3458  C   PRO A 451      16.780 -27.131  87.855  1.00 86.19           C
ATOM   3459  O   PRO A 451      16.685 -25.914  88.007  1.00 86.19           O
ATOM   3460  N   SER A 452      15.786 -27.900  87.369  1.00 53.70           N
ATOM   3461  CA  SER A 452      14.487 -27.380  87.056  1.00 53.70           C
ATOM   3462  CB  SER A 452      13.627 -28.365  86.246  1.00 53.70           C
ATOM   3463  OG  SER A 452      13.345 -29.521  87.021  1.00 53.70           O
ATOM   3464  C   SER A 452      13.745 -27.072  88.324  1.00 53.70           C
ATOM   3465  O   SER A 452      12.974 -26.114  88.378  1.00 53.70           O
ATOM   3466  N   ILE A 453      13.954 -27.869  89.393  1.00170.01           N
ATOM   3467  CA  ILE A 453      13.201 -27.630  90.593  1.00170.01           C
ATOM   3468  CB  ILE A 453      12.515 -28.866  91.128  1.00170.01           C
ATOM   3469  CG1 ILE A 453      13.497 -29.981  91.542  1.00170.01           C
ATOM   3470  CG2 ILE A 453      11.503 -29.310  90.058  1.00170.01           C
ATOM   3471  CD1 ILE A 453      14.074 -29.836  92.951  1.00170.01           C
ATOM   3472  C   ILE A 453      14.118 -27.037  91.614  1.00170.01           C
ATOM   3473  O   ILE A 453      15.185 -27.574  91.901  1.00170.01           O
ATOM   3474  N   LEU A 454      13.721 -25.873  92.167  1.00131.98           N
ATOM   3475  CA  LEU A 454      14.551 -25.177  93.100  1.00131.98           C
ATOM   3476  CB  LEU A 454      14.675 -23.675  92.792  1.00131.98           C
ATOM   3477  CG  LEU A 454      15.266 -23.358  91.403  1.00131.98           C
ATOM   3478  CD1 LEU A 454      15.354 -21.842  91.174  1.00131.98           C
ATOM   3479  CD2 LEU A 454      16.606 -24.072  91.178  1.00131.98           C
ATOM   3480  C   LEU A 454      13.932 -25.279  94.447  1.00131.98           C
ATOM   3481  O   LEU A 454      12.747 -24.996  94.619  1.00131.98           O
ATOM   3482  N   ASN A 455      14.739 -25.701  95.438  1.00161.48           N
ATOM   3483  CA  ASN A 455      14.257 -25.810  96.777  1.00161.48           C
ATOM   3484  CB  ASN A 455      15.088 -26.771  97.650  1.00161.48           C
ATOM   3485  CG  ASN A 455      14.353 -27.022  98.962  1.00161.48           C
ATOM   3486  OD1 ASN A 455      14.382 -26.200  99.875  1.00161.48           O
ATOM   3487  ND2 ASN A 455      13.667 -28.192  99.062  1.00161.48           N
ATOM   3488  C   ASN A 455      14.317 -24.441  97.370  1.00161.48           C
ATOM   3489  O   ASN A 455      15.110 -23.598  96.954  1.00161.48           O
ATOM   3490  N   GLN A 456      13.438 -24.185  98.351  1.00193.17           N
ATOM   3491  CA  GLN A 456      13.348 -22.912  98.999  1.00193.17           C
ATOM   3492  CB  GLN A 456      12.175 -22.838  99.992  1.00193.17           C
ATOM   3493  CG  GLN A 456      11.890 -21.423 100.497  1.00193.17           C
ATOM   3494  CD  GLN A 456      11.263 -20.649  99.346  1.00193.17           C
ATOM   3495  OE1 GLN A 456      10.334 -21.124  98.694  1.00193.17           O
ATOM   3496  NE2 GLN A 456      11.793 -19.426  99.079  1.00193.17           N
ATOM   3497  C   GLN A 456      14.607 -22.678  99.762  1.00193.17           C
ATOM   3498  O   GLN A 456      15.101 -21.552  99.834  1.00193.17           O
ATOM   3499  N   ASP A 457      15.147 -23.745 100.380  1.00181.57           N
ATOM   3500  CA  ASP A 457      16.341 -23.580 101.146  1.00181.57           C
ATOM   3501  CB  ASP A 457      16.130 -23.781 102.656  1.00181.57           C
ATOM   3502  CG  ASP A 457      17.416 -23.371 103.361  1.00181.57           C
ATOM   3503  OD1 ASP A 457      18.316 -22.816 102.675  1.00181.57           O
ATOM   3504  OD2 ASP A 457      17.520 -23.610 104.592  1.00181.57           O
ATOM   3505  C   ASP A 457      17.347 -24.599 100.711  1.00181.57           C
ATOM   3506  O   ASP A 457      17.709 -25.488 101.476  1.00181.57           O
ATOM   3507  N   ASN A 458      17.829 -24.505  99.461  1.00145.08           N
ATOM   3508  CA  ASN A 458      18.866 -25.382  98.998  1.00145.08           C
ATOM   3509  CB  ASN A 458      18.569 -25.990  97.620  1.00145.08           C
ATOM   3510  CG  ASN A 458      19.762 -26.838  97.208  1.00145.08           C
ATOM   3511  OD1 ASN A 458      20.263 -27.655  97.979  1.00145.08           O
ATOM   3512  ND2 ASN A 458      20.245 -26.622  95.955  1.00145.08           N
ATOM   3513  C   ASN A 458      20.055 -24.500  98.830  1.00145.08           C
ATOM   3514  O   ASN A 458      20.173 -23.813  97.817  1.00145.08           O
ATOM   3515  N   LYS A 459      20.984 -24.523  99.807  1.00107.91           N
ATOM   3516  CA  LYS A 459      22.072 -23.589  99.760  1.00107.91           C
ATOM   3517  CB  LYS A 459      22.563 -23.167 101.155  1.00107.91           C
ATOM   3518  CG  LYS A 459      21.537 -22.370 101.965  1.00107.91           C
ATOM   3519  CD  LYS A 459      21.917 -22.225 103.440  1.00107.91           C
ATOM   3520  CE  LYS A 459      20.938 -21.380 104.257  1.00107.91           C
ATOM   3521  NZ  LYS A 459      21.396 -21.299 105.662  1.00107.91           N
ATOM   3522  C   LYS A 459      23.239 -24.199  99.063  1.00107.91           C
ATOM   3523  O   LYS A 459      24.056 -24.885  99.675  1.00107.91           O
ATOM   3524  N   ILE A 460      23.276 -24.025  97.730  1.00133.69           N
ATOM   3525  CA  ILE A 460      24.351 -24.444  96.877  1.00133.69           C
ATOM   3526  CB  ILE A 460      23.903 -24.675  95.463  1.00133.69           C
ATOM   3527  CG1 ILE A 460      24.994 -25.419  94.674  1.00133.69           C
ATOM   3528  CG2 ILE A 460      23.496 -23.322  94.859  1.00133.69           C
ATOM   3529  CD1 ILE A 460      24.505 -25.979  93.339  1.00133.69           C
ATOM   3530  C   ILE A 460      25.516 -23.483  96.848  1.00133.69           C
ATOM   3531  O   ILE A 460      26.667 -23.919  96.825  1.00133.69           O
ATOM   3532  N   CYS A 461      25.239 -22.151  96.825  1.00117.93           N
ATOM   3533  CA  CYS A 461      26.233 -21.141  96.516  1.00117.93           C
ATOM   3534  CB  CYS A 461      25.833 -20.415  95.217  1.00117.93           C
ATOM   3535  SG  CYS A 461      24.339 -19.423  95.569  1.00117.93           S
ATOM   3536  C   CYS A 461      26.220 -20.016  97.526  1.00117.93           C
ATOM   3537  O   CYS A 461      25.231 -19.780  98.218  1.00117.93           O
ATOM   3538  N   PRO A 462      27.354 -19.358  97.660  1.00104.55           N
ATOM   3539  CA  PRO A 462      27.416 -18.139  98.436  1.00104.55           C
ATOM   3540  CD  PRO A 462      28.580 -20.132  97.784  1.00104.55           C
ATOM   3541  CB  PRO A 462      28.728 -18.197  99.218  1.00104.55           C
ATOM   3542  CG  PRO A 462      29.601 -19.175  98.414  1.00104.55           C
ATOM   3543  C   PRO A 462      27.362 -16.940  97.525  1.00104.55           C
ATOM   3544  O   PRO A 462      27.749 -17.070  96.364  1.00104.55           O
ATOM   3545  N   LEU A 463      26.944 -15.750  98.022  1.00174.35           N
ATOM   3546  CA  LEU A 463      26.938 -14.591  97.165  1.00174.35           C
ATOM   3547  CB  LEU A 463      25.784 -13.597  97.445  1.00174.35           C
ATOM   3548  CG  LEU A 463      25.791 -12.909  98.819  1.00174.35           C
ATOM   3549  CD1 LEU A 463      26.872 -11.824  98.894  1.00174.35           C
ATOM   3550  CD2 LEU A 463      24.393 -12.393  99.179  1.00174.35           C
ATOM   3551  C   LEU A 463      28.284 -13.928  97.223  1.00174.35           C
ATOM   3552  O   LEU A 463      29.099 -14.208  98.101  1.00174.35           O
ATOM   3553  N   PRO A 464      28.565 -13.103  96.241  1.00135.62           N
ATOM   3554  CA  PRO A 464      29.838 -12.431  96.182  1.00135.62           C
ATOM   3555  CD  PRO A 464      28.042 -13.368  94.916  1.00135.62           C
ATOM   3556  CB  PRO A 464      30.019 -11.987  94.732  1.00135.62           C
ATOM   3557  CG  PRO A 464      29.154 -12.978  93.936  1.00135.62           C
ATOM   3558  C   PRO A 464      29.934 -11.291  97.137  1.00135.62           C
ATOM   3559  O   PRO A 464      28.915 -10.692  97.465  1.00135.62           O
ATOM   3560  N   GLY A 465      31.155 -10.999  97.615  1.00 31.73           N
ATOM   3561  CA  GLY A 465      31.392  -9.931  98.536  1.00 31.73           C
ATOM   3562  C   GLY A 465      31.279 -10.480  99.912  1.00 31.73           C
ATOM   3563  O   GLY A 465      32.196 -10.376 100.722  1.00 31.73           O
ATOM   3564  N   THR A 466      30.131 -11.101 100.218  1.00106.75           N
ATOM   3565  CA  THR A 466      29.991 -11.689 101.510  1.00106.75           C
ATOM   3566  CB  THR A 466      29.013 -10.995 102.417  1.00106.75           C
ATOM   3567  OG1 THR A 466      29.123 -11.514 103.736  1.00106.75           O
ATOM   3568  CG2 THR A 466      27.588 -11.203 101.878  1.00106.75           C
ATOM   3569  C   THR A 466      29.478 -13.059 101.276  1.00106.75           C
ATOM   3570  O   THR A 466      28.636 -13.270 100.409  1.00106.75           O
ATOM   3571  N   ALA A 467      29.952 -14.050 102.042  1.00 52.43           N
ATOM   3572  CA  ALA A 467      29.444 -15.336 101.705  1.00 52.43           C
ATOM   3573  CB  ALA A 467      30.387 -16.485 102.098  1.00 52.43           C
ATOM   3574  C   ALA A 467      28.151 -15.542 102.429  1.00 52.43           C
ATOM   3575  O   ALA A 467      28.122 -16.060 103.543  1.00 52.43           O
ATOM   3576  N   LEU A 468      27.031 -15.162 101.786  1.00 56.17           N
ATOM   3577  CA  LEU A 468      25.746 -15.406 102.367  1.00 56.17           C
ATOM   3578  CB  LEU A 468      24.744 -14.263 102.135  1.00 56.17           C
ATOM   3579  CG  LEU A 468      25.196 -12.928 102.759  1.00 56.17           C
ATOM   3580  CD1 LEU A 468      24.118 -11.845 102.603  1.00 56.17           C
ATOM   3581  CD2 LEU A 468      25.657 -13.117 104.211  1.00 56.17           C
ATOM   3582  C   LEU A 468      25.247 -16.608 101.642  1.00 56.17           C
ATOM   3583  O   LEU A 468      25.245 -16.631 100.413  1.00 56.17           O
ATOM   3584  N   LYS A 469      24.824 -17.650 102.381  1.00117.77           N
ATOM   3585  CA  LYS A 469      24.416 -18.861 101.726  1.00117.77           C
ATOM   3586  CB  LYS A 469      24.307 -20.064 102.677  1.00117.77           C
ATOM   3587  CG  LYS A 469      25.626 -20.446 103.350  1.00117.77           C
ATOM   3588  CD  LYS A 469      26.119 -19.406 104.358  1.00117.77           C
ATOM   3589  CE  LYS A 469      27.298 -19.883 105.210  1.00117.77           C
ATOM   3590  NZ  LYS A 469      26.851 -20.942 106.144  1.00117.77           N
ATOM   3591  C   LYS A 469      23.056 -18.649 101.144  1.00117.77           C
ATOM   3592  O   LYS A 469      22.148 -18.182 101.830  1.00117.77           O
ATOM   3593  N   VAL A 470      22.878 -19.000  99.852  1.00122.11           N
ATOM   3594  CA  VAL A 470      21.593 -18.812  99.241  1.00122.11           C
ATOM   3595  CB  VAL A 470      21.477 -17.519  98.487  1.00122.11           C
ATOM   3596  CG1 VAL A 470      21.619 -16.363  99.490  1.00122.11           C
ATOM   3597  CG2 VAL A 470      22.531 -17.498  97.366  1.00122.11           C
ATOM   3598  C   VAL A 470      21.325 -19.926  98.271  1.00122.11           C
ATOM   3599  O   VAL A 470      22.237 -20.628  97.838  1.00122.11           O
ATOM   3600  N   SER A 471      20.035 -20.141  97.927  1.00120.39           N
ATOM   3601  CA  SER A 471      19.701 -21.148  96.956  1.00120.39           C
ATOM   3602  CB  SER A 471      18.197 -21.467  96.886  1.00120.39           C
ATOM   3603  OG  SER A 471      17.479 -20.331  96.431  1.00120.39           O
ATOM   3604  C   SER A 471      20.125 -20.615  95.616  1.00120.39           C
ATOM   3605  O   SER A 471      19.947 -19.428  95.350  1.00120.39           O
ATOM   3606  N   CYS A 472      20.696 -21.478  94.737  1.00154.44           N
ATOM   3607  CA  CYS A 472      21.190 -21.040  93.450  1.00154.44           C
ATOM   3608  CB  CYS A 472      22.723 -20.839  93.384  1.00154.44           C
ATOM   3609  SG  CYS A 472      23.319 -19.181  93.830  1.00154.44           S
ATOM   3610  C   CYS A 472      20.925 -22.069  92.396  1.00154.44           C
ATOM   3611  O   CYS A 472      20.637 -23.231  92.679  1.00154.44           O
ATOM   3612  N   PHE A 473      21.024 -21.624  91.122  1.00101.21           N
ATOM   3613  CA  PHE A 473      20.876 -22.474  89.976  1.00101.21           C
ATOM   3614  CB  PHE A 473      19.417 -22.612  89.495  1.00101.21           C
ATOM   3615  CG  PHE A 473      18.866 -21.251  89.235  1.00101.21           C
ATOM   3616  CD1 PHE A 473      18.329 -20.514  90.267  1.00101.21           C
ATOM   3617  CD2 PHE A 473      18.876 -20.711  87.969  1.00101.21           C
ATOM   3618  CE1 PHE A 473      17.814 -19.259  90.045  1.00101.21           C
ATOM   3619  CE2 PHE A 473      18.363 -19.456  87.741  1.00101.21           C
ATOM   3620  CZ  PHE A 473      17.831 -18.727  88.778  1.00101.21           C
ATOM   3621  C   PHE A 473      21.707 -21.910  88.865  1.00101.21           C
ATOM   3622  O   PHE A 473      22.060 -20.731  88.863  1.00101.21           O
ATOM   3623  N   ASN A 474      22.048 -22.758  87.875  1.00 65.58           N
ATOM   3624  CA  ASN A 474      22.896 -22.311  86.808  1.00 65.58           C
ATOM   3625  CB  ASN A 474      23.986 -23.328  86.441  1.00 65.58           C
ATOM   3626  CG  ASN A 474      24.934 -23.469  87.625  1.00 65.58           C
ATOM   3627  OD1 ASN A 474      24.914 -22.671  88.560  1.00 65.58           O
ATOM   3628  ND2 ASN A 474      25.796 -24.518  87.584  1.00 65.58           N
ATOM   3629  C   ASN A 474      22.068 -22.094  85.580  1.00 65.58           C
ATOM   3630  O   ASN A 474      21.183 -22.887  85.257  1.00 65.58           O
ATOM   3631  N   VAL A 475      22.337 -20.980  84.868  1.00 62.26           N
ATOM   3632  CA  VAL A 475      21.633 -20.687  83.654  1.00 62.26           C
ATOM   3633  CB  VAL A 475      21.144 -19.268  83.595  1.00 62.26           C
ATOM   3634  CG1 VAL A 475      20.458 -19.029  82.240  1.00 62.26           C
ATOM   3635  CG2 VAL A 475      20.240 -19.011  84.812  1.00 62.26           C
ATOM   3636  C   VAL A 475      22.609 -20.863  82.539  1.00 62.26           C
ATOM   3637  O   VAL A 475      23.645 -20.202  82.493  1.00 62.26           O
ATOM   3638  N   ARG A 476      22.293 -21.759  81.587  1.00155.25           N
ATOM   3639  CA  ARG A 476      23.240 -22.014  80.543  1.00155.25           C
ATOM   3640  CB  ARG A 476      23.732 -23.475  80.538  1.00155.25           C
ATOM   3641  CG  ARG A 476      24.864 -23.783  79.553  1.00155.25           C
ATOM   3642  CD  ARG A 476      25.328 -25.241  79.618  1.00155.25           C
ATOM   3643  NE  ARG A 476      24.595 -26.006  78.569  1.00155.25           N
ATOM   3644  CZ  ARG A 476      25.189 -26.248  77.365  1.00155.25           C
ATOM   3645  NH1 ARG A 476      26.470 -25.832  77.143  1.00155.25           N
ATOM   3646  NH2 ARG A 476      24.511 -26.921  76.390  1.00155.25           N
ATOM   3647  C   ARG A 476      22.580 -21.746  79.233  1.00155.25           C
ATOM   3648  O   ARG A 476      21.389 -22.000  79.054  1.00155.25           O
ATOM   3649  N   PHE A 477      23.342 -21.164  78.287  1.00 82.56           N
ATOM   3650  CA  PHE A 477      22.802 -20.959  76.976  1.00 82.56           C
ATOM   3651  CB  PHE A 477      22.041 -19.629  76.795  1.00 82.56           C
ATOM   3652  CG  PHE A 477      22.945 -18.466  77.022  1.00 82.56           C
ATOM   3653  CD1 PHE A 477      23.265 -18.072  78.300  1.00 82.56           C
ATOM   3654  CD2 PHE A 477      23.450 -17.755  75.957  1.00 82.56           C
ATOM   3655  CE1 PHE A 477      24.088 -16.992  78.512  1.00 82.56           C
ATOM   3656  CE2 PHE A 477      24.274 -16.675  76.162  1.00 82.56           C
ATOM   3657  CZ  PHE A 477      24.593 -16.294  77.442  1.00 82.56           C
ATOM   3658  C   PHE A 477      23.924 -21.029  75.990  1.00 82.56           C
ATOM   3659  O   PHE A 477      25.075 -20.748  76.320  1.00 82.56           O
ATOM   3660  N   CYS A 478      23.613 -21.438  74.743  1.00 66.25           N
ATOM   3661  CA  CYS A 478      24.638 -21.553  73.745  1.00 66.25           C
ATOM   3662  CB  CYS A 478      25.002 -23.011  73.423  1.00 66.25           C
ATOM   3663  SG  CYS A 478      25.504 -23.954  74.892  1.00 66.25           S
ATOM   3664  C   CYS A 478      24.106 -20.963  72.476  1.00 66.25           C
ATOM   3665  O   CYS A 478      22.894 -20.876  72.290  1.00 66.25           O
ATOM   3666  N   LEU A 479      24.999 -20.525  71.561  1.00 75.25           N
ATOM   3667  CA  LEU A 479      24.476 -19.944  70.357  1.00 75.25           C
ATOM   3668  CB  LEU A 479      24.433 -18.408  70.420  1.00 75.25           C
ATOM   3669  CG  LEU A 479      23.676 -17.756  69.252  1.00 75.25           C
ATOM   3670  CD1 LEU A 479      22.195 -18.170  69.265  1.00 75.25           C
ATOM   3671  CD2 LEU A 479      23.861 -16.230  69.252  1.00 75.25           C
ATOM   3672  C   LEU A 479      25.318 -20.345  69.179  1.00 75.25           C
ATOM   3673  O   LEU A 479      26.546 -20.371  69.256  1.00 75.25           O
ATOM   3674  N   LYS A 480      24.657 -20.682  68.048  1.00 93.67           N
ATOM   3675  CA  LYS A 480      25.345 -21.049  66.836  1.00 93.67           C
ATOM   3676  CB  LYS A 480      25.441 -22.568  66.631  1.00 93.67           C
ATOM   3677  CG  LYS A 480      26.330 -22.976  65.457  1.00 93.67           C
ATOM   3678  CD  LYS A 480      26.650 -24.470  65.442  1.00 93.67           C
ATOM   3679  CE  LYS A 480      25.402 -25.342  65.304  1.00 93.67           C
ATOM   3680  NZ  LYS A 480      25.784 -26.760  65.145  1.00 93.67           N
ATOM   3681  C   LYS A 480      24.545 -20.492  65.693  1.00 93.67           C
ATOM   3682  O   LYS A 480      23.319 -20.416  65.773  1.00 93.67           O
ATOM   3683  N   ALA A 481      25.211 -20.069  64.594  1.00 57.26           N
ATOM   3684  CA  ALA A 481      24.470 -19.516  63.489  1.00 57.26           C
ATOM   3685  CB  ALA A 481      24.257 -17.996  63.594  1.00 57.26           C
ATOM   3686  C   ALA A 481      25.218 -19.761  62.214  1.00 57.26           C
ATOM   3687  O   ALA A 481      26.426 -19.991  62.228  1.00 57.26           O
ATOM   3688  N   ASP A 482      24.500 -19.743  61.066  1.00 74.53           N
ATOM   3689  CA  ASP A 482      25.151 -19.960  59.801  1.00 74.53           C
ATOM   3690  CB  ASP A 482      25.386 -21.450  59.492  1.00 74.53           C
ATOM   3691  CG  ASP A 482      26.448 -21.575  58.405  1.00 74.53           C
ATOM   3692  OD1 ASP A 482      27.086 -20.543  58.065  1.00 74.53           O
ATOM   3693  OD2 ASP A 482      26.640 -22.715  57.905  1.00 74.53           O
ATOM   3694  C   ASP A 482      24.283 -19.403  58.705  1.00 74.53           C
ATOM   3695  O   ASP A 482      23.137 -19.016  58.936  1.00 74.53           O
ATOM   3696  N   GLY A 483      24.840 -19.337  57.473  1.00 51.17           N
ATOM   3697  CA  GLY A 483      24.140 -18.869  56.308  1.00 51.17           C
ATOM   3698  C   GLY A 483      24.617 -19.684  55.141  1.00 51.17           C
ATOM   3699  O   GLY A 483      25.659 -20.333  55.203  1.00 51.17           O
ATOM   3700  N   LYS A 484      23.790 -19.732  54.078  1.00226.90           N
ATOM   3701  CA  LYS A 484      24.014 -20.460  52.856  1.00226.90           C
ATOM   3702  CB  LYS A 484      22.700 -20.775  52.126  1.00226.90           C
ATOM   3703  CG  LYS A 484      21.785 -21.739  52.883  1.00226.90           C
ATOM   3704  CD  LYS A 484      22.402 -23.118  53.124  1.00226.90           C
ATOM   3705  CE  LYS A 484      23.133 -23.234  54.463  1.00226.90           C
ATOM   3706  NZ  LYS A 484      22.156 -23.411  55.561  1.00226.90           N
ATOM   3707  C   LYS A 484      24.919 -19.797  51.842  1.00226.90           C
ATOM   3708  O   LYS A 484      25.593 -20.487  51.079  1.00226.90           O
ATOM   3709  N   GLY A 485      24.917 -18.451  51.747  1.00 50.38           N
ATOM   3710  CA  GLY A 485      25.600 -17.786  50.664  1.00 50.38           C
ATOM   3711  C   GLY A 485      26.874 -17.156  51.126  1.00 50.38           C
ATOM   3712  O   GLY A 485      27.654 -17.759  51.860  1.00 50.38           O
ATOM   3713  N   THR A 486      27.129 -15.911  50.663  1.00134.12           N
ATOM   3714  CA  THR A 486      28.339 -15.240  51.034  1.00134.12           C
ATOM   3715  CB  THR A 486      28.962 -14.455  49.907  1.00134.12           C
ATOM   3716  OG1 THR A 486      30.179 -13.862  50.336  1.00134.12           O
ATOM   3717  CG2 THR A 486      27.982 -13.384  49.398  1.00134.12           C
ATOM   3718  C   THR A 486      28.044 -14.327  52.189  1.00134.12           C
ATOM   3719  O   THR A 486      27.347 -13.322  52.058  1.00134.12           O
ATOM   3720  N   LEU A 487      28.574 -14.690  53.377  1.00134.42           N
ATOM   3721  CA  LEU A 487      28.369 -13.944  54.588  1.00134.42           C
ATOM   3722  CB  LEU A 487      27.490 -14.653  55.634  1.00134.42           C
ATOM   3723  CG  LEU A 487      26.075 -15.014  55.162  1.00134.42           C
ATOM   3724  CD1 LEU A 487      26.115 -16.110  54.090  1.00134.42           C
ATOM   3725  CD2 LEU A 487      25.171 -15.386  56.346  1.00134.42           C
ATOM   3726  C   LEU A 487      29.700 -13.814  55.261  1.00134.42           C
ATOM   3727  O   LEU A 487      30.616 -14.586  54.987  1.00134.42           O
ATOM   3728  N   PRO A 488      29.831 -12.851  56.139  1.00 84.78           N
ATOM   3729  CA  PRO A 488      31.044 -12.665  56.890  1.00 84.78           C
ATOM   3730  CD  PRO A 488      29.011 -11.654  56.111  1.00 84.78           C
ATOM   3731  CB  PRO A 488      30.959 -11.262  57.495  1.00 84.78           C
ATOM   3732  CG  PRO A 488      29.479 -10.863  57.343  1.00 84.78           C
ATOM   3733  C   PRO A 488      31.186 -13.759  57.902  1.00 84.78           C
ATOM   3734  O   PRO A 488      30.174 -14.273  58.374  1.00 84.78           O
ATOM   3735  N   ARG A 489      32.436 -14.144  58.226  1.00109.90           N
ATOM   3736  CA  ARG A 489      32.694 -15.210  59.153  1.00109.90           C
ATOM   3737  CB  ARG A 489      34.183 -15.592  59.224  1.00109.90           C
ATOM   3738  CG  ARG A 489      34.670 -16.312  57.969  1.00109.90           C
ATOM   3739  CD  ARG A 489      33.961 -17.648  57.755  1.00109.90           C
ATOM   3740  NE  ARG A 489      34.433 -18.210  56.461  1.00109.90           N
ATOM   3741  CZ  ARG A 489      33.761 -19.255  55.898  1.00109.90           C
ATOM   3742  NH1 ARG A 489      32.666 -19.775  56.527  1.00109.90           N
ATOM   3743  NH2 ARG A 489      34.189 -19.780  54.713  1.00109.90           N
ATOM   3744  C   ARG A 489      32.274 -14.832  60.536  1.00109.90           C
ATOM   3745  O   ARG A 489      31.665 -15.634  61.245  1.00109.90           O
ATOM   3746  N   LYS A 490      32.578 -13.592  60.962  1.00101.42           N
ATOM   3747  CA  LYS A 490      32.277 -13.248  62.320  1.00101.42           C
ATOM   3748  CB  LYS A 490      33.334 -12.341  62.974  1.00101.42           C
ATOM   3749  CG  LYS A 490      34.624 -13.090  63.310  1.00101.42           C
ATOM   3750  CD  LYS A 490      34.402 -14.230  64.309  1.00101.42           C
ATOM   3751  CE  LYS A 490      35.668 -15.006  64.676  1.00101.42           C
ATOM   3752  NZ  LYS A 490      35.354 -16.016  65.712  1.00101.42           N
ATOM   3753  C   LYS A 490      30.968 -12.541  62.375  1.00101.42           C
ATOM   3754  O   LYS A 490      30.787 -11.473  61.790  1.00101.42           O
ATOM   3755  N   LEU A 491      30.011 -13.139  63.107  1.00 51.64           N
ATOM   3756  CA  LEU A 491      28.720 -12.534  63.237  1.00 51.64           C
ATOM   3757  CB  LEU A 491      27.569 -13.529  63.020  1.00 51.64           C
ATOM   3758  CG  LEU A 491      27.534 -14.117  61.598  1.00 51.64           C
ATOM   3759  CD1 LEU A 491      26.368 -15.104  61.427  1.00 51.64           C
ATOM   3760  CD2 LEU A 491      27.528 -13.009  60.532  1.00 51.64           C
ATOM   3761  C   LEU A 491      28.625 -12.007  64.633  1.00 51.64           C
ATOM   3762  O   LEU A 491      28.876 -12.726  65.599  1.00 51.64           O
ATOM   3763  N   HIS A 492      28.249 -10.722  64.777  1.00 82.65           N
ATOM   3764  CA  HIS A 492      28.186 -10.145  66.089  1.00 82.65           C
ATOM   3765  ND1 HIS A 492      30.511  -8.587  64.384  1.00 82.65           N
ATOM   3766  CG  HIS A 492      30.094  -8.548  65.696  1.00 82.65           C
ATOM   3767  CB  HIS A 492      28.663  -8.685  66.123  1.00 82.65           C
ATOM   3768  NE2 HIS A 492      32.337  -8.310  65.620  1.00 82.65           N
ATOM   3769  CD2 HIS A 492      31.223  -8.378  66.438  1.00 82.65           C
ATOM   3770  CE1 HIS A 492      31.859  -8.441  64.396  1.00 82.65           C
ATOM   3771  C   HIS A 492      26.764 -10.187  66.549  1.00 82.65           C
ATOM   3772  O   HIS A 492      25.866  -9.662  65.891  1.00 82.65           O
ATOM   3773  N   PHE A 493      26.534 -10.824  67.716  1.00 70.81           N
ATOM   3774  CA  PHE A 493      25.208 -10.978  68.249  1.00 70.81           C
ATOM   3775  CB  PHE A 493      24.822 -12.434  68.578  1.00 70.81           C
ATOM   3776  CG  PHE A 493      24.593 -13.225  67.336  1.00 70.81           C
ATOM   3777  CD1 PHE A 493      25.646 -13.773  66.640  1.00 70.81           C
ATOM   3778  CD2 PHE A 493      23.311 -13.436  66.883  1.00 70.81           C
ATOM   3779  CE1 PHE A 493      25.420 -14.509  65.501  1.00 70.81           C
ATOM   3780  CE2 PHE A 493      23.080 -14.171  65.745  1.00 70.81           C
ATOM   3781  CZ  PHE A 493      24.137 -14.708  65.052  1.00 70.81           C
ATOM   3782  C   PHE A 493      25.107 -10.268  69.560  1.00 70.81           C
ATOM   3783  O   PHE A 493      26.069 -10.179  70.322  1.00 70.81           O
ATOM   3784  N   GLN A 494      23.902  -9.735  69.843  1.00 64.65           N
ATOM   3785  CA  GLN A 494      23.634  -9.113  71.105  1.00 64.65           C
ATOM   3786  CB  GLN A 494      22.979  -7.730  70.971  1.00 64.65           C
ATOM   3787  CG  GLN A 494      23.877  -6.698  70.285  1.00 64.65           C
ATOM   3788  CD  GLN A 494      23.108  -5.388  70.209  1.00 64.65           C
ATOM   3789  OE1 GLN A 494      23.622  -4.379  69.730  1.00 64.65           O
ATOM   3790  NE2 GLN A 494      21.836  -5.402  70.690  1.00 64.65           N
ATOM   3791  C   GLN A 494      22.651 -10.008  71.782  1.00 64.65           C
ATOM   3792  O   GLN A 494      21.584 -10.286  71.237  1.00 64.65           O
ATOM   3793  N   VAL A 495      22.983 -10.496  72.993  1.00 56.56           N
ATOM   3794  CA  VAL A 495      22.076 -11.406  73.628  1.00 56.56           C
ATOM   3795  CB  VAL A 495      22.648 -12.786  73.790  1.00 56.56           C
ATOM   3796  CG1 VAL A 495      21.608 -13.676  74.491  1.00 56.56           C
ATOM   3797  CG2 VAL A 495      23.086 -13.305  72.410  1.00 56.56           C
ATOM   3798  C   VAL A 495      21.773 -10.906  75.004  1.00 56.56           C
ATOM   3799  O   VAL A 495      22.629 -10.335  75.678  1.00 56.56           O
ATOM   3800  N   GLU A 496      20.517 -11.104  75.449  1.00112.33           N
ATOM   3801  CA  GLU A 496      20.139 -10.704  76.772  1.00112.33           C
ATOM   3802  CB  GLU A 496      19.172  -9.506  76.806  1.00112.33           C
ATOM   3803  CG  GLU A 496      19.848  -8.144  76.624  1.00112.33           C
ATOM   3804  CD  GLU A 496      20.350  -8.004  75.198  1.00112.33           C
ATOM   3805  OE1 GLU A 496      19.587  -8.354  74.259  1.00112.33           O
ATOM   3806  OE2 GLU A 496      21.511  -7.544  75.027  1.00112.33           O
ATOM   3807  C   GLU A 496      19.441 -11.856  77.434  1.00112.33           C
ATOM   3808  O   GLU A 496      18.668 -12.572  76.800  1.00112.33           O
ATOM   3809  N   LEU A 497      19.723 -12.073  78.737  1.00124.96           N
ATOM   3810  CA  LEU A 497      19.078 -13.112  79.492  1.00124.96           C
ATOM   3811  CB  LEU A 497      20.038 -14.085  80.197  1.00124.96           C
ATOM   3812  CG  LEU A 497      20.769 -15.049  79.246  1.00124.96           C
ATOM   3813  CD1 LEU A 497      21.667 -14.302  78.249  1.00124.96           C
ATOM   3814  CD2 LEU A 497      21.519 -16.124  80.044  1.00124.96           C
ATOM   3815  C   LEU A 497      18.272 -12.455  80.563  1.00124.96           C
ATOM   3816  O   LEU A 497      18.751 -11.550  81.244  1.00124.96           O
ATOM   3817  N   LEU A 498      17.012 -12.901  80.732  1.00 98.72           N
ATOM   3818  CA  LEU A 498      16.156 -12.308  81.715  1.00 98.72           C
ATOM   3819  CB  LEU A 498      14.906 -11.630  81.119  1.00 98.72           C
ATOM   3820  CG  LEU A 498      15.218 -10.488  80.130  1.00 98.72           C
ATOM   3821  CD1 LEU A 498      13.932  -9.806  79.638  1.00 98.72           C
ATOM   3822  CD2 LEU A 498      16.230  -9.492  80.712  1.00 98.72           C
ATOM   3823  C   LEU A 498      15.674 -13.392  82.626  1.00 98.72           C
ATOM   3824  O   LEU A 498      15.489 -14.540  82.218  1.00 98.72           O
ATOM   3825  N   LEU A 499      15.493 -13.043  83.911  1.00 82.89           N
ATOM   3826  CA  LEU A 499      14.992 -13.983  84.868  1.00 82.89           C
ATOM   3827  CB  LEU A 499      15.893 -14.146  86.107  1.00 82.89           C
ATOM   3828  CG  LEU A 499      17.273 -14.765  85.822  1.00 82.89           C
ATOM   3829  CD1 LEU A 499      18.100 -14.892  87.111  1.00 82.89           C
ATOM   3830  CD2 LEU A 499      17.147 -16.100  85.072  1.00 82.89           C
ATOM   3831  C   LEU A 499      13.686 -13.454  85.378  1.00 82.89           C
ATOM   3832  O   LEU A 499      13.538 -12.257  85.625  1.00 82.89           O
ATOM   3833  N   ASP A 500      12.695 -14.350  85.546  1.00106.91           N
ATOM   3834  CA  ASP A 500      11.424 -13.980  86.100  1.00106.91           C
ATOM   3835  CB  ASP A 500      11.519 -13.637  87.597  1.00106.91           C
ATOM   3836  CG  ASP A 500      10.107 -13.537  88.148  1.00106.91           C
ATOM   3837  OD1 ASP A 500       9.184 -14.100  87.502  1.00106.91           O
ATOM   3838  OD2 ASP A 500       9.938 -12.894  89.218  1.00106.91           O
ATOM   3839  C   ASP A 500      10.851 -12.786  85.390  1.00106.91           C
ATOM   3840  O   ASP A 500      10.449 -11.808  86.016  1.00106.91           O
ATOM   3841  N   LYS A 501      10.801 -12.850  84.049  1.00122.24           N
ATOM   3842  CA  LYS A 501      10.293 -11.820  83.181  1.00122.24           C
ATOM   3843  CB  LYS A 501      10.569 -12.133  81.703  1.00122.24           C
ATOM   3844  CG  LYS A 501      10.053 -11.077  80.725  1.00122.24           C
ATOM   3845  CD  LYS A 501      10.589 -11.266  79.304  1.00122.24           C
ATOM   3846  CE  LYS A 501       9.937 -10.360  78.256  1.00122.24           C
ATOM   3847  NZ  LYS A 501       8.576 -10.847  77.945  1.00122.24           N
ATOM   3848  C   LYS A 501       8.810 -11.660  83.321  1.00122.24           C
ATOM   3849  O   LYS A 501       8.290 -10.556  83.154  1.00122.24           O
ATOM   3850  N   LEU A 502       8.091 -12.752  83.649  1.00161.96           N
ATOM   3851  CA  LEU A 502       6.658 -12.726  83.645  1.00161.96           C
ATOM   3852  CB  LEU A 502       6.006 -14.046  84.099  1.00161.96           C
ATOM   3853  CG  LEU A 502       6.133 -15.174  83.057  1.00161.96           C
ATOM   3854  CD1 LEU A 502       7.602 -15.548  82.810  1.00161.96           C
ATOM   3855  CD2 LEU A 502       5.254 -16.380  83.425  1.00161.96           C
ATOM   3856  C   LEU A 502       6.182 -11.625  84.527  1.00161.96           C
ATOM   3857  O   LEU A 502       5.169 -10.997  84.230  1.00161.96           O
ATOM   3858  N   LYS A 503       6.871 -11.344  85.642  1.00192.59           N
ATOM   3859  CA  LYS A 503       6.376 -10.225  86.388  1.00192.59           C
ATOM   3860  CB  LYS A 503       6.807 -10.212  87.861  1.00192.59           C
ATOM   3861  CG  LYS A 503       6.039 -11.275  88.651  1.00192.59           C
ATOM   3862  CD  LYS A 503       6.411 -11.374  90.127  1.00192.59           C
ATOM   3863  CE  LYS A 503       5.464 -12.274  90.921  1.00192.59           C
ATOM   3864  NZ  LYS A 503       4.098 -11.701  90.930  1.00192.59           N
ATOM   3865  C   LYS A 503       6.804  -8.965  85.703  1.00192.59           C
ATOM   3866  O   LYS A 503       7.968  -8.784  85.349  1.00192.59           O
ATOM   3867  N   GLN A 504       5.836  -8.047  85.516  1.00204.45           N
ATOM   3868  CA  GLN A 504       6.036  -6.822  84.798  1.00204.45           C
ATOM   3869  CB  GLN A 504       4.733  -6.104  84.410  1.00204.45           C
ATOM   3870  CG  GLN A 504       3.914  -6.923  83.409  1.00204.45           C
ATOM   3871  CD  GLN A 504       4.823  -7.247  82.229  1.00204.45           C
ATOM   3872  OE1 GLN A 504       5.350  -6.352  81.570  1.00204.45           O
ATOM   3873  NE2 GLN A 504       5.025  -8.566  81.962  1.00204.45           N
ATOM   3874  C   GLN A 504       6.914  -5.886  85.573  1.00204.45           C
ATOM   3875  O   GLN A 504       7.418  -6.205  86.647  1.00204.45           O
ATOM   3876  N   LYS A 505       7.084  -4.668  85.030  1.00199.79           N
ATOM   3877  CA  LYS A 505       8.048  -3.697  85.467  1.00199.79           C
ATOM   3878  CB  LYS A 505       7.927  -2.375  84.700  1.00199.79           C
ATOM   3879  CG  LYS A 505       8.948  -1.331  85.146  1.00199.79           C
ATOM   3880  CD  LYS A 505       9.024  -0.131  84.207  1.00199.79           C
ATOM   3881  CE  LYS A 505       7.716   0.661  84.124  1.00199.79           C
ATOM   3882  NZ  LYS A 505       7.898   1.851  83.263  1.00199.79           N
ATOM   3883  C   LYS A 505       7.946  -3.350  86.925  1.00199.79           C
ATOM   3884  O   LYS A 505       8.970  -3.099  87.556  1.00199.79           O
ATOM   3885  N   GLY A 506       6.730  -3.242  87.481  1.00145.08           N
ATOM   3886  CA  GLY A 506       6.539  -2.857  88.856  1.00145.08           C
ATOM   3887  C   GLY A 506       6.946  -3.911  89.850  1.00145.08           C
ATOM   3888  O   GLY A 506       7.451  -3.591  90.926  1.00145.08           O
ATOM   3889  N   ALA A 507       6.718  -5.192  89.507  1.00124.07           N
ATOM   3890  CA  ALA A 507       6.792  -6.321  90.400  1.00124.07           C
ATOM   3891  CB  ALA A 507       6.194  -7.600  89.791  1.00124.07           C
ATOM   3892  C   ALA A 507       8.168  -6.679  90.912  1.00124.07           C
ATOM   3893  O   ALA A 507       9.203  -6.253  90.404  1.00124.07           O
ATOM   3894  N   ILE A 508       8.183  -7.502  91.989  1.00223.82           N
ATOM   3895  CA  ILE A 508       9.384  -7.954  92.647  1.00223.82           C
ATOM   3896  CB  ILE A 508       9.137  -8.442  94.041  1.00223.82           C
ATOM   3897  CG1 ILE A 508      10.465  -8.860  94.692  1.00223.82           C
ATOM   3898  CG2 ILE A 508       8.076  -9.558  93.982  1.00223.82           C
ATOM   3899  CD1 ILE A 508      10.359  -9.113  96.190  1.00223.82           C
ATOM   3900  C   ILE A 508       9.952  -9.110  91.901  1.00223.82           C
ATOM   3901  O   ILE A 508       9.228 -10.035  91.537  1.00223.82           O
ATOM   3902  N   ARG A 509      11.284  -9.075  91.687  1.00248.05           N
ATOM   3903  CA  ARG A 509      11.963 -10.070  90.921  1.00248.05           C
ATOM   3904  CB  ARG A 509      13.043  -9.471  90.008  1.00248.05           C
ATOM   3905  CG  ARG A 509      13.492 -10.404  88.887  1.00248.05           C
ATOM   3906  CD  ARG A 509      12.493 -10.498  87.729  1.00248.05           C
ATOM   3907  NE  ARG A 509      12.496  -9.181  87.028  1.00248.05           N
ATOM   3908  CZ  ARG A 509      11.403  -8.365  87.096  1.00248.05           C
ATOM   3909  NH1 ARG A 509      10.279  -8.790  87.742  1.00248.05           N
ATOM   3910  NH2 ARG A 509      11.430  -7.131  86.513  1.00248.05           N
ATOM   3911  C   ARG A 509      12.634 -10.999  91.876  1.00248.05           C
ATOM   3912  O   ARG A 509      13.475 -10.605  92.681  1.00248.05           O
ATOM   3913  N   ARG A 510      12.207 -12.267  91.822  1.00209.08           N
ATOM   3914  CA  ARG A 510      12.678 -13.331  92.654  1.00209.08           C
ATOM   3915  CB  ARG A 510      11.699 -14.504  92.626  1.00209.08           C
ATOM   3916  CG  ARG A 510      10.415 -14.158  93.377  1.00209.08           C
ATOM   3917  CD  ARG A 510       9.184 -14.898  92.862  1.00209.08           C
ATOM   3918  NE  ARG A 510       8.658 -14.113  91.710  1.00209.08           N
ATOM   3919  CZ  ARG A 510       8.191 -14.744  90.596  1.00209.08           C
ATOM   3920  NH1 ARG A 510       8.329 -16.093  90.464  1.00209.08           N
ATOM   3921  NH2 ARG A 510       7.568 -14.027  89.616  1.00209.08           N
ATOM   3922  C   ARG A 510      14.047 -13.814  92.268  1.00209.08           C
ATOM   3923  O   ARG A 510      14.834 -14.199  93.130  1.00209.08           O
ATOM   3924  N   ALA A 511      14.384 -13.844  90.966  1.00111.49           N
ATOM   3925  CA  ALA A 511      15.666 -14.404  90.644  1.00111.49           C
ATOM   3926  CB  ALA A 511      15.584 -15.570  89.644  1.00111.49           C
ATOM   3927  C   ALA A 511      16.546 -13.370  90.045  1.00111.49           C
ATOM   3928  O   ALA A 511      16.175 -12.705  89.083  1.00111.49           O
ATOM   3929  N   LEU A 512      17.758 -13.219  90.606  1.00172.98           N
ATOM   3930  CA  LEU A 512      18.673 -12.264  90.064  1.00172.98           C
ATOM   3931  CB  LEU A 512      18.671 -10.916  90.813  1.00172.98           C
ATOM   3932  CG  LEU A 512      18.884 -11.015  92.333  1.00172.98           C
ATOM   3933  CD1 LEU A 512      20.350 -11.318  92.667  1.00172.98           C
ATOM   3934  CD2 LEU A 512      18.331  -9.773  93.053  1.00172.98           C
ATOM   3935  C   LEU A 512      20.036 -12.882  90.034  1.00172.98           C
ATOM   3936  O   LEU A 512      20.325 -13.825  90.770  1.00172.98           O
ATOM   3937  N   PHE A 513      20.899 -12.368  89.135  1.00 91.38           N
ATOM   3938  CA  PHE A 513      22.220 -12.890  88.941  1.00 91.38           C
ATOM   3939  CB  PHE A 513      22.958 -12.263  87.745  1.00 91.38           C
ATOM   3940  CG  PHE A 513      22.257 -12.706  86.506  1.00 91.38           C
ATOM   3941  CD1 PHE A 513      21.140 -12.042  86.049  1.00 91.38           C
ATOM   3942  CD2 PHE A 513      22.716 -13.794  85.803  1.00 91.38           C
ATOM   3943  CE1 PHE A 513      20.494 -12.455  84.906  1.00 91.38           C
ATOM   3944  CE2 PHE A 513      22.073 -14.209  84.662  1.00 91.38           C
ATOM   3945  CZ  PHE A 513      20.963 -13.541  84.208  1.00 91.38           C
ATOM   3946  C   PHE A 513      23.027 -12.624  90.167  1.00 91.38           C
ATOM   3947  O   PHE A 513      22.819 -11.641  90.875  1.00 91.38           O
ATOM   3948  N   LEU A 514      23.973 -13.539  90.447  1.00 92.95           N
ATOM   3949  CA  LEU A 514      24.766 -13.503  91.639  1.00 92.95           C
ATOM   3950  CB  LEU A 514      25.619 -14.784  91.714  1.00 92.95           C
ATOM   3951  CG  LEU A 514      26.366 -15.016  93.031  1.00 92.95           C
ATOM   3952  CD1 LEU A 514      25.397 -15.080  94.223  1.00 92.95           C
ATOM   3953  CD2 LEU A 514      27.257 -16.265  92.942  1.00 92.95           C
ATOM   3954  C   LEU A 514      25.643 -12.276  91.677  1.00 92.95           C
ATOM   3955  O   LEU A 514      25.672 -11.564  92.681  1.00 92.95           O
ATOM   3956  N   HIS A 515      26.408 -12.009  90.595  1.00 99.59           N
ATOM   3957  CA  HIS A 515      27.302 -10.877  90.552  1.00 99.59           C
ATOM   3958  ND1 HIS A 515      30.577 -10.131  90.339  1.00 99.59           N
ATOM   3959  CG  HIS A 515      29.456  -9.982  89.553  1.00 99.59           C
ATOM   3960  CB  HIS A 515      28.366 -11.009  89.447  1.00 99.59           C
ATOM   3961  NE2 HIS A 515      30.763  -8.154  89.339  1.00 99.59           N
ATOM   3962  CD2 HIS A 515      29.585  -8.769  88.950  1.00 99.59           C
ATOM   3963  CE1 HIS A 515      31.324  -9.010  90.173  1.00 99.59           C
ATOM   3964  C   HIS A 515      26.586  -9.574  90.325  1.00 99.59           C
ATOM   3965  O   HIS A 515      26.845  -8.575  90.997  1.00 99.59           O
ATOM   3966  N   ASN A 516      25.680  -9.566  89.327  1.00 97.34           N
ATOM   3967  CA  ASN A 516      24.971  -8.404  88.861  1.00 97.34           C
ATOM   3968  CB  ASN A 516      24.223  -8.669  87.543  1.00 97.34           C
ATOM   3969  CG  ASN A 516      25.254  -8.959  86.464  1.00 97.34           C
ATOM   3970  OD1 ASN A 516      26.195  -8.194  86.258  1.00 97.34           O
ATOM   3971  ND2 ASN A 516      25.077 -10.108  85.758  1.00 97.34           N
ATOM   3972  C   ASN A 516      23.958  -7.927  89.859  1.00 97.34           C
ATOM   3973  O   ASN A 516      23.754  -6.722  90.004  1.00 97.34           O
ATOM   3974  N   ARG A 517      23.289  -8.854  90.574  1.00 90.73           N
ATOM   3975  CA  ARG A 517      22.273  -8.457  91.508  1.00 90.73           C
ATOM   3976  CB  ARG A 517      22.802  -7.415  92.501  1.00 90.73           C
ATOM   3977  CG  ARG A 517      24.067  -7.887  93.220  1.00 90.73           C
ATOM   3978  CD  ARG A 517      24.868  -6.736  93.822  1.00 90.73           C
ATOM   3979  NE  ARG A 517      26.093  -7.306  94.447  1.00 90.73           N
ATOM   3980  CZ  ARG A 517      26.086  -7.641  95.770  1.00 90.73           C
ATOM   3981  NH1 ARG A 517      24.944  -7.498  96.504  1.00 90.73           N
ATOM   3982  NH2 ARG A 517      27.226  -8.107  96.360  1.00 90.73           N
ATOM   3983  C   ARG A 517      21.169  -7.821  90.725  1.00 90.73           C
ATOM   3984  O   ARG A 517      20.517  -6.888  91.193  1.00 90.73           O
ATOM   3985  N   SER A 518      20.936  -8.323  89.496  1.00 52.82           N
ATOM   3986  CA  SER A 518      19.895  -7.774  88.678  1.00 52.82           C
ATOM   3987  CB  SER A 518      20.420  -6.789  87.620  1.00 52.82           C
ATOM   3988  OG  SER A 518      19.343  -6.275  86.851  1.00 52.82           O
ATOM   3989  C   SER A 518      19.230  -8.910  87.968  1.00 52.82           C
ATOM   3990  O   SER A 518      19.793  -9.983  87.767  1.00 52.82           O
ATOM   3991  N   PRO A 519      18.004  -8.686  87.615  1.00150.76           N
ATOM   3992  CA  PRO A 519      17.261  -9.686  86.906  1.00150.76           C
ATOM   3993  CD  PRO A 519      17.151  -7.844  88.432  1.00150.76           C
ATOM   3994  CB  PRO A 519      15.803  -9.241  86.980  1.00150.76           C
ATOM   3995  CG  PRO A 519      15.736  -8.421  88.279  1.00150.76           C
ATOM   3996  C   PRO A 519      17.743  -9.853  85.496  1.00150.76           C
ATOM   3997  O   PRO A 519      17.303 -10.800  84.843  1.00150.76           O
ATOM   3998  N   VAL A 520      18.610  -8.947  84.988  1.00 62.58           N
ATOM   3999  CA  VAL A 520      19.005  -9.039  83.609  1.00 62.58           C
ATOM   4000  CB  VAL A 520      18.503  -7.882  82.793  1.00 62.58           C
ATOM   4001  CG1 VAL A 520      18.966  -8.057  81.339  1.00 62.58           C
ATOM   4002  CG2 VAL A 520      16.982  -7.773  82.983  1.00 62.58           C
ATOM   4003  C   VAL A 520      20.501  -9.009  83.495  1.00 62.58           C
ATOM   4004  O   VAL A 520      21.194  -8.441  84.338  1.00 62.58           O
ATOM   4005  N   HIS A 521      21.028  -9.653  82.429  1.00 56.36           N
ATOM   4006  CA  HIS A 521      22.434  -9.683  82.130  1.00 56.36           C
ATOM   4007  ND1 HIS A 521      25.092 -11.558  81.052  1.00 56.36           N
ATOM   4008  CG  HIS A 521      24.581 -11.056  82.232  1.00 56.36           C
ATOM   4009  CB  HIS A 521      23.112 -11.003  82.544  1.00 56.36           C
ATOM   4010  NE2 HIS A 521      26.833 -10.900  82.268  1.00 56.36           N
ATOM   4011  CD2 HIS A 521      25.658 -10.659  82.960  1.00 56.36           C
ATOM   4012  CE1 HIS A 521      26.441 -11.440  81.129  1.00 56.36           C
ATOM   4013  C   HIS A 521      22.565  -9.558  80.640  1.00 56.36           C
ATOM   4014  O   HIS A 521      21.772 -10.123  79.891  1.00 56.36           O
ATOM   4015  N   SER A 522      23.578  -8.808  80.159  1.00 47.43           N
ATOM   4016  CA  SER A 522      23.723  -8.657  78.737  1.00 47.43           C
ATOM   4017  CB  SER A 522      23.406  -7.235  78.236  1.00 47.43           C
ATOM   4018  OG  SER A 522      23.565  -7.160  76.826  1.00 47.43           O
ATOM   4019  C   SER A 522      25.137  -8.969  78.362  1.00 47.43           C
ATOM   4020  O   SER A 522      26.054  -8.821  79.167  1.00 47.43           O
ATOM   4021  N   LYS A 523      25.341  -9.435  77.110  1.00116.15           N
ATOM   4022  CA  LYS A 523      26.660  -9.786  76.671  1.00116.15           C
ATOM   4023  CB  LYS A 523      26.993 -11.266  76.931  1.00116.15           C
ATOM   4024  CG  LYS A 523      28.378 -11.697  76.443  1.00116.15           C
ATOM   4025  CD  LYS A 523      29.548 -11.117  77.235  1.00116.15           C
ATOM   4026  CE  LYS A 523      30.906 -11.581  76.705  1.00116.15           C
ATOM   4027  NZ  LYS A 523      30.980 -13.058  76.741  1.00116.15           N
ATOM   4028  C   LYS A 523      26.774  -9.555  75.195  1.00116.15           C
ATOM   4029  O   LYS A 523      25.813  -9.710  74.442  1.00116.15           O
ATOM   4030  N   THR A 524      27.986  -9.174  74.743  1.00111.55           N
ATOM   4031  CA  THR A 524      28.217  -8.994  73.340  1.00111.55           C
ATOM   4032  CB  THR A 524      29.076  -7.801  73.019  1.00111.55           C
ATOM   4033  OG1 THR A 524      29.233  -7.670  71.614  1.00111.55           O
ATOM   4034  CG2 THR A 524      30.444  -7.950  73.707  1.00111.55           C
ATOM   4035  C   THR A 524      28.909 -10.238  72.885  1.00111.55           C
ATOM   4036  O   THR A 524      29.942 -10.628  73.427  1.00111.55           O
ATOM   4037  N   MET A 525      28.338 -10.915  71.873  1.00 72.63           N
ATOM   4038  CA  MET A 525      28.908 -12.172  71.498  1.00 72.63           C
ATOM   4039  CB  MET A 525      27.909 -13.334  71.643  1.00 72.63           C
ATOM   4040  CG  MET A 525      28.478 -14.698  71.252  1.00 72.63           C
ATOM   4041  SD  MET A 525      27.303 -16.074  71.419  1.00 72.63           S
ATOM   4042  CE  MET A 525      27.502 -16.220  73.215  1.00 72.63           C
ATOM   4043  C   MET A 525      29.331 -12.140  70.067  1.00 72.63           C
ATOM   4044  O   MET A 525      28.572 -11.751  69.182  1.00 72.63           O
ATOM   4045  N   THR A 526      30.585 -12.562  69.813  1.00 43.57           N
ATOM   4046  CA  THR A 526      31.075 -12.682  68.473  1.00 43.57           C
ATOM   4047  CB  THR A 526      32.428 -12.063  68.271  1.00 43.57           C
ATOM   4048  OG1 THR A 526      32.386 -10.674  68.567  1.00 43.57           O
ATOM   4049  CG2 THR A 526      32.857 -12.283  66.812  1.00 43.57           C
ATOM   4050  C   THR A 526      31.219 -14.151  68.248  1.00 43.57           C
ATOM   4051  O   THR A 526      31.945 -14.828  68.975  1.00 43.57           O
ATOM   4052  N   VAL A 527      30.515 -14.688  67.234  1.00 37.13           N
ATOM   4053  CA  VAL A 527      30.555 -16.102  66.999  1.00 37.13           C
ATOM   4054  CB  VAL A 527      29.208 -16.750  67.167  1.00 37.13           C
ATOM   4055  CG1 VAL A 527      29.291 -18.236  66.776  1.00 37.13           C
ATOM   4056  CG2 VAL A 527      28.742 -16.504  68.612  1.00 37.13           C
ATOM   4057  C   VAL A 527      30.987 -16.324  65.583  1.00 37.13           C
ATOM   4058  O   VAL A 527      30.801 -15.469  64.720  1.00 37.13           O
ATOM   4059  N   PHE A 528      31.598 -17.497  65.322  1.00 49.78           N
ATOM   4060  CA  PHE A 528      32.054 -17.838  64.005  1.00 49.78           C
ATOM   4061  CB  PHE A 528      33.372 -18.635  64.037  1.00 49.78           C
ATOM   4062  CG  PHE A 528      33.872 -18.845  62.651  1.00 49.78           C
ATOM   4063  CD1 PHE A 528      34.617 -17.870  62.029  1.00 49.78           C
ATOM   4064  CD2 PHE A 528      33.612 -20.018  61.981  1.00 49.78           C
ATOM   4065  CE1 PHE A 528      35.089 -18.059  60.752  1.00 49.78           C
ATOM   4066  CE2 PHE A 528      34.081 -20.212  60.704  1.00 49.78           C
ATOM   4067  CZ  PHE A 528      34.820 -19.232  60.088  1.00 49.78           C
ATOM   4068  C   PHE A 528      31.002 -18.720  63.413  1.00 49.78           C
ATOM   4069  O   PHE A 528      30.594 -19.707  64.024  1.00 49.78           O
ATOM   4070  N   ARG A 529      30.531 -18.386  62.195  1.00103.30           N
ATOM   4071  CA  ARG A 529      29.466 -19.154  61.617  1.00103.30           C
ATOM   4072  CB  ARG A 529      28.724 -18.454  60.465  1.00103.30           C
ATOM   4073  CG  ARG A 529      29.575 -18.165  59.227  1.00103.30           C
ATOM   4074  CD  ARG A 529      28.787 -17.413  58.152  1.00103.30           C
ATOM   4075  NE  ARG A 529      29.623 -17.327  56.923  1.00103.30           N
ATOM   4076  CZ  ARG A 529      29.564 -18.331  56.000  1.00103.30           C
ATOM   4077  NH1 ARG A 529      28.792 -19.430  56.243  1.00103.30           N
ATOM   4078  NH2 ARG A 529      30.267 -18.235  54.835  1.00103.30           N
ATOM   4079  C   ARG A 529      30.009 -20.437  61.084  1.00103.30           C
ATOM   4080  O   ARG A 529      31.144 -20.505  60.617  1.00103.30           O
ATOM   4081  N   GLY A 530      29.188 -21.503  61.170  1.00 17.56           N
ATOM   4082  CA  GLY A 530      29.551 -22.788  60.650  1.00 17.56           C
ATOM   4083  C   GLY A 530      30.374 -23.496  61.668  1.00 17.56           C
ATOM   4084  O   GLY A 530      30.838 -24.612  61.440  1.00 17.56           O
ATOM   4085  N   GLY A 531      30.575 -22.862  62.833  1.00 30.71           N
ATOM   4086  CA  GLY A 531      31.382 -23.483  63.835  1.00 30.71           C
ATOM   4087  C   GLY A 531      30.489 -24.157  64.814  1.00 30.71           C
ATOM   4088  O   GLY A 531      29.338 -24.486  64.528  1.00 30.71           O
ATOM   4089  N   GLN A 532      31.037 -24.389  66.016  1.00 47.75           N
ATOM   4090  CA  GLN A 532      30.306 -25.023  67.064  1.00 47.75           C
ATOM   4091  CB  GLN A 532      31.198 -25.890  67.966  1.00 47.75           C
ATOM   4092  CG  GLN A 532      31.819 -27.056  67.190  1.00 47.75           C
ATOM   4093  CD  GLN A 532      32.729 -27.845  68.119  1.00 47.75           C
ATOM   4094  OE1 GLN A 532      33.650 -27.296  68.720  1.00 47.75           O
ATOM   4095  NE2 GLN A 532      32.467 -29.174  68.241  1.00 47.75           N
ATOM   4096  C   GLN A 532      29.679 -23.938  67.872  1.00 47.75           C
ATOM   4097  O   GLN A 532      30.050 -22.771  67.757  1.00 47.75           O
ATOM   4098  N   MET A 533      28.680 -24.297  68.698  1.00125.82           N
ATOM   4099  CA  MET A 533      28.001 -23.299  69.464  1.00125.82           C
ATOM   4100  CB  MET A 533      26.765 -23.825  70.205  1.00125.82           C
ATOM   4101  CG  MET A 533      25.640 -24.266  69.281  1.00125.82           C
ATOM   4102  SD  MET A 533      24.207 -24.976  70.139  1.00125.82           S
ATOM   4103  CE  MET A 533      23.388 -25.503  68.606  1.00125.82           C
ATOM   4104  C   MET A 533      28.921 -22.789  70.517  1.00125.82           C
ATOM   4105  O   MET A 533      29.640 -23.553  71.160  1.00125.82           O
ATOM   4106  N   GLN A 534      28.924 -21.457  70.710  1.00102.13           N
ATOM   4107  CA  GLN A 534      29.701 -20.926  71.785  1.00102.13           C
ATOM   4108  CB  GLN A 534      30.229 -19.493  71.587  1.00102.13           C
ATOM   4109  CG  GLN A 534      31.453 -19.400  70.676  1.00102.13           C
ATOM   4110  CD  GLN A 534      31.006 -19.198  69.240  1.00102.13           C
ATOM   4111  OE1 GLN A 534      31.315 -18.174  68.634  1.00102.13           O
ATOM   4112  NE2 GLN A 534      30.267 -20.191  68.676  1.00102.13           N
ATOM   4113  C   GLN A 534      28.772 -20.903  72.948  1.00102.13           C
ATOM   4114  O   GLN A 534      27.636 -20.446  72.831  1.00102.13           O
ATOM   4115  N   CYS A 535      29.228 -21.420  74.105  1.00113.38           N
ATOM   4116  CA  CYS A 535      28.345 -21.507  75.232  1.00113.38           C
ATOM   4117  CB  CYS A 535      28.214 -22.923  75.820  1.00113.38           C
ATOM   4118  SG  CYS A 535      27.512 -24.157  74.690  1.00113.38           S
ATOM   4119  C   CYS A 535      28.887 -20.685  76.354  1.00113.38           C
ATOM   4120  O   CYS A 535      30.082 -20.400  76.418  1.00113.38           O
ATOM   4121  N   GLU A 536      27.989 -20.256  77.266  1.00103.38           N
ATOM   4122  CA  GLU A 536      28.429 -19.573  78.447  1.00103.38           C
ATOM   4123  CB  GLU A 536      28.581 -18.049  78.327  1.00103.38           C
ATOM   4124  CG  GLU A 536      27.285 -17.278  78.127  1.00103.38           C
ATOM   4125  CD  GLU A 536      27.677 -15.811  78.037  1.00103.38           C
ATOM   4126  OE1 GLU A 536      28.676 -15.512  77.329  1.00103.38           O
ATOM   4127  OE2 GLU A 536      26.996 -14.972  78.683  1.00103.38           O
ATOM   4128  C   GLU A 536      27.449 -19.871  79.537  1.00103.38           C
ATOM   4129  O   GLU A 536      26.334 -20.324  79.283  1.00103.38           O
ATOM   4130  N   GLU A 537      27.857 -19.645  80.802  1.00 64.23           N
ATOM   4131  CA  GLU A 537      26.983 -19.966  81.892  1.00 64.23           C
ATOM   4132  CB  GLU A 537      27.482 -21.177  82.700  1.00 64.23           C
ATOM   4133  CG  GLU A 537      26.486 -21.711  83.729  1.00 64.23           C
ATOM   4134  CD  GLU A 537      27.152 -22.892  84.423  1.00 64.23           C
ATOM   4135  OE1 GLU A 537      28.385 -23.066  84.225  1.00 64.23           O
ATOM   4136  OE2 GLU A 537      26.446 -23.631  85.159  1.00 64.23           O
ATOM   4137  C   GLU A 537      26.913 -18.791  82.824  1.00 64.23           C
ATOM   4138  O   GLU A 537      27.890 -18.066  83.003  1.00 64.23           O
ATOM   4139  N   LEU A 538      25.724 -18.568  83.426  1.00191.25           N
ATOM   4140  CA  LEU A 538      25.499 -17.514  84.377  1.00191.25           C
ATOM   4141  CB  LEU A 538      24.428 -16.519  83.923  1.00191.25           C
ATOM   4142  CG  LEU A 538      24.875 -15.622  82.764  1.00191.25           C
ATOM   4143  CD1 LEU A 538      23.721 -14.739  82.283  1.00191.25           C
ATOM   4144  CD2 LEU A 538      26.101 -14.783  83.156  1.00191.25           C
ATOM   4145  C   LEU A 538      24.971 -18.158  85.621  1.00191.25           C
ATOM   4146  O   LEU A 538      24.265 -19.161  85.549  1.00191.25           O
ATOM   4147  N   VAL A 539      25.304 -17.604  86.806  1.00109.82           N
ATOM   4148  CA  VAL A 539      24.808 -18.191  88.021  1.00109.82           C
ATOM   4149  CB  VAL A 539      25.879 -18.447  89.044  1.00109.82           C
ATOM   4150  CG1 VAL A 539      26.518 -17.106  89.444  1.00109.82           C
ATOM   4151  CG2 VAL A 539      25.253 -19.207  90.225  1.00109.82           C
ATOM   4152  C   VAL A 539      23.819 -17.239  88.616  1.00109.82           C
ATOM   4153  O   VAL A 539      24.087 -16.046  88.746  1.00109.82           O
ATOM   4154  N   ALA A 540      22.631 -17.755  88.997  1.00 66.90           N
ATOM   4155  CA  ALA A 540      21.615 -16.906  89.555  1.00 66.90           C
ATOM   4156  CB  ALA A 540      20.393 -16.728  88.639  1.00 66.90           C
ATOM   4157  C   ALA A 540      21.134 -17.530  90.828  1.00 66.90           C
ATOM   4158  O   ALA A 540      21.290 -18.732  91.039  1.00 66.90           O
ATOM   4159  N   TYR A 541      20.559 -16.712  91.737  1.00 91.39           N
ATOM   4160  CA  TYR A 541      20.066 -17.270  92.963  1.00 91.39           C
ATOM   4161  CB  TYR A 541      20.940 -17.006  94.202  1.00 91.39           C
ATOM   4162  CG  TYR A 541      20.956 -15.553  94.512  1.00 91.39           C
ATOM   4163  CD1 TYR A 541      21.836 -14.715  93.870  1.00 91.39           C
ATOM   4164  CD2 TYR A 541      20.098 -15.032  95.453  1.00 91.39           C
ATOM   4165  CE1 TYR A 541      21.860 -13.372  94.159  1.00 91.39           C
ATOM   4166  CE2 TYR A 541      20.118 -13.690  95.747  1.00 91.39           C
ATOM   4167  CZ  TYR A 541      20.999 -12.859  95.098  1.00 91.39           C
ATOM   4168  OH  TYR A 541      21.020 -11.481  95.400  1.00 91.39           O
ATOM   4169  C   TYR A 541      18.690 -16.743  93.222  1.00 91.39           C
ATOM   4170  O   TYR A 541      18.260 -15.747  92.638  1.00 91.39           O
ATOM   4171  N   LEU A 542      17.948 -17.456  94.094  1.00111.19           N
ATOM   4172  CA  LEU A 542      16.599 -17.101  94.417  1.00111.19           C
ATOM   4173  CB  LEU A 542      15.690 -18.322  94.663  1.00111.19           C
ATOM   4174  CG  LEU A 542      14.232 -17.970  95.012  1.00111.19           C
ATOM   4175  CD1 LEU A 542      13.546 -17.204  93.875  1.00111.19           C
ATOM   4176  CD2 LEU A 542      13.444 -19.221  95.436  1.00111.19           C
ATOM   4177  C   LEU A 542      16.603 -16.277  95.661  1.00111.19           C
ATOM   4178  O   LEU A 542      17.477 -16.415  96.517  1.00111.19           O
ATOM   4179  N   ARG A 543      15.610 -15.373  95.760  1.00162.69           N
ATOM   4180  CA  ARG A 543      15.436 -14.516  96.894  1.00162.69           C
ATOM   4181  CB  ARG A 543      14.532 -13.311  96.580  1.00162.69           C
ATOM   4182  CG  ARG A 543      15.158 -12.384  95.532  1.00162.69           C
ATOM   4183  CD  ARG A 543      15.601 -11.022  96.072  1.00162.69           C
ATOM   4184  NE  ARG A 543      14.444 -10.093  95.952  1.00162.69           N
ATOM   4185  CZ  ARG A 543      14.390  -9.249  94.880  1.00162.69           C
ATOM   4186  NH1 ARG A 543      15.423  -9.217  93.990  1.00162.69           N
ATOM   4187  NH2 ARG A 543      13.305  -8.444  94.686  1.00162.69           N
ATOM   4188  C   ARG A 543      14.820 -15.328  97.993  1.00162.69           C
ATOM   4189  O   ARG A 543      14.268 -16.403  97.756  1.00162.69           O
ATOM   4190  N   ASP A 544      14.916 -14.817  99.238  1.00 85.57           N
ATOM   4191  CA  ASP A 544      14.469 -15.513 100.413  1.00 85.57           C
ATOM   4192  CB  ASP A 544      14.907 -14.816 101.714  1.00 85.57           C
ATOM   4193  CG  ASP A 544      14.557 -15.708 102.895  1.00 85.57           C
ATOM   4194  OD1 ASP A 544      15.346 -16.650 103.177  1.00 85.57           O
ATOM   4195  OD2 ASP A 544      13.505 -15.452 103.540  1.00 85.57           O
ATOM   4196  C   ASP A 544      12.976 -15.616 100.411  1.00 85.57           C
ATOM   4197  O   ASP A 544      12.281 -14.885  99.709  1.00 85.57           O
ATOM   4198  N   GLU A 545      12.459 -16.570 101.210  1.00129.49           N
ATOM   4199  CA  GLU A 545      11.058 -16.857 101.310  1.00129.49           C
ATOM   4200  CB  GLU A 545      10.779 -18.077 102.206  1.00129.49           C
ATOM   4201  CG  GLU A 545       9.306 -18.490 102.246  1.00129.49           C
ATOM   4202  CD  GLU A 545       9.188 -19.745 103.100  1.00129.49           C
ATOM   4203  OE1 GLU A 545       9.105 -19.602 104.349  1.00129.49           O
ATOM   4204  OE2 GLU A 545       9.186 -20.862 102.517  1.00129.49           O
ATOM   4205  C   GLU A 545      10.335 -15.676 101.881  1.00129.49           C
ATOM   4206  O   GLU A 545       9.228 -15.347 101.458  1.00129.49           O
ATOM   4207  N   SER A 546      10.948 -14.999 102.866  1.00 81.01           N
ATOM   4208  CA  SER A 546      10.292 -13.909 103.534  1.00 81.01           C
ATOM   4209  CB  SER A 546      11.057 -13.426 104.776  1.00 81.01           C
ATOM   4210  OG  SER A 546      11.081 -14.449 105.762  1.00 81.01           O
ATOM   4211  C   SER A 546      10.139 -12.731 102.619  1.00 81.01           C
ATOM   4212  O   SER A 546       9.251 -11.904 102.815  1.00 81.01           O
ATOM   4213  N   GLU A 547      11.021 -12.617 101.611  1.00143.60           N
ATOM   4214  CA  GLU A 547      11.055 -11.494 100.720  1.00143.60           C
ATOM   4215  CB  GLU A 547      12.337 -11.479  99.875  1.00143.60           C
ATOM   4216  CG  GLU A 547      13.580 -11.314 100.753  1.00143.60           C
ATOM   4217  CD  GLU A 547      14.809 -11.310  99.864  1.00143.60           C
ATOM   4218  OE1 GLU A 547      14.636 -11.350  98.618  1.00143.60           O
ATOM   4219  OE2 GLU A 547      15.940 -11.278 100.419  1.00143.60           O
ATOM   4220  C   GLU A 547       9.852 -11.433  99.818  1.00143.60           C
ATOM   4221  O   GLU A 547       9.397 -10.339  99.487  1.00143.60           O
ATOM   4222  N   PHE A 548       9.321 -12.577  99.340  1.00141.52           N
ATOM   4223  CA  PHE A 548       8.160 -12.478  98.499  1.00141.52           C
ATOM   4224  CB  PHE A 548       8.473 -12.596  96.999  1.00141.52           C
ATOM   4225  CG  PHE A 548       9.154 -13.901  96.782  1.00141.52           C
ATOM   4226  CD1 PHE A 548      10.503 -14.021  97.024  1.00141.52           C
ATOM   4227  CD2 PHE A 548       8.452 -14.997  96.335  1.00141.52           C
ATOM   4228  CE1 PHE A 548      11.144 -15.221  96.827  1.00141.52           C
ATOM   4229  CE2 PHE A 548       9.087 -16.200  96.136  1.00141.52           C
ATOM   4230  CZ  PHE A 548      10.434 -16.312  96.383  1.00141.52           C
ATOM   4231  C   PHE A 548       7.205 -13.562  98.860  1.00141.52           C
ATOM   4232  O   PHE A 548       7.583 -14.717  99.042  1.00141.52           O
ATOM   4233  N   ARG A 549       5.927 -13.181  99.004  1.00356.10           N
ATOM   4234  CA  ARG A 549       4.872 -14.081  99.360  1.00356.10           C
ATOM   4235  CB  ARG A 549       3.581 -13.360  99.765  1.00356.10           C
ATOM   4236  CG  ARG A 549       2.495 -14.329 100.227  1.00356.10           C
ATOM   4237  CD  ARG A 549       1.110 -13.690 100.314  1.00356.10           C
ATOM   4238  NE  ARG A 549       0.624 -13.533  98.914  1.00356.10           N
ATOM   4239  CZ  ARG A 549      -0.104 -12.434  98.562  1.00356.10           C
ATOM   4240  NH1 ARG A 549      -0.388 -11.473  99.488  1.00356.10           N
ATOM   4241  NH2 ARG A 549      -0.539 -12.296  97.275  1.00356.10           N
ATOM   4242  C   ARG A 549       4.511 -14.999  98.229  1.00356.10           C
ATOM   4243  O   ARG A 549       4.160 -16.155  98.461  1.00356.10           O
ATOM   4244  N   ASP A 550       4.564 -14.529  96.964  1.00189.23           N
ATOM   4245  CA  ASP A 550       4.011 -15.397  95.962  1.00189.23           C
ATOM   4246  CB  ASP A 550       3.415 -14.694  94.720  1.00189.23           C
ATOM   4247  CG  ASP A 550       4.502 -14.094  93.848  1.00189.23           C
ATOM   4248  OD1 ASP A 550       4.895 -12.919  94.078  1.00189.23           O
ATOM   4249  OD2 ASP A 550       4.947 -14.826  92.924  1.00189.23           O
ATOM   4250  C   ASP A 550       5.000 -16.430  95.508  1.00189.23           C
ATOM   4251  O   ASP A 550       5.997 -16.146  94.844  1.00189.23           O
ATOM   4252  N   LYS A 551       4.765 -17.674  95.963  1.00272.17           N
ATOM   4253  CA  LYS A 551       5.498 -18.850  95.592  1.00272.17           C
ATOM   4254  CB  LYS A 551       5.354 -19.974  96.624  1.00272.17           C
ATOM   4255  CG  LYS A 551       5.540 -19.477  98.059  1.00272.17           C
ATOM   4256  CD  LYS A 551       6.825 -18.688  98.301  1.00272.17           C
ATOM   4257  CE  LYS A 551       6.932 -18.157  99.732  1.00272.17           C
ATOM   4258  NZ  LYS A 551       8.089 -17.245  99.850  1.00272.17           N
ATOM   4259  C   LYS A 551       4.970 -19.370  94.284  1.00272.17           C
ATOM   4260  O   LYS A 551       5.594 -20.197  93.630  1.00272.17           O
ATOM   4261  N   LEU A 552       3.737 -18.964  93.946  1.00282.36           N
ATOM   4262  CA  LEU A 552       2.904 -19.422  92.866  1.00282.36           C
ATOM   4263  CB  LEU A 552       1.511 -18.779  92.949  1.00282.36           C
ATOM   4264  CG  LEU A 552       0.740 -19.068  94.253  1.00282.36           C
ATOM   4265  CD1 LEU A 552       1.441 -18.517  95.506  1.00282.36           C
ATOM   4266  CD2 LEU A 552      -0.684 -18.525  94.144  1.00282.36           C
ATOM   4267  C   LEU A 552       3.397 -19.129  91.473  1.00282.36           C
ATOM   4268  O   LEU A 552       3.287 -19.989  90.599  1.00282.36           O
ATOM   4269  N   THR A 553       3.936 -17.924  91.202  1.00231.16           N
ATOM   4270  CA  THR A 553       4.214 -17.562  89.834  1.00231.16           C
ATOM   4271  CB  THR A 553       4.432 -16.083  89.671  1.00231.16           C
ATOM   4272  OG1 THR A 553       3.292 -15.370  90.127  1.00231.16           O
ATOM   4273  CG2 THR A 553       4.691 -15.769  88.187  1.00231.16           C
ATOM   4274  C   THR A 553       5.465 -18.249  89.365  1.00231.16           C
ATOM   4275  O   THR A 553       6.549 -17.973  89.869  1.00231.16           O
ATOM   4276  N   PRO A 554       5.352 -19.116  88.385  1.00155.19           N
ATOM   4277  CA  PRO A 554       6.483 -19.861  87.886  1.00155.19           C
ATOM   4278  CD  PRO A 554       4.277 -19.041  87.411  1.00155.19           C
ATOM   4279  CB  PRO A 554       5.941 -20.661  86.706  1.00155.19           C
ATOM   4280  CG  PRO A 554       4.823 -19.753  86.161  1.00155.19           C
ATOM   4281  C   PRO A 554       7.525 -18.893  87.432  1.00155.19           C
ATOM   4282  O   PRO A 554       7.163 -17.842  86.906  1.00155.19           O
ATOM   4283  N   ILE A 555       8.821 -19.232  87.595  1.00126.91           N
ATOM   4284  CA  ILE A 555       9.833 -18.295  87.224  1.00126.91           C
ATOM   4285  CB  ILE A 555      10.971 -18.237  88.203  1.00126.91           C
ATOM   4286  CG1 ILE A 555      10.457 -17.803  89.587  1.00126.91           C
ATOM   4287  CG2 ILE A 555      12.049 -17.299  87.637  1.00126.91           C
ATOM   4288  CD1 ILE A 555      11.480 -17.968  90.709  1.00126.91           C
ATOM   4289  C   ILE A 555      10.369 -18.720  85.898  1.00126.91           C
ATOM   4290  O   ILE A 555      10.906 -19.814  85.728  1.00126.91           O
ATOM   4291  N   THR A 556      10.228 -17.835  84.900  1.00 93.27           N
ATOM   4292  CA  THR A 556      10.634 -18.214  83.587  1.00 93.27           C
ATOM   4293  CB  THR A 556       9.715 -17.704  82.517  1.00 93.27           C
ATOM   4294  OG1 THR A 556       8.405 -18.211  82.725  1.00 93.27           O
ATOM   4295  CG2 THR A 556      10.242 -18.157  81.146  1.00 93.27           C
ATOM   4296  C   THR A 556      12.001 -17.686  83.327  1.00 93.27           C
ATOM   4297  O   THR A 556      12.374 -16.604  83.780  1.00 93.27           O
ATOM   4298  N   ILE A 557      12.792 -18.480  82.583  1.00135.38           N
ATOM   4299  CA  ILE A 557      14.116 -18.088  82.210  1.00135.38           C
ATOM   4300  CB  ILE A 557      15.119 -19.197  82.309  1.00135.38           C
ATOM   4301  CG1 ILE A 557      15.123 -19.801  83.725  1.00135.38           C
ATOM   4302  CG2 ILE A 557      16.481 -18.628  81.877  1.00135.38           C
ATOM   4303  CD1 ILE A 557      15.423 -18.796  84.832  1.00135.38           C
ATOM   4304  C   ILE A 557      13.983 -17.723  80.768  1.00135.38           C
ATOM   4305  O   ILE A 557      13.537 -18.527  79.950  1.00135.38           O
ATOM   4306  N   PHE A 558      14.361 -16.480  80.429  1.00102.84           N
ATOM   4307  CA  PHE A 558      14.104 -15.955  79.119  1.00102.84           C
ATOM   4308  CB  PHE A 558      13.251 -14.681  79.236  1.00102.84           C
ATOM   4309  CG  PHE A 558      13.073 -14.029  77.914  1.00102.84           C
ATOM   4310  CD1 PHE A 558      12.133 -14.500  77.032  1.00102.84           C
ATOM   4311  CD2 PHE A 558      13.829 -12.931  77.574  1.00102.84           C
ATOM   4312  CE1 PHE A 558      11.966 -13.886  75.817  1.00102.84           C
ATOM   4313  CE2 PHE A 558      13.663 -12.314  76.357  1.00102.84           C
ATOM   4314  CZ  PHE A 558      12.728 -12.795  75.474  1.00102.84           C
ATOM   4315  C   PHE A 558      15.389 -15.591  78.450  1.00102.84           C
ATOM   4316  O   PHE A 558      16.264 -14.972  79.053  1.00102.84           O
ATOM   4317  N   MET A 559      15.527 -15.977  77.164  1.00 96.35           N
ATOM   4318  CA  MET A 559      16.711 -15.638  76.428  1.00 96.35           C
ATOM   4319  CB  MET A 559      17.594 -16.853  76.103  1.00 96.35           C
ATOM   4320  CG  MET A 559      18.965 -16.476  75.542  1.00 96.35           C
ATOM   4321  SD  MET A 559      20.033 -17.892  75.149  1.00 96.35           S
ATOM   4322  CE  MET A 559      19.173 -18.313  73.609  1.00 96.35           C
ATOM   4323  C   MET A 559      16.305 -15.018  75.125  1.00 96.35           C
ATOM   4324  O   MET A 559      15.456 -15.546  74.406  1.00 96.35           O
ATOM   4325  N   GLU A 560      16.920 -13.864  74.784  1.00 68.03           N
ATOM   4326  CA  GLU A 560      16.593 -13.162  73.571  1.00 68.03           C
ATOM   4327  CB  GLU A 560      15.912 -11.813  73.842  1.00 68.03           C
ATOM   4328  CG  GLU A 560      15.545 -11.027  72.585  1.00 68.03           C
ATOM   4329  CD  GLU A 560      15.061  -9.658  73.040  1.00 68.03           C
ATOM   4330  OE1 GLU A 560      15.361  -9.285  74.206  1.00 68.03           O
ATOM   4331  OE2 GLU A 560      14.390  -8.965  72.230  1.00 68.03           O
ATOM   4332  C   GLU A 560      17.872 -12.864  72.848  1.00 68.03           C
ATOM   4333  O   GLU A 560      18.883 -12.546  73.475  1.00 68.03           O
ATOM   4334  N   TYR A 561      17.863 -12.986  71.500  1.00144.90           N
ATOM   4335  CA  TYR A 561      19.050 -12.691  70.746  1.00144.90           C
ATOM   4336  CB  TYR A 561      19.888 -13.940  70.404  1.00144.90           C
ATOM   4337  CG  TYR A 561      19.025 -14.965  69.750  1.00144.90           C
ATOM   4338  CD1 TYR A 561      18.832 -14.969  68.388  1.00144.90           C
ATOM   4339  CD2 TYR A 561      18.406 -15.929  70.513  1.00144.90           C
ATOM   4340  CE1 TYR A 561      18.039 -15.924  67.798  1.00144.90           C
ATOM   4341  CE2 TYR A 561      17.611 -16.886  69.928  1.00144.90           C
ATOM   4342  CZ  TYR A 561      17.429 -16.885  68.568  1.00144.90           C
ATOM   4343  OH  TYR A 561      16.616 -17.866  67.964  1.00144.90           O
ATOM   4344  C   TYR A 561      18.722 -11.938  69.485  1.00144.90           C
ATOM   4345  O   TYR A 561      17.641 -12.088  68.917  1.00144.90           O
ATOM   4346  N   ARG A 562      19.664 -11.078  69.027  1.00 77.14           N
ATOM   4347  CA  ARG A 562      19.478 -10.291  67.833  1.00 77.14           C
ATOM   4348  CB  ARG A 562      18.789  -8.941  68.094  1.00 77.14           C
ATOM   4349  CG  ARG A 562      17.397  -9.057  68.720  1.00 77.14           C
ATOM   4350  CD  ARG A 562      16.728  -7.702  68.968  1.00 77.14           C
ATOM   4351  NE  ARG A 562      15.395  -7.955  69.587  1.00 77.14           N
ATOM   4352  CZ  ARG A 562      14.321  -8.270  68.804  1.00 77.14           C
ATOM   4353  NH1 ARG A 562      14.477  -8.401  67.454  1.00 77.14           N
ATOM   4354  NH2 ARG A 562      13.093  -8.459  69.370  1.00 77.14           N
ATOM   4355  C   ARG A 562      20.838  -9.966  67.260  1.00 77.14           C
ATOM   4356  O   ARG A 562      21.859 -10.156  67.920  1.00 77.14           O
ATOM   4357  N   LEU A 563      20.881  -9.487  65.991  1.00190.27           N
ATOM   4358  CA  LEU A 563      22.116  -9.108  65.337  1.00190.27           C
ATOM   4359  CB  LEU A 563      22.141  -9.290  63.808  1.00190.27           C
ATOM   4360  CG  LEU A 563      22.446 -10.716  63.326  1.00190.27           C
ATOM   4361  CD1 LEU A 563      23.909 -11.090  63.611  1.00190.27           C
ATOM   4362  CD2 LEU A 563      21.453 -11.729  63.900  1.00190.27           C
ATOM   4363  C   LEU A 563      22.446  -7.662  65.563  1.00190.27           C
ATOM   4364  O   LEU A 563      21.573  -6.836  65.821  1.00190.27           O
ATOM   4365  N   ASP A 564      23.759  -7.342  65.474  1.00 73.64           N
ATOM   4366  CA  ASP A 564      24.296  -6.018  65.659  1.00 73.64           C
ATOM   4367  CB  ASP A 564      25.834  -6.011  65.691  1.00 73.64           C
ATOM   4368  CG  ASP A 564      26.300  -4.616  66.085  1.00 73.64           C
ATOM   4369  OD1 ASP A 564      25.705  -4.033  67.031  1.00 73.64           O
ATOM   4370  OD2 ASP A 564      27.247  -4.107  65.427  1.00 73.64           O
ATOM   4371  C   ASP A 564      23.875  -5.083  64.563  1.00 73.64           C
ATOM   4372  O   ASP A 564      23.426  -3.966  64.821  1.00 73.64           O
ATOM   4373  N   GLN A 565      24.021  -5.522  63.301  1.00185.08           N
ATOM   4374  CA  GLN A 565      23.666  -4.750  62.142  1.00185.08           C
ATOM   4375  CB  GLN A 565      22.222  -4.220  62.190  1.00185.08           C
ATOM   4376  CG  GLN A 565      21.166  -5.328  62.182  1.00185.08           C
ATOM   4377  CD  GLN A 565      21.194  -5.992  60.813  1.00185.08           C
ATOM   4378  OE1 GLN A 565      21.850  -7.014  60.618  1.00185.08           O
ATOM   4379  NE2 GLN A 565      20.467  -5.393  59.833  1.00185.08           N
ATOM   4380  C   GLN A 565      24.578  -3.571  61.957  1.00185.08           C
ATOM   4381  O   GLN A 565      24.366  -2.765  61.052  1.00185.08           O
ATOM   4382  N   ARG A 566      25.556  -3.335  62.846  1.00179.38           N
ATOM   4383  CA  ARG A 566      26.514  -2.343  62.454  1.00179.38           C
ATOM   4384  CB  ARG A 566      27.210  -1.671  63.647  1.00179.38           C
ATOM   4385  CG  ARG A 566      26.254  -0.756  64.415  1.00179.38           C
ATOM   4386  CD  ARG A 566      25.909   0.523  63.647  1.00179.38           C
ATOM   4387  NE  ARG A 566      24.800   1.208  64.371  1.00179.38           N
ATOM   4388  CZ  ARG A 566      25.076   2.039  65.418  1.00179.38           C
ATOM   4389  NH1 ARG A 566      26.365   2.207  65.833  1.00179.38           N
ATOM   4390  NH2 ARG A 566      24.062   2.695  66.052  1.00179.38           N
ATOM   4391  C   ARG A 566      27.547  -2.994  61.584  1.00179.38           C
ATOM   4392  O   ARG A 566      27.877  -2.515  60.501  1.00179.38           O
ATOM   4393  N   THR A 567      28.087  -4.119  62.106  1.00106.37           N
ATOM   4394  CA  THR A 567      29.147  -4.940  61.579  1.00106.37           C
ATOM   4395  CB  THR A 567      29.844  -5.731  62.648  1.00106.37           C
ATOM   4396  OG1 THR A 567      28.956  -6.676  63.225  1.00106.37           O
ATOM   4397  CG2 THR A 567      30.340  -4.756  63.728  1.00106.37           C
ATOM   4398  C   THR A 567      28.701  -5.908  60.537  1.00106.37           C
ATOM   4399  O   THR A 567      29.491  -6.296  59.679  1.00106.37           O
ATOM   4400  N   ALA A 568      27.447  -6.385  60.603  1.00221.11           N
ATOM   4401  CA  ALA A 568      27.107  -7.414  59.668  1.00221.11           C
ATOM   4402  CB  ALA A 568      25.993  -8.347  60.176  1.00221.11           C
ATOM   4403  C   ALA A 568      26.620  -6.788  58.405  1.00221.11           C
ATOM   4404  O   ALA A 568      25.457  -6.409  58.285  1.00221.11           O
ATOM   4405  N   ALA A 569      27.512  -6.702  57.403  1.00 70.55           N
ATOM   4406  CA  ALA A 569      27.134  -6.145  56.139  1.00 70.55           C
ATOM   4407  CB  ALA A 569      27.099  -4.606  56.128  1.00 70.55           C
ATOM   4408  C   ALA A 569      28.172  -6.572  55.151  1.00 70.55           C
ATOM   4409  O   ALA A 569      29.304  -6.875  55.524  1.00 70.55           O
ATOM   4410  N   ASP A 570      27.789  -6.616  53.858  1.00130.04           N
ATOM   4411  CA  ASP A 570      28.665  -6.994  52.791  1.00130.04           C
ATOM   4412  CB  ASP A 570      27.889  -7.598  51.606  1.00130.04           C
ATOM   4413  CG  ASP A 570      28.843  -8.327  50.673  1.00130.04           C
ATOM   4414  OD1 ASP A 570      30.039  -8.482  51.036  1.00130.04           O
ATOM   4415  OD2 ASP A 570      28.380  -8.746  49.579  1.00130.04           O
ATOM   4416  C   ASP A 570      29.345  -5.749  52.310  1.00130.04           C
ATOM   4417  O   ASP A 570      29.179  -4.676  52.889  1.00130.04           O
ATOM   4418  N   ALA A 571      30.153  -5.878  51.238  1.00 41.89           N
ATOM   4419  CA  ALA A 571      30.856  -4.774  50.653  1.00 41.89           C
ATOM   4420  CB  ALA A 571      31.763  -5.202  49.488  1.00 41.89           C
ATOM   4421  C   ALA A 571      29.844  -3.816  50.110  1.00 41.89           C
ATOM   4422  O   ALA A 571      30.030  -2.600  50.158  1.00 41.89           O
ATOM   4423  N   THR A 572      28.751  -4.370  49.551  1.00 79.80           N
ATOM   4424  CA  THR A 572      27.676  -3.620  48.968  1.00 79.80           C
ATOM   4425  CB  THR A 572      26.708  -4.474  48.199  1.00 79.80           C
ATOM   4426  OG1 THR A 572      26.089  -5.424  49.052  1.00 79.80           O
ATOM   4427  CG2 THR A 572      27.480  -5.190  47.079  1.00 79.80           C
ATOM   4428  C   THR A 572      26.931  -2.893  50.044  1.00 79.80           C
ATOM   4429  O   THR A 572      26.275  -1.887  49.777  1.00 79.80           O
ATOM   4430  N   GLY A 573      26.980  -3.393  51.293  1.00 45.05           N
ATOM   4431  CA  GLY A 573      26.264  -2.726  52.345  1.00 45.05           C
ATOM   4432  C   GLY A 573      24.956  -3.423  52.524  1.00 45.05           C
ATOM   4433  O   GLY A 573      24.035  -2.897  53.148  1.00 45.05           O
ATOM   4434  N   LEU A 574      24.847  -4.642  51.963  1.00 79.24           N
ATOM   4435  CA  LEU A 574      23.636  -5.396  52.086  1.00 79.24           C
ATOM   4436  CB  LEU A 574      23.497  -6.445  50.965  1.00 79.24           C
ATOM   4437  CG  LEU A 574      22.153  -7.193  50.933  1.00 79.24           C
ATOM   4438  CD1 LEU A 574      20.989  -6.226  50.657  1.00 79.24           C
ATOM   4439  CD2 LEU A 574      22.192  -8.358  49.929  1.00 79.24           C
ATOM   4440  C   LEU A 574      23.702  -6.101  53.407  1.00 79.24           C
ATOM   4441  O   LEU A 574      24.662  -6.812  53.702  1.00 79.24           O
ATOM   4442  N   GLN A 575      22.667  -5.918  54.249  1.00 78.65           N
ATOM   4443  CA  GLN A 575      22.678  -6.490  55.567  1.00 78.65           C
ATOM   4444  CB  GLN A 575      22.004  -5.579  56.606  1.00 78.65           C
ATOM   4445  CG  GLN A 575      22.680  -4.213  56.738  1.00 78.65           C
ATOM   4446  CD  GLN A 575      21.817  -3.341  57.640  1.00 78.65           C
ATOM   4447  OE1 GLN A 575      20.590  -3.360  57.555  1.00 78.65           O
ATOM   4448  NE2 GLN A 575      22.475  -2.553  58.533  1.00 78.65           N
ATOM   4449  C   GLN A 575      21.909  -7.778  55.532  1.00 78.65           C
ATOM   4450  O   GLN A 575      20.903  -7.901  54.836  1.00 78.65           O
ATOM   4451  N   PRO A 576      22.393  -8.748  56.267  1.00156.74           N
ATOM   4452  CA  PRO A 576      21.737 -10.028  56.351  1.00156.74           C
ATOM   4453  CD  PRO A 576      23.834  -8.872  56.428  1.00156.74           C
ATOM   4454  CB  PRO A 576      22.769 -10.995  56.925  1.00156.74           C
ATOM   4455  CG  PRO A 576      24.116 -10.381  56.508  1.00156.74           C
ATOM   4456  C   PRO A 576      20.507  -9.935  57.192  1.00156.74           C
ATOM   4457  O   PRO A 576      20.376  -8.984  57.960  1.00156.74           O
ATOM   4458  N   ILE A 577      19.586 -10.909  57.050  1.00104.35           N
ATOM   4459  CA  ILE A 577      18.371 -10.902  57.810  1.00104.35           C
ATOM   4460  CB  ILE A 577      17.155 -10.715  56.945  1.00104.35           C
ATOM   4461  CG1 ILE A 577      15.884 -10.546  57.794  1.00104.35           C
ATOM   4462  CG2 ILE A 577      17.093 -11.889  55.954  1.00104.35           C
ATOM   4463  CD1 ILE A 577      15.812  -9.223  58.551  1.00104.35           C
ATOM   4464  C   ILE A 577      18.255 -12.228  58.494  1.00104.35           C
ATOM   4465  O   ILE A 577      18.658 -13.254  57.948  1.00104.35           O
ATOM   4466  N   LEU A 578      17.726 -12.238  59.735  1.00103.72           N
ATOM   4467  CA  LEU A 578      17.546 -13.480  60.431  1.00103.72           C
ATOM   4468  CB  LEU A 578      17.288 -13.337  61.942  1.00103.72           C
ATOM   4469  CG  LEU A 578      18.520 -12.876  62.741  1.00103.72           C
ATOM   4470  CD1 LEU A 578      18.201 -12.754  64.239  1.00103.72           C
ATOM   4471  CD2 LEU A 578      19.730 -13.788  62.472  1.00103.72           C
ATOM   4472  C   LEU A 578      16.360 -14.154  59.833  1.00103.72           C
ATOM   4473  O   LEU A 578      15.452 -13.501  59.322  1.00103.72           O
ATOM   4474  N   ASN A 579      16.355 -15.500  59.873  1.00 75.18           N
ATOM   4475  CA  ASN A 579      15.278 -16.257  59.308  1.00 75.18           C
ATOM   4476  CB  ASN A 579      15.518 -17.775  59.433  1.00 75.18           C
ATOM   4477  CG  ASN A 579      14.532 -18.520  58.550  1.00 75.18           C
ATOM   4478  OD1 ASN A 579      13.320 -18.423  58.732  1.00 75.18           O
ATOM   4479  ND2 ASN A 579      15.062 -19.290  57.562  1.00 75.18           N
ATOM   4480  C   ASN A 579      14.039 -15.889  60.060  1.00 75.18           C
ATOM   4481  O   ASN A 579      13.998 -15.958  61.286  1.00 75.18           O
ATOM   4482  N   GLN A 580      12.997 -15.454  59.323  1.00139.81           N
ATOM   4483  CA  GLN A 580      11.755 -15.017  59.900  1.00139.81           C
ATOM   4484  CB  GLN A 580      10.850 -14.292  58.892  1.00139.81           C
ATOM   4485  CG  GLN A 580      11.442 -12.954  58.444  1.00139.81           C
ATOM   4486  CD  GLN A 580      11.582 -12.079  59.681  1.00139.81           C
ATOM   4487  OE1 GLN A 580      10.599 -11.767  60.352  1.00139.81           O
ATOM   4488  NE2 GLN A 580      12.843 -11.680  60.002  1.00139.81           N
ATOM   4489  C   GLN A 580      11.006 -16.176  60.481  1.00139.81           C
ATOM   4490  O   GLN A 580      10.335 -16.047  61.506  1.00139.81           O
ATOM   4491  N   PHE A 581      11.100 -17.348  59.829  1.00180.95           N
ATOM   4492  CA  PHE A 581      10.336 -18.487  60.243  1.00180.95           C
ATOM   4493  CB  PHE A 581      10.418 -19.657  59.246  1.00180.95           C
ATOM   4494  CG  PHE A 581       9.800 -19.161  57.976  1.00180.95           C
ATOM   4495  CD1 PHE A 581       8.442 -19.243  57.767  1.00180.95           C
ATOM   4496  CD2 PHE A 581      10.580 -18.590  56.996  1.00180.95           C
ATOM   4497  CE1 PHE A 581       7.882 -18.778  56.599  1.00180.95           C
ATOM   4498  CE2 PHE A 581      10.027 -18.123  55.826  1.00180.95           C
ATOM   4499  CZ  PHE A 581       8.672 -18.218  55.622  1.00180.95           C
ATOM   4500  C   PHE A 581      10.760 -18.930  61.619  1.00180.95           C
ATOM   4501  O   PHE A 581       9.922 -19.335  62.422  1.00180.95           O
ATOM   4502  N   THR A 582      12.068 -18.871  61.936  1.00277.29           N
ATOM   4503  CA  THR A 582      12.559 -19.328  63.210  1.00277.29           C
ATOM   4504  CB  THR A 582      14.022 -19.643  63.146  1.00277.29           C
ATOM   4505  OG1 THR A 582      14.448 -20.273  64.340  1.00277.29           O
ATOM   4506  CG2 THR A 582      14.796 -18.334  62.921  1.00277.29           C
ATOM   4507  C   THR A 582      12.339 -18.269  64.250  1.00277.29           C
ATOM   4508  O   THR A 582      12.324 -17.071  63.968  1.00277.29           O
ATOM   4509  N   PRO A 583      12.102 -18.700  65.459  1.00277.02           N
ATOM   4510  CA  PRO A 583      11.921 -17.755  66.524  1.00277.02           C
ATOM   4511  CD  PRO A 583      11.348 -19.920  65.686  1.00277.02           C
ATOM   4512  CB  PRO A 583      11.035 -18.439  67.566  1.00277.02           C
ATOM   4513  CG  PRO A 583      11.092 -19.931  67.201  1.00277.02           C
ATOM   4514  C   PRO A 583      13.212 -17.265  67.078  1.00277.02           C
ATOM   4515  O   PRO A 583      14.159 -18.038  67.201  1.00277.02           O
ATOM   4516  N   ALA A 584      13.279 -15.961  67.383  1.00340.97           N
ATOM   4517  CA  ALA A 584      14.307 -15.474  68.238  1.00340.97           C
ATOM   4518  CB  ALA A 584      14.597 -13.971  68.087  1.00340.97           C
ATOM   4519  C   ALA A 584      13.546 -15.674  69.474  1.00340.97           C
ATOM   4520  O   ALA A 584      12.386 -16.060  69.384  1.00340.97           O
ATOM   4521  N   ASN A 585      14.155 -15.511  70.640  1.00233.08           N
ATOM   4522  CA  ASN A 585      13.358 -15.575  71.818  1.00233.08           C
ATOM   4523  CB  ASN A 585      12.134 -14.641  71.699  1.00233.08           C
ATOM   4524  CG  ASN A 585      11.355 -14.530  72.989  1.00233.08           C
ATOM   4525  OD1 ASN A 585      11.184 -15.501  73.722  1.00233.08           O
ATOM   4526  ND2 ASN A 585      10.840 -13.299  73.253  1.00233.08           N
ATOM   4527  C   ASN A 585      12.932 -16.989  72.083  1.00233.08           C
ATOM   4528  O   ASN A 585      12.055 -17.539  71.418  1.00233.08           O
ATOM   4529  N   VAL A 586      13.566 -17.611  73.098  1.00116.61           N
ATOM   4530  CA  VAL A 586      13.246 -18.946  73.517  1.00116.61           C
ATOM   4531  CB  VAL A 586      14.287 -19.962  73.141  1.00116.61           C
ATOM   4532  CG1 VAL A 586      14.334 -20.070  71.607  1.00116.61           C
ATOM   4533  CG2 VAL A 586      15.625 -19.546  73.773  1.00116.61           C
ATOM   4534  C   VAL A 586      13.183 -18.901  75.013  1.00116.61           C
ATOM   4535  O   VAL A 586      13.817 -18.049  75.634  1.00116.61           O
ATOM   4536  N   SER A 587      12.402 -19.807  75.640  1.00 87.35           N
ATOM   4537  CA  SER A 587      12.293 -19.739  77.070  1.00 87.35           C
ATOM   4538  CB  SER A 587      11.024 -19.018  77.559  1.00 87.35           C
ATOM   4539  OG  SER A 587      11.066 -17.645  77.200  1.00 87.35           O
ATOM   4540  C   SER A 587      12.250 -21.115  77.659  1.00 87.35           C
ATOM   4541  O   SER A 587      11.952 -22.102  76.985  1.00 87.35           O
ATOM   4542  N   ARG A 588      12.571 -21.184  78.969  1.00160.73           N
ATOM   4543  CA  ARG A 588      12.572 -22.379  79.767  1.00160.73           C
ATOM   4544  CB  ARG A 588      13.984 -22.910  80.055  1.00160.73           C
ATOM   4545  CG  ARG A 588      14.004 -24.181  80.905  1.00160.73           C
ATOM   4546  CD  ARG A 588      13.712 -25.463  80.129  1.00160.73           C
ATOM   4547  NE  ARG A 588      14.960 -25.795  79.390  1.00160.73           N
ATOM   4548  CZ  ARG A 588      15.515 -27.034  79.513  1.00160.73           C
ATOM   4549  NH1 ARG A 588      14.915 -27.978  80.294  1.00160.73           N
ATOM   4550  NH2 ARG A 588      16.677 -27.324  78.860  1.00160.73           N
ATOM   4551  C   ARG A 588      12.005 -21.975  81.097  1.00160.73           C
ATOM   4552  O   ARG A 588      11.877 -20.785  81.377  1.00160.73           O
ATOM   4553  N   GLN A 589      11.635 -22.946  81.959  1.00116.44           N
ATOM   4554  CA  GLN A 589      11.063 -22.554  83.218  1.00116.44           C
ATOM   4555  CB  GLN A 589       9.537 -22.731  83.269  1.00116.44           C
ATOM   4556  CG  GLN A 589       8.765 -21.880  82.265  1.00116.44           C
ATOM   4557  CD  GLN A 589       7.300 -22.278  82.353  1.00116.44           C
ATOM   4558  OE1 GLN A 589       6.426 -21.436  82.547  1.00116.44           O
ATOM   4559  NE2 GLN A 589       7.020 -23.600  82.198  1.00116.44           N
ATOM   4560  C   GLN A 589      11.590 -23.424  84.317  1.00116.44           C
ATOM   4561  O   GLN A 589      11.970 -24.574  84.103  1.00116.44           O
ATOM   4562  N   ALA A 590      11.621 -22.861  85.542  1.00 67.07           N
ATOM   4563  CA  ALA A 590      11.989 -23.578  86.730  1.00 67.07           C
ATOM   4564  CB  ALA A 590      13.263 -23.041  87.407  1.00 67.07           C
ATOM   4565  C   ALA A 590      10.853 -23.373  87.684  1.00 67.07           C
ATOM   4566  O   ALA A 590      10.217 -22.319  87.673  1.00 67.07           O
ATOM   4567  N   HIS A 591      10.552 -24.372  88.541  1.00110.66           N
ATOM   4568  CA  HIS A 591       9.399 -24.185  89.378  1.00110.66           C
ATOM   4569  ND1 HIS A 591       6.914 -23.655  87.183  1.00110.66           N
ATOM   4570  CG  HIS A 591       7.750 -24.696  87.518  1.00110.66           C
ATOM   4571  CB  HIS A 591       8.187 -25.014  88.919  1.00110.66           C
ATOM   4572  NE2 HIS A 591       7.433 -24.689  85.284  1.00110.66           N
ATOM   4573  CD2 HIS A 591       8.058 -25.317  86.347  1.00110.66           C
ATOM   4574  CE1 HIS A 591       6.757 -23.697  85.835  1.00110.66           C
ATOM   4575  C   HIS A 591       9.696 -24.603  90.785  1.00110.66           C
ATOM   4576  O   HIS A 591      10.667 -25.304  91.062  1.00110.66           O
ATOM   4577  N   ILE A 592       8.842 -24.143  91.723  1.00129.94           N
ATOM   4578  CA  ILE A 592       8.952 -24.499  93.105  1.00129.94           C
ATOM   4579  CB  ILE A 592       9.029 -23.291  93.986  1.00129.94           C
ATOM   4580  CG1 ILE A 592      10.271 -22.476  93.584  1.00129.94           C
ATOM   4581  CG2 ILE A 592       9.031 -23.748  95.455  1.00129.94           C
ATOM   4582  CD1 ILE A 592      10.275 -21.041  94.097  1.00129.94           C
ATOM   4583  C   ILE A 592       7.714 -25.270  93.435  1.00129.94           C
ATOM   4584  O   ILE A 592       6.601 -24.761  93.303  1.00129.94           O
ATOM   4585  N   LEU A 593       7.881 -26.538  93.862  1.00222.82           N
ATOM   4586  CA  LEU A 593       6.725 -27.342  94.135  1.00222.82           C
ATOM   4587  CB  LEU A 593       6.672 -28.683  93.380  1.00222.82           C
ATOM   4588  CG  LEU A 593       6.492 -28.555  91.857  1.00222.82           C
ATOM   4589  CD1 LEU A 593       7.733 -27.946  91.189  1.00222.82           C
ATOM   4590  CD2 LEU A 593       6.068 -29.896  91.238  1.00222.82           C
ATOM   4591  C   LEU A 593       6.686 -27.686  95.583  1.00222.82           C
ATOM   4592  O   LEU A 593       7.665 -27.525  96.308  1.00222.82           O
ATOM   4593  N   LEU A 594       5.500 -28.124  96.045  1.00111.72           N
ATOM   4594  CA  LEU A 594       5.342 -28.545  97.403  1.00111.72           C
ATOM   4595  CB  LEU A 594       5.241 -27.348  98.358  1.00111.72           C
ATOM   4596  CG  LEU A 594       5.140 -27.711  99.845  1.00111.72           C
ATOM   4597  CD1 LEU A 594       6.396 -28.450 100.337  1.00111.72           C
ATOM   4598  CD2 LEU A 594       4.836 -26.455 100.672  1.00111.72           C
ATOM   4599  C   LEU A 594       4.065 -29.322  97.450  1.00111.72           C
ATOM   4600  O   LEU A 594       3.101 -28.977  96.768  1.00111.72           O
ATOM   4601  N   ASP A 595       4.031 -30.415  98.237  1.00 29.30           N
ATOM   4602  CA  ASP A 595       2.825 -31.188  98.317  1.00 29.30           C
ATOM   4603  CB  ASP A 595       3.004 -32.654  97.886  1.00 29.30           C
ATOM   4604  CG  ASP A 595       3.296 -32.675  96.391  1.00 29.30           C
ATOM   4605  OD1 ASP A 595       4.137 -31.850  95.943  1.00 29.30           O
ATOM   4606  OD2 ASP A 595       2.673 -33.502  95.673  1.00 29.30           O
ATOM   4607  C   ASP A 595       2.377 -31.185  99.773  1.00 29.30           C
ATOM   4608  O   ASP A 595       2.153 -30.076 100.328  1.00 29.30           O
ATOM   4609  OXT ASP A 595       2.249 -32.298 100.350  1.00 29.30           O
TER    4610      ASP A 595
ATOM   4611  N   ASP B 596     -47.905   3.510  36.020  1.00 38.51           N
ATOM   4612  CA  ASP B 596     -47.309   4.500  35.095  1.00 38.51           C
ATOM   4613  CB  ASP B 596     -48.223   5.733  34.990  1.00 38.51           C
ATOM   4614  CG  ASP B 596     -47.752   6.588  33.825  1.00 38.51           C
ATOM   4615  OD1 ASP B 596     -46.689   6.259  33.236  1.00 38.51           O
ATOM   4616  OD2 ASP B 596     -48.454   7.585  33.507  1.00 38.51           O
ATOM   4617  C   ASP B 596     -45.970   4.919  35.614  1.00 38.51           C
ATOM   4618  O   ASP B 596     -45.874   5.490  36.699  1.00 38.51           O
ATOM   4619  N   TYR B 597     -44.891   4.602  34.866  1.00 82.02           N
ATOM   4620  CA  TYR B 597     -43.571   4.947  35.319  1.00 82.02           C
ATOM   4621  CB  TYR B 597     -42.914   3.773  36.071  1.00 82.02           C
ATOM   4622  CG  TYR B 597     -41.660   4.222  36.738  1.00 82.02           C
ATOM   4623  CD1 TYR B 597     -41.721   4.949  37.905  1.00 82.02           C
ATOM   4624  CD2 TYR B 597     -40.427   3.901  36.218  1.00 82.02           C
ATOM   4625  CE1 TYR B 597     -40.572   5.363  38.537  1.00 82.02           C
ATOM   4626  CE2 TYR B 597     -39.274   4.312  36.845  1.00 82.02           C
ATOM   4627  CZ  TYR B 597     -39.346   5.045  38.005  1.00 82.02           C
ATOM   4628  OH  TYR B 597     -38.165   5.467  38.651  1.00 82.02           O
ATOM   4629  C   TYR B 597     -42.734   5.265  34.106  1.00 82.02           C
ATOM   4630  O   TYR B 597     -42.932   4.677  33.045  1.00 82.02           O
ATOM   4631  N   PRO B 598     -41.795   6.171  34.224  1.00 79.38           N
ATOM   4632  CA  PRO B 598     -40.977   6.533  33.087  1.00 79.38           C
ATOM   4633  CD  PRO B 598     -41.985   7.296  35.126  1.00 79.38           C
ATOM   4634  CB  PRO B 598     -40.305   7.853  33.461  1.00 79.38           C
ATOM   4635  CG  PRO B 598     -41.288   8.492  34.457  1.00 79.38           C
ATOM   4636  C   PRO B 598     -39.999   5.461  32.697  1.00 79.38           C
ATOM   4637  O   PRO B 598     -39.514   4.747  33.573  1.00 79.38           O
ATOM   4638  N   VAL B 599     -39.686   5.342  31.386  1.00 88.32           N
ATOM   4639  CA  VAL B 599     -38.774   4.332  30.914  1.00 88.32           C
ATOM   4640  CB  VAL B 599     -39.485   3.192  30.241  1.00 88.32           C
ATOM   4641  CG1 VAL B 599     -38.443   2.254  29.610  1.00 88.32           C
ATOM   4642  CG2 VAL B 599     -40.401   2.509  31.269  1.00 88.32           C
ATOM   4643  C   VAL B 599     -37.861   4.926  29.878  1.00 88.32           C
ATOM   4644  O   VAL B 599     -38.287   5.712  29.032  1.00 88.32           O
ATOM   4645  N   ASP B 600     -36.563   4.548  29.923  1.00 93.40           N
ATOM   4646  CA  ASP B 600     -35.602   5.002  28.954  1.00 93.40           C
ATOM   4647  CB  ASP B 600     -34.418   5.773  29.560  1.00 93.40           C
ATOM   4648  CG  ASP B 600     -34.887   7.140  30.037  1.00 93.40           C
ATOM   4649  OD1 ASP B 600     -35.977   7.596  29.597  1.00 93.40           O
ATOM   4650  OD2 ASP B 600     -34.144   7.751  30.849  1.00 93.40           O
ATOM   4651  C   ASP B 600     -35.026   3.780  28.300  1.00 93.40           C
ATOM   4652  O   ASP B 600     -34.637   2.828  28.974  1.00 93.40           O
ATOM   4653  N   LEU B 601     -34.976   3.764  26.954  1.00191.82           N
ATOM   4654  CA  LEU B 601     -34.442   2.618  26.275  1.00191.82           C
ATOM   4655  CB  LEU B 601     -35.552   1.831  25.541  1.00191.82           C
ATOM   4656  CG  LEU B 601     -35.105   0.574  24.773  1.00191.82           C
ATOM   4657  CD1 LEU B 601     -34.338   0.931  23.495  1.00191.82           C
ATOM   4658  CD2 LEU B 601     -34.327  -0.393  25.677  1.00191.82           C
ATOM   4659  C   LEU B 601     -33.415   3.085  25.284  1.00191.82           C
ATOM   4660  O   LEU B 601     -33.705   3.884  24.395  1.00191.82           O
ATOM   4661  N   TYR B 602     -32.174   2.569  25.407  1.00111.83           N
ATOM   4662  CA  TYR B 602     -31.089   2.963  24.542  1.00111.83           C
ATOM   4663  CB  TYR B 602     -29.821   3.329  25.340  1.00111.83           C
ATOM   4664  CG  TYR B 602     -28.788   3.916  24.438  1.00111.83           C
ATOM   4665  CD1 TYR B 602     -28.921   5.208  23.986  1.00111.83           C
ATOM   4666  CD2 TYR B 602     -27.675   3.198  24.067  1.00111.83           C
ATOM   4667  CE1 TYR B 602     -27.975   5.772  23.163  1.00111.83           C
ATOM   4668  CE2 TYR B 602     -26.724   3.757  23.244  1.00111.83           C
ATOM   4669  CZ  TYR B 602     -26.873   5.044  22.790  1.00111.83           C
ATOM   4670  OH  TYR B 602     -25.898   5.619  21.946  1.00111.83           O
ATOM   4671  C   TYR B 602     -30.781   1.782  23.671  1.00111.83           C
ATOM   4672  O   TYR B 602     -30.577   0.668  24.152  1.00111.83           O
ATOM   4673  N   TYR B 603     -30.721   2.003  22.344  1.00146.58           N
ATOM   4674  CA  TYR B 603     -30.558   0.906  21.433  1.00146.58           C
ATOM   4675  CB  TYR B 603     -31.525   1.076  20.244  1.00146.58           C
ATOM   4676  CG  TYR B 603     -31.744  -0.211  19.534  1.00146.58           C
ATOM   4677  CD1 TYR B 603     -32.515  -1.190  20.115  1.00146.58           C
ATOM   4678  CD2 TYR B 603     -31.225  -0.429  18.281  1.00146.58           C
ATOM   4679  CE1 TYR B 603     -32.739  -2.381  19.471  1.00146.58           C
ATOM   4680  CE2 TYR B 603     -31.446  -1.620  17.630  1.00146.58           C
ATOM   4681  CZ  TYR B 603     -32.201  -2.598  18.227  1.00146.58           C
ATOM   4682  OH  TYR B 603     -32.429  -3.819  17.562  1.00146.58           O
ATOM   4683  C   TYR B 603     -29.133   0.930  20.946  1.00146.58           C
ATOM   4684  O   TYR B 603     -28.723   1.835  20.220  1.00146.58           O
ATOM   4685  N   LEU B 604     -28.330  -0.079  21.355  1.00105.04           N
ATOM   4686  CA  LEU B 604     -26.941  -0.140  20.982  1.00105.04           C
ATOM   4687  CB  LEU B 604     -26.040  -0.476  22.184  1.00105.04           C
ATOM   4688  CG  LEU B 604     -24.535  -0.523  21.873  1.00105.04           C
ATOM   4689  CD1 LEU B 604     -24.031   0.838  21.367  1.00105.04           C
ATOM   4690  CD2 LEU B 604     -23.737  -1.027  23.088  1.00105.04           C
ATOM   4691  C   LEU B 604     -26.801  -1.216  19.944  1.00105.04           C
ATOM   4692  O   LEU B 604     -26.953  -2.401  20.237  1.00105.04           O
ATOM   4693  N   MET B 605     -26.456  -0.823  18.700  1.00162.19           N
ATOM   4694  CA  MET B 605     -26.476  -1.729  17.582  1.00162.19           C
ATOM   4695  CB  MET B 605     -27.283  -1.122  16.423  1.00162.19           C
ATOM   4696  CG  MET B 605     -27.346  -1.930  15.129  1.00162.19           C
ATOM   4697  SD  MET B 605     -28.333  -1.096  13.848  1.00162.19           S
ATOM   4698  CE  MET B 605     -27.693  -2.029  12.433  1.00162.19           C
ATOM   4699  C   MET B 605     -25.093  -1.996  17.061  1.00162.19           C
ATOM   4700  O   MET B 605     -24.258  -1.099  16.941  1.00162.19           O
ATOM   4701  N   ASP B 606     -24.843  -3.278  16.718  1.00102.34           N
ATOM   4702  CA  ASP B 606     -23.594  -3.709  16.154  1.00102.34           C
ATOM   4703  CB  ASP B 606     -23.317  -5.200  16.423  1.00102.34           C
ATOM   4704  CG  ASP B 606     -21.980  -5.614  15.822  1.00102.34           C
ATOM   4705  OD1 ASP B 606     -21.300  -4.758  15.196  1.00102.34           O
ATOM   4706  OD2 ASP B 606     -21.624  -6.812  15.984  1.00102.34           O
ATOM   4707  C   ASP B 606     -23.685  -3.517  14.667  1.00102.34           C
ATOM   4708  O   ASP B 606     -24.517  -4.123  13.996  1.00102.34           O
ATOM   4709  N   LEU B 607     -22.879  -2.573  14.149  1.00150.82           N
ATOM   4710  CA  LEU B 607     -22.726  -2.190  12.768  1.00150.82           C
ATOM   4711  CB  LEU B 607     -22.347  -0.717  12.563  1.00150.82           C
ATOM   4712  CG  LEU B 607     -23.511   0.237  12.890  1.00150.82           C
ATOM   4713  CD1 LEU B 607     -23.201   1.672  12.434  1.00150.82           C
ATOM   4714  CD2 LEU B 607     -24.838  -0.295  12.324  1.00150.82           C
ATOM   4715  C   LEU B 607     -21.776  -3.050  11.980  1.00150.82           C
ATOM   4716  O   LEU B 607     -21.586  -2.807  10.790  1.00150.82           O
ATOM   4717  N   SER B 608     -21.050  -3.979  12.628  1.00 85.78           N
ATOM   4718  CA  SER B 608     -20.024  -4.731  11.950  1.00 85.78           C
ATOM   4719  CB  SER B 608     -19.308  -5.750  12.854  1.00 85.78           C
ATOM   4720  OG  SER B 608     -20.211  -6.768  13.259  1.00 85.78           O
ATOM   4721  C   SER B 608     -20.565  -5.461  10.757  1.00 85.78           C
ATOM   4722  O   SER B 608     -21.767  -5.527  10.512  1.00 85.78           O
ATOM   4723  N   ALA B 609     -19.631  -6.029   9.970  1.00 64.32           N
ATOM   4724  CA  ALA B 609     -19.892  -6.660   8.707  1.00 64.32           C
ATOM   4725  CB  ALA B 609     -18.610  -7.154   8.012  1.00 64.32           C
ATOM   4726  C   ALA B 609     -20.808  -7.838   8.848  1.00 64.32           C
ATOM   4727  O   ALA B 609     -21.642  -8.071   7.976  1.00 64.32           O
ATOM   4728  N   SER B 610     -20.679  -8.618   9.936  1.00 75.63           N
ATOM   4729  CA  SER B 610     -21.446  -9.823  10.100  1.00 75.63           C
ATOM   4730  CB  SER B 610     -20.980 -10.644  11.317  1.00 75.63           C
ATOM   4731  OG  SER B 610     -21.060  -9.863  12.500  1.00 75.63           O
ATOM   4732  C   SER B 610     -22.912  -9.509  10.238  1.00 75.63           C
ATOM   4733  O   SER B 610     -23.758 -10.398  10.150  1.00 75.63           O
ATOM   4734  N   MET B 611     -23.233  -8.233  10.506  1.00126.52           N
ATOM   4735  CA  MET B 611     -24.549  -7.684  10.703  1.00126.52           C
ATOM   4736  CB  MET B 611     -24.554  -6.380  11.510  1.00126.52           C
ATOM   4737  CG  MET B 611     -24.180  -6.643  12.971  1.00126.52           C
ATOM   4738  SD  MET B 611     -25.317  -7.764  13.848  1.00126.52           S
ATOM   4739  CE  MET B 611     -26.641  -6.549  14.109  1.00126.52           C
ATOM   4740  C   MET B 611     -25.353  -7.508   9.448  1.00126.52           C
ATOM   4741  O   MET B 611     -26.553  -7.264   9.533  1.00126.52           O
ATOM   4742  N   ASP B 612     -24.732  -7.537   8.256  1.00 93.39           N
ATOM   4743  CA  ASP B 612     -25.465  -7.261   7.044  1.00 93.39           C
ATOM   4744  CB  ASP B 612     -24.611  -7.465   5.777  1.00 93.39           C
ATOM   4745  CG  ASP B 612     -25.486  -7.226   4.550  1.00 93.39           C
ATOM   4746  OD1 ASP B 612     -26.259  -8.152   4.189  1.00 93.39           O
ATOM   4747  OD2 ASP B 612     -25.381  -6.129   3.941  1.00 93.39           O
ATOM   4748  C   ASP B 612     -26.659  -8.166   6.930  1.00 93.39           C
ATOM   4749  O   ASP B 612     -27.726  -7.726   6.505  1.00 93.39           O
ATOM   4750  N   ASP B 613     -26.511  -9.453   7.291  1.00154.67           N
ATOM   4751  CA  ASP B 613     -27.565 -10.428   7.212  1.00154.67           C
ATOM   4752  CB  ASP B 613     -27.080 -11.848   7.533  1.00154.67           C
ATOM   4753  CG  ASP B 613     -26.124 -12.248   6.426  1.00154.67           C
ATOM   4754  OD1 ASP B 613     -25.872 -11.398   5.530  1.00154.67           O
ATOM   4755  OD2 ASP B 613     -25.636 -13.408   6.456  1.00154.67           O
ATOM   4756  C   ASP B 613     -28.630 -10.104   8.208  1.00154.67           C
ATOM   4757  O   ASP B 613     -29.788 -10.474   8.022  1.00154.67           O
ATOM   4758  N   ASP B 614     -28.252  -9.440   9.316  1.00134.56           N
ATOM   4759  CA  ASP B 614     -29.175  -9.207  10.387  1.00134.56           C
ATOM   4760  CB  ASP B 614     -28.488  -9.390  11.747  1.00134.56           C
ATOM   4761  CG  ASP B 614     -27.843 -10.765  11.766  1.00134.56           C
ATOM   4762  OD1 ASP B 614     -28.393 -11.688  11.111  1.00134.56           O
ATOM   4763  OD2 ASP B 614     -26.772 -10.901  12.416  1.00134.56           O
ATOM   4764  C   ASP B 614     -29.627  -7.773  10.376  1.00134.56           C
ATOM   4765  O   ASP B 614     -30.353  -7.353  11.275  1.00134.56           O
ATOM   4766  N   LEU B 615     -29.248  -6.988   9.352  1.00130.34           N
ATOM   4767  CA  LEU B 615     -29.548  -5.582   9.336  1.00130.34           C
ATOM   4768  CB  LEU B 615     -28.931  -4.862   8.124  1.00130.34           C
ATOM   4769  CG  LEU B 615     -29.233  -3.352   8.072  1.00130.34           C
ATOM   4770  CD1 LEU B 615     -28.592  -2.614   9.256  1.00130.34           C
ATOM   4771  CD2 LEU B 615     -28.830  -2.748   6.715  1.00130.34           C
ATOM   4772  C   LEU B 615     -31.030  -5.359   9.288  1.00130.34           C
ATOM   4773  O   LEU B 615     -31.569  -4.524  10.012  1.00130.34           O
ATOM   4774  N   ASN B 616     -31.730  -6.133   8.447  1.00144.34           N
ATOM   4775  CA  ASN B 616     -33.135  -5.966   8.211  1.00144.34           C
ATOM   4776  CB  ASN B 616     -33.693  -7.034   7.260  1.00144.34           C
ATOM   4777  CG  ASN B 616     -32.844  -7.008   6.009  1.00144.34           C
ATOM   4778  OD1 ASN B 616     -31.638  -7.240   6.070  1.00144.34           O
ATOM   4779  ND2 ASN B 616     -33.486  -6.726   4.844  1.00144.34           N
ATOM   4780  C   ASN B 616     -33.873  -6.181   9.488  1.00144.34           C
ATOM   4781  O   ASN B 616     -34.869  -5.514   9.758  1.00144.34           O
ATOM   4782  N   THR B 617     -33.411  -7.146  10.298  1.00 50.95           N
ATOM   4783  CA  THR B 617     -34.083  -7.506  11.511  1.00 50.95           C
ATOM   4784  CB  THR B 617     -33.451  -8.679  12.201  1.00 50.95           C
ATOM   4785  OG1 THR B 617     -33.446  -9.806  11.337  1.00 50.95           O
ATOM   4786  CG2 THR B 617     -34.255  -8.994  13.475  1.00 50.95           C
ATOM   4787  C   THR B 617     -34.063  -6.359  12.473  1.00 50.95           C
ATOM   4788  O   THR B 617     -35.030  -6.146  13.201  1.00 50.95           O
ATOM   4789  N   ILE B 618     -32.943  -5.614  12.531  1.00210.79           N
ATOM   4790  CA  ILE B 618     -32.803  -4.525  13.454  1.00210.79           C
ATOM   4791  CB  ILE B 618     -31.405  -3.985  13.502  1.00210.79           C
ATOM   4792  CG1 ILE B 618     -30.449  -5.112  13.927  1.00210.79           C
ATOM   4793  CG2 ILE B 618     -31.383  -2.775  14.451  1.00210.79           C
ATOM   4794  CD1 ILE B 618     -30.831  -5.760  15.257  1.00210.79           C
ATOM   4795  C   ILE B 618     -33.739  -3.408  13.107  1.00210.79           C
ATOM   4796  O   ILE B 618     -34.326  -2.787  13.991  1.00210.79           O
ATOM   4797  N   LYS B 619     -33.880  -3.092  11.808  1.00142.11           N
ATOM   4798  CA  LYS B 619     -34.750  -2.017  11.419  1.00142.11           C
ATOM   4799  CB  LYS B 619     -34.675  -1.669   9.919  1.00142.11           C
ATOM   4800  CG  LYS B 619     -33.379  -0.938   9.553  1.00142.11           C
ATOM   4801  CD  LYS B 619     -33.204  -0.637   8.061  1.00142.11           C
ATOM   4802  CE  LYS B 619     -32.488  -1.738   7.274  1.00142.11           C
ATOM   4803  NZ  LYS B 619     -33.478  -2.669   6.689  1.00142.11           N
ATOM   4804  C   LYS B 619     -36.157  -2.386  11.763  1.00142.11           C
ATOM   4805  O   LYS B 619     -36.939  -1.538  12.190  1.00142.11           O
ATOM   4806  N   GLU B 620     -36.519  -3.668  11.568  1.00 62.83           N
ATOM   4807  CA  GLU B 620     -37.836  -4.136  11.882  1.00 62.83           C
ATOM   4808  CB  GLU B 620     -38.136  -5.558  11.375  1.00 62.83           C
ATOM   4809  CG  GLU B 620     -38.289  -5.619   9.853  1.00 62.83           C
ATOM   4810  CD  GLU B 620     -38.858  -6.979   9.469  1.00 62.83           C
ATOM   4811  OE1 GLU B 620     -38.771  -7.918  10.305  1.00 62.83           O
ATOM   4812  OE2 GLU B 620     -39.394  -7.093   8.335  1.00 62.83           O
ATOM   4813  C   GLU B 620     -38.023  -4.108  13.369  1.00 62.83           C
ATOM   4814  O   GLU B 620     -39.149  -4.024  13.853  1.00 62.83           O
ATOM   4815  N   LEU B 621     -36.935  -4.298  14.137  1.00134.42           N
ATOM   4816  CA  LEU B 621     -37.012  -4.220  15.569  1.00134.42           C
ATOM   4817  CB  LEU B 621     -35.782  -4.821  16.275  1.00134.42           C
ATOM   4818  CG  LEU B 621     -35.855  -4.743  17.814  1.00134.42           C
ATOM   4819  CD1 LEU B 621     -37.133  -5.410  18.354  1.00134.42           C
ATOM   4820  CD2 LEU B 621     -34.589  -5.331  18.457  1.00134.42           C
ATOM   4821  C   LEU B 621     -37.184  -2.800  16.025  1.00134.42           C
ATOM   4822  O   LEU B 621     -37.937  -2.533  16.960  1.00134.42           O
ATOM   4823  N   GLY B 622     -36.475  -1.846  15.386  1.00161.55           N
ATOM   4824  CA  GLY B 622     -36.527  -0.481  15.828  1.00161.55           C
ATOM   4825  C   GLY B 622     -37.910   0.078  15.680  1.00161.55           C
ATOM   4826  O   GLY B 622     -38.463   0.647  16.619  1.00161.55           O
ATOM   4827  N   SER B 623     -38.520  -0.092  14.495  1.00133.13           N
ATOM   4828  CA  SER B 623     -39.812   0.468  14.223  1.00133.13           C
ATOM   4829  CB  SER B 623     -40.252   0.190  12.780  1.00133.13           C
ATOM   4830  OG  SER B 623     -41.584   0.637  12.589  1.00133.13           O
ATOM   4831  C   SER B 623     -40.830  -0.157  15.125  1.00133.13           C
ATOM   4832  O   SER B 623     -41.686   0.528  15.683  1.00133.13           O
ATOM   4833  N   ARG B 624     -40.757  -1.489  15.293  1.00120.69           N
ATOM   4834  CA  ARG B 624     -41.725  -2.187  16.088  1.00120.69           C
ATOM   4835  CB  ARG B 624     -41.558  -3.714  16.064  1.00120.69           C
ATOM   4836  CG  ARG B 624     -42.602  -4.433  16.920  1.00120.69           C
ATOM   4837  CD  ARG B 624     -42.627  -5.945  16.706  1.00120.69           C
ATOM   4838  NE  ARG B 624     -43.056  -6.172  15.299  1.00120.69           N
ATOM   4839  CZ  ARG B 624     -42.525  -7.201  14.577  1.00120.69           C
ATOM   4840  NH1 ARG B 624     -41.619  -8.046  15.151  1.00120.69           N
ATOM   4841  NH2 ARG B 624     -42.896  -7.378  13.276  1.00120.69           N
ATOM   4842  C   ARG B 624     -41.621  -1.742  17.512  1.00120.69           C
ATOM   4843  O   ARG B 624     -42.633  -1.601  18.198  1.00120.69           O
ATOM   4844  N   LEU B 625     -40.383  -1.533  17.999  1.00107.80           N
ATOM   4845  CA  LEU B 625     -40.162  -1.087  19.346  1.00107.80           C
ATOM   4846  CB  LEU B 625     -38.678  -0.989  19.728  1.00107.80           C
ATOM   4847  CG  LEU B 625     -38.475  -0.505  21.178  1.00107.80           C
ATOM   4848  CD1 LEU B 625     -38.879  -1.589  22.191  1.00107.80           C
ATOM   4849  CD2 LEU B 625     -37.060   0.052  21.399  1.00107.80           C
ATOM   4850  C   LEU B 625     -40.712   0.302  19.473  1.00107.80           C
ATOM   4851  O   LEU B 625     -41.211   0.703  20.520  1.00107.80           O
ATOM   4852  N   ALA B 626     -40.602   1.076  18.387  1.00233.37           N
ATOM   4853  CA  ALA B 626     -40.997   2.449  18.287  1.00233.37           C
ATOM   4854  CB  ALA B 626     -40.625   3.080  16.934  1.00233.37           C
ATOM   4855  C   ALA B 626     -42.477   2.606  18.469  1.00233.37           C
ATOM   4856  O   ALA B 626     -42.924   3.736  18.631  1.00233.37           O
ATOM   4857  N   LYS B 627     -43.290   1.575  18.159  1.00193.89           N
ATOM   4858  CA  LYS B 627     -44.713   1.605  18.406  1.00193.89           C
ATOM   4859  CB  LYS B 627     -45.491   0.787  17.362  1.00193.89           C
ATOM   4860  CG  LYS B 627     -45.237  -0.720  17.424  1.00193.89           C
ATOM   4861  CD  LYS B 627     -46.078  -1.515  16.425  1.00193.89           C
ATOM   4862  CE  LYS B 627     -47.525  -1.032  16.314  1.00193.89           C
ATOM   4863  NZ  LYS B 627     -47.593   0.168  15.448  1.00193.89           N
ATOM   4864  C   LYS B 627     -45.155   1.140  19.777  1.00193.89           C
ATOM   4865  O   LYS B 627     -45.937   1.806  20.454  1.00193.89           O
ATOM   4866  N   GLU B 628     -44.633  -0.024  20.220  1.00116.07           N
ATOM   4867  CA  GLU B 628     -45.093  -0.780  21.362  1.00116.07           C
ATOM   4868  CB  GLU B 628     -44.417  -2.159  21.465  1.00116.07           C
ATOM   4869  CG  GLU B 628     -44.739  -3.100  20.300  1.00116.07           C
ATOM   4870  CD  GLU B 628     -46.230  -3.410  20.327  1.00116.07           C
ATOM   4871  OE1 GLU B 628     -47.021  -2.576  19.813  1.00116.07           O
ATOM   4872  OE2 GLU B 628     -46.597  -4.488  20.865  1.00116.07           O
ATOM   4873  C   GLU B 628     -44.862  -0.081  22.659  1.00116.07           C
ATOM   4874  O   GLU B 628     -45.599  -0.297  23.620  1.00116.07           O
ATOM   4875  N   MET B 629     -43.805   0.737  22.740  1.00217.86           N
ATOM   4876  CA  MET B 629     -43.466   1.364  23.980  1.00217.86           C
ATOM   4877  CB  MET B 629     -42.088   2.047  23.968  1.00217.86           C
ATOM   4878  CG  MET B 629     -41.696   2.668  22.632  1.00217.86           C
ATOM   4879  SD  MET B 629     -42.851   3.936  22.065  1.00217.86           S
ATOM   4880  CE  MET B 629     -43.005   4.723  23.695  1.00217.86           C
ATOM   4881  C   MET B 629     -44.529   2.318  24.440  1.00217.86           C
ATOM   4882  O   MET B 629     -44.739   2.486  25.640  1.00217.86           O
ATOM   4883  N   SER B 630     -45.228   2.981  23.507  1.00118.43           N
ATOM   4884  CA  SER B 630     -46.187   3.988  23.857  1.00118.43           C
ATOM   4885  CB  SER B 630     -46.753   4.714  22.622  1.00118.43           C
ATOM   4886  OG  SER B 630     -47.461   3.802  21.795  1.00118.43           O
ATOM   4887  C   SER B 630     -47.345   3.400  24.611  1.00118.43           C
ATOM   4888  O   SER B 630     -48.028   4.115  25.340  1.00118.43           O
ATOM   4889  N   LYS B 631     -47.637   2.097  24.440  1.00133.88           N
ATOM   4890  CA  LYS B 631     -48.793   1.545  25.089  1.00133.88           C
ATOM   4891  CB  LYS B 631     -49.111   0.125  24.592  1.00133.88           C
ATOM   4892  CG  LYS B 631     -49.621   0.115  23.147  1.00133.88           C
ATOM   4893  CD  LYS B 631     -48.580   0.570  22.121  1.00133.88           C
ATOM   4894  CE  LYS B 631     -49.159   0.835  20.728  1.00133.88           C
ATOM   4895  NZ  LYS B 631     -49.655  -0.425  20.132  1.00133.88           N
ATOM   4896  C   LYS B 631     -48.669   1.513  26.591  1.00133.88           C
ATOM   4897  O   LYS B 631     -49.507   2.065  27.299  1.00133.88           O
ATOM   4898  N   LEU B 632     -47.597   0.890  27.114  1.00 83.05           N
ATOM   4899  CA  LEU B 632     -47.382   0.663  28.516  1.00 83.05           C
ATOM   4900  CB  LEU B 632     -46.179  -0.252  28.791  1.00 83.05           C
ATOM   4901  CG  LEU B 632     -46.378  -1.710  28.341  1.00 83.05           C
ATOM   4902  CD1 LEU B 632     -45.135  -2.556  28.652  1.00 83.05           C
ATOM   4903  CD2 LEU B 632     -47.658  -2.307  28.945  1.00 83.05           C
ATOM   4904  C   LEU B 632     -47.116   1.919  29.282  1.00 83.05           C
ATOM   4905  O   LEU B 632     -47.473   2.009  30.456  1.00 83.05           O
ATOM   4906  N   THR B 633     -46.412   2.896  28.682  1.00136.41           N
ATOM   4907  CA  THR B 633     -46.088   4.063  29.448  1.00136.41           C
ATOM   4908  CB  THR B 633     -44.681   4.036  29.965  1.00136.41           C
ATOM   4909  OG1 THR B 633     -44.441   5.152  30.809  1.00136.41           O
ATOM   4910  CG2 THR B 633     -43.723   4.053  28.763  1.00136.41           C
ATOM   4911  C   THR B 633     -46.209   5.282  28.595  1.00136.41           C
ATOM   4912  O   THR B 633     -46.055   5.226  27.375  1.00136.41           O
ATOM   4913  N   SER B 634     -46.573   6.410  29.241  1.00 84.51           N
ATOM   4914  CA  SER B 634     -46.658   7.692  28.603  1.00 84.51           C
ATOM   4915  CB  SER B 634     -47.560   8.676  29.369  1.00 84.51           C
ATOM   4916  OG  SER B 634     -47.003   8.957  30.645  1.00 84.51           O
ATOM   4917  C   SER B 634     -45.299   8.323  28.499  1.00 84.51           C
ATOM   4918  O   SER B 634     -44.997   8.996  27.515  1.00 84.51           O
ATOM   4919  N   ASN B 635     -44.437   8.125  29.521  1.00108.37           N
ATOM   4920  CA  ASN B 635     -43.171   8.805  29.523  1.00108.37           C
ATOM   4921  CB  ASN B 635     -42.743   9.218  30.935  1.00108.37           C
ATOM   4922  CG  ASN B 635     -41.683  10.294  30.817  1.00108.37           C
ATOM   4923  OD1 ASN B 635     -41.311  10.702  29.718  1.00108.37           O
ATOM   4924  ND2 ASN B 635     -41.191  10.772  31.989  1.00108.37           N
ATOM   4925  C   ASN B 635     -42.122   7.885  28.983  1.00108.37           C
ATOM   4926  O   ASN B 635     -41.445   7.173  29.726  1.00108.37           O
ATOM   4927  N   PHE B 636     -41.928   7.920  27.653  1.00184.54           N
ATOM   4928  CA  PHE B 636     -40.989   7.029  27.035  1.00184.54           C
ATOM   4929  CB  PHE B 636     -41.662   6.025  26.082  1.00184.54           C
ATOM   4930  CG  PHE B 636     -40.634   5.196  25.384  1.00184.54           C
ATOM   4931  CD1 PHE B 636     -40.102   4.071  25.970  1.00184.54           C
ATOM   4932  CD2 PHE B 636     -40.215   5.539  24.118  1.00184.54           C
ATOM   4933  CE1 PHE B 636     -39.164   3.311  25.309  1.00184.54           C
ATOM   4934  CE2 PHE B 636     -39.280   4.781  23.453  1.00184.54           C
ATOM   4935  CZ  PHE B 636     -38.750   3.662  24.048  1.00184.54           C
ATOM   4936  C   PHE B 636     -40.011   7.812  26.221  1.00184.54           C
ATOM   4937  O   PHE B 636     -40.388   8.689  25.443  1.00184.54           O
ATOM   4938  N   ARG B 637     -38.711   7.494  26.386  1.00226.41           N
ATOM   4939  CA  ARG B 637     -37.690   8.149  25.619  1.00226.41           C
ATOM   4940  CB  ARG B 637     -36.851   9.124  26.461  1.00226.41           C
ATOM   4941  CG  ARG B 637     -37.660  10.322  26.965  1.00226.41           C
ATOM   4942  CD  ARG B 637     -36.897  11.249  27.911  1.00226.41           C
ATOM   4943  NE  ARG B 637     -35.631  11.633  27.234  1.00226.41           N
ATOM   4944  CZ  ARG B 637     -34.572  12.038  27.992  1.00226.41           C
ATOM   4945  NH1 ARG B 637     -34.702  12.132  29.346  1.00226.41           N
ATOM   4946  NH2 ARG B 637     -33.379  12.335  27.404  1.00226.41           N
ATOM   4947  C   ARG B 637     -36.762   7.080  25.118  1.00226.41           C
ATOM   4948  O   ARG B 637     -36.417   6.156  25.854  1.00226.41           O
ATOM   4949  N   LEU B 638     -36.339   7.160  23.837  1.00174.95           N
ATOM   4950  CA  LEU B 638     -35.449   6.151  23.331  1.00174.95           C
ATOM   4951  CB  LEU B 638     -36.090   5.137  22.360  1.00174.95           C
ATOM   4952  CG  LEU B 638     -36.656   5.727  21.057  1.00174.95           C
ATOM   4953  CD1 LEU B 638     -37.268   4.627  20.174  1.00174.95           C
ATOM   4954  CD2 LEU B 638     -37.642   6.865  21.340  1.00174.95           C
ATOM   4955  C   LEU B 638     -34.293   6.799  22.632  1.00174.95           C
ATOM   4956  O   LEU B 638     -34.411   7.908  22.114  1.00174.95           O
ATOM   4957  N   GLY B 639     -33.136   6.099  22.603  1.00 71.09           N
ATOM   4958  CA  GLY B 639     -31.948   6.642  21.999  1.00 71.09           C
ATOM   4959  C   GLY B 639     -31.306   5.604  21.121  1.00 71.09           C
ATOM   4960  O   GLY B 639     -31.808   4.489  20.988  1.00 71.09           O
ATOM   4961  N   PHE B 640     -30.169   5.960  20.478  1.00118.44           N
ATOM   4962  CA  PHE B 640     -29.540   5.035  19.572  1.00118.44           C
ATOM   4963  CB  PHE B 640     -30.129   5.163  18.152  1.00118.44           C
ATOM   4964  CG  PHE B 640     -29.457   4.233  17.200  1.00118.44           C
ATOM   4965  CD1 PHE B 640     -29.611   2.870  17.306  1.00118.44           C
ATOM   4966  CD2 PHE B 640     -28.703   4.731  16.164  1.00118.44           C
ATOM   4967  CE1 PHE B 640     -28.997   2.023  16.415  1.00118.44           C
ATOM   4968  CE2 PHE B 640     -28.087   3.889  15.269  1.00118.44           C
ATOM   4969  CZ  PHE B 640     -28.231   2.529  15.394  1.00118.44           C
ATOM   4970  C   PHE B 640     -28.059   5.281  19.507  1.00118.44           C
ATOM   4971  O   PHE B 640     -27.597   6.421  19.561  1.00118.44           O
ATOM   4972  N   GLY B 641     -27.276   4.186  19.370  1.00 47.13           N
ATOM   4973  CA  GLY B 641     -25.843   4.272  19.269  1.00 47.13           C
ATOM   4974  C   GLY B 641     -25.365   3.074  18.500  1.00 47.13           C
ATOM   4975  O   GLY B 641     -26.044   2.050  18.446  1.00 47.13           O
ATOM   4976  N   SER B 642     -24.164   3.172  17.889  1.00 70.12           N
ATOM   4977  CA  SER B 642     -23.650   2.084  17.102  1.00 70.12           C
ATOM   4978  CB  SER B 642     -23.757   2.339  15.590  1.00 70.12           C
ATOM   4979  OG  SER B 642     -23.037   3.513  15.243  1.00 70.12           O
ATOM   4980  C   SER B 642     -22.197   1.861  17.422  1.00 70.12           C
ATOM   4981  O   SER B 642     -21.517   2.768  17.898  1.00 70.12           O
ATOM   4982  N   PHE B 643     -21.689   0.620  17.191  1.00152.55           N
ATOM   4983  CA  PHE B 643     -20.300   0.346  17.476  1.00152.55           C
ATOM   4984  CB  PHE B 643     -20.087  -0.168  18.909  1.00152.55           C
ATOM   4985  CG  PHE B 643     -20.771  -1.491  19.022  1.00152.55           C
ATOM   4986  CD1 PHE B 643     -22.123  -1.561  19.264  1.00152.55           C
ATOM   4987  CD2 PHE B 643     -20.070  -2.664  18.868  1.00152.55           C
ATOM   4988  CE1 PHE B 643     -22.763  -2.774  19.368  1.00152.55           C
ATOM   4989  CE2 PHE B 643     -20.705  -3.880  18.972  1.00152.55           C
ATOM   4990  CZ  PHE B 643     -22.053  -3.940  19.224  1.00152.55           C
ATOM   4991  C   PHE B 643     -19.765  -0.723  16.555  1.00152.55           C
ATOM   4992  O   PHE B 643     -20.501  -1.616  16.135  1.00152.55           O
ATOM   4993  N   VAL B 644     -18.535  -0.541  16.013  1.00152.85           N
ATOM   4994  CA  VAL B 644     -17.892  -1.628  15.310  1.00152.85           C
ATOM   4995  CB  VAL B 644     -17.285  -1.165  14.020  1.00152.85           C
ATOM   4996  CG1 VAL B 644     -16.617  -2.368  13.331  1.00152.85           C
ATOM   4997  CG2 VAL B 644     -18.382  -0.488  13.181  1.00152.85           C
ATOM   4998  C   VAL B 644     -16.800  -2.360  16.068  1.00152.85           C
ATOM   4999  O   VAL B 644     -16.954  -3.497  16.513  1.00152.85           O
ATOM   5000  N   GLU B 645     -15.667  -1.646  16.297  1.00164.84           N
ATOM   5001  CA  GLU B 645     -14.462  -2.258  16.802  1.00164.84           C
ATOM   5002  CB  GLU B 645     -13.895  -3.300  15.822  1.00164.84           C
ATOM   5003  CG  GLU B 645     -12.648  -4.029  16.318  1.00164.84           C
ATOM   5004  CD  GLU B 645     -13.086  -5.103  17.302  1.00164.84           C
ATOM   5005  OE1 GLU B 645     -14.042  -5.853  16.975  1.00164.84           O
ATOM   5006  OE2 GLU B 645     -12.464  -5.198  18.391  1.00164.84           O
ATOM   5007  C   GLU B 645     -13.415  -1.188  16.972  1.00164.84           C
ATOM   5008  O   GLU B 645     -13.583  -0.061  16.510  1.00164.84           O
ATOM   5009  N   LYS B 646     -12.296  -1.508  17.663  1.00109.37           N
ATOM   5010  CA  LYS B 646     -11.239  -0.539  17.824  1.00109.37           C
ATOM   5011  CB  LYS B 646     -10.192  -0.926  18.882  1.00109.37           C
ATOM   5012  CG  LYS B 646     -10.728  -0.880  20.314  1.00109.37           C
ATOM   5013  CD  LYS B 646      -9.764  -1.461  21.352  1.00109.37           C
ATOM   5014  CE  LYS B 646     -10.311  -1.409  22.780  1.00109.37           C
ATOM   5015  NZ  LYS B 646     -10.546  -0.004  23.181  1.00109.37           N
ATOM   5016  C   LYS B 646     -10.543  -0.398  16.498  1.00109.37           C
ATOM   5017  O   LYS B 646     -10.201  -1.373  15.836  1.00109.37           O
ATOM   5018  N   PRO B 647     -10.295   0.831  16.146  1.00121.52           N
ATOM   5019  CA  PRO B 647      -9.714   1.245  14.886  1.00121.52           C
ATOM   5020  CD  PRO B 647     -11.007   1.919  16.794  1.00121.52           C
ATOM   5021  CB  PRO B 647     -10.074   2.724  14.722  1.00121.52           C
ATOM   5022  CG  PRO B 647     -10.462   3.192  16.134  1.00121.52           C
ATOM   5023  C   PRO B 647      -8.241   0.996  14.759  1.00121.52           C
ATOM   5024  O   PRO B 647      -7.579   1.808  14.115  1.00121.52           O
ATOM   5025  N   VAL B 648      -7.682  -0.036  15.418  1.00127.33           N
ATOM   5026  CA  VAL B 648      -6.260  -0.239  15.324  1.00127.33           C
ATOM   5027  CB  VAL B 648      -5.592   0.011  16.645  1.00127.33           C
ATOM   5028  CG1 VAL B 648      -6.230  -0.914  17.694  1.00127.33           C
ATOM   5029  CG2 VAL B 648      -4.079  -0.183  16.494  1.00127.33           C
ATOM   5030  C   VAL B 648      -5.969  -1.653  14.902  1.00127.33           C
ATOM   5031  O   VAL B 648      -6.813  -2.538  15.025  1.00127.33           O
ATOM   5032  N   SER B 649      -4.754  -1.899  14.355  1.00121.71           N
ATOM   5033  CA  SER B 649      -4.398  -3.238  13.970  1.00121.71           C
ATOM   5034  CB  SER B 649      -3.120  -3.359  13.117  1.00121.71           C
ATOM   5035  OG  SER B 649      -1.966  -3.138  13.910  1.00121.71           O
ATOM   5036  C   SER B 649      -4.197  -3.995  15.241  1.00121.71           C
ATOM   5037  O   SER B 649      -3.911  -3.381  16.271  1.00121.71           O
ATOM   5038  N   PRO B 650      -4.323  -5.296  15.264  1.00107.93           N
ATOM   5039  CA  PRO B 650      -4.681  -6.150  14.154  1.00107.93           C
ATOM   5040  CD  PRO B 650      -3.647  -6.040  16.314  1.00107.93           C
ATOM   5041  CB  PRO B 650      -4.085  -7.522  14.471  1.00107.93           C
ATOM   5042  CG  PRO B 650      -3.916  -7.516  15.996  1.00107.93           C
ATOM   5043  C   PRO B 650      -6.152  -6.260  13.873  1.00107.93           C
ATOM   5044  O   PRO B 650      -6.519  -7.054  13.007  1.00107.93           O
ATOM   5045  N   PHE B 651      -7.014  -5.535  14.602  1.00119.94           N
[truncated: 128,711 more chars]
