# Supplementary material for: The RGD-binding integrins αvβ6 and αvβ8 are receptors for mouse adenovirus-1 and -3 infection
Source: PLoS Pathog. 2021 Dec 15;17(12):e1010083. doi: 10.1371/journal.ppat.1010083 (PMC8673666; doi:10.1371/journal.ppat.1010083)
Supplement: S2 Dataset — The mouse integrin complex structures were modeled as described in Materials and Methods resulting in complex mαvβ6-A20M3. (PDB) [file ppat.1010083.s002.pdb]

EXPDTA    THEORETICAL MODEL, MODELLER 10.1 2021/07/14 14:18:52
REMARK   6 MODELLER OBJECTIVE FUNCTION:     31282.8340
REMARK   6 MODELLER BEST TEMPLATE % SEQ ID:  92.832
REMARK   6 SEQUENCE: Va6b
REMARK   6 ALIGNMENT: ali-mult_ed.pir
REMARK   6 SCRIPT: model_mult.py
REMARK   6 TEMPLATE: 6ffoA 1:A - 596:A MODELS 1:A - 595:A AT 92.8%
REMARK   6 TEMPLATE: 6ffoA 113:B - 354:B MODELS 596:B - 837:B AT 92.8%
REMARK   6 TEMPLATE: 6ffoA 209:D - 228:D MODELS 838:C - 857:C AT 92.8%
REMARK   6 TEMPLATE: 4wk0A 1:A - 452:A MODELS 1:A - 441:A AT 43.6%
REMARK   6 TEMPLATE: 4wk0A 120:B - 361:B MODELS 596:B - 837:B AT 43.6%
REMARK   6 TEMPLATE: 4wk0A 1524:C - 1526:C MODELS 844:C - 846:C AT 43.6%
REMARK   6 TEMPLATE: 6ujaA 1:A - 593:A MODELS 1:A - 593:A AT 78.6%
REMARK   6 TEMPLATE: 6ujaA 102:B - 345:B MODELS 596:B - 837:B AT 78.6%
REMARK   6 TEMPLATE: 6ujaA 209:D - 228:D MODELS 838:C - 857:C AT 78.6%
SSBOND   1 CYS A   59    CYS A   67                          1555   1555  2.03
SSBOND   2 CYS A  108    CYS A  128                          1555   1555  2.03
SSBOND   3 CYS A  142    CYS A  155                          1555   1555  2.03
SSBOND   4 CYS A  461    CYS A  472                          1555   1555  2.04
SSBOND   5 CYS A  478    CYS A  535                          1555   1555  2.03
SSBOND   6 CYS B  663    CYS B  670                          1555   1555  2.03
SSBOND   7 CYS B  718    CYS B  759                          1555   1555  2.03
ATOM      1  N   PHE A   1      10.126 -12.583  52.038  1.00147.06           N
ATOM      2  CA  PHE A   1      10.261 -11.601  53.142  1.00147.06           C
ATOM      3  CB  PHE A   1       9.945 -12.276  54.493  1.00147.06           C
ATOM      4  CG  PHE A   1      10.889 -13.410  54.717  1.00147.06           C
ATOM      5  CD1 PHE A   1      12.141 -13.191  55.240  1.00147.06           C
ATOM      6  CD2 PHE A   1      10.520 -14.701  54.417  1.00147.06           C
ATOM      7  CE1 PHE A   1      13.012 -14.234  55.449  1.00147.06           C
ATOM      8  CE2 PHE A   1      11.387 -15.749  54.625  1.00147.06           C
ATOM      9  CZ  PHE A   1      12.638 -15.519  55.141  1.00147.06           C
ATOM     10  C   PHE A   1      11.631 -10.993  53.189  1.00147.06           C
ATOM     11  O   PHE A   1      11.838  -9.954  53.814  1.00147.06           O
ATOM     12  N   ASN A   2      12.597 -11.655  52.526  1.00110.95           N
ATOM     13  CA  ASN A   2      13.988 -11.290  52.461  1.00110.95           C
ATOM     14  CB  ASN A   2      14.927 -12.491  52.234  1.00110.95           C
ATOM     15  CG  ASN A   2      14.544 -13.208  50.954  1.00110.95           C
ATOM     16  OD1 ASN A   2      13.367 -13.323  50.620  1.00110.95           O
ATOM     17  ND2 ASN A   2      15.569 -13.722  50.224  1.00110.95           N
ATOM     18  C   ASN A   2      14.321 -10.185  51.489  1.00110.95           C
ATOM     19  O   ASN A   2      15.457  -9.714  51.481  1.00110.95           O
ATOM     20  N   LEU A   3      13.414  -9.785  50.574  1.00 61.69           N
ATOM     21  CA  LEU A   3      13.781  -8.766  49.614  1.00 61.69           C
ATOM     22  CB  LEU A   3      12.693  -8.502  48.558  1.00 61.69           C
ATOM     23  CG  LEU A   3      12.455  -9.690  47.608  1.00 61.69           C
ATOM     24  CD1 LEU A   3      11.361  -9.371  46.576  1.00 61.69           C
ATOM     25  CD2 LEU A   3      13.770 -10.140  46.949  1.00 61.69           C
ATOM     26  C   LEU A   3      14.068  -7.457  50.298  1.00 61.69           C
ATOM     27  O   LEU A   3      13.384  -7.061  51.240  1.00 61.69           O
ATOM     28  N   ASP A   4      15.107  -6.742  49.808  1.00 64.83           N
ATOM     29  CA  ASP A   4      15.521  -5.485  50.379  1.00 64.83           C
ATOM     30  CB  ASP A   4      17.031  -5.223  50.223  1.00 64.83           C
ATOM     31  CG  ASP A   4      17.405  -3.986  51.028  1.00 64.83           C
ATOM     32  OD1 ASP A   4      16.541  -3.498  51.803  1.00 64.83           O
ATOM     33  OD2 ASP A   4      18.562  -3.510  50.878  1.00 64.83           O
ATOM     34  C   ASP A   4      14.802  -4.362  49.687  1.00 64.83           C
ATOM     35  O   ASP A   4      15.170  -3.940  48.592  1.00 64.83           O
ATOM     36  N   VAL A   5      13.705  -3.896  50.311  1.00136.22           N
ATOM     37  CA  VAL A   5      12.900  -2.789  49.877  1.00136.22           C
ATOM     38  CB  VAL A   5      11.523  -2.811  50.468  1.00136.22           C
ATOM     39  CG1 VAL A   5      10.764  -4.010  49.875  1.00136.22           C
ATOM     40  CG2 VAL A   5      11.650  -2.873  51.998  1.00136.22           C
ATOM     41  C   VAL A   5      13.549  -1.472  50.205  1.00136.22           C
ATOM     42  O   VAL A   5      13.227  -0.452  49.597  1.00136.22           O
ATOM     43  N   GLU A   6      14.425  -1.440  51.230  1.00102.97           N
ATOM     44  CA  GLU A   6      15.015  -0.210  51.689  1.00102.97           C
ATOM     45  CB  GLU A   6      15.883  -0.397  52.946  1.00102.97           C
ATOM     46  CG  GLU A   6      15.079  -0.756  54.197  1.00102.97           C
ATOM     47  CD  GLU A   6      14.738  -2.239  54.150  1.00102.97           C
ATOM     48  OE1 GLU A   6      15.688  -3.066  54.164  1.00102.97           O
ATOM     49  OE2 GLU A   6      13.521  -2.563  54.103  1.00102.97           O
ATOM     50  C   GLU A   6      15.881   0.435  50.646  1.00102.97           C
ATOM     51  O   GLU A   6      15.769   1.641  50.428  1.00102.97           O
ATOM     52  N   SER A   7      16.780  -0.321  49.976  1.00125.58           N
ATOM     53  CA  SER A   7      17.609   0.345  49.007  1.00125.58           C
ATOM     54  CB  SER A   7      19.068   0.485  49.473  1.00125.58           C
ATOM     55  OG  SER A   7      19.128   1.262  50.659  1.00125.58           O
ATOM     56  C   SER A   7      17.643  -0.451  47.733  1.00125.58           C
ATOM     57  O   SER A   7      18.587  -1.202  47.491  1.00125.58           O
ATOM     58  N   PRO A   8      16.647  -0.293  46.900  1.00 90.18           N
ATOM     59  CA  PRO A   8      16.628  -0.972  45.625  1.00 90.18           C
ATOM     60  CD  PRO A   8      15.303  -0.082  47.412  1.00 90.18           C
ATOM     61  CB  PRO A   8      15.156  -1.224  45.293  1.00 90.18           C
ATOM     62  CG  PRO A   8      14.388  -0.239  46.188  1.00 90.18           C
ATOM     63  C   PRO A   8      17.319  -0.151  44.578  1.00 90.18           C
ATOM     64  O   PRO A   8      17.534   1.039  44.802  1.00 90.18           O
ATOM     65  N   ALA A   9      17.662  -0.750  43.417  1.00 59.52           N
ATOM     66  CA  ALA A   9      18.301   0.016  42.384  1.00 59.52           C
ATOM     67  CB  ALA A   9      19.367  -0.775  41.606  1.00 59.52           C
ATOM     68  C   ALA A   9      17.244   0.425  41.406  1.00 59.52           C
ATOM     69  O   ALA A   9      16.515  -0.415  40.881  1.00 59.52           O
ATOM     70  N   GLU A  10      17.131   1.741  41.119  1.00102.22           N
ATOM     71  CA  GLU A  10      16.089   2.124  40.210  1.00102.22           C
ATOM     72  CB  GLU A  10      15.130   3.214  40.729  1.00102.22           C
ATOM     73  CG  GLU A  10      15.717   4.618  40.854  1.00102.22           C
ATOM     74  CD  GLU A  10      14.602   5.516  41.378  1.00102.22           C
ATOM     75  OE1 GLU A  10      14.151   5.278  42.531  1.00102.22           O
ATOM     76  OE2 GLU A  10      14.180   6.442  40.636  1.00102.22           O
ATOM     77  C   GLU A  10      16.690   2.579  38.920  1.00102.22           C
ATOM     78  O   GLU A  10      17.658   3.338  38.891  1.00102.22           O
ATOM     79  N   TYR A  11      16.096   2.106  37.806  1.00 73.23           N
ATOM     80  CA  TYR A  11      16.565   2.404  36.482  1.00 73.23           C
ATOM     81  CB  TYR A  11      16.834   1.152  35.623  1.00 73.23           C
ATOM     82  CG  TYR A  11      17.931   0.345  36.236  1.00 73.23           C
ATOM     83  CD1 TYR A  11      17.678  -0.493  37.299  1.00 73.23           C
ATOM     84  CD2 TYR A  11      19.212   0.410  35.737  1.00 73.23           C
ATOM     85  CE1 TYR A  11      18.685  -1.243  37.860  1.00 73.23           C
ATOM     86  CE2 TYR A  11      20.224  -0.338  36.294  1.00 73.23           C
ATOM     87  CZ  TYR A  11      19.963  -1.166  37.359  1.00 73.23           C
ATOM     88  OH  TYR A  11      20.999  -1.935  37.933  1.00 73.23           O
ATOM     89  C   TYR A  11      15.469   3.149  35.781  1.00 73.23           C
ATOM     90  O   TYR A  11      14.288   2.922  36.040  1.00 73.23           O
ATOM     91  N   ALA A  12      15.838   4.082  34.876  1.00 36.78           N
ATOM     92  CA  ALA A  12      14.831   4.843  34.189  1.00 36.78           C
ATOM     93  CB  ALA A  12      14.682   6.278  34.723  1.00 36.78           C
ATOM     94  C   ALA A  12      15.176   4.951  32.733  1.00 36.78           C
ATOM     95  O   ALA A  12      16.342   4.885  32.347  1.00 36.78           O
ATOM     96  N   GLY A  13      14.139   5.131  31.886  1.00 38.56           N
ATOM     97  CA  GLY A  13      14.311   5.247  30.463  1.00 38.56           C
ATOM     98  C   GLY A  13      13.656   6.521  30.022  1.00 38.56           C
ATOM     99  O   GLY A  13      13.217   7.328  30.841  1.00 38.56           O
ATOM    100  N   PRO A  14      13.576   6.718  28.730  1.00115.89           N
ATOM    101  CA  PRO A  14      12.999   7.923  28.202  1.00115.89           C
ATOM    102  CD  PRO A  14      14.505   6.108  27.798  1.00115.89           C
ATOM    103  CB  PRO A  14      13.386   7.972  26.721  1.00115.89           C
ATOM    104  CG  PRO A  14      13.999   6.586  26.429  1.00115.89           C
ATOM    105  C   PRO A  14      11.536   7.995  28.490  1.00115.89           C
ATOM    106  O   PRO A  14      10.884   6.955  28.568  1.00115.89           O
ATOM    107  N   GLU A  15      11.004   9.220  28.660  1.00 71.74           N
ATOM    108  CA  GLU A  15       9.630   9.391  29.030  1.00 71.74           C
ATOM    109  CB  GLU A  15       9.263  10.842  29.377  1.00 71.74           C
ATOM    110  CG  GLU A  15       9.913  11.368  30.655  1.00 71.74           C
ATOM    111  CD  GLU A  15       9.499  12.825  30.797  1.00 71.74           C
ATOM    112  OE1 GLU A  15       9.654  13.581  29.802  1.00 71.74           O
ATOM    113  OE2 GLU A  15       9.015  13.199  31.900  1.00 71.74           O
ATOM    114  C   GLU A  15       8.743   9.010  27.891  1.00 71.74           C
ATOM    115  O   GLU A  15       9.005   9.346  26.738  1.00 71.74           O
ATOM    116  N   GLY A  16       7.654   8.288  28.214  1.00 38.17           N
ATOM    117  CA  GLY A  16       6.650   7.931  27.257  1.00 38.17           C
ATOM    118  C   GLY A  16       7.071   6.717  26.480  1.00 38.17           C
ATOM    119  O   GLY A  16       6.337   6.266  25.603  1.00 38.17           O
ATOM    120  N   SER A  17       8.266   6.166  26.771  1.00128.28           N
ATOM    121  CA  SER A  17       8.816   5.017  26.094  1.00128.28           C
ATOM    122  CB  SER A  17      10.282   4.737  26.460  1.00128.28           C
ATOM    123  OG  SER A  17      11.096   5.870  26.238  1.00128.28           O
ATOM    124  C   SER A  17       8.145   3.750  26.540  1.00128.28           C
ATOM    125  O   SER A  17       8.229   2.729  25.857  1.00128.28           O
ATOM    126  N   TYR A  18       7.469   3.775  27.704  1.00165.08           N
ATOM    127  CA  TYR A  18       6.956   2.569  28.295  1.00165.08           C
ATOM    128  CB  TYR A  18       6.022   1.786  27.350  1.00165.08           C
ATOM    129  CG  TYR A  18       4.720   2.517  27.258  1.00165.08           C
ATOM    130  CD1 TYR A  18       4.679   3.844  26.903  1.00165.08           C
ATOM    131  CD2 TYR A  18       3.526   1.867  27.482  1.00165.08           C
ATOM    132  CE1 TYR A  18       3.484   4.519  26.803  1.00165.08           C
ATOM    133  CE2 TYR A  18       2.327   2.537  27.382  1.00165.08           C
ATOM    134  CZ  TYR A  18       2.302   3.867  27.045  1.00165.08           C
ATOM    135  OH  TYR A  18       1.074   4.554  26.942  1.00165.08           O
ATOM    136  C   TYR A  18       8.120   1.706  28.688  1.00165.08           C
ATOM    137  O   TYR A  18       8.047   0.479  28.653  1.00165.08           O
ATOM    138  N   PHE A  19       9.231   2.343  29.106  1.00 96.90           N
ATOM    139  CA  PHE A  19      10.390   1.618  29.537  1.00 96.90           C
ATOM    140  CB  PHE A  19      11.557   2.575  29.850  1.00 96.90           C
ATOM    141  CG  PHE A  19      12.821   1.814  30.044  1.00 96.90           C
ATOM    142  CD1 PHE A  19      13.480   1.279  28.963  1.00 96.90           C
ATOM    143  CD2 PHE A  19      13.347   1.622  31.298  1.00 96.90           C
ATOM    144  CE1 PHE A  19      14.649   0.576  29.130  1.00 96.90           C
ATOM    145  CE2 PHE A  19      14.517   0.920  31.470  1.00 96.90           C
ATOM    146  CZ  PHE A  19      15.174   0.396  30.385  1.00 96.90           C
ATOM    147  C   PHE A  19       9.996   0.838  30.757  1.00 96.90           C
ATOM    148  O   PHE A  19       9.439   1.387  31.708  1.00 96.90           O
ATOM    149  N   GLY A  20      10.304  -0.478  30.765  1.00 39.62           N
ATOM    150  CA  GLY A  20       9.938  -1.325  31.870  1.00 39.62           C
ATOM    151  C   GLY A  20       8.762  -2.191  31.511  1.00 39.62           C
ATOM    152  O   GLY A  20       8.277  -2.965  32.335  1.00 39.62           O
ATOM    153  N   PHE A  21       8.287  -2.107  30.257  1.00 77.18           N
ATOM    154  CA  PHE A  21       7.149  -2.864  29.807  1.00 77.18           C
ATOM    155  CB  PHE A  21       6.812  -2.522  28.346  1.00 77.18           C
ATOM    156  CG  PHE A  21       5.460  -3.042  28.003  1.00 77.18           C
ATOM    157  CD1 PHE A  21       4.334  -2.311  28.309  1.00 77.18           C
ATOM    158  CD2 PHE A  21       5.319  -4.248  27.359  1.00 77.18           C
ATOM    159  CE1 PHE A  21       3.084  -2.783  27.986  1.00 77.18           C
ATOM    160  CE2 PHE A  21       4.071  -4.724  27.033  1.00 77.18           C
ATOM    161  CZ  PHE A  21       2.952  -3.992  27.347  1.00 77.18           C
ATOM    162  C   PHE A  21       7.488  -4.326  29.912  1.00 77.18           C
ATOM    163  O   PHE A  21       6.641  -5.138  30.283  1.00 77.18           O
ATOM    164  N   ALA A  22       8.727  -4.713  29.548  1.00 48.58           N
ATOM    165  CA  ALA A  22       9.130  -6.089  29.670  0.83 48.58           C
ATOM    166  CB  ALA A  22       9.242  -6.818  28.321  0.83 48.58           C
ATOM    167  C   ALA A  22      10.492  -6.091  30.289  1.00 48.58           C
ATOM    168  O   ALA A  22      11.332  -5.263  29.939  1.00 48.58           O
ATOM    169  N   VAL A  23      10.759  -7.030  31.224  1.00123.12           N
ATOM    170  CA  VAL A  23      12.045  -7.008  31.859  1.00123.12           C
ATOM    171  CB  VAL A  23      11.982  -6.484  33.258  1.00123.12           C
ATOM    172  CG1 VAL A  23      13.406  -6.470  33.807  1.00123.12           C
ATOM    173  CG2 VAL A  23      11.289  -5.114  33.271  1.00123.12           C
ATOM    174  C   VAL A  23      12.574  -8.413  31.929  1.00123.12           C
ATOM    175  O   VAL A  23      11.806  -9.372  32.004  1.00123.12           O
ATOM    176  N   ASP A  24      13.918  -8.569  31.885  1.00 97.40           N
ATOM    177  CA  ASP A  24      14.523  -9.874  31.936  1.00 97.40           C
ATOM    178  CB  ASP A  24      14.557 -10.549  30.550  1.00 97.40           C
ATOM    179  CG  ASP A  24      14.622 -12.069  30.677  1.00 97.40           C
ATOM    180  OD1 ASP A  24      14.995 -12.596  31.757  1.00 97.40           O
ATOM    181  OD2 ASP A  24      14.267 -12.735  29.672  1.00 97.40           O
ATOM    182  C   ASP A  24      15.947  -9.690  32.401  1.00 97.40           C
ATOM    183  O   ASP A  24      16.403  -8.563  32.587  1.00 97.40           O
ATOM    184  N   PHE A  25      16.680 -10.805  32.627  1.00 77.10           N
ATOM    185  CA  PHE A  25      18.061 -10.771  33.042  1.00 77.10           C
ATOM    186  CB  PHE A  25      18.398 -11.710  34.216  1.00 77.10           C
ATOM    187  CG  PHE A  25      17.753 -11.213  35.463  1.00 77.10           C
ATOM    188  CD1 PHE A  25      16.482 -11.611  35.807  1.00 77.10           C
ATOM    189  CD2 PHE A  25      18.426 -10.348  36.295  1.00 77.10           C
ATOM    190  CE1 PHE A  25      15.891 -11.153  36.961  1.00 77.10           C
ATOM    191  CE2 PHE A  25      17.840  -9.886  37.450  1.00 77.10           C
ATOM    192  CZ  PHE A  25      16.570 -10.289  37.785  1.00 77.10           C
ATOM    193  C   PHE A  25      18.910 -11.238  31.899  1.00 77.10           C
ATOM    194  O   PHE A  25      18.451 -11.981  31.033  1.00 77.10           O
ATOM    195  N   PHE A  26      20.181 -10.777  31.850  1.00 97.17           N
ATOM    196  CA  PHE A  26      21.074 -11.218  30.811  1.00 97.17           C
ATOM    197  CB  PHE A  26      21.439 -10.080  29.834  1.00 97.17           C
ATOM    198  CG  PHE A  26      22.370 -10.572  28.776  1.00 97.17           C
ATOM    199  CD1 PHE A  26      21.976 -11.545  27.885  1.00 97.17           C
ATOM    200  CD2 PHE A  26      23.623 -10.022  28.640  1.00 97.17           C
ATOM    201  CE1 PHE A  26      22.830 -11.986  26.902  1.00 97.17           C
ATOM    202  CE2 PHE A  26      24.482 -10.458  27.657  1.00 97.17           C
ATOM    203  CZ  PHE A  26      24.088 -11.445  26.788  1.00 97.17           C
ATOM    204  C   PHE A  26      22.323 -11.739  31.458  1.00 97.17           C
ATOM    205  O   PHE A  26      23.014 -11.012  32.169  1.00 97.17           O
ATOM    206  N   GLU A  27      22.637 -13.033  31.233  1.00 69.79           N
ATOM    207  CA  GLU A  27      23.823 -13.602  31.804  1.00 69.79           C
ATOM    208  CB  GLU A  27      23.524 -14.619  32.920  1.00 69.79           C
ATOM    209  CG  GLU A  27      24.783 -15.233  33.535  1.00 69.79           C
ATOM    210  CD  GLU A  27      24.358 -16.215  34.618  1.00 69.79           C
ATOM    211  OE1 GLU A  27      23.127 -16.341  34.857  1.00 69.79           O
ATOM    212  OE2 GLU A  27      25.261 -16.853  35.223  1.00 69.79           O
ATOM    213  C   GLU A  27      24.559 -14.342  30.733  1.00 69.79           C
ATOM    214  O   GLU A  27      24.140 -15.411  30.297  1.00 69.79           O
ATOM    215  N   PRO A  28      25.672 -13.813  30.317  1.00131.49           N
ATOM    216  CA  PRO A  28      26.481 -14.476  29.336  1.00131.49           C
ATOM    217  CD  PRO A  28      25.900 -12.381  30.338  1.00131.49           C
ATOM    218  CB  PRO A  28      27.483 -13.431  28.835  1.00131.49           C
ATOM    219  CG  PRO A  28      27.333 -12.242  29.806  1.00131.49           C
ATOM    220  C   PRO A  28      27.075 -15.670  30.020  1.00131.49           C
ATOM    221  O   PRO A  28      27.140 -15.682  31.248  1.00131.49           O
ATOM    222  N   SER A  29      27.504 -16.685  29.251  1.00139.27           N
ATOM    223  CA  SER A  29      27.918 -17.946  29.802  1.00139.27           C
ATOM    224  CB  SER A  29      28.257 -18.975  28.709  1.00139.27           C
ATOM    225  OG  SER A  29      29.334 -18.509  27.909  1.00139.27           O
ATOM    226  C   SER A  29      29.097 -17.855  30.727  1.00139.27           C
ATOM    227  O   SER A  29      29.032 -18.344  31.853  1.00139.27           O
ATOM    228  N   THR A  30      30.199 -17.201  30.319  1.00231.74           N
ATOM    229  CA  THR A  30      31.371 -17.247  31.153  1.00231.74           C
ATOM    230  CB  THR A  30      32.566 -16.570  30.547  1.00231.74           C
ATOM    231  OG1 THR A  30      33.722 -16.827  31.330  1.00231.74           O
ATOM    232  CG2 THR A  30      32.294 -15.058  30.475  1.00231.74           C
ATOM    233  C   THR A  30      31.062 -16.582  32.452  1.00231.74           C
ATOM    234  O   THR A  30      29.950 -16.107  32.659  1.00231.74           O
ATOM    235  N   SER A  31      32.023 -16.577  33.398  1.00424.63           N
ATOM    236  CA  SER A  31      31.722 -15.914  34.635  1.00424.63           C
ATOM    237  CB  SER A  31      32.555 -16.425  35.823  1.00424.63           C
ATOM    238  OG  SER A  31      33.941 -16.263  35.561  1.00424.63           O
ATOM    239  C   SER A  31      32.035 -14.478  34.413  1.00424.63           C
ATOM    240  O   SER A  31      33.157 -14.010  34.586  1.00424.63           O
ATOM    241  N   SER A  32      31.011 -13.709  34.044  1.00280.57           N
ATOM    242  CA  SER A  32      31.296 -12.354  33.739  1.00280.57           C
ATOM    243  CB  SER A  32      31.215 -12.057  32.231  1.00280.57           C
ATOM    244  OG  SER A  32      31.740 -10.770  31.950  1.00280.57           O
ATOM    245  C   SER A  32      30.265 -11.551  34.443  1.00280.57           C
ATOM    246  O   SER A  32      29.650 -12.002  35.407  1.00280.57           O
ATOM    247  N   ARG A  33      30.100 -10.304  33.991  1.00323.01           N
ATOM    248  CA  ARG A  33      29.165  -9.384  34.545  1.00323.01           C
ATOM    249  CB  ARG A  33      29.525  -7.955  34.144  1.00323.01           C
ATOM    250  CG  ARG A  33      29.692  -7.823  32.631  1.00323.01           C
ATOM    251  CD  ARG A  33      30.231  -6.460  32.210  1.00323.01           C
ATOM    252  NE  ARG A  33      29.207  -5.478  32.645  1.00323.01           N
ATOM    253  CZ  ARG A  33      29.239  -4.985  33.916  1.00323.01           C
ATOM    254  NH1 ARG A  33      30.297  -5.260  34.732  1.00323.01           N
ATOM    255  NH2 ARG A  33      28.204  -4.223  34.371  1.00323.01           N
ATOM    256  C   ARG A  33      27.786  -9.713  34.063  1.00323.01           C
ATOM    257  O   ARG A  33      27.611 -10.410  33.064  1.00323.01           O
ATOM    258  N   MET A  34      26.768  -9.220  34.803  1.00102.16           N
ATOM    259  CA  MET A  34      25.384  -9.486  34.520  1.00102.16           C
ATOM    260  CB  MET A  34      24.613  -9.992  35.752  1.00102.16           C
ATOM    261  CG  MET A  34      25.097 -11.330  36.314  1.00102.16           C
ATOM    262  SD  MET A  34      24.552 -12.793  35.387  1.00102.16           S
ATOM    263  CE  MET A  34      25.229 -13.987  36.577  1.00102.16           C
ATOM    264  C   MET A  34      24.731  -8.183  34.163  1.00102.16           C
ATOM    265  O   MET A  34      25.184  -7.118  34.582  1.00102.16           O
ATOM    266  N   PHE A  35      23.635  -8.246  33.375  1.00101.99           N
ATOM    267  CA  PHE A  35      22.948  -7.059  32.949  1.00101.99           C
ATOM    268  CB  PHE A  35      23.128  -6.755  31.454  1.00101.99           C
ATOM    269  CG  PHE A  35      24.548  -6.423  31.166  1.00101.99           C
ATOM    270  CD1 PHE A  35      24.989  -5.124  31.255  1.00101.99           C
ATOM    271  CD2 PHE A  35      25.435  -7.409  30.800  1.00101.99           C
ATOM    272  CE1 PHE A  35      26.299  -4.812  30.984  1.00101.99           C
ATOM    273  CE2 PHE A  35      26.747  -7.101  30.529  1.00101.99           C
ATOM    274  CZ  PHE A  35      27.179  -5.801  30.619  1.00101.99           C
ATOM    275  C   PHE A  35      21.472  -7.264  33.101  1.00101.99           C
ATOM    276  O   PHE A  35      20.989  -8.390  33.204  1.00101.99           O
ATOM    277  N   LEU A  36      20.713  -6.147  33.127  1.00109.44           N
ATOM    278  CA  LEU A  36      19.282  -6.227  33.152  1.00109.44           C
ATOM    279  CB  LEU A  36      18.586  -5.264  34.135  1.00109.44           C
ATOM    280  CG  LEU A  36      18.904  -5.494  35.625  1.00109.44           C
ATOM    281  CD1 LEU A  36      20.314  -5.007  35.993  1.00109.44           C
ATOM    282  CD2 LEU A  36      17.811  -4.897  36.522  1.00109.44           C
ATOM    283  C   LEU A  36      18.819  -5.829  31.784  1.00109.44           C
ATOM    284  O   LEU A  36      19.392  -4.935  31.164  1.00109.44           O
ATOM    285  N   LEU A  37      17.779  -6.508  31.263  1.00 54.21           N
ATOM    286  CA  LEU A  37      17.256  -6.183  29.964  1.00 54.21           C
ATOM    287  CB  LEU A  37      17.001  -7.427  29.098  1.00 54.21           C
ATOM    288  CG  LEU A  37      18.278  -8.194  28.712  1.00 54.21           C
ATOM    289  CD1 LEU A  37      17.947  -9.424  27.852  1.00 54.21           C
ATOM    290  CD2 LEU A  37      19.298  -7.269  28.029  1.00 54.21           C
ATOM    291  C   LEU A  37      15.922  -5.532  30.172  1.00 54.21           C
ATOM    292  O   LEU A  37      15.035  -6.117  30.795  1.00 54.21           O
ATOM    293  N   VAL A  38      15.739  -4.298  29.657  1.00 51.98           N
ATOM    294  CA  VAL A  38      14.464  -3.666  29.842  1.00 51.98           C
ATOM    295  CB  VAL A  38      14.524  -2.471  30.746  1.00 51.98           C
ATOM    296  CG1 VAL A  38      13.113  -1.875  30.862  1.00 51.98           C
ATOM    297  CG2 VAL A  38      15.125  -2.906  32.092  1.00 51.98           C
ATOM    298  C   VAL A  38      13.948  -3.212  28.511  1.00 51.98           C
ATOM    299  O   VAL A  38      14.653  -2.566  27.737  1.00 51.98           O
ATOM    300  N   GLY A  39      12.673  -3.531  28.220  1.00 43.45           N
ATOM    301  CA  GLY A  39      12.113  -3.170  26.953  1.00 43.45           C
ATOM    302  C   GLY A  39      11.398  -1.861  27.076  1.00 43.45           C
ATOM    303  O   GLY A  39      10.856  -1.528  28.130  1.00 43.45           O
ATOM    304  N   ALA A  40      11.426  -1.062  25.987  1.00 78.90           N
ATOM    305  CA  ALA A  40      10.662   0.154  25.919  1.00 78.90           C
ATOM    306  CB  ALA A  40      11.516   1.419  26.107  1.00 78.90           C
ATOM    307  C   ALA A  40      10.094   0.186  24.528  1.00 78.90           C
ATOM    308  O   ALA A  40      10.703   0.733  23.609  1.00 78.90           O
ATOM    309  N   PRO A  41       8.902  -0.332  24.377  1.00188.73           N
ATOM    310  CA  PRO A  41       8.307  -0.503  23.072  1.00188.73           C
ATOM    311  CD  PRO A  41       8.370  -1.272  25.350  1.00188.73           C
ATOM    312  CB  PRO A  41       7.085  -1.389  23.291  1.00188.73           C
ATOM    313  CG  PRO A  41       7.424  -2.189  24.559  1.00188.73           C
ATOM    314  C   PRO A  41       7.977   0.750  22.322  1.00188.73           C
ATOM    315  O   PRO A  41       7.863   0.704  21.099  1.00188.73           O
ATOM    316  N   LYS A  42       7.696   1.832  23.056  1.00219.11           N
ATOM    317  CA  LYS A  42       7.308   3.133  22.594  1.00219.11           C
ATOM    318  CB  LYS A  42       6.538   3.867  23.700  1.00219.11           C
ATOM    319  CG  LYS A  42       5.435   4.799  23.210  1.00219.11           C
ATOM    320  CD  LYS A  42       4.163   4.050  22.805  1.00219.11           C
ATOM    321  CE  LYS A  42       2.974   4.960  22.492  1.00219.11           C
ATOM    322  NZ  LYS A  42       2.536   5.666  23.716  1.00219.11           N
ATOM    323  C   LYS A  42       8.495   3.986  22.222  1.00219.11           C
ATOM    324  O   LYS A  42       8.322   5.087  21.704  1.00219.11           O
ATOM    325  N   ALA A  43       9.724   3.563  22.583  1.00 52.77           N
ATOM    326  CA  ALA A  43      10.890   4.406  22.467  1.00 52.77           C
ATOM    327  CB  ALA A  43      12.159   3.768  23.062  1.00 52.77           C
ATOM    328  C   ALA A  43      11.209   4.802  21.056  1.00 52.77           C
ATOM    329  O   ALA A  43      11.045   4.033  20.111  1.00 52.77           O
ATOM    330  N   ASN A  44      11.680   6.062  20.898  1.00 51.05           N
ATOM    331  CA  ASN A  44      12.096   6.573  19.621  1.00 51.05           C
ATOM    332  CB  ASN A  44      12.166   8.109  19.542  1.00 51.05           C
ATOM    333  CG  ASN A  44      10.750   8.662  19.486  1.00 51.05           C
ATOM    334  OD1 ASN A  44       9.895   8.140  18.772  1.00 51.05           O
ATOM    335  ND2 ASN A  44      10.494   9.753  20.256  1.00 51.05           N
ATOM    336  C   ASN A  44      13.478   6.060  19.373  1.00 51.05           C
ATOM    337  O   ASN A  44      14.312   6.025  20.276  1.00 51.05           O
ATOM    338  N   THR A  45      13.760   5.663  18.118  1.00 49.95           N
ATOM    339  CA  THR A  45      15.043   5.113  17.793  1.00 49.95           C
ATOM    340  CB  THR A  45      14.967   3.712  17.256  1.00 49.95           C
ATOM    341  OG1 THR A  45      14.225   3.690  16.045  1.00 49.95           O
ATOM    342  CG2 THR A  45      14.288   2.818  18.308  1.00 49.95           C
ATOM    343  C   THR A  45      15.683   5.957  16.736  1.00 49.95           C
ATOM    344  O   THR A  45      15.095   6.906  16.219  1.00 49.95           O
ATOM    345  N   THR A  46      16.954   5.627  16.442  1.00 57.07           N
ATOM    346  CA  THR A  46      17.810   6.261  15.480  1.00 57.07           C
ATOM    347  CB  THR A  46      19.241   5.830  15.615  1.00 57.07           C
ATOM    348  OG1 THR A  46      19.361   4.436  15.371  1.00 57.07           O
ATOM    349  CG2 THR A  46      19.718   6.162  17.039  1.00 57.07           C
ATOM    350  C   THR A  46      17.371   5.933  14.084  1.00 57.07           C
ATOM    351  O   THR A  46      17.688   6.668  13.150  1.00 57.07           O
ATOM    352  N   GLN A  47      16.663   4.799  13.906  1.00 68.32           N
ATOM    353  CA  GLN A  47      16.287   4.297  12.609  1.00 68.32           C
ATOM    354  CB  GLN A  47      15.272   3.145  12.701  1.00 68.32           C
ATOM    355  CG  GLN A  47      15.833   1.908  13.407  1.00 68.32           C
ATOM    356  CD  GLN A  47      14.683   0.950  13.681  1.00 68.32           C
ATOM    357  OE1 GLN A  47      13.703   1.311  14.331  1.00 68.32           O
ATOM    358  NE2 GLN A  47      14.802  -0.308  13.178  1.00 68.32           N
ATOM    359  C   GLN A  47      15.684   5.392  11.787  1.00 68.32           C
ATOM    360  O   GLN A  47      14.849   6.168  12.248  1.00 68.32           O
ATOM    361  N   PRO A  48      16.126   5.474  10.558  1.00165.26           N
ATOM    362  CA  PRO A  48      15.646   6.523   9.706  1.00165.26           C
ATOM    363  CD  PRO A  48      17.489   5.092  10.226  1.00165.26           C
ATOM    364  CB  PRO A  48      16.588   6.558   8.505  1.00165.26           C
ATOM    365  CG  PRO A  48      17.914   6.028   9.080  1.00165.26           C
ATOM    366  C   PRO A  48      14.203   6.392   9.350  1.00165.26           C
ATOM    367  O   PRO A  48      13.814   5.373   8.782  1.00165.26           O
ATOM    368  N   GLY A  49      13.407   7.437   9.651  1.00 32.58           N
ATOM    369  CA  GLY A  49      12.029   7.502   9.267  1.00 32.58           C
ATOM    370  C   GLY A  49      11.180   6.608  10.118  1.00 32.58           C
ATOM    371  O   GLY A  49      10.004   6.414   9.813  1.00 32.58           O
ATOM    372  N   ILE A  50      11.721   6.058  11.220  1.00102.36           N
ATOM    373  CA  ILE A  50      10.919   5.164  12.006  1.00102.36           C
ATOM    374  CB  ILE A  50      11.662   3.934  12.440  1.00102.36           C
ATOM    375  CG1 ILE A  50      12.147   3.138  11.218  1.00102.36           C
ATOM    376  CG2 ILE A  50      10.743   3.127  13.371  1.00102.36           C
ATOM    377  CD1 ILE A  50      11.015   2.637  10.325  1.00102.36           C
ATOM    378  C   ILE A  50      10.517   5.884  13.251  1.00102.36           C
ATOM    379  O   ILE A  50      11.364   6.319  14.028  1.00102.36           O
ATOM    380  N   VAL A  51       9.194   6.024  13.472  1.00 50.13           N
ATOM    381  CA  VAL A  51       8.737   6.713  14.642  1.00 50.13           C
ATOM    382  CB  VAL A  51       7.544   7.590  14.395  1.00 50.13           C
ATOM    383  CG1 VAL A  51       7.052   8.143  15.741  1.00 50.13           C
ATOM    384  CG2 VAL A  51       7.934   8.686  13.391  1.00 50.13           C
ATOM    385  C   VAL A  51       8.324   5.692  15.656  1.00 50.13           C
ATOM    386  O   VAL A  51       7.549   4.781  15.369  1.00 50.13           O
ATOM    387  N   GLU A  52       8.854   5.838  16.886  1.00 72.12           N
ATOM    388  CA  GLU A  52       8.529   4.991  18.000  1.00 72.12           C
ATOM    389  CB  GLU A  52       7.126   5.277  18.564  1.00 72.12           C
ATOM    390  CG  GLU A  52       7.034   6.676  19.180  1.00 72.12           C
ATOM    391  CD  GLU A  52       5.599   6.937  19.613  1.00 72.12           C
ATOM    392  OE1 GLU A  52       4.745   6.033  19.417  1.00 72.12           O
ATOM    393  OE2 GLU A  52       5.339   8.049  20.144  1.00 72.12           O
ATOM    394  C   GLU A  52       8.645   3.542  17.628  1.00 72.12           C
ATOM    395  O   GLU A  52       7.719   2.759  17.839  1.00 72.12           O
ATOM    396  N   GLY A  53       9.808   3.152  17.070  1.00 29.95           N
ATOM    397  CA  GLY A  53      10.089   1.800  16.674  1.00 29.95           C
ATOM    398  C   GLY A  53      10.129   0.901  17.876  1.00 29.95           C
ATOM    399  O   GLY A  53       9.727  -0.260  17.804  1.00 29.95           O
ATOM    400  N   GLY A  54      10.658   1.404  19.008  1.00 29.95           N
ATOM    401  CA  GLY A  54      10.764   0.628  20.214  1.00 29.95           C
ATOM    402  C   GLY A  54      12.173   0.128  20.314  1.00 29.95           C
ATOM    403  O   GLY A  54      12.856  -0.032  19.304  1.00 29.95           O
ATOM    404  N   GLN A  55      12.653  -0.131  21.550  1.00 55.35           N
ATOM    405  CA  GLN A  55      14.004  -0.597  21.694  1.00 55.35           C
ATOM    406  CB  GLN A  55      15.038   0.543  21.677  1.00 55.35           C
ATOM    407  CG  GLN A  55      14.886   1.539  22.826  1.00 55.35           C
ATOM    408  CD  GLN A  55      15.891   2.659  22.595  1.00 55.35           C
ATOM    409  OE1 GLN A  55      16.664   2.628  21.639  1.00 55.35           O
ATOM    410  NE2 GLN A  55      15.876   3.683  23.490  1.00 55.35           N
ATOM    411  C   GLN A  55      14.150  -1.364  22.973  1.00 55.35           C
ATOM    412  O   GLN A  55      13.281  -1.325  23.845  1.00 55.35           O
ATOM    413  N   VAL A  56      15.258  -2.129  23.083  1.00 46.22           N
ATOM    414  CA  VAL A  56      15.563  -2.862  24.280  1.00 46.22           C
ATOM    415  CB  VAL A  56      15.731  -4.338  24.060  1.00 46.22           C
ATOM    416  CG1 VAL A  56      16.162  -4.990  25.385  1.00 46.22           C
ATOM    417  CG2 VAL A  56      14.415  -4.899  23.495  1.00 46.22           C
ATOM    418  C   VAL A  56      16.865  -2.324  24.786  1.00 46.22           C
ATOM    419  O   VAL A  56      17.811  -2.140  24.020  1.00 46.22           O
ATOM    420  N   LEU A  57      16.946  -2.056  26.106  1.00 95.89           N
ATOM    421  CA  LEU A  57      18.138  -1.462  26.640  1.00 95.89           C
ATOM    422  CB  LEU A  57      17.875  -0.219  27.510  1.00 95.89           C
ATOM    423  CG  LEU A  57      17.213   0.950  26.760  1.00 95.89           C
ATOM    424  CD1 LEU A  57      15.776   0.605  26.341  1.00 95.89           C
ATOM    425  CD2 LEU A  57      17.299   2.252  27.571  1.00 95.89           C
ATOM    426  C   LEU A  57      18.852  -2.444  27.513  1.00 95.89           C
ATOM    427  O   LEU A  57      18.237  -3.247  28.212  1.00 95.89           O
ATOM    428  N   LYS A  58      20.198  -2.390  27.474  1.00152.19           N
ATOM    429  CA  LYS A  58      21.039  -3.224  28.283  1.00152.19           C
ATOM    430  CB  LYS A  58      22.321  -3.641  27.545  1.00152.19           C
ATOM    431  CG  LYS A  58      23.199  -4.631  28.307  1.00152.19           C
ATOM    432  CD  LYS A  58      22.647  -6.053  28.296  1.00152.19           C
ATOM    433  CE  LYS A  58      22.538  -6.627  26.884  1.00152.19           C
ATOM    434  NZ  LYS A  58      23.861  -6.589  26.222  1.00152.19           N
ATOM    435  C   LYS A  58      21.472  -2.359  29.426  1.00152.19           C
ATOM    436  O   LYS A  58      22.188  -1.379  29.226  1.00152.19           O
ATOM    437  N   CYS A  59      21.063  -2.701  30.664  1.00 57.98           N
ATOM    438  CA  CYS A  59      21.395  -1.852  31.771  1.00 57.98           C
ATOM    439  CB  CYS A  59      20.180  -1.513  32.650  1.00 57.98           C
ATOM    440  SG  CYS A  59      18.848  -0.686  31.727  1.00 57.98           S
ATOM    441  C   CYS A  59      22.386  -2.555  32.636  1.00 57.98           C
ATOM    442  O   CYS A  59      22.270  -3.747  32.916  1.00 57.98           O
ATOM    443  N   GLU A  60      23.405  -1.804  33.086  1.00 85.92           N
ATOM    444  CA  GLU A  60      24.428  -2.353  33.916  1.00 85.92           C
ATOM    445  CB  GLU A  60      25.749  -1.565  33.892  1.00 85.92           C
ATOM    446  CG  GLU A  60      26.467  -1.598  32.545  1.00 85.92           C
ATOM    447  CD  GLU A  60      27.750  -0.787  32.669  1.00 85.92           C
ATOM    448  OE1 GLU A  60      28.226  -0.602  33.820  1.00 85.92           O
ATOM    449  OE2 GLU A  60      28.272  -0.343  31.610  1.00 85.92           O
ATOM    450  C   GLU A  60      23.948  -2.318  35.321  1.00 85.92           C
ATOM    451  O   GLU A  60      22.922  -1.727  35.652  1.00 85.92           O
ATOM    452  N   CYS A  61      24.685  -3.040  36.169  1.00182.61           N
ATOM    453  CA  CYS A  61      24.518  -3.051  37.579  1.00182.61           C
ATOM    454  CB  CYS A  61      24.117  -4.423  38.147  1.00182.61           C
ATOM    455  SG  CYS A  61      25.330  -5.722  37.776  1.00182.61           S
ATOM    456  C   CYS A  61      25.907  -2.744  37.996  1.00182.61           C
ATOM    457  O   CYS A  61      26.600  -1.999  37.309  1.00182.61           O
ATOM    458  N   SER A  62      26.375  -3.276  39.129  1.00153.76           N
ATOM    459  CA  SER A  62      27.693  -2.940  39.594  1.00153.76           C
ATOM    460  CB  SER A  62      28.882  -3.428  38.726  1.00153.76           C
ATOM    461  OG  SER A  62      29.078  -2.622  37.573  1.00153.76           O
ATOM    462  C   SER A  62      27.754  -1.455  39.792  1.00153.76           C
ATOM    463  O   SER A  62      26.763  -0.748  39.614  1.00153.76           O
ATOM    464  N   SER A  63      28.925  -0.929  40.192  1.00198.57           N
ATOM    465  CA  SER A  63      28.977   0.474  40.490  1.00198.57           C
ATOM    466  CB  SER A  63      30.360   0.952  40.932  1.00198.57           C
ATOM    467  OG  SER A  63      30.690   0.316  42.154  1.00198.57           O
ATOM    468  C   SER A  63      28.585   1.270  39.294  1.00198.57           C
ATOM    469  O   SER A  63      29.297   1.292  38.293  1.00198.57           O
ATOM    470  N   SER A  64      27.425   1.950  39.422  1.00160.39           N
ATOM    471  CA  SER A  64      26.814   2.825  38.460  1.00160.39           C
ATOM    472  CB  SER A  64      27.734   3.318  37.326  1.00160.39           C
ATOM    473  OG  SER A  64      27.012   4.170  36.450  1.00160.39           O
ATOM    474  C   SER A  64      25.669   2.100  37.837  1.00160.39           C
ATOM    475  O   SER A  64      25.683   0.875  37.724  1.00160.39           O
ATOM    476  N   ARG A  65      24.622   2.851  37.436  1.00229.97           N
ATOM    477  CA  ARG A  65      23.515   2.220  36.781  1.00229.97           C
ATOM    478  CB  ARG A  65      22.245   2.174  37.649  1.00229.97           C
ATOM    479  CG  ARG A  65      22.393   1.306  38.902  1.00229.97           C
ATOM    480  CD  ARG A  65      23.347   1.894  39.943  1.00229.97           C
ATOM    481  NE  ARG A  65      23.405   0.954  41.097  1.00229.97           N
ATOM    482  CZ  ARG A  65      24.451   1.028  41.972  1.00229.97           C
ATOM    483  NH1 ARG A  65      25.418   1.974  41.795  1.00229.97           N
ATOM    484  NH2 ARG A  65      24.535   0.154  43.017  1.00229.97           N
ATOM    485  C   ARG A  65      23.194   3.023  35.557  1.00229.97           C
ATOM    486  O   ARG A  65      22.532   4.055  35.646  1.00229.97           O
ATOM    487  N   ARG A  66      23.634   2.547  34.372  1.00115.36           N
ATOM    488  CA  ARG A  66      23.386   3.245  33.140  1.00115.36           C
ATOM    489  CB  ARG A  66      24.651   3.847  32.506  1.00115.36           C
ATOM    490  CG  ARG A  66      25.718   2.803  32.170  1.00115.36           C
ATOM    491  CD  ARG A  66      26.950   3.386  31.475  1.00115.36           C
ATOM    492  NE  ARG A  66      27.655   4.255  32.459  1.00115.36           N
ATOM    493  CZ  ARG A  66      28.904   4.727  32.174  1.00115.36           C
ATOM    494  NH1 ARG A  66      29.502   4.402  30.991  1.00115.36           N
ATOM    495  NH2 ARG A  66      29.554   5.523  33.072  1.00115.36           N
ATOM    496  C   ARG A  66      22.841   2.252  32.158  1.00115.36           C
ATOM    497  O   ARG A  66      23.155   1.065  32.236  1.00115.36           O
ATOM    498  N   CYS A  67      22.000   2.718  31.204  1.00 48.31           N
ATOM    499  CA  CYS A  67      21.415   1.821  30.244  1.00 48.31           C
ATOM    500  CB  CYS A  67      19.879   1.797  30.307  1.00 48.31           C
ATOM    501  SG  CYS A  67      19.247   1.294  31.936  1.00 48.31           S
ATOM    502  C   CYS A  67      21.799   2.269  28.862  1.00 48.31           C
ATOM    503  O   CYS A  67      21.918   3.465  28.593  1.00 48.31           O
ATOM    504  N   GLN A  68      22.013   1.295  27.947  1.00 79.79           N
ATOM    505  CA  GLN A  68      22.373   1.572  26.581  1.00 79.79           C
ATOM    506  CB  GLN A  68      23.818   1.170  26.240  1.00 79.79           C
ATOM    507  CG  GLN A  68      24.881   2.005  26.955  1.00 79.79           C
ATOM    508  CD  GLN A  68      24.980   3.345  26.241  1.00 79.79           C
ATOM    509  OE1 GLN A  68      24.678   3.456  25.054  1.00 79.79           O
ATOM    510  NE2 GLN A  68      25.421   4.395  26.984  1.00 79.79           N
ATOM    511  C   GLN A  68      21.489   0.738  25.706  1.00 79.79           C
ATOM    512  O   GLN A  68      21.143  -0.390  26.051  1.00 79.79           O
ATOM    513  N   PRO A  69      21.107   1.265  24.576  1.00 87.90           N
ATOM    514  CA  PRO A  69      20.263   0.531  23.673  1.00 87.90           C
ATOM    515  CD  PRO A  69      20.949   2.700  24.425  1.00 87.90           C
ATOM    516  CB  PRO A  69      19.616   1.570  22.754  1.00 87.90           C
ATOM    517  CG  PRO A  69      20.421   2.862  22.992  1.00 87.90           C
ATOM    518  C   PRO A  69      21.025  -0.529  22.947  1.00 87.90           C
ATOM    519  O   PRO A  69      22.219  -0.353  22.707  1.00 87.90           O
ATOM    520  N   ILE A  70      20.351  -1.638  22.584  1.00 61.15           N
ATOM    521  CA  ILE A  70      20.999  -2.688  21.856  1.00 61.15           C
ATOM    522  CB  ILE A  70      20.588  -4.060  22.305  1.00 61.15           C
ATOM    523  CG1 ILE A  70      20.955  -4.267  23.785  1.00 61.15           C
ATOM    524  CG2 ILE A  70      21.234  -5.088  21.360  1.00 61.15           C
ATOM    525  CD1 ILE A  70      20.304  -5.500  24.411  1.00 61.15           C
ATOM    526  C   ILE A  70      20.564  -2.521  20.436  1.00 61.15           C
ATOM    527  O   ILE A  70      19.369  -2.431  20.160  1.00 61.15           O
ATOM    528  N   GLU A  71      21.516  -2.459  19.481  1.00124.08           N
ATOM    529  CA  GLU A  71      21.062  -2.220  18.142  1.00124.08           C
ATOM    530  CB  GLU A  71      22.038  -1.416  17.258  1.00124.08           C
ATOM    531  CG  GLU A  71      23.389  -2.078  16.993  1.00124.08           C
ATOM    532  CD  GLU A  71      24.169  -1.163  16.060  1.00124.08           C
ATOM    533  OE1 GLU A  71      23.631  -0.078  15.712  1.00124.08           O
ATOM    534  OE2 GLU A  71      25.312  -1.534  15.682  1.00124.08           O
ATOM    535  C   GLU A  71      20.749  -3.517  17.469  1.00124.08           C
ATOM    536  O   GLU A  71      21.595  -4.141  16.831  1.00124.08           O
ATOM    537  N   PHE A  72      19.492  -3.969  17.630  1.00 88.41           N
ATOM    538  CA  PHE A  72      19.038  -5.148  16.960  1.00 88.41           C
ATOM    539  CB  PHE A  72      17.659  -5.642  17.438  1.00 88.41           C
ATOM    540  CG  PHE A  72      17.781  -6.190  18.819  1.00 88.41           C
ATOM    541  CD1 PHE A  72      18.160  -7.495  19.017  1.00 88.41           C
ATOM    542  CD2 PHE A  72      17.525  -5.411  19.921  1.00 88.41           C
ATOM    543  CE1 PHE A  72      18.277  -8.017  20.282  1.00 88.41           C
ATOM    544  CE2 PHE A  72      17.640  -5.930  21.190  1.00 88.41           C
ATOM    545  CZ  PHE A  72      18.017  -7.236  21.378  1.00 88.41           C
ATOM    546  C   PHE A  72      18.897  -4.839  15.504  1.00 88.41           C
ATOM    547  O   PHE A  72      19.280  -5.641  14.653  1.00 88.41           O
ATOM    548  N   ASP A  73      18.314  -3.661  15.186  1.00 72.56           N
ATOM    549  CA  ASP A  73      18.079  -3.293  13.817  1.00 72.56           C
ATOM    550  CB  ASP A  73      16.637  -3.588  13.371  1.00 72.56           C
ATOM    551  CG  ASP A  73      16.508  -3.270  11.890  1.00 72.56           C
ATOM    552  OD1 ASP A  73      17.555  -2.998  11.245  1.00 72.56           O
ATOM    553  OD2 ASP A  73      15.356  -3.291  11.383  1.00 72.56           O
ATOM    554  C   ASP A  73      18.294  -1.816  13.662  1.00 72.56           C
ATOM    555  O   ASP A  73      17.564  -1.011  14.236  1.00 72.56           O
ATOM    556  N   SER A  74      19.350  -1.428  12.921  1.00 62.30           N
ATOM    557  CA  SER A  74      19.667  -0.052  12.651  1.00 62.30           C
ATOM    558  CB  SER A  74      21.168   0.159  12.387  1.00 62.30           C
ATOM    559  OG  SER A  74      21.578  -0.582  11.248  1.00 62.30           O
ATOM    560  C   SER A  74      18.905   0.496  11.469  1.00 62.30           C
ATOM    561  O   SER A  74      18.792   1.712  11.324  1.00 62.30           O
ATOM    562  N   THR A  75      18.357  -0.371  10.591  1.00136.69           N
ATOM    563  CA  THR A  75      17.797   0.096   9.344  1.00136.69           C
ATOM    564  CB  THR A  75      17.797  -0.945   8.262  1.00136.69           C
ATOM    565  OG1 THR A  75      16.943  -2.023   8.614  1.00136.69           O
ATOM    566  CG2 THR A  75      19.233  -1.455   8.071  1.00136.69           C
ATOM    567  C   THR A  75      16.378   0.557   9.482  1.00136.69           C
ATOM    568  O   THR A  75      15.737   0.398  10.519  1.00136.69           O
ATOM    569  N   GLY A  76      15.868   1.168   8.389  1.00 29.74           N
ATOM    570  CA  GLY A  76      14.531   1.684   8.303  1.00 29.74           C
ATOM    571  C   GLY A  76      13.681   0.675   7.590  1.00 29.74           C
ATOM    572  O   GLY A  76      13.933  -0.526   7.657  1.00 29.74           O
ATOM    573  N   ASN A  77      12.637   1.152   6.879  1.00 46.36           N
ATOM    574  CA  ASN A  77      11.729   0.266   6.203  1.00 46.36           C
ATOM    575  CB  ASN A  77      10.341   0.885   5.955  1.00 46.36           C
ATOM    576  CG  ASN A  77       9.670   1.148   7.296  1.00 46.36           C
ATOM    577  OD1 ASN A  77       9.919   0.453   8.279  1.00 46.36           O
ATOM    578  ND2 ASN A  77       8.789   2.183   7.338  1.00 46.36           N
ATOM    579  C   ASN A  77      12.289  -0.074   4.856  1.00 46.36           C
ATOM    580  O   ASN A  77      12.598   0.805   4.053  1.00 46.36           O
ATOM    581  N   ARG A  78      12.416  -1.386   4.570  1.00 68.19           N
ATOM    582  CA  ARG A  78      12.928  -1.835   3.306  1.00 68.19           C
ATOM    583  CB  ARG A  78      13.299  -3.328   3.303  1.00 68.19           C
ATOM    584  CG  ARG A  78      14.499  -3.654   4.194  1.00 68.19           C
ATOM    585  CD  ARG A  78      14.742  -5.153   4.380  1.00 68.19           C
ATOM    586  NE  ARG A  78      13.634  -5.682   5.224  1.00 68.19           N
ATOM    587  CZ  ARG A  78      13.609  -7.001   5.575  1.00 68.19           C
ATOM    588  NH1 ARG A  78      14.593  -7.841   5.141  1.00 68.19           N
ATOM    589  NH2 ARG A  78      12.603  -7.478   6.364  1.00 68.19           N
ATOM    590  C   ARG A  78      11.863  -1.622   2.276  1.00 68.19           C
ATOM    591  O   ARG A  78      10.672  -1.689   2.576  1.00 68.19           O
ATOM    592  N   ASP A  79      12.278  -1.343   1.022  1.00 55.00           N
ATOM    593  CA  ASP A  79      11.343  -1.086  -0.039  1.00 55.00           C
ATOM    594  CB  ASP A  79      11.825  -0.027  -1.049  1.00 55.00           C
ATOM    595  CG  ASP A  79      11.792   1.349  -0.402  1.00 55.00           C
ATOM    596  OD1 ASP A  79      10.859   1.606   0.404  1.00 55.00           O
ATOM    597  OD2 ASP A  79      12.702   2.164  -0.708  1.00 55.00           O
ATOM    598  C   ASP A  79      11.135  -2.335  -0.832  1.00 55.00           C
ATOM    599  O   ASP A  79      12.081  -3.051  -1.156  1.00 55.00           O
ATOM    600  N   TYR A  80       9.856  -2.662  -1.093  1.00 62.76           N
ATOM    601  CA  TYR A  80       9.502  -3.747  -1.961  1.00 62.76           C
ATOM    602  CB  TYR A  80       7.999  -4.066  -1.889  1.00 62.76           C
ATOM    603  CG  TYR A  80       7.685  -5.165  -2.844  1.00 62.76           C
ATOM    604  CD1 TYR A  80       7.950  -6.477  -2.523  1.00 62.76           C
ATOM    605  CD2 TYR A  80       7.109  -4.879  -4.060  1.00 62.76           C
ATOM    606  CE1 TYR A  80       7.651  -7.488  -3.406  1.00 62.76           C
ATOM    607  CE2 TYR A  80       6.808  -5.885  -4.948  1.00 62.76           C
ATOM    608  CZ  TYR A  80       7.079  -7.191  -4.620  1.00 62.76           C
ATOM    609  OH  TYR A  80       6.770  -8.224  -5.530  1.00 62.76           O
ATOM    610  C   TYR A  80       9.821  -3.327  -3.361  1.00 62.76           C
ATOM    611  O   TYR A  80      10.402  -4.080  -4.142  1.00 62.76           O
ATOM    612  N   ALA A  81       9.446  -2.076  -3.696  1.00 36.48           N
ATOM    613  CA  ALA A  81       9.636  -1.550  -5.015  1.00 36.48           C
ATOM    614  CB  ALA A  81       8.474  -1.860  -5.974  1.00 36.48           C
ATOM    615  C   ALA A  81       9.710  -0.065  -4.878  1.00 36.48           C
ATOM    616  O   ALA A  81       9.613   0.477  -3.778  1.00 36.48           O
ATOM    617  N   LYS A  82       9.905   0.635  -6.010  1.00 69.89           N
ATOM    618  CA  LYS A  82      10.013   2.062  -5.971  1.00 69.89           C
ATOM    619  CB  LYS A  82      10.137   2.694  -7.366  1.00 69.89           C
ATOM    620  CG  LYS A  82       8.902   2.431  -8.232  1.00 69.89           C
ATOM    621  CD  LYS A  82       8.813   3.299  -9.487  1.00 69.89           C
ATOM    622  CE  LYS A  82       7.567   3.014 -10.328  1.00 69.89           C
ATOM    623  NZ  LYS A  82       7.548   3.887 -11.523  1.00 69.89           N
ATOM    624  C   LYS A  82       8.762   2.604  -5.363  1.00 69.89           C
ATOM    625  O   LYS A  82       7.655   2.229  -5.745  1.00 69.89           O
ATOM    626  N   ASP A  83       8.940   3.499  -4.372  1.00119.57           N
ATOM    627  CA  ASP A  83       7.883   4.166  -3.669  1.00119.57           C
ATOM    628  CB  ASP A  83       7.217   5.337  -4.430  1.00119.57           C
ATOM    629  CG  ASP A  83       6.533   4.860  -5.705  1.00119.57           C
ATOM    630  OD1 ASP A  83       7.254   4.550  -6.691  1.00119.57           O
ATOM    631  OD2 ASP A  83       5.274   4.809  -5.711  1.00119.57           O
ATOM    632  C   ASP A  83       6.848   3.182  -3.229  1.00119.57           C
ATOM    633  O   ASP A  83       5.652   3.462  -3.292  1.00119.57           O
ATOM    634  N   ASP A  84       7.283   1.995  -2.760  1.00 73.67           N
ATOM    635  CA  ASP A  84       6.346   1.025  -2.267  1.00 73.67           C
ATOM    636  CB  ASP A  84       5.970  -0.028  -3.327  1.00 73.67           C
ATOM    637  CG  ASP A  84       4.683  -0.735  -2.916  1.00 73.67           C
ATOM    638  OD1 ASP A  84       4.209  -0.515  -1.769  1.00 73.67           O
ATOM    639  OD2 ASP A  84       4.152  -1.506  -3.759  1.00 73.67           O
ATOM    640  C   ASP A  84       7.034   0.325  -1.129  1.00 73.67           C
ATOM    641  O   ASP A  84       7.811  -0.602  -1.352  1.00 73.67           O
ATOM    642  N   PRO A  85       6.783   0.744   0.088  1.00136.11           N
ATOM    643  CA  PRO A  85       7.465   0.148   1.211  1.00136.11           C
ATOM    644  CD  PRO A  85       6.474   2.145   0.332  1.00136.11           C
ATOM    645  CB  PRO A  85       7.259   1.103   2.385  1.00136.11           C
ATOM    646  CG  PRO A  85       7.082   2.473   1.707  1.00136.11           C
ATOM    647  C   PRO A  85       7.031  -1.251   1.503  1.00136.11           C
ATOM    648  O   PRO A  85       5.838  -1.538   1.419  1.00136.11           O
ATOM    649  N   LEU A  86       7.998  -2.142   1.806  1.00 74.79           N
ATOM    650  CA  LEU A  86       7.727  -3.511   2.138  1.00 74.79           C
ATOM    651  CB  LEU A  86       8.970  -4.407   2.084  1.00 74.79           C
ATOM    652  CG  LEU A  86       8.646  -5.868   2.442  1.00 74.79           C
ATOM    653  CD1 LEU A  86       7.768  -6.535   1.376  1.00 74.79           C
ATOM    654  CD2 LEU A  86       9.922  -6.656   2.757  1.00 74.79           C
ATOM    655  C   LEU A  86       7.172  -3.656   3.522  1.00 74.79           C
ATOM    656  O   LEU A  86       6.264  -4.453   3.751  1.00 74.79           O
ATOM    657  N   GLU A  87       7.719  -2.895   4.492  1.00 70.94           N
ATOM    658  CA  GLU A  87       7.367  -3.129   5.867  1.00 70.94           C
ATOM    659  CB  GLU A  87       8.479  -3.902   6.593  1.00 70.94           C
ATOM    660  CG  GLU A  87       9.837  -3.200   6.481  1.00 70.94           C
ATOM    661  CD  GLU A  87      10.931  -4.160   6.930  1.00 70.94           C
ATOM    662  OE1 GLU A  87      10.591  -5.309   7.321  1.00 70.94           O
ATOM    663  OE2 GLU A  87      12.124  -3.758   6.882  1.00 70.94           O
ATOM    664  C   GLU A  87       7.171  -1.828   6.588  1.00 70.94           C
ATOM    665  O   GLU A  87       7.618  -0.778   6.127  1.00 70.94           O
ATOM    666  N   PHE A  88       6.458  -1.871   7.739  1.00 82.34           N
ATOM    667  CA  PHE A  88       6.225  -0.678   8.506  1.00 82.34           C
ATOM    668  CB  PHE A  88       4.737  -0.296   8.569  1.00 82.34           C
ATOM    669  CG  PHE A  88       4.265  -0.153   7.163  1.00 82.34           C
ATOM    670  CD1 PHE A  88       3.817  -1.257   6.476  1.00 82.34           C
ATOM    671  CD2 PHE A  88       4.272   1.067   6.529  1.00 82.34           C
ATOM    672  CE1 PHE A  88       3.377  -1.150   5.178  1.00 82.34           C
ATOM    673  CE2 PHE A  88       3.834   1.180   5.230  1.00 82.34           C
ATOM    674  CZ  PHE A  88       3.384   0.073   4.552  1.00 82.34           C
ATOM    675  C   PHE A  88       6.671  -0.916   9.924  1.00 82.34           C
ATOM    676  O   PHE A  88       5.966  -1.536  10.719  1.00 82.34           O
ATOM    677  N   LYS A  89       7.879  -0.430  10.260  1.00113.40           N
ATOM    678  CA  LYS A  89       8.491  -0.531  11.558  1.00113.40           C
ATOM    679  CB  LYS A  89      10.020  -0.385  11.508  1.00113.40           C
ATOM    680  CG  LYS A  89      10.679  -1.565  10.788  1.00113.40           C
ATOM    681  CD  LYS A  89      12.151  -1.345  10.440  1.00113.40           C
ATOM    682  CE  LYS A  89      12.775  -2.514   9.674  1.00113.40           C
ATOM    683  NZ  LYS A  89      12.828  -3.714  10.535  1.00113.40           N
ATOM    684  C   LYS A  89       7.931   0.456  12.543  1.00113.40           C
ATOM    685  O   LYS A  89       8.082   0.282  13.751  1.00113.40           O
ATOM    686  N   SER A  90       7.337   1.568  12.074  1.00 49.98           N
ATOM    687  CA  SER A  90       6.871   2.540  13.026  1.00 49.98           C
ATOM    688  CB  SER A  90       6.309   3.820  12.381  1.00 49.98           C
ATOM    689  OG  SER A  90       7.341   4.515  11.697  1.00 49.98           O
ATOM    690  C   SER A  90       5.781   1.936  13.864  1.00 49.98           C
ATOM    691  O   SER A  90       4.938   1.189  13.375  1.00 49.98           O
ATOM    692  N   HIS A  91       5.796   2.253  15.176  1.00 75.04           N
ATOM    693  CA  HIS A  91       4.804   1.835  16.134  1.00 75.04           C
ATOM    694  ND1 HIS A  91       3.381   4.717  16.911  1.00 75.04           N
ATOM    695  CG  HIS A  91       3.421   3.917  15.791  1.00 75.04           C
ATOM    696  CB  HIS A  91       3.415   2.416  15.824  1.00 75.04           C
ATOM    697  NE2 HIS A  91       3.470   6.083  15.159  1.00 75.04           N
ATOM    698  CD2 HIS A  91       3.475   4.768  14.730  1.00 75.04           C
ATOM    699  CE1 HIS A  91       3.413   6.002  16.476  1.00 75.04           C
ATOM    700  C   HIS A  91       4.699   0.334  16.179  1.00 75.04           C
ATOM    701  O   HIS A  91       3.638  -0.224  16.449  1.00 75.04           O
ATOM    702  N   GLN A  92       5.832  -0.341  15.944  1.00180.08           N
ATOM    703  CA  GLN A  92       6.067  -1.760  15.904  1.00180.08           C
ATOM    704  CB  GLN A  92       7.486  -1.963  15.358  1.00180.08           C
ATOM    705  CG  GLN A  92       7.872  -3.372  14.958  1.00180.08           C
ATOM    706  CD  GLN A  92       9.310  -3.281  14.460  1.00180.08           C
ATOM    707  OE1 GLN A  92       9.792  -4.155  13.743  1.00180.08           O
ATOM    708  NE2 GLN A  92      10.018  -2.187  14.849  1.00180.08           N
ATOM    709  C   GLN A  92       5.999  -2.363  17.288  1.00180.08           C
ATOM    710  O   GLN A  92       5.701  -3.547  17.453  1.00180.08           O
ATOM    711  N   TRP A  93       6.311  -1.559  18.323  1.00124.71           N
ATOM    712  CA  TRP A  93       6.381  -1.992  19.696  1.00124.71           C
ATOM    713  CB  TRP A  93       5.026  -2.410  20.299  1.00124.71           C
ATOM    714  CG  TRP A  93       4.164  -1.217  20.662  1.00124.71           C
ATOM    715  CD2 TRP A  93       3.779  -0.872  22.005  1.00124.71           C
ATOM    716  CD1 TRP A  93       3.591  -0.283  19.848  1.00124.71           C
ATOM    717  NE1 TRP A  93       2.888   0.631  20.599  1.00124.71           N
ATOM    718  CE2 TRP A  93       2.992   0.278  21.928  1.00124.71           C
ATOM    719  CE3 TRP A  93       4.056  -1.465  23.204  1.00124.71           C
ATOM    720  CZ2 TRP A  93       2.469   0.852  23.053  1.00124.71           C
ATOM    721  CZ3 TRP A  93       3.530  -0.882  24.337  1.00124.71           C
ATOM    722  CH2 TRP A  93       2.751   0.254  24.262  1.00124.71           C
ATOM    723  C   TRP A  93       7.428  -3.046  19.901  1.00124.71           C
ATOM    724  O   TRP A  93       7.218  -4.044  20.590  1.00124.71           O
ATOM    725  N   PHE A  94       8.616  -2.821  19.305  1.00 76.04           N
ATOM    726  CA  PHE A  94       9.728  -3.701  19.505  1.00 76.04           C
ATOM    727  CB  PHE A  94      10.913  -3.352  18.581  1.00 76.04           C
ATOM    728  CG  PHE A  94      12.047  -4.289  18.819  1.00 76.04           C
ATOM    729  CD1 PHE A  94      12.032  -5.562  18.298  1.00 76.04           C
ATOM    730  CD2 PHE A  94      13.144  -3.882  19.546  1.00 76.04           C
ATOM    731  CE1 PHE A  94      13.084  -6.422  18.512  1.00 76.04           C
ATOM    732  CE2 PHE A  94      14.198  -4.737  19.762  1.00 76.04           C
ATOM    733  CZ  PHE A  94      14.170  -6.010  19.247  1.00 76.04           C
ATOM    734  C   PHE A  94      10.158  -3.563  20.936  1.00 76.04           C
ATOM    735  O   PHE A  94      10.347  -2.455  21.439  1.00 76.04           O
ATOM    736  N   GLY A  95      10.355  -4.707  21.623  1.00 33.39           N
ATOM    737  CA  GLY A  95      10.749  -4.686  23.006  1.00 33.39           C
ATOM    738  C   GLY A  95       9.561  -4.942  23.884  1.00 33.39           C
ATOM    739  O   GLY A  95       9.660  -4.859  25.107  1.00 33.39           O
ATOM    740  N   ALA A  96       8.399  -5.253  23.281  1.00 46.48           N
ATOM    741  CA  ALA A  96       7.211  -5.557  24.029  1.00 46.48           C
ATOM    742  CB  ALA A  96       5.989  -5.821  23.131  1.00 46.48           C
ATOM    743  C   ALA A  96       7.468  -6.796  24.826  1.00 46.48           C
ATOM    744  O   ALA A  96       6.938  -6.960  25.925  1.00 46.48           O
ATOM    745  N   SER A  97       8.246  -7.741  24.263  1.00 92.31           N
ATOM    746  CA  SER A  97       8.542  -8.939  24.996  1.00 92.31           C
ATOM    747  CB  SER A  97       7.783 -10.161  24.452  1.00 92.31           C
ATOM    748  OG  SER A  97       8.105 -11.322  25.198  1.00 92.31           O
ATOM    749  C   SER A  97      10.006  -9.213  24.842  1.00 92.31           C
ATOM    750  O   SER A  97      10.521  -9.250  23.724  1.00 92.31           O
ATOM    751  N   VAL A  98      10.718  -9.416  25.971  1.00 49.91           N
ATOM    752  CA  VAL A  98      12.127  -9.688  25.902  1.00 49.91           C
ATOM    753  CB  VAL A  98      12.968  -8.566  26.439  1.00 49.91           C
ATOM    754  CG1 VAL A  98      14.449  -8.976  26.370  1.00 49.91           C
ATOM    755  CG2 VAL A  98      12.640  -7.288  25.648  1.00 49.91           C
ATOM    756  C   VAL A  98      12.411 -10.897  26.745  1.00 49.91           C
ATOM    757  O   VAL A  98      11.993 -10.970  27.899  1.00 49.91           O
ATOM    758  N   ARG A  99      13.134 -11.888  26.179  1.00166.11           N
ATOM    759  CA  ARG A  99      13.479 -13.077  26.912  1.00166.11           C
ATOM    760  CB  ARG A  99      12.663 -14.321  26.514  1.00166.11           C
ATOM    761  CG  ARG A  99      11.176 -14.246  26.860  1.00166.11           C
ATOM    762  CD  ARG A  99      10.865 -14.494  28.337  1.00166.11           C
ATOM    763  NE  ARG A  99      10.834 -13.167  29.009  1.00166.11           N
ATOM    764  CZ  ARG A  99       9.746 -12.812  29.753  1.00166.11           C
ATOM    765  NH1 ARG A  99       8.713 -13.690  29.896  1.00166.11           N
ATOM    766  NH2 ARG A  99       9.682 -11.581  30.340  1.00166.11           N
ATOM    767  C   ARG A  99      14.903 -13.405  26.592  1.00166.11           C
ATOM    768  O   ARG A  99      15.351 -13.221  25.459  1.00166.11           O
ATOM    769  N   SER A 100      15.662 -13.912  27.585  1.00 54.22           N
ATOM    770  CA  SER A 100      17.042 -14.206  27.314  1.00 54.22           C
ATOM    771  CB  SER A 100      17.995 -13.147  27.892  1.00 54.22           C
ATOM    772  OG  SER A 100      19.341 -13.486  27.599  1.00 54.22           O
ATOM    773  C   SER A 100      17.420 -15.516  27.928  1.00 54.22           C
ATOM    774  O   SER A 100      16.965 -15.873  29.015  1.00 54.22           O
ATOM    775  N   LYS A 101      18.271 -16.277  27.212  1.00139.34           N
ATOM    776  CA  LYS A 101      18.792 -17.517  27.707  1.00139.34           C
ATOM    777  CB  LYS A 101      18.258 -18.741  26.947  1.00139.34           C
ATOM    778  CG  LYS A 101      18.714 -20.073  27.541  1.00139.34           C
ATOM    779  CD  LYS A 101      17.991 -21.279  26.945  1.00139.34           C
ATOM    780  CE  LYS A 101      18.375 -21.536  25.489  1.00139.34           C
ATOM    781  NZ  LYS A 101      19.849 -21.527  25.359  1.00139.34           N
ATOM    782  C   LYS A 101      20.262 -17.448  27.462  1.00139.34           C
ATOM    783  O   LYS A 101      20.687 -17.373  26.312  1.00139.34           O
ATOM    784  N   GLN A 102      21.073 -17.480  28.539  1.00184.94           N
ATOM    785  CA  GLN A 102      22.498 -17.362  28.403  1.00184.94           C
ATOM    786  CB  GLN A 102      23.207 -18.621  27.846  1.00184.94           C
ATOM    787  CG  GLN A 102      22.848 -19.040  26.419  1.00184.94           C
ATOM    788  CD  GLN A 102      23.601 -20.324  26.106  1.00184.94           C
ATOM    789  OE1 GLN A 102      24.257 -20.435  25.073  1.00184.94           O
ATOM    790  NE2 GLN A 102      23.498 -21.326  27.019  1.00184.94           N
ATOM    791  C   GLN A 102      22.807 -16.128  27.601  1.00184.94           C
ATOM    792  O   GLN A 102      22.338 -15.039  27.925  1.00184.94           O
ATOM    793  N   ASP A 103      23.669 -16.265  26.576  1.00105.41           N
ATOM    794  CA  ASP A 103      24.121 -15.211  25.708  1.00105.41           C
ATOM    795  CB  ASP A 103      25.368 -15.598  24.885  1.00105.41           C
ATOM    796  CG  ASP A 103      25.031 -16.753  23.949  1.00105.41           C
ATOM    797  OD1 ASP A 103      23.996 -17.432  24.183  1.00105.41           O
ATOM    798  OD2 ASP A 103      25.811 -16.973  22.983  1.00105.41           O
ATOM    799  C   ASP A 103      23.054 -14.759  24.744  1.00105.41           C
ATOM    800  O   ASP A 103      23.210 -13.720  24.102  1.00105.41           O
ATOM    801  N   LYS A 104      21.982 -15.557  24.555  1.00 86.96           N
ATOM    802  CA  LYS A 104      20.989 -15.260  23.551  1.00 86.96           C
ATOM    803  CB  LYS A 104      20.280 -16.524  23.046  1.00 86.96           C
ATOM    804  CG  LYS A 104      21.243 -17.557  22.465  1.00 86.96           C
ATOM    805  CD  LYS A 104      20.623 -18.948  22.334  1.00 86.96           C
ATOM    806  CE  LYS A 104      21.635 -20.029  21.959  1.00 86.96           C
ATOM    807  NZ  LYS A 104      20.964 -21.341  21.864  1.00 86.96           N
ATOM    808  C   LYS A 104      19.917 -14.347  24.072  1.00 86.96           C
ATOM    809  O   LYS A 104      19.355 -14.569  25.142  1.00 86.96           O
ATOM    810  N   ILE A 105      19.593 -13.291  23.290  1.00 48.77           N
ATOM    811  CA  ILE A 105      18.558 -12.369  23.663  1.00 48.77           C
ATOM    812  CB  ILE A 105      19.049 -10.961  23.848  1.00 48.77           C
ATOM    813  CG1 ILE A 105      20.089 -10.901  24.980  1.00 48.77           C
ATOM    814  CG2 ILE A 105      17.830 -10.054  24.087  1.00 48.77           C
ATOM    815  CD1 ILE A 105      20.838  -9.570  25.054  1.00 48.77           C
ATOM    816  C   ILE A 105      17.548 -12.340  22.554  1.00 48.77           C
ATOM    817  O   ILE A 105      17.892 -12.120  21.393  1.00 48.77           O
ATOM    818  N   LEU A 106      16.262 -12.570  22.892  1.00 57.62           N
ATOM    819  CA  LEU A 106      15.225 -12.559  21.900  1.00 57.62           C
ATOM    820  CB  LEU A 106      14.410 -13.866  21.885  1.00 57.62           C
ATOM    821  CG  LEU A 106      13.280 -13.911  20.839  1.00 57.62           C
ATOM    822  CD1 LEU A 106      13.830 -13.812  19.408  1.00 57.62           C
ATOM    823  CD2 LEU A 106      12.395 -15.151  21.041  1.00 57.62           C
ATOM    824  C   LEU A 106      14.288 -11.433  22.227  1.00 57.62           C
ATOM    825  O   LEU A 106      13.735 -11.377  23.325  1.00 57.62           O
ATOM    826  N   ALA A 107      14.095 -10.494  21.272  1.00 41.13           N
ATOM    827  CA  ALA A 107      13.202  -9.384  21.484  1.00 41.13           C
ATOM    828  CB  ALA A 107      13.919  -8.024  21.527  1.00 41.13           C
ATOM    829  C   ALA A 107      12.241  -9.348  20.331  1.00 41.13           C
ATOM    830  O   ALA A 107      12.631  -9.597  19.192  1.00 41.13           O
ATOM    831  N   CYS A 108      10.955  -9.015  20.590  1.00 58.34           N
ATOM    832  CA  CYS A 108       9.979  -9.080  19.533  1.00 58.34           C
ATOM    833  CB  CYS A 108       8.943 -10.196  19.748  1.00 58.34           C
ATOM    834  SG  CYS A 108       9.670 -11.861  19.763  1.00 58.34           S
ATOM    835  C   CYS A 108       9.202  -7.799  19.411  1.00 58.34           C
ATOM    836  O   CYS A 108       9.157  -6.982  20.332  1.00 58.34           O
ATOM    837  N   ALA A 109       8.594  -7.590  18.215  1.00 72.01           N
ATOM    838  CA  ALA A 109       7.736  -6.460  17.970  1.00 72.01           C
ATOM    839  CB  ALA A 109       8.318  -5.499  16.931  1.00 72.01           C
ATOM    840  C   ALA A 109       6.429  -6.983  17.431  1.00 72.01           C
ATOM    841  O   ALA A 109       6.277  -7.215  16.232  1.00 72.01           O
ATOM    842  N   PRO A 110       5.462  -7.115  18.300  1.00123.42           N
ATOM    843  CA  PRO A 110       4.179  -7.674  17.937  1.00123.42           C
ATOM    844  CD  PRO A 110       5.773  -7.338  19.703  1.00123.42           C
ATOM    845  CB  PRO A 110       3.471  -7.970  19.257  1.00123.42           C
ATOM    846  CG  PRO A 110       4.623  -8.198  20.250  1.00123.42           C
ATOM    847  C   PRO A 110       3.339  -6.843  17.006  1.00123.42           C
ATOM    848  O   PRO A 110       2.434  -7.386  16.378  1.00123.42           O
ATOM    849  N   LEU A 111       3.547  -5.518  17.003  1.00163.59           N
ATOM    850  CA  LEU A 111       2.876  -4.522  16.206  1.00163.59           C
ATOM    851  CB  LEU A 111       2.896  -3.125  16.846  1.00163.59           C
ATOM    852  CG  LEU A 111       1.948  -3.003  18.056  1.00163.59           C
ATOM    853  CD1 LEU A 111       0.478  -3.055  17.614  1.00163.59           C
ATOM    854  CD2 LEU A 111       2.264  -4.051  19.133  1.00163.59           C
ATOM    855  C   LEU A 111       3.409  -4.408  14.806  1.00163.59           C
ATOM    856  O   LEU A 111       2.881  -3.626  14.020  1.00163.59           O
ATOM    857  N   TYR A 112       4.556  -5.038  14.499  1.00110.79           N
ATOM    858  CA  TYR A 112       5.172  -4.958  13.198  1.00110.79           C
ATOM    859  CB  TYR A 112       6.415  -5.869  13.150  1.00110.79           C
ATOM    860  CG  TYR A 112       6.945  -6.027  11.769  1.00110.79           C
ATOM    861  CD1 TYR A 112       7.778  -5.089  11.206  1.00110.79           C
ATOM    862  CD2 TYR A 112       6.617  -7.148  11.044  1.00110.79           C
ATOM    863  CE1 TYR A 112       8.263  -5.267   9.931  1.00110.79           C
ATOM    864  CE2 TYR A 112       7.098  -7.331   9.771  1.00110.79           C
ATOM    865  CZ  TYR A 112       7.923  -6.387   9.212  1.00110.79           C
ATOM    866  OH  TYR A 112       8.418  -6.574   7.905  1.00110.79           O
ATOM    867  C   TYR A 112       4.206  -5.381  12.119  1.00110.79           C
ATOM    868  O   TYR A 112       3.554  -6.418  12.225  1.00110.79           O
ATOM    869  N   HIS A 113       4.097  -4.572  11.035  1.00 80.60           N
ATOM    870  CA  HIS A 113       3.193  -4.859   9.948  1.00 80.60           C
ATOM    871  ND1 HIS A 113       1.594  -2.649  11.894  1.00 80.60           N
ATOM    872  CG  HIS A 113       1.246  -3.407  10.798  1.00 80.60           C
ATOM    873  CB  HIS A 113       2.182  -3.729   9.669  1.00 80.60           C
ATOM    874  NE2 HIS A 113      -0.546  -3.195  12.153  1.00 80.60           N
ATOM    875  CD2 HIS A 113      -0.064  -3.733  10.972  1.00 80.60           C
ATOM    876  CE1 HIS A 113       0.485  -2.554  12.671  1.00 80.60           C
ATOM    877  C   HIS A 113       3.992  -4.973   8.672  1.00 80.60           C
ATOM    878  O   HIS A 113       5.055  -4.364   8.552  1.00 80.60           O
ATOM    879  N   TRP A 114       3.515  -5.780   7.686  1.00158.28           N
ATOM    880  CA  TRP A 114       4.204  -5.831   6.418  1.00158.28           C
ATOM    881  CB  TRP A 114       5.203  -6.983   6.221  1.00158.28           C
ATOM    882  CG  TRP A 114       4.568  -8.315   5.930  1.00158.28           C
ATOM    883  CD2 TRP A 114       5.070  -9.216   4.932  1.00158.28           C
ATOM    884  CD1 TRP A 114       3.444  -8.891   6.442  1.00158.28           C
ATOM    885  NE1 TRP A 114       3.219 -10.101   5.830  1.00158.28           N
ATOM    886  CE2 TRP A 114       4.210 -10.311   4.896  1.00158.28           C
ATOM    887  CE3 TRP A 114       6.153  -9.129   4.105  1.00158.28           C
ATOM    888  CZ2 TRP A 114       4.420 -11.344   4.028  1.00158.28           C
ATOM    889  CZ3 TRP A 114       6.371 -10.177   3.239  1.00158.28           C
ATOM    890  CH2 TRP A 114       5.519 -11.262   3.202  1.00158.28           C
ATOM    891  C   TRP A 114       3.187  -5.985   5.316  1.00158.28           C
ATOM    892  O   TRP A 114       2.071  -6.450   5.536  1.00158.28           O
ATOM    893  N   ARG A 115       3.559  -5.558   4.090  1.00206.82           N
ATOM    894  CA  ARG A 115       2.662  -5.530   2.958  1.00206.82           C
ATOM    895  CB  ARG A 115       3.061  -4.545   1.844  1.00206.82           C
ATOM    896  CG  ARG A 115       4.374  -4.856   1.136  1.00206.82           C
ATOM    897  CD  ARG A 115       4.501  -4.102  -0.188  1.00206.82           C
ATOM    898  NE  ARG A 115       3.365  -4.550  -1.044  1.00206.82           N
ATOM    899  CZ  ARG A 115       3.467  -4.497  -2.403  1.00206.82           C
ATOM    900  NH1 ARG A 115       4.602  -4.008  -2.977  1.00206.82           N
ATOM    901  NH2 ARG A 115       2.446  -4.942  -3.191  1.00206.82           N
ATOM    902  C   ARG A 115       2.333  -6.840   2.285  1.00206.82           C
ATOM    903  O   ARG A 115       1.239  -6.974   1.747  1.00206.82           O
ATOM    904  N   THR A 116       3.274  -7.798   2.197  1.00223.86           N
ATOM    905  CA  THR A 116       3.077  -9.069   1.536  1.00223.86           C
ATOM    906  CB  THR A 116       1.692  -9.676   1.611  1.00223.86           C
ATOM    907  OG1 THR A 116       1.801 -11.089   1.593  1.00223.86           O
ATOM    908  CG2 THR A 116       0.866  -9.286   0.374  1.00223.86           C
ATOM    909  C   THR A 116       3.435  -8.843   0.104  1.00223.86           C
ATOM    910  O   THR A 116       3.292  -7.737  -0.415  1.00223.86           O
ATOM    911  N   GLU A 117       3.969  -9.884  -0.554  1.00115.73           N
ATOM    912  CA  GLU A 117       4.382  -9.775  -1.924  1.00115.73           C
ATOM    913  CB  GLU A 117       5.245 -10.953  -2.411  1.00115.73           C
ATOM    914  CG  GLU A 117       6.667 -10.973  -1.846  1.00115.73           C
ATOM    915  CD  GLU A 117       6.645 -11.712  -0.518  1.00115.73           C
ATOM    916  OE1 GLU A 117       5.585 -12.306  -0.187  1.00115.73           O
ATOM    917  OE2 GLU A 117       7.694 -11.697   0.179  1.00115.73           O
ATOM    918  C   GLU A 117       3.209  -9.701  -2.855  1.00115.73           C
ATOM    919  O   GLU A 117       3.242  -8.995  -3.861  1.00115.73           O
ATOM    920  N   MET A 118       2.136 -10.449  -2.550  1.00 57.74           N
ATOM    921  CA  MET A 118       1.047 -10.579  -3.478  1.00 57.74           C
ATOM    922  CB  MET A 118      -0.047 -11.524  -2.957  1.00 57.74           C
ATOM    923  CG  MET A 118       0.436 -12.961  -2.755  1.00 57.74           C
ATOM    924  SD  MET A 118      -0.834 -14.100  -2.128  1.00 57.74           S
ATOM    925  CE  MET A 118       0.321 -15.464  -1.809  1.00 57.74           C
ATOM    926  C   MET A 118       0.390  -9.265  -3.767  1.00 57.74           C
ATOM    927  O   MET A 118       0.203  -8.915  -4.931  1.00 57.74           O
ATOM    928  N   LYS A 119       0.038  -8.489  -2.725  1.00165.75           N
ATOM    929  CA  LYS A 119      -0.659  -7.253  -2.950  1.00165.75           C
ATOM    930  CB  LYS A 119      -2.175  -7.358  -2.713  1.00165.75           C
ATOM    931  CG  LYS A 119      -2.912  -8.223  -3.735  1.00165.75           C
ATOM    932  CD  LYS A 119      -2.895  -7.648  -5.153  1.00165.75           C
ATOM    933  CE  LYS A 119      -3.912  -6.525  -5.366  1.00165.75           C
ATOM    934  NZ  LYS A 119      -5.285  -7.066  -5.267  1.00165.75           N
ATOM    935  C   LYS A 119      -0.148  -6.281  -1.942  1.00165.75           C
ATOM    936  O   LYS A 119       0.600  -6.655  -1.040  1.00165.75           O
ATOM    937  N   GLN A 120      -0.526  -4.992  -2.064  1.00131.09           N
ATOM    938  CA  GLN A 120      -0.020  -4.097  -1.068  1.00131.09           C
ATOM    939  CB  GLN A 120       0.375  -2.699  -1.581  1.00131.09           C
ATOM    940  CG  GLN A 120      -0.765  -1.865  -2.151  1.00131.09           C
ATOM    941  CD  GLN A 120      -0.166  -0.538  -2.593  1.00131.09           C
ATOM    942  OE1 GLN A 120      -0.595   0.528  -2.152  1.00131.09           O
ATOM    943  NE2 GLN A 120       0.859  -0.600  -3.485  1.00131.09           N
ATOM    944  C   GLN A 120      -1.017  -3.984   0.037  1.00131.09           C
ATOM    945  O   GLN A 120      -2.047  -3.322  -0.077  1.00131.09           O
ATOM    946  N   GLU A 121      -0.691  -4.648   1.162  1.00131.63           N
ATOM    947  CA  GLU A 121      -1.524  -4.692   2.326  1.00131.63           C
ATOM    948  CB  GLU A 121      -1.990  -6.112   2.696  1.00131.63           C
ATOM    949  CG  GLU A 121      -2.930  -6.747   1.669  1.00131.63           C
ATOM    950  CD  GLU A 121      -4.314  -6.131   1.834  1.00131.63           C
ATOM    951  OE1 GLU A 121      -4.519  -5.356   2.806  1.00131.63           O
ATOM    952  OE2 GLU A 121      -5.190  -6.432   0.980  1.00131.63           O
ATOM    953  C   GLU A 121      -0.691  -4.214   3.468  1.00131.63           C
ATOM    954  O   GLU A 121       0.457  -3.813   3.282  1.00131.63           O
ATOM    955  N   ARG A 122      -1.288  -4.164   4.675  1.00175.30           N
ATOM    956  CA  ARG A 122      -0.515  -3.823   5.832  1.00175.30           C
ATOM    957  CB  ARG A 122      -0.743  -2.364   6.247  1.00175.30           C
ATOM    958  CG  ARG A 122       0.202  -1.882   7.340  1.00175.30           C
ATOM    959  CD  ARG A 122       0.129  -0.375   7.576  1.00175.30           C
ATOM    960  NE  ARG A 122       0.962  -0.090   8.775  1.00175.30           N
ATOM    961  CZ  ARG A 122       1.113   1.193   9.209  1.00175.30           C
ATOM    962  NH1 ARG A 122       0.583   2.220   8.486  1.00175.30           N
ATOM    963  NH2 ARG A 122       1.779   1.444  10.372  1.00175.30           N
ATOM    964  C   ARG A 122      -0.970  -4.746   6.932  1.00175.30           C
ATOM    965  O   ARG A 122      -1.862  -4.411   7.709  1.00175.30           O
ATOM    966  N   GLU A 123      -0.327  -5.928   7.062  1.00 91.11           N
ATOM    967  CA  GLU A 123      -0.808  -6.913   8.000  1.00 91.11           C
ATOM    968  CB  GLU A 123      -1.058  -8.274   7.328  1.00 91.11           C
ATOM    969  CG  GLU A 123      -2.148  -8.209   6.252  1.00 91.11           C
ATOM    970  CD  GLU A 123      -2.258  -9.569   5.579  1.00 91.11           C
ATOM    971  OE1 GLU A 123      -2.422 -10.580   6.311  1.00 91.11           O
ATOM    972  OE2 GLU A 123      -2.186  -9.615   4.323  1.00 91.11           O
ATOM    973  C   GLU A 123       0.180  -7.118   9.116  1.00 91.11           C
ATOM    974  O   GLU A 123       1.372  -7.320   8.885  1.00 91.11           O
ATOM    975  N   PRO A 124      -0.293  -7.010  10.339  1.00129.53           N
ATOM    976  CA  PRO A 124       0.513  -7.181  11.529  1.00129.53           C
ATOM    977  CD  PRO A 124      -1.694  -6.765  10.629  1.00129.53           C
ATOM    978  CB  PRO A 124      -0.387  -6.719  12.674  1.00129.53           C
ATOM    979  CG  PRO A 124      -1.814  -6.983  12.147  1.00129.53           C
ATOM    980  C   PRO A 124       0.979  -8.595  11.752  1.00129.53           C
ATOM    981  O   PRO A 124       0.434  -9.254  12.638  1.00129.53           O
ATOM    982  N   VAL A 125       2.014  -9.061  11.029  1.00142.54           N
ATOM    983  CA  VAL A 125       2.521 -10.398  11.193  1.00142.54           C
ATOM    984  CB  VAL A 125       3.365 -10.867  10.043  1.00142.54           C
ATOM    985  CG1 VAL A 125       2.479 -10.951   8.790  1.00142.54           C
ATOM    986  CG2 VAL A 125       4.574  -9.932   9.891  1.00142.54           C
ATOM    987  C   VAL A 125       3.341 -10.523  12.443  1.00142.54           C
ATOM    988  O   VAL A 125       3.355 -11.577  13.077  1.00142.54           O
ATOM    989  N   GLY A 126       4.102  -9.469  12.797  1.00 41.26           N
ATOM    990  CA  GLY A 126       4.935  -9.493  13.970  1.00 41.26           C
ATOM    991  C   GLY A 126       6.275 -10.053  13.582  1.00 41.26           C
ATOM    992  O   GLY A 126       6.364 -10.921  12.714  1.00 41.26           O
ATOM    993  N   THR A 127       7.362  -9.568  14.226  1.00131.70           N
ATOM    994  CA  THR A 127       8.683 -10.065  13.941  1.00131.70           C
ATOM    995  CB  THR A 127       9.388  -9.275  12.875  1.00131.70           C
ATOM    996  OG1 THR A 127      10.634  -9.875  12.558  1.00131.70           O
ATOM    997  CG2 THR A 127       9.592  -7.833  13.363  1.00131.70           C
ATOM    998  C   THR A 127       9.512 -10.012  15.197  1.00131.70           C
ATOM    999  O   THR A 127       9.183  -9.291  16.139  1.00131.70           O
ATOM   1000  N   CYS A 128      10.613 -10.801  15.241  1.00 55.00           N
ATOM   1001  CA  CYS A 128      11.480 -10.832  16.392  1.00 55.00           C
ATOM   1002  CB  CYS A 128      11.337 -12.116  17.229  1.00 55.00           C
ATOM   1003  SG  CYS A 128       9.642 -12.421  17.811  1.00 55.00           S
ATOM   1004  C   CYS A 128      12.907 -10.800  15.918  1.00 55.00           C
ATOM   1005  O   CYS A 128      13.203 -11.181  14.787  1.00 55.00           O
ATOM   1006  N   PHE A 129      13.830 -10.313  16.781  1.00 68.03           N
ATOM   1007  CA  PHE A 129      15.234 -10.307  16.461  1.00 68.03           C
ATOM   1008  CB  PHE A 129      15.882  -8.909  16.465  1.00 68.03           C
ATOM   1009  CG  PHE A 129      15.392  -8.150  15.278  1.00 68.03           C
ATOM   1010  CD1 PHE A 129      16.011  -8.306  14.063  1.00 68.03           C
ATOM   1011  CD2 PHE A 129      14.320  -7.293  15.363  1.00 68.03           C
ATOM   1012  CE1 PHE A 129      15.579  -7.617  12.955  1.00 68.03           C
ATOM   1013  CE2 PHE A 129      13.882  -6.599  14.258  1.00 68.03           C
ATOM   1014  CZ  PHE A 129      14.512  -6.759  13.049  1.00 68.03           C
ATOM   1015  C   PHE A 129      15.940 -11.122  17.504  1.00 68.03           C
ATOM   1016  O   PHE A 129      15.701 -10.959  18.700  1.00 68.03           O
ATOM   1017  N   LEU A 130      16.840 -12.027  17.066  1.00 53.68           N
ATOM   1018  CA  LEU A 130      17.551 -12.876  17.983  1.00 53.68           C
ATOM   1019  CB  LEU A 130      17.410 -14.369  17.633  1.00 53.68           C
ATOM   1020  CG  LEU A 130      18.154 -15.324  18.584  1.00 53.68           C
ATOM   1021  CD1 LEU A 130      17.596 -15.245  20.014  1.00 53.68           C
ATOM   1022  CD2 LEU A 130      18.157 -16.759  18.028  1.00 53.68           C
ATOM   1023  C   LEU A 130      19.005 -12.531  17.914  1.00 53.68           C
ATOM   1024  O   LEU A 130      19.601 -12.516  16.838  1.00 53.68           O
ATOM   1025  N   GLN A 131      19.624 -12.241  19.078  1.00 81.31           N
ATOM   1026  CA  GLN A 131      21.018 -11.904  19.072  1.00 81.31           C
ATOM   1027  CB  GLN A 131      21.314 -10.506  19.645  1.00 81.31           C
ATOM   1028  CG  GLN A 131      22.804 -10.157  19.631  1.00 81.31           C
ATOM   1029  CD  GLN A 131      22.975  -8.764  20.216  1.00 81.31           C
ATOM   1030  OE1 GLN A 131      22.078  -8.235  20.870  1.00 81.31           O
ATOM   1031  NE2 GLN A 131      24.164  -8.149  19.976  1.00 81.31           N
ATOM   1032  C   GLN A 131      21.764 -12.890  19.911  1.00 81.31           C
ATOM   1033  O   GLN A 131      21.516 -13.032  21.108  1.00 81.31           O
ATOM   1034  N   ASP A 132      22.701 -13.623  19.280  1.00193.46           N
ATOM   1035  CA  ASP A 132      23.537 -14.527  20.008  1.00193.46           C
ATOM   1036  CB  ASP A 132      23.220 -16.015  19.773  1.00193.46           C
ATOM   1037  CG  ASP A 132      23.446 -16.355  18.310  1.00193.46           C
ATOM   1038  OD1 ASP A 132      23.205 -15.471  17.446  1.00193.46           O
ATOM   1039  OD2 ASP A 132      23.855 -17.513  18.037  1.00193.46           O
ATOM   1040  C   ASP A 132      24.925 -14.250  19.555  1.00193.46           C
ATOM   1041  O   ASP A 132      25.202 -14.193  18.359  1.00193.46           O
ATOM   1042  N   GLY A 133      25.845 -14.028  20.504  1.00 79.11           N
ATOM   1043  CA  GLY A 133      27.175 -13.744  20.071  1.00 79.11           C
ATOM   1044  C   GLY A 133      27.120 -12.435  19.353  1.00 79.11           C
ATOM   1045  O   GLY A 133      26.441 -11.504  19.779  1.00 79.11           O
ATOM   1046  N   THR A 134      27.908 -12.316  18.272  1.00117.98           N
ATOM   1047  CA  THR A 134      27.952 -11.124  17.476  1.00117.98           C
ATOM   1048  CB  THR A 134      29.140 -11.093  16.566  1.00117.98           C
ATOM   1049  OG1 THR A 134      30.336 -11.199  17.321  1.00117.98           O
ATOM   1050  CG2 THR A 134      29.120  -9.764  15.796  1.00117.98           C
ATOM   1051  C   THR A 134      26.743 -10.973  16.596  1.00117.98           C
ATOM   1052  O   THR A 134      26.199  -9.878  16.463  1.00117.98           O
ATOM   1053  N   LYS A 135      26.281 -12.076  15.973  1.00118.78           N
ATOM   1054  CA  LYS A 135      25.294 -11.943  14.936  1.00118.78           C
ATOM   1055  CB  LYS A 135      25.374 -13.050  13.872  1.00118.78           C
ATOM   1056  CG  LYS A 135      25.528 -14.459  14.439  1.00118.78           C
ATOM   1057  CD  LYS A 135      25.543 -15.535  13.354  1.00118.78           C
ATOM   1058  CE  LYS A 135      26.152 -16.858  13.820  1.00118.78           C
ATOM   1059  NZ  LYS A 135      26.130 -17.843  12.716  1.00118.78           N
ATOM   1060  C   LYS A 135      23.894 -11.806  15.434  1.00118.78           C
ATOM   1061  O   LYS A 135      23.508 -12.341  16.472  1.00118.78           O
ATOM   1062  N   THR A 136      23.101 -11.030  14.663  1.00 48.92           N
ATOM   1063  CA  THR A 136      21.718 -10.793  14.953  1.00 48.92           C
ATOM   1064  CB  THR A 136      21.407  -9.346  15.205  1.00 48.92           C
ATOM   1065  OG1 THR A 136      22.180  -8.860  16.292  1.00 48.92           O
ATOM   1066  CG2 THR A 136      19.908  -9.208  15.522  1.00 48.92           C
ATOM   1067  C   THR A 136      20.938 -11.213  13.745  1.00 48.92           C
ATOM   1068  O   THR A 136      21.295 -10.875  12.617  1.00 48.92           O
ATOM   1069  N   VAL A 137      19.840 -11.968  13.956  1.00 37.73           N
ATOM   1070  CA  VAL A 137      19.056 -12.434  12.847  1.00 37.73           C
ATOM   1071  CB  VAL A 137      19.121 -13.921  12.655  1.00 37.73           C
ATOM   1072  CG1 VAL A 137      20.571 -14.308  12.318  1.00 37.73           C
ATOM   1073  CG2 VAL A 137      18.573 -14.604  13.920  1.00 37.73           C
ATOM   1074  C   VAL A 137      17.624 -12.086  13.105  1.00 37.73           C
ATOM   1075  O   VAL A 137      17.215 -11.874  14.245  1.00 37.73           O
ATOM   1076  N   GLU A 138      16.825 -12.004  12.023  1.00 50.08           N
ATOM   1077  CA  GLU A 138      15.432 -11.684  12.142  1.00 50.08           C
ATOM   1078  CB  GLU A 138      14.916 -10.764  11.020  1.00 50.08           C
ATOM   1079  CG  GLU A 138      13.459 -10.329  11.200  1.00 50.08           C
ATOM   1080  CD  GLU A 138      13.087  -9.432  10.028  1.00 50.08           C
ATOM   1081  OE1 GLU A 138      13.559  -9.712   8.894  1.00 50.08           O
ATOM   1082  OE2 GLU A 138      12.325  -8.452  10.251  1.00 50.08           O
ATOM   1083  C   GLU A 138      14.663 -12.962  12.065  1.00 50.08           C
ATOM   1084  O   GLU A 138      14.976 -13.845  11.269  1.00 50.08           O
ATOM   1085  N   TYR A 139      13.647 -13.106  12.941  1.00 96.08           N
ATOM   1086  CA  TYR A 139      12.832 -14.287  12.953  1.00 96.08           C
ATOM   1087  CB  TYR A 139      13.051 -15.080  14.258  1.00 96.08           C
ATOM   1088  CG  TYR A 139      12.183 -16.288  14.341  1.00 96.08           C
ATOM   1089  CD1 TYR A 139      12.313 -17.322  13.444  1.00 96.08           C
ATOM   1090  CD2 TYR A 139      11.270 -16.405  15.365  1.00 96.08           C
ATOM   1091  CE1 TYR A 139      11.517 -18.439  13.546  1.00 96.08           C
ATOM   1092  CE2 TYR A 139      10.472 -17.519  15.474  1.00 96.08           C
ATOM   1093  CZ  TYR A 139      10.595 -18.537  14.560  1.00 96.08           C
ATOM   1094  OH  TYR A 139       9.780 -19.683  14.666  1.00 96.08           O
ATOM   1095  C   TYR A 139      11.398 -13.858  12.852  1.00 96.08           C
ATOM   1096  O   TYR A 139      10.886 -13.193  13.750  1.00 96.08           O
ATOM   1097  N   ALA A 140      10.717 -14.195  11.733  1.00 79.52           N
ATOM   1098  CA  ALA A 140       9.320 -13.873  11.619  1.00 79.52           C
ATOM   1099  CB  ALA A 140       9.051 -12.679  10.687  1.00 79.52           C
ATOM   1100  C   ALA A 140       8.625 -15.065  11.024  1.00 79.52           C
ATOM   1101  O   ALA A 140       8.393 -15.127   9.817  1.00 79.52           O
ATOM   1102  N   PRO A 141       8.237 -15.993  11.852  1.00 97.14           N
ATOM   1103  CA  PRO A 141       7.610 -17.224  11.441  1.00 97.14           C
ATOM   1104  CD  PRO A 141       8.300 -15.843  13.295  1.00 97.14           C
ATOM   1105  CB  PRO A 141       7.500 -18.057  12.717  1.00 97.14           C
ATOM   1106  CG  PRO A 141       7.451 -17.003  13.840  1.00 97.14           C
ATOM   1107  C   PRO A 141       6.272 -17.021  10.794  1.00 97.14           C
ATOM   1108  O   PRO A 141       5.842 -17.888  10.036  1.00 97.14           O
ATOM   1109  N   CYS A 142       5.554 -15.952  11.179  1.00 88.70           N
ATOM   1110  CA  CYS A 142       4.259 -15.602  10.665  1.00 88.70           C
ATOM   1111  CB  CYS A 142       3.409 -14.832  11.695  1.00 88.70           C
ATOM   1112  SG  CYS A 142       2.954 -15.968  13.048  1.00 88.70           S
ATOM   1113  C   CYS A 142       4.332 -14.892   9.344  1.00 88.70           C
ATOM   1114  O   CYS A 142       3.318 -14.774   8.657  1.00 88.70           O
ATOM   1115  N   ARG A 143       5.508 -14.337   8.980  1.00178.97           N
ATOM   1116  CA  ARG A 143       5.611 -13.619   7.736  1.00178.97           C
ATOM   1117  CB  ARG A 143       6.844 -12.700   7.695  1.00178.97           C
ATOM   1118  CG  ARG A 143       6.872 -11.744   6.504  1.00178.97           C
ATOM   1119  CD  ARG A 143       8.242 -11.103   6.274  1.00178.97           C
ATOM   1120  NE  ARG A 143       8.598 -10.310   7.481  1.00178.97           N
ATOM   1121  CZ  ARG A 143       9.889 -10.292   7.925  1.00178.97           C
ATOM   1122  NH1 ARG A 143      10.839 -11.061   7.317  1.00178.97           N
ATOM   1123  NH2 ARG A 143      10.232  -9.498   8.979  1.00178.97           N
ATOM   1124  C   ARG A 143       5.769 -14.636   6.648  1.00178.97           C
ATOM   1125  O   ARG A 143       6.882 -14.953   6.228  1.00178.97           O
ATOM   1126  N   SER A 144       4.635 -15.140   6.119  1.00 73.22           N
ATOM   1127  CA  SER A 144       4.706 -16.182   5.138  1.00 73.22           C
ATOM   1128  CB  SER A 144       4.375 -17.578   5.692  1.00 73.22           C
ATOM   1129  OG  SER A 144       3.003 -17.651   6.047  1.00 73.22           O
ATOM   1130  C   SER A 144       3.726 -15.907   4.038  1.00 73.22           C
ATOM   1131  O   SER A 144       3.174 -14.815   3.921  1.00 73.22           O
ATOM   1132  N   LYS A 145       3.561 -16.908   3.153  1.00118.51           N
ATOM   1133  CA  LYS A 145       2.667 -16.901   2.030  1.00118.51           C
ATOM   1134  CB  LYS A 145       2.856 -18.112   1.100  1.00118.51           C
ATOM   1135  CG  LYS A 145       4.200 -18.140   0.369  1.00118.51           C
ATOM   1136  CD  LYS A 145       5.397 -18.415   1.281  1.00118.51           C
ATOM   1137  CE  LYS A 145       6.718 -18.555   0.523  1.00118.51           C
ATOM   1138  NZ  LYS A 145       6.674 -19.750  -0.351  1.00118.51           N
ATOM   1139  C   LYS A 145       1.252 -16.946   2.509  1.00118.51           C
ATOM   1140  O   LYS A 145       0.356 -16.460   1.821  1.00118.51           O
ATOM   1141  N   ASN A 146       1.001 -17.590   3.670  1.00 95.63           N
ATOM   1142  CA  ASN A 146      -0.344 -17.659   4.171  0.83 95.63           C
ATOM   1143  CB  ASN A 146      -0.555 -18.679   5.300  0.83 95.63           C
ATOM   1144  CG  ASN A 146      -0.787 -20.028   4.648  0.83 95.63           C
ATOM   1145  OD1 ASN A 146      -1.647 -20.159   3.779  1.00 95.63           O
ATOM   1146  ND2 ASN A 146      -0.002 -21.057   5.067  1.00 95.63           N
ATOM   1147  C   ASN A 146      -0.673 -16.317   4.719  1.00 95.63           C
ATOM   1148  O   ASN A 146      -0.339 -15.988   5.856  1.00 95.63           O
ATOM   1149  N   ILE A 147      -1.425 -15.533   3.932  1.00 95.85           N
ATOM   1150  CA  ILE A 147      -1.638 -14.169   4.291  1.00 95.85           C
ATOM   1151  CB  ILE A 147      -1.255 -13.205   3.203  1.00 95.85           C
ATOM   1152  CG1 ILE A 147      -2.136 -13.412   1.959  1.00 95.85           C
ATOM   1153  CG2 ILE A 147       0.249 -13.376   2.929  1.00 95.85           C
ATOM   1154  CD1 ILE A 147      -2.007 -12.294   0.924  1.00 95.85           C
ATOM   1155  C   ILE A 147      -3.083 -13.957   4.578  1.00 95.85           C
ATOM   1156  O   ILE A 147      -3.905 -14.859   4.425  1.00 95.85           O
ATOM   1157  N   ASP A 148      -3.397 -12.750   5.090  1.00150.18           N
ATOM   1158  CA  ASP A 148      -4.743 -12.354   5.367  1.00150.18           C
ATOM   1159  CB  ASP A 148      -5.744 -12.827   4.296  1.00150.18           C
ATOM   1160  CG  ASP A 148      -6.977 -11.933   4.327  1.00150.18           C
ATOM   1161  OD1 ASP A 148      -7.047 -11.018   5.189  1.00150.18           O
ATOM   1162  OD2 ASP A 148      -7.868 -12.152   3.465  1.00150.18           O
ATOM   1163  C   ASP A 148      -5.126 -12.913   6.705  1.00150.18           C
ATOM   1164  O   ASP A 148      -4.373 -13.671   7.315  1.00150.18           O
ATOM   1165  N   ALA A 149      -6.318 -12.527   7.199  1.00 64.47           N
ATOM   1166  CA  ALA A 149      -6.801 -12.917   8.491  1.00 64.47           C
ATOM   1167  CB  ALA A 149      -8.172 -12.303   8.822  1.00 64.47           C
ATOM   1168  C   ALA A 149      -6.943 -14.404   8.523  1.00 64.47           C
ATOM   1169  O   ALA A 149      -6.724 -15.038   9.554  1.00 64.47           O
ATOM   1170  N   ASP A 150      -7.328 -14.996   7.382  1.00109.74           N
ATOM   1171  CA  ASP A 150      -7.537 -16.410   7.294  1.00109.74           C
ATOM   1172  CB  ASP A 150      -7.974 -16.860   5.891  1.00109.74           C
ATOM   1173  CG  ASP A 150      -8.421 -18.309   5.988  1.00109.74           C
ATOM   1174  OD1 ASP A 150      -8.809 -18.736   7.108  1.00109.74           O
ATOM   1175  OD2 ASP A 150      -8.371 -19.013   4.945  1.00109.74           O
ATOM   1176  C   ASP A 150      -6.246 -17.098   7.590  1.00109.74           C
ATOM   1177  O   ASP A 150      -6.236 -18.214   8.107  1.00109.74           O
ATOM   1178  N   GLY A 151      -5.119 -16.461   7.227  1.00 49.55           N
ATOM   1179  CA  GLY A 151      -3.837 -17.052   7.455  1.00 49.55           C
ATOM   1180  C   GLY A 151      -3.209 -16.416   8.659  1.00 49.55           C
ATOM   1181  O   GLY A 151      -3.852 -16.159   9.675  1.00 49.55           O
ATOM   1182  N   GLN A 152      -1.879 -16.261   8.558  1.00116.59           N
ATOM   1183  CA  GLN A 152      -0.930 -15.697   9.478  1.00116.59           C
ATOM   1184  CB  GLN A 152       0.464 -16.324   9.332  1.00116.59           C
ATOM   1185  CG  GLN A 152       0.437 -17.797   9.754  1.00116.59           C
ATOM   1186  CD  GLN A 152       1.828 -18.388   9.599  1.00116.59           C
ATOM   1187  OE1 GLN A 152       2.616 -17.942   8.766  1.00116.59           O
ATOM   1188  NE2 GLN A 152       2.141 -19.421  10.425  1.00116.59           N
ATOM   1189  C   GLN A 152      -0.842 -14.192   9.439  1.00116.59           C
ATOM   1190  O   GLN A 152      -0.060 -13.601  10.183  1.00116.59           O
ATOM   1191  N   GLY A 153      -1.546 -13.519   8.512  1.00 67.08           N
ATOM   1192  CA  GLY A 153      -1.328 -12.106   8.315  1.00 67.08           C
ATOM   1193  C   GLY A 153      -1.469 -11.300   9.585  1.00 67.08           C
ATOM   1194  O   GLY A 153      -0.737 -10.332   9.786  1.00 67.08           O
ATOM   1195  N   PHE A 154      -2.478 -11.614  10.413  1.00145.64           N
ATOM   1196  CA  PHE A 154      -2.831 -11.003  11.672  1.00145.64           C
ATOM   1197  CB  PHE A 154      -4.349 -10.932  11.893  1.00145.64           C
ATOM   1198  CG  PHE A 154      -4.799  -9.875  10.941  1.00145.64           C
ATOM   1199  CD1 PHE A 154      -4.988 -10.162   9.609  1.00145.64           C
ATOM   1200  CD2 PHE A 154      -5.019  -8.588  11.379  1.00145.64           C
ATOM   1201  CE1 PHE A 154      -5.397  -9.185   8.730  1.00145.64           C
ATOM   1202  CE2 PHE A 154      -5.429  -7.608  10.505  1.00145.64           C
ATOM   1203  CZ  PHE A 154      -5.619  -7.905   9.178  1.00145.64           C
ATOM   1204  C   PHE A 154      -2.144 -11.598  12.878  1.00145.64           C
ATOM   1205  O   PHE A 154      -2.508 -11.280  14.010  1.00145.64           O
ATOM   1206  N   CYS A 155      -1.230 -12.562  12.680  1.00 86.22           N
ATOM   1207  CA  CYS A 155      -0.604 -13.373  13.698  1.00 86.22           C
ATOM   1208  CB  CYS A 155       0.533 -14.191  13.061  1.00 86.22           C
ATOM   1209  SG  CYS A 155       1.691 -14.921  14.244  1.00 86.22           S
ATOM   1210  C   CYS A 155      -0.018 -12.594  14.854  1.00 86.22           C
ATOM   1211  O   CYS A 155      -0.211 -12.989  16.006  1.00 86.22           O
ATOM   1212  N   GLN A 156       0.691 -11.477  14.611  1.00 79.58           N
ATOM   1213  CA  GLN A 156       1.334 -10.740  15.672  1.00 79.58           C
ATOM   1214  CB  GLN A 156       0.358 -10.069  16.656  1.00 79.58           C
ATOM   1215  CG  GLN A 156      -0.405  -8.902  16.026  1.00 79.58           C
ATOM   1216  CD  GLN A 156      -1.196  -8.200  17.120  1.00 79.58           C
ATOM   1217  OE1 GLN A 156      -2.261  -8.661  17.529  1.00 79.58           O
ATOM   1218  NE2 GLN A 156      -0.659  -7.049  17.609  1.00 79.58           N
ATOM   1219  C   GLN A 156       2.248 -11.652  16.432  1.00 79.58           C
ATOM   1220  O   GLN A 156       2.249 -11.690  17.663  1.00 79.58           O
ATOM   1221  N   GLY A 157       3.089 -12.397  15.690  1.00 31.00           N
ATOM   1222  CA  GLY A 157       3.995 -13.317  16.307  1.00 31.00           C
ATOM   1223  C   GLY A 157       4.943 -12.548  17.169  1.00 31.00           C
ATOM   1224  O   GLY A 157       5.375 -11.447  16.826  1.00 31.00           O
ATOM   1225  N   GLY A 158       5.316 -13.148  18.316  1.00 30.59           N
ATOM   1226  CA  GLY A 158       6.233 -12.510  19.213  1.00 30.59           C
ATOM   1227  C   GLY A 158       5.481 -11.798  20.294  1.00 30.59           C
ATOM   1228  O   GLY A 158       6.080 -11.162  21.159  1.00 30.59           O
ATOM   1229  N   PHE A 159       4.144 -11.914  20.296  1.00 69.41           N
ATOM   1230  CA  PHE A 159       3.343 -11.271  21.296  1.00 69.41           C
ATOM   1231  CB  PHE A 159       1.859 -11.645  21.126  1.00 69.41           C
ATOM   1232  CG  PHE A 159       1.020 -10.830  22.046  1.00 69.41           C
ATOM   1233  CD1 PHE A 159       0.676  -9.540  21.711  1.00 69.41           C
ATOM   1234  CD2 PHE A 159       0.560 -11.359  23.229  1.00 69.41           C
ATOM   1235  CE1 PHE A 159      -0.105  -8.782  22.550  1.00 69.41           C
ATOM   1236  CE2 PHE A 159      -0.222 -10.606  24.072  1.00 69.41           C
ATOM   1237  CZ  PHE A 159      -0.554  -9.316  23.734  1.00 69.41           C
ATOM   1238  C   PHE A 159       3.825 -11.792  22.621  1.00 69.41           C
ATOM   1239  O   PHE A 159       3.971 -11.032  23.577  1.00 69.41           O
ATOM   1240  N   SER A 160       4.066 -13.116  22.719  1.00 51.63           N
ATOM   1241  CA  SER A 160       4.609 -13.677  23.929  1.00 51.63           C
ATOM   1242  CB  SER A 160       3.578 -14.429  24.789  1.00 51.63           C
ATOM   1243  OG  SER A 160       3.139 -15.600  24.115  1.00 51.63           O
ATOM   1244  C   SER A 160       5.654 -14.679  23.529  1.00 51.63           C
ATOM   1245  O   SER A 160       5.483 -15.401  22.550  1.00 51.63           O
ATOM   1246  N   ILE A 161       6.776 -14.751  24.279  1.00 63.17           N
ATOM   1247  CA  ILE A 161       7.834 -15.660  23.918  1.00 63.17           C
ATOM   1248  CB  ILE A 161       8.919 -14.999  23.118  1.00 63.17           C
ATOM   1249  CG1 ILE A 161       9.567 -13.868  23.934  1.00 63.17           C
ATOM   1250  CG2 ILE A 161       8.323 -14.539  21.778  1.00 63.17           C
ATOM   1251  CD1 ILE A 161      10.830 -13.298  23.291  1.00 63.17           C
ATOM   1252  C   ILE A 161       8.472 -16.239  25.147  1.00 63.17           C
ATOM   1253  O   ILE A 161       8.301 -15.726  26.252  1.00 63.17           O
ATOM   1254  N   ASP A 162       9.198 -17.372  24.977  1.00 83.46           N
ATOM   1255  CA  ASP A 162       9.903 -17.996  26.066  1.00 83.46           C
ATOM   1256  CB  ASP A 162       8.980 -18.836  26.969  1.00 83.46           C
ATOM   1257  CG  ASP A 162       9.640 -19.016  28.332  1.00 83.46           C
ATOM   1258  OD1 ASP A 162      10.799 -18.554  28.506  1.00 83.46           O
ATOM   1259  OD2 ASP A 162       8.980 -19.612  29.225  1.00 83.46           O
ATOM   1260  C   ASP A 162      10.941 -18.914  25.468  1.00 83.46           C
ATOM   1261  O   ASP A 162      10.901 -19.211  24.275  1.00 83.46           O
ATOM   1262  N   PHE A 163      11.920 -19.368  26.285  1.00 67.21           N
ATOM   1263  CA  PHE A 163      12.949 -20.268  25.825  1.00 67.21           C
ATOM   1264  CB  PHE A 163      14.385 -19.817  26.156  1.00 67.21           C
ATOM   1265  CG  PHE A 163      14.807 -18.715  25.246  1.00 67.21           C
ATOM   1266  CD1 PHE A 163      15.352 -19.009  24.017  1.00 67.21           C
ATOM   1267  CD2 PHE A 163      14.676 -17.397  25.618  1.00 67.21           C
ATOM   1268  CE1 PHE A 163      15.753 -18.006  23.167  1.00 67.21           C
ATOM   1269  CE2 PHE A 163      15.075 -16.389  24.771  1.00 67.21           C
ATOM   1270  CZ  PHE A 163      15.615 -16.692  23.544  1.00 67.21           C
ATOM   1271  C   PHE A 163      12.793 -21.598  26.500  1.00 67.21           C
ATOM   1272  O   PHE A 163      12.398 -21.683  27.662  1.00 67.21           O
ATOM   1273  N   THR A 164      13.096 -22.684  25.757  1.00 85.93           N
ATOM   1274  CA  THR A 164      13.055 -24.017  26.288  1.00 85.93           C
ATOM   1275  CB  THR A 164      12.616 -25.025  25.260  1.00 85.93           C
ATOM   1276  OG1 THR A 164      11.373 -24.640  24.694  1.00 85.93           O
ATOM   1277  CG2 THR A 164      12.447 -26.396  25.932  1.00 85.93           C
ATOM   1278  C   THR A 164      14.468 -24.355  26.682  1.00 85.93           C
ATOM   1279  O   THR A 164      15.415 -23.721  26.224  1.00 85.93           O
ATOM   1280  N   LYS A 165      14.651 -25.366  27.552  1.00182.87           N
ATOM   1281  CA  LYS A 165      15.951 -25.789  28.014  1.00182.87           C
ATOM   1282  CB  LYS A 165      15.881 -26.859  29.114  1.00182.87           C
ATOM   1283  CG  LYS A 165      15.289 -26.340  30.424  1.00182.87           C
ATOM   1284  CD  LYS A 165      16.059 -25.152  31.003  1.00182.87           C
ATOM   1285  CE  LYS A 165      17.504 -25.485  31.375  1.00182.87           C
ATOM   1286  NZ  LYS A 165      18.204 -24.263  31.830  1.00182.87           N
ATOM   1287  C   LYS A 165      16.711 -26.388  26.864  1.00182.87           C
ATOM   1288  O   LYS A 165      17.940 -26.428  26.856  1.00182.87           O
ATOM   1289  N   ALA A 166      15.951 -26.923  25.898  1.00102.63           N
ATOM   1290  CA  ALA A 166      16.319 -27.600  24.684  1.00102.63           C
ATOM   1291  CB  ALA A 166      15.118 -28.232  23.962  1.00102.63           C
ATOM   1292  C   ALA A 166      17.000 -26.683  23.714  1.00102.63           C
ATOM   1293  O   ALA A 166      17.562 -27.162  22.731  1.00102.63           O
ATOM   1294  N   ASP A 167      16.927 -25.351  23.922  1.00 90.49           N
ATOM   1295  CA  ASP A 167      17.425 -24.402  22.960  1.00 90.49           C
ATOM   1296  CB  ASP A 167      18.802 -24.754  22.356  1.00 90.49           C
ATOM   1297  CG  ASP A 167      19.880 -24.618  23.423  1.00 90.49           C
ATOM   1298  OD1 ASP A 167      19.572 -24.081  24.519  1.00 90.49           O
ATOM   1299  OD2 ASP A 167      21.032 -25.050  23.151  1.00 90.49           O
ATOM   1300  C   ASP A 167      16.459 -24.317  21.824  1.00 90.49           C
ATOM   1301  O   ASP A 167      16.834 -24.333  20.650  1.00 90.49           O
ATOM   1302  N   ARG A 168      15.160 -24.257  22.181  1.00136.59           N
ATOM   1303  CA  ARG A 168      14.112 -24.043  21.229  1.00136.59           C
ATOM   1304  CB  ARG A 168      13.037 -25.143  21.219  1.00136.59           C
ATOM   1305  CG  ARG A 168      13.516 -26.485  20.667  1.00136.59           C
ATOM   1306  CD  ARG A 168      12.392 -27.517  20.543  1.00136.59           C
ATOM   1307  NE  ARG A 168      11.491 -27.063  19.446  1.00136.59           N
ATOM   1308  CZ  ARG A 168      11.739 -27.432  18.155  1.00136.59           C
ATOM   1309  NH1 ARG A 168      12.796 -28.246  17.869  1.00136.59           N
ATOM   1310  NH2 ARG A 168      10.928 -26.992  17.150  1.00136.59           N
ATOM   1311  C   ARG A 168      13.415 -22.775  21.626  1.00136.59           C
ATOM   1312  O   ARG A 168      13.347 -22.429  22.805  1.00136.59           O
ATOM   1313  N   VAL A 169      12.883 -22.033  20.633  1.00 54.33           N
ATOM   1314  CA  VAL A 169      12.196 -20.807  20.924  1.00 54.33           C
ATOM   1315  CB  VAL A 169      12.543 -19.697  19.971  1.00 54.33           C
ATOM   1316  CG1 VAL A 169      11.646 -18.482  20.267  1.00 54.33           C
ATOM   1317  CG2 VAL A 169      14.048 -19.400  20.094  1.00 54.33           C
ATOM   1318  C   VAL A 169      10.721 -21.052  20.804  1.00 54.33           C
ATOM   1319  O   VAL A 169      10.260 -21.631  19.822  1.00 54.33           O
ATOM   1320  N   LEU A 170       9.946 -20.633  21.833  1.00198.61           N
ATOM   1321  CA  LEU A 170       8.507 -20.726  21.806  1.00198.61           C
ATOM   1322  CB  LEU A 170       7.799 -21.107  23.112  1.00198.61           C
ATOM   1323  CG  LEU A 170       7.582 -22.598  23.267  1.00198.61           C
ATOM   1324  CD1 LEU A 170       6.651 -23.099  22.147  1.00198.61           C
ATOM   1325  CD2 LEU A 170       8.924 -23.325  23.371  1.00198.61           C
ATOM   1326  C   LEU A 170       7.936 -19.385  21.548  1.00198.61           C
ATOM   1327  O   LEU A 170       8.200 -18.437  22.286  1.00198.61           O
ATOM   1328  N   LEU A 171       7.081 -19.292  20.516  1.00 81.57           N
ATOM   1329  CA  LEU A 171       6.518 -18.021  20.189  1.00 81.57           C
ATOM   1330  CB  LEU A 171       7.103 -17.498  18.857  1.00 81.57           C
ATOM   1331  CG  LEU A 171       6.614 -16.132  18.340  1.00 81.57           C
ATOM   1332  CD1 LEU A 171       7.480 -15.671  17.157  1.00 81.57           C
ATOM   1333  CD2 LEU A 171       5.131 -16.162  17.947  1.00 81.57           C
ATOM   1334  C   LEU A 171       5.028 -18.156  20.110  1.00 81.57           C
ATOM   1335  O   LEU A 171       4.502 -19.127  19.569  1.00 81.57           O
ATOM   1336  N   GLY A 172       4.304 -17.166  20.672  1.00 39.51           N
ATOM   1337  CA  GLY A 172       2.870 -17.178  20.625  1.00 39.51           C
ATOM   1338  C   GLY A 172       2.434 -16.106  19.670  1.00 39.51           C
ATOM   1339  O   GLY A 172       2.991 -15.008  19.655  1.00 39.51           O
ATOM   1340  N   GLY A 173       1.414 -16.418  18.839  1.00 53.28           N
ATOM   1341  CA  GLY A 173       0.866 -15.463  17.912  1.00 53.28           C
ATOM   1342  C   GLY A 173      -0.627 -15.607  17.985  1.00 53.28           C
ATOM   1343  O   GLY A 173      -1.221 -16.453  17.319  1.00 53.28           O
ATOM   1344  N   PRO A 174      -1.242 -14.755  18.760  1.00181.51           N
ATOM   1345  CA  PRO A 174      -2.658 -14.847  19.036  1.00181.51           C
ATOM   1346  CD  PRO A 174      -0.520 -14.077  19.824  1.00181.51           C
ATOM   1347  CB  PRO A 174      -2.909 -13.889  20.200  1.00181.51           C
ATOM   1348  CG  PRO A 174      -1.557 -13.817  20.927  1.00181.51           C
ATOM   1349  C   PRO A 174      -3.601 -14.598  17.893  1.00181.51           C
ATOM   1350  O   PRO A 174      -4.751 -15.025  17.974  1.00181.51           O
ATOM   1351  N   GLY A 175      -3.167 -13.834  16.881  1.00 80.35           N
ATOM   1352  CA  GLY A 175      -3.928 -13.404  15.735  1.00 80.35           C
ATOM   1353  C   GLY A 175      -4.169 -14.435  14.668  1.00 80.35           C
ATOM   1354  O   GLY A 175      -5.024 -14.232  13.807  1.00 80.35           O
ATOM   1355  N   SER A 176      -3.354 -15.501  14.606  1.00 63.16           N
ATOM   1356  CA  SER A 176      -3.411 -16.399  13.483  1.00 63.16           C
ATOM   1357  CB  SER A 176      -2.377 -17.537  13.563  1.00 63.16           C
ATOM   1358  OG  SER A 176      -1.061 -17.004  13.534  1.00 63.16           O
ATOM   1359  C   SER A 176      -4.762 -17.024  13.309  1.00 63.16           C
ATOM   1360  O   SER A 176      -5.502 -17.265  14.261  1.00 63.16           O
ATOM   1361  N   PHE A 177      -5.084 -17.322  12.032  1.00105.33           N
ATOM   1362  CA  PHE A 177      -6.287 -17.995  11.631  1.00105.33           C
ATOM   1363  CB  PHE A 177      -6.297 -19.475  12.042  1.00105.33           C
ATOM   1364  CG  PHE A 177      -4.999 -20.053  11.594  1.00105.33           C
ATOM   1365  CD1 PHE A 177      -4.679 -20.148  10.260  1.00105.33           C
ATOM   1366  CD2 PHE A 177      -4.104 -20.523  12.528  1.00105.33           C
ATOM   1367  CE1 PHE A 177      -3.474 -20.688   9.869  1.00105.33           C
ATOM   1368  CE2 PHE A 177      -2.901 -21.064  12.142  1.00105.33           C
ATOM   1369  CZ  PHE A 177      -2.583 -21.145  10.809  1.00105.33           C
ATOM   1370  C   PHE A 177      -7.499 -17.346  12.231  1.00105.33           C
ATOM   1371  O   PHE A 177      -8.251 -17.981  12.969  1.00105.33           O
ATOM   1372  N   TYR A 178      -7.722 -16.051  11.925  1.00103.98           N
ATOM   1373  CA  TYR A 178      -8.868 -15.362  12.443  1.00103.98           C
ATOM   1374  CB  TYR A 178     -10.215 -15.863  11.889  1.00103.98           C
ATOM   1375  CG  TYR A 178     -10.364 -15.322  10.506  1.00103.98           C
ATOM   1376  CD1 TYR A 178     -10.792 -14.027  10.325  1.00103.98           C
ATOM   1377  CD2 TYR A 178     -10.089 -16.091   9.398  1.00103.98           C
ATOM   1378  CE1 TYR A 178     -10.941 -13.501   9.063  1.00103.98           C
ATOM   1379  CE2 TYR A 178     -10.237 -15.570   8.132  1.00103.98           C
ATOM   1380  CZ  TYR A 178     -10.663 -14.274   7.963  1.00103.98           C
ATOM   1381  OH  TYR A 178     -10.815 -13.740   6.665  1.00103.98           O
ATOM   1382  C   TYR A 178      -8.882 -15.429  13.936  1.00103.98           C
ATOM   1383  O   TYR A 178      -9.899 -15.730  14.559  1.00103.98           O
ATOM   1384  N   TRP A 179      -7.716 -15.132  14.533  1.00 89.96           N
ATOM   1385  CA  TRP A 179      -7.531 -15.022  15.949  1.00 89.96           C
ATOM   1386  CB  TRP A 179      -8.376 -13.897  16.569  1.00 89.96           C
ATOM   1387  CG  TRP A 179      -7.918 -12.522  16.138  1.00 89.96           C
ATOM   1388  CD2 TRP A 179      -8.380 -11.842  14.960  1.00 89.96           C
ATOM   1389  CD1 TRP A 179      -7.016 -11.690  16.734  1.00 89.96           C
ATOM   1390  NE1 TRP A 179      -6.885 -10.535  16.001  1.00 89.96           N
ATOM   1391  CE2 TRP A 179      -7.719 -10.614  14.907  1.00 89.96           C
ATOM   1392  CE3 TRP A 179      -9.279 -12.209  14.000  1.00 89.96           C
ATOM   1393  CZ2 TRP A 179      -7.949  -9.733  13.889  1.00 89.96           C
ATOM   1394  CZ3 TRP A 179      -9.510 -11.317  12.976  1.00 89.96           C
ATOM   1395  CH2 TRP A 179      -8.857 -10.103  12.922  1.00 89.96           C
ATOM   1396  C   TRP A 179      -7.771 -16.306  16.683  1.00 89.96           C
ATOM   1397  O   TRP A 179      -8.097 -16.292  17.869  1.00 89.96           O
ATOM   1398  N   GLN A 180      -7.628 -17.457  16.004  1.00 48.41           N
ATOM   1399  CA  GLN A 180      -7.664 -18.705  16.708  1.00 48.41           C
ATOM   1400  CB  GLN A 180      -7.635 -19.933  15.781  1.00 48.41           C
ATOM   1401  CG  GLN A 180      -8.897 -20.079  14.928  1.00 48.41           C
ATOM   1402  CD  GLN A 180      -8.745 -21.320  14.061  1.00 48.41           C
ATOM   1403  OE1 GLN A 180      -7.779 -22.070  14.191  1.00 48.41           O
ATOM   1404  NE2 GLN A 180      -9.729 -21.546  13.150  1.00 48.41           N
ATOM   1405  C   GLN A 180      -6.423 -18.734  17.555  1.00 48.41           C
ATOM   1406  O   GLN A 180      -6.428 -19.214  18.687  1.00 48.41           O
ATOM   1407  N   GLY A 181      -5.308 -18.210  17.006  1.00 33.34           N
ATOM   1408  CA  GLY A 181      -4.060 -18.142  17.715  1.00 33.34           C
ATOM   1409  C   GLY A 181      -3.211 -19.312  17.318  1.00 33.34           C
ATOM   1410  O   GLY A 181      -3.723 -20.355  16.917  1.00 33.34           O
ATOM   1411  N   GLN A 182      -1.872 -19.166  17.436  1.00 61.28           N
ATOM   1412  CA  GLN A 182      -1.002 -20.233  17.027  1.00 61.28           C
ATOM   1413  CB  GLN A 182      -0.594 -20.105  15.546  1.00 61.28           C
ATOM   1414  CG  GLN A 182       0.332 -21.207  15.031  1.00 61.28           C
ATOM   1415  CD  GLN A 182       0.621 -20.915  13.563  1.00 61.28           C
ATOM   1416  OE1 GLN A 182       0.748 -19.760  13.158  1.00 61.28           O
ATOM   1417  NE2 GLN A 182       0.722 -21.992  12.739  1.00 61.28           N
ATOM   1418  C   GLN A 182       0.252 -20.209  17.850  1.00 61.28           C
ATOM   1419  O   GLN A 182       0.712 -19.157  18.293  1.00 61.28           O
ATOM   1420  N   LEU A 183       0.825 -21.406  18.094  1.00 65.95           N
ATOM   1421  CA  LEU A 183       2.078 -21.530  18.786  1.00 65.95           C
ATOM   1422  CB  LEU A 183       2.069 -22.565  19.925  1.00 65.95           C
ATOM   1423  CG  LEU A 183       1.249 -22.147  21.156  1.00 65.95           C
ATOM   1424  CD1 LEU A 183       1.294 -23.232  22.245  1.00 65.95           C
ATOM   1425  CD2 LEU A 183       1.708 -20.775  21.683  1.00 65.95           C
ATOM   1426  C   LEU A 183       3.067 -22.026  17.780  1.00 65.95           C
ATOM   1427  O   LEU A 183       2.796 -22.984  17.055  1.00 65.95           O
ATOM   1428  N   ILE A 184       4.241 -21.366  17.698  1.00 46.21           N
ATOM   1429  CA  ILE A 184       5.255 -21.790  16.776  1.00 46.21           C
ATOM   1430  CB  ILE A 184       5.560 -20.762  15.728  1.00 46.21           C
ATOM   1431  CG1 ILE A 184       4.298 -20.468  14.898  1.00 46.21           C
ATOM   1432  CG2 ILE A 184       6.747 -21.265  14.891  1.00 46.21           C
ATOM   1433  CD1 ILE A 184       4.421 -19.226  14.017  1.00 46.21           C
ATOM   1434  C   ILE A 184       6.509 -22.018  17.560  1.00 46.21           C
ATOM   1435  O   ILE A 184       6.884 -21.195  18.394  1.00 46.21           O
ATOM   1436  N   SER A 185       7.185 -23.159  17.315  1.00 56.98           N
ATOM   1437  CA  SER A 185       8.395 -23.462  18.027  1.00 56.98           C
ATOM   1438  CB  SER A 185       8.232 -24.638  19.007  1.00 56.98           C
ATOM   1439  OG  SER A 185       9.453 -24.890  19.685  1.00 56.98           O
ATOM   1440  C   SER A 185       9.435 -23.851  17.029  1.00 56.98           C
ATOM   1441  O   SER A 185       9.205 -24.713  16.182  1.00 56.98           O
ATOM   1442  N   ASP A 186      10.628 -23.225  17.109  1.00114.04           N
ATOM   1443  CA  ASP A 186      11.637 -23.534  16.142  1.00114.04           C
ATOM   1444  CB  ASP A 186      11.765 -22.414  15.097  1.00114.04           C
ATOM   1445  CG  ASP A 186      12.065 -23.036  13.745  1.00114.04           C
ATOM   1446  OD1 ASP A 186      12.830 -24.034  13.684  1.00114.04           O
ATOM   1447  OD2 ASP A 186      11.490 -22.527  12.746  1.00114.04           O
ATOM   1448  C   ASP A 186      12.932 -23.664  16.890  1.00114.04           C
ATOM   1449  O   ASP A 186      13.057 -23.188  18.017  1.00114.04           O
ATOM   1450  N   GLN A 187      13.926 -24.349  16.292  1.00 59.99           N
ATOM   1451  CA  GLN A 187      15.194 -24.524  16.944  1.00 59.99           C
ATOM   1452  CB  GLN A 187      15.972 -25.755  16.443  1.00 59.99           C
ATOM   1453  CG  GLN A 187      15.306 -27.079  16.825  1.00 59.99           C
ATOM   1454  CD  GLN A 187      16.151 -28.222  16.279  1.00 59.99           C
ATOM   1455  OE1 GLN A 187      17.059 -28.013  15.477  1.00 59.99           O
ATOM   1456  NE2 GLN A 187      15.843 -29.470  16.725  1.00 59.99           N
ATOM   1457  C   GLN A 187      16.034 -23.310  16.702  1.00 59.99           C
ATOM   1458  O   GLN A 187      15.932 -22.652  15.667  1.00 59.99           O
ATOM   1459  N   VAL A 188      16.892 -22.980  17.685  1.00 44.42           N
ATOM   1460  CA  VAL A 188      17.744 -21.833  17.601  1.00 44.42           C
ATOM   1461  CB  VAL A 188      18.557 -21.634  18.844  1.00 44.42           C
ATOM   1462  CG1 VAL A 188      19.438 -20.388  18.661  1.00 44.42           C
ATOM   1463  CG2 VAL A 188      17.600 -21.550  20.045  1.00 44.42           C
ATOM   1464  C   VAL A 188      18.693 -22.030  16.466  1.00 44.42           C
ATOM   1465  O   VAL A 188      18.998 -21.092  15.732  1.00 44.42           O
ATOM   1466  N   ALA A 189      19.182 -23.270  16.292  1.00 32.42           N
ATOM   1467  CA  ALA A 189      20.144 -23.544  15.266  1.00 32.42           C
ATOM   1468  CB  ALA A 189      20.592 -25.015  15.247  1.00 32.42           C
ATOM   1469  C   ALA A 189      19.540 -23.242  13.930  1.00 32.42           C
ATOM   1470  O   ALA A 189      20.193 -22.652  13.072  1.00 32.42           O
ATOM   1471  N   GLU A 190      18.272 -23.644  13.718  1.00104.58           N
ATOM   1472  CA  GLU A 190      17.620 -23.433  12.455  1.00104.58           C
ATOM   1473  CB  GLU A 190      16.243 -24.110  12.352  1.00104.58           C
ATOM   1474  CG  GLU A 190      16.305 -25.619  12.126  1.00104.58           C
ATOM   1475  CD  GLU A 190      16.483 -25.876  10.638  1.00104.58           C
ATOM   1476  OE1 GLU A 190      15.614 -25.422   9.847  1.00104.58           O
ATOM   1477  OE2 GLU A 190      17.493 -26.534  10.273  1.00104.58           O
ATOM   1478  C   GLU A 190      17.392 -21.975  12.213  1.00104.58           C
ATOM   1479  O   GLU A 190      17.534 -21.501  11.088  1.00104.58           O
ATOM   1480  N   ILE A 191      17.025 -21.218  13.263  1.00 47.48           N
ATOM   1481  CA  ILE A 191      16.694 -19.838  13.057  1.00 47.48           C
ATOM   1482  CB  ILE A 191      16.250 -19.152  14.319  1.00 47.48           C
ATOM   1483  CG1 ILE A 191      14.962 -19.799  14.855  1.00 47.48           C
ATOM   1484  CG2 ILE A 191      16.106 -17.650  14.021  1.00 47.48           C
ATOM   1485  CD1 ILE A 191      14.590 -19.350  16.268  1.00 47.48           C
ATOM   1486  C   ILE A 191      17.891 -19.106  12.539  1.00 47.48           C
ATOM   1487  O   ILE A 191      17.792 -18.325  11.593  1.00 47.48           O
ATOM   1488  N   ILE A 192      19.058 -19.323  13.168  1.00 94.06           N
ATOM   1489  CA  ILE A 192      20.261 -18.649  12.779  1.00 94.06           C
ATOM   1490  CB  ILE A 192      21.348 -18.830  13.803  1.00 94.06           C
ATOM   1491  CG1 ILE A 192      22.533 -17.901  13.514  1.00 94.06           C
ATOM   1492  CG2 ILE A 192      21.712 -20.322  13.887  1.00 94.06           C
ATOM   1493  CD1 ILE A 192      23.499 -17.798  14.692  1.00 94.06           C
ATOM   1494  C   ILE A 192      20.753 -19.128  11.443  1.00 94.06           C
ATOM   1495  O   ILE A 192      21.120 -18.323  10.587  1.00 94.06           O
ATOM   1496  N   SER A 193      20.768 -20.460  11.232  1.00100.40           N
ATOM   1497  CA  SER A 193      21.319 -21.049  10.043  1.00100.40           C
ATOM   1498  CB  SER A 193      21.321 -22.586  10.091  1.00100.40           C
ATOM   1499  OG  SER A 193      22.138 -23.044  11.157  1.00100.40           O
ATOM   1500  C   SER A 193      20.519 -20.671   8.844  1.00100.40           C
ATOM   1501  O   SER A 193      21.070 -20.248   7.828  1.00100.40           O
ATOM   1502  N   LYS A 194      19.186 -20.811   8.934  1.00262.49           N
ATOM   1503  CA  LYS A 194      18.376 -20.566   7.781  1.00262.49           C
ATOM   1504  CB  LYS A 194      17.127 -21.463   7.788  1.00262.49           C
ATOM   1505  CG  LYS A 194      16.484 -21.654   6.420  1.00262.49           C
ATOM   1506  CD  LYS A 194      17.331 -22.501   5.468  1.00262.49           C
ATOM   1507  CE  LYS A 194      17.233 -24.007   5.727  1.00262.49           C
ATOM   1508  NZ  LYS A 194      17.957 -24.362   6.967  1.00262.49           N
ATOM   1509  C   LYS A 194      17.926 -19.142   7.836  1.00262.49           C
ATOM   1510  O   LYS A 194      16.733 -18.859   7.926  1.00262.49           O
ATOM   1511  N   TYR A 195      18.882 -18.200   7.751  1.00 81.90           N
ATOM   1512  CA  TYR A 195      18.547 -16.806   7.792  1.00 81.90           C
ATOM   1513  CB  TYR A 195      19.151 -16.096   9.018  1.00 81.90           C
ATOM   1514  CG  TYR A 195      18.960 -14.623   8.895  1.00 81.90           C
ATOM   1515  CD1 TYR A 195      17.727 -14.046   9.093  1.00 81.90           C
ATOM   1516  CD2 TYR A 195      20.035 -13.813   8.605  1.00 81.90           C
ATOM   1517  CE1 TYR A 195      17.567 -12.684   8.985  1.00 81.90           C
ATOM   1518  CE2 TYR A 195      19.882 -12.452   8.496  1.00 81.90           C
ATOM   1519  CZ  TYR A 195      18.645 -11.885   8.685  1.00 81.90           C
ATOM   1520  OH  TYR A 195      18.483 -10.487   8.575  1.00 81.90           O
ATOM   1521  C   TYR A 195      19.104 -16.167   6.557  1.00 81.90           C
ATOM   1522  O   TYR A 195      20.278 -16.346   6.236  1.00 81.90           O
ATOM   1523  N   ASP A 196      18.246 -15.431   5.816  1.00 87.68           N
ATOM   1524  CA  ASP A 196      18.642 -14.730   4.624  1.00 87.68           C
ATOM   1525  CB  ASP A 196      18.230 -15.429   3.315  1.00 87.68           C
ATOM   1526  CG  ASP A 196      19.200 -16.557   3.013  1.00 87.68           C
ATOM   1527  OD1 ASP A 196      20.356 -16.487   3.508  1.00 87.68           O
ATOM   1528  OD2 ASP A 196      18.804 -17.497   2.274  1.00 87.68           O
ATOM   1529  C   ASP A 196      17.931 -13.410   4.607  1.00 87.68           C
ATOM   1530  O   ASP A 196      16.707 -13.354   4.504  1.00 87.68           O
ATOM   1531  N   PRO A 197      18.674 -12.343   4.693  1.00 78.54           N
ATOM   1532  CA  PRO A 197      18.127 -11.011   4.705  1.00 78.54           C
ATOM   1533  CD  PRO A 197      20.092 -12.359   4.378  1.00 78.54           C
ATOM   1534  CB  PRO A 197      19.342 -10.089   4.783  1.00 78.54           C
ATOM   1535  CG  PRO A 197      20.442 -10.894   4.066  1.00 78.54           C
ATOM   1536  C   PRO A 197      17.328 -10.742   3.464  1.00 78.54           C
ATOM   1537  O   PRO A 197      16.468  -9.861   3.491  1.00 78.54           O
ATOM   1538  N   ASN A 198      17.653 -11.418   2.348  1.00 81.22           N
ATOM   1539  CA  ASN A 198      16.953 -11.234   1.109  1.00 81.22           C
ATOM   1540  CB  ASN A 198      17.731 -11.751  -0.118  1.00 81.22           C
ATOM   1541  CG  ASN A 198      17.998 -13.238   0.039  1.00 81.22           C
ATOM   1542  OD1 ASN A 198      18.706 -13.659   0.952  1.00 81.22           O
ATOM   1543  ND2 ASN A 198      17.421 -14.061  -0.877  1.00 81.22           N
ATOM   1544  C   ASN A 198      15.601 -11.884   1.137  1.00 81.22           C
ATOM   1545  O   ASN A 198      14.694 -11.420   0.452  1.00 81.22           O
ATOM   1546  N   VAL A 199      15.421 -12.978   1.906  1.00 59.80           N
ATOM   1547  CA  VAL A 199      14.181 -13.709   1.847  1.00 59.80           C
ATOM   1548  CB  VAL A 199      14.393 -15.193   1.920  1.00 59.80           C
ATOM   1549  CG1 VAL A 199      13.029 -15.897   1.859  1.00 59.80           C
ATOM   1550  CG2 VAL A 199      15.367 -15.601   0.800  1.00 59.80           C
ATOM   1551  C   VAL A 199      13.274 -13.320   2.973  1.00 59.80           C
ATOM   1552  O   VAL A 199      13.645 -13.380   4.144  1.00 59.80           O
ATOM   1553  N   TYR A 200      12.057 -12.860   2.612  1.00112.82           N
ATOM   1554  CA  TYR A 200      11.051 -12.436   3.540  1.00112.82           C
ATOM   1555  CB  TYR A 200       9.997 -11.549   2.868  1.00112.82           C
ATOM   1556  CG  TYR A 200      10.810 -10.480   2.223  1.00112.82           C
ATOM   1557  CD1 TYR A 200      11.398  -9.489   2.973  1.00112.82           C
ATOM   1558  CD2 TYR A 200      11.035 -10.501   0.866  1.00112.82           C
ATOM   1559  CE1 TYR A 200      12.163  -8.517   2.372  1.00112.82           C
ATOM   1560  CE2 TYR A 200      11.797  -9.531   0.260  1.00112.82           C
ATOM   1561  CZ  TYR A 200      12.361  -8.533   1.014  1.00112.82           C
ATOM   1562  OH  TYR A 200      13.146  -7.535   0.398  1.00112.82           O
ATOM   1563  C   TYR A 200      10.383 -13.599   4.219  1.00112.82           C
ATOM   1564  O   TYR A 200      10.106 -13.541   5.417  1.00112.82           O
ATOM   1565  N   SER A 201      10.071 -14.682   3.475  1.00 53.48           N
ATOM   1566  CA  SER A 201       9.402 -15.791   4.102  1.00 53.48           C
ATOM   1567  CB  SER A 201       8.121 -16.223   3.370  1.00 53.48           C
ATOM   1568  OG  SER A 201       7.163 -15.176   3.408  1.00 53.48           O
ATOM   1569  C   SER A 201      10.337 -16.959   4.088  1.00 53.48           C
ATOM   1570  O   SER A 201      10.706 -17.458   3.026  1.00 53.48           O
ATOM   1571  N   ILE A 202      10.722 -17.452   5.283  1.00 51.15           N
ATOM   1572  CA  ILE A 202      11.665 -18.529   5.346  1.00 51.15           C
ATOM   1573  CB  ILE A 202      12.885 -18.195   6.154  1.00 51.15           C
ATOM   1574  CG1 ILE A 202      13.633 -17.012   5.515  1.00 51.15           C
ATOM   1575  CG2 ILE A 202      13.741 -19.465   6.286  1.00 51.15           C
ATOM   1576  CD1 ILE A 202      14.716 -16.415   6.412  1.00 51.15           C
ATOM   1577  C   ILE A 202      11.004 -19.707   5.988  1.00 51.15           C
ATOM   1578  O   ILE A 202      10.353 -19.581   7.025  1.00 51.15           O
ATOM   1579  N   LYS A 203      11.148 -20.893   5.362  1.00147.95           N
ATOM   1580  CA  LYS A 203      10.575 -22.093   5.899  1.00147.95           C
ATOM   1581  CB  LYS A 203      10.070 -23.075   4.827  1.00147.95           C
ATOM   1582  CG  LYS A 203       8.702 -22.714   4.248  1.00147.95           C
ATOM   1583  CD  LYS A 203       7.559 -22.845   5.259  1.00147.95           C
ATOM   1584  CE  LYS A 203       7.685 -21.914   6.466  1.00147.95           C
ATOM   1585  NZ  LYS A 203       6.539 -22.115   7.382  1.00147.95           N
ATOM   1586  C   LYS A 203      11.637 -22.797   6.683  1.00147.95           C
ATOM   1587  O   LYS A 203      12.801 -22.830   6.288  1.00147.95           O
ATOM   1588  N   TYR A 204      11.246 -23.385   7.832  1.00 92.03           N
ATOM   1589  CA  TYR A 204      12.183 -24.069   8.675  1.00 92.03           C
ATOM   1590  CB  TYR A 204      12.227 -23.530  10.116  1.00 92.03           C
ATOM   1591  CG  TYR A 204      12.601 -22.086  10.059  1.00 92.03           C
ATOM   1592  CD1 TYR A 204      13.918 -21.692  10.025  1.00 92.03           C
ATOM   1593  CD2 TYR A 204      11.624 -21.118  10.028  1.00 92.03           C
ATOM   1594  CE1 TYR A 204      14.254 -20.360   9.970  1.00 92.03           C
ATOM   1595  CE2 TYR A 204      11.953 -19.783   9.974  1.00 92.03           C
ATOM   1596  CZ  TYR A 204      13.272 -19.401   9.946  1.00 92.03           C
ATOM   1597  OH  TYR A 204      13.616 -18.033   9.890  1.00 92.03           O
ATOM   1598  C   TYR A 204      11.743 -25.498   8.741  1.00 92.03           C
ATOM   1599  O   TYR A 204      10.550 -25.792   8.798  1.00 92.03           O
ATOM   1600  N   ASN A 205      12.714 -26.430   8.687  1.00 80.66           N
ATOM   1601  CA  ASN A 205      12.434 -27.837   8.650  1.00 80.66           C
ATOM   1602  CB  ASN A 205      13.685 -28.668   8.328  1.00 80.66           C
ATOM   1603  CG  ASN A 205      14.083 -28.349   6.895  1.00 80.66           C
ATOM   1604  OD1 ASN A 205      15.110 -27.718   6.648  1.00 80.66           O
ATOM   1605  ND2 ASN A 205      13.244 -28.789   5.919  1.00 80.66           N
ATOM   1606  C   ASN A 205      11.866 -28.365   9.932  1.00 80.66           C
ATOM   1607  O   ASN A 205      10.865 -29.080   9.911  1.00 80.66           O
ATOM   1608  N   ASN A 206      12.469 -28.037  11.091  1.00178.66           N
ATOM   1609  CA  ASN A 206      11.969 -28.660  12.283  1.00178.66           C
ATOM   1610  CB  ASN A 206      13.099 -29.168  13.197  1.00178.66           C
ATOM   1611  CG  ASN A 206      14.044 -28.015  13.488  1.00178.66           C
ATOM   1612  OD1 ASN A 206      13.623 -26.887  13.740  1.00178.66           O
ATOM   1613  ND2 ASN A 206      15.370 -28.306  13.432  1.00178.66           N
ATOM   1614  C   ASN A 206      11.103 -27.716  13.045  1.00178.66           C
ATOM   1615  O   ASN A 206      11.225 -27.584  14.263  1.00178.66           O
ATOM   1616  N   GLN A 207      10.144 -27.086  12.346  1.00 76.09           N
ATOM   1617  CA  GLN A 207       9.277 -26.156  12.998  1.00 76.09           C
ATOM   1618  CB  GLN A 207       8.839 -25.014  12.066  1.00 76.09           C
ATOM   1619  CG  GLN A 207       7.967 -23.950  12.729  1.00 76.09           C
ATOM   1620  CD  GLN A 207       7.640 -22.911  11.665  1.00 76.09           C
ATOM   1621  OE1 GLN A 207       7.269 -23.249  10.542  1.00 76.09           O
ATOM   1622  NE2 GLN A 207       7.797 -21.608  12.017  1.00 76.09           N
ATOM   1623  C   GLN A 207       8.064 -26.899  13.454  1.00 76.09           C
ATOM   1624  O   GLN A 207       7.530 -27.748  12.742  1.00 76.09           O
ATOM   1625  N   LEU A 208       7.616 -26.602  14.689  1.00 54.30           N
ATOM   1626  CA  LEU A 208       6.442 -27.219  15.236  1.00 54.30           C
ATOM   1627  CB  LEU A 208       6.674 -27.795  16.644  1.00 54.30           C
ATOM   1628  CG  LEU A 208       7.717 -28.927  16.684  1.00 54.30           C
ATOM   1629  CD1 LEU A 208       7.907 -29.461  18.112  1.00 54.30           C
ATOM   1630  CD2 LEU A 208       7.376 -30.038  15.679  1.00 54.30           C
ATOM   1631  C   LEU A 208       5.433 -26.128  15.362  1.00 54.30           C
ATOM   1632  O   LEU A 208       5.757 -25.030  15.812  1.00 54.30           O
ATOM   1633  N   ALA A 209       4.179 -26.381  14.943  1.00 44.30           N
ATOM   1634  CA  ALA A 209       3.220 -25.329  15.075  1.00 44.30           C
ATOM   1635  CB  ALA A 209       3.198 -24.368  13.874  1.00 44.30           C
ATOM   1636  C   ALA A 209       1.858 -25.923  15.186  1.00 44.30           C
ATOM   1637  O   ALA A 209       1.613 -27.051  14.760  1.00 44.30           O
ATOM   1638  N   THR A 210       0.931 -25.156  15.789  1.00 76.58           N
ATOM   1639  CA  THR A 210      -0.421 -25.609  15.881  1.00 76.58           C
ATOM   1640  CB  THR A 210      -1.248 -24.860  16.891  1.00 76.58           C
ATOM   1641  OG1 THR A 210      -1.282 -23.476  16.575  1.00 76.58           O
ATOM   1642  CG2 THR A 210      -0.645 -25.075  18.290  1.00 76.58           C
ATOM   1643  C   THR A 210      -1.000 -25.395  14.524  1.00 76.58           C
ATOM   1644  O   THR A 210      -0.430 -24.673  13.707  1.00 76.58           O
ATOM   1645  N   ARG A 211      -2.144 -26.038  14.237  1.00118.78           N
ATOM   1646  CA  ARG A 211      -2.715 -25.933  12.927  1.00118.78           C
ATOM   1647  CB  ARG A 211      -2.970 -27.300  12.267  1.00118.78           C
ATOM   1648  CG  ARG A 211      -1.724 -28.185  12.185  1.00118.78           C
ATOM   1649  CD  ARG A 211      -0.812 -27.907  10.989  1.00118.78           C
ATOM   1650  NE  ARG A 211       0.394 -28.762  11.175  1.00118.78           N
ATOM   1651  CZ  ARG A 211       1.610 -28.358  10.705  1.00118.78           C
ATOM   1652  NH1 ARG A 211       1.717 -27.211   9.971  1.00118.78           N
ATOM   1653  NH2 ARG A 211       2.724 -29.094  10.988  1.00118.78           N
ATOM   1654  C   ARG A 211      -4.046 -25.274  13.067  1.00118.78           C
ATOM   1655  O   ARG A 211      -4.519 -25.021  14.173  1.00118.78           O
ATOM   1656  N   THR A 212      -4.675 -24.967  11.918  1.00 59.47           N
ATOM   1657  CA  THR A 212      -5.948 -24.314  11.892  1.00 59.47           C
ATOM   1658  CB  THR A 212      -6.363 -23.913  10.507  1.00 59.47           C
ATOM   1659  OG1 THR A 212      -5.372 -23.086   9.921  1.00 59.47           O
ATOM   1660  CG2 THR A 212      -7.686 -23.141  10.584  1.00 59.47           C
ATOM   1661  C   THR A 212      -6.973 -25.281  12.395  1.00 59.47           C
ATOM   1662  O   THR A 212      -6.774 -26.495  12.371  1.00 59.47           O
ATOM   1663  N   ALA A 213      -8.110 -24.744  12.875  1.00 67.34           N
ATOM   1664  CA  ALA A 213      -9.162 -25.553  13.416  1.00 67.34           C
ATOM   1665  CB  ALA A 213      -9.219 -25.537  14.953  1.00 67.34           C
ATOM   1666  C   ALA A 213     -10.450 -24.984  12.917  1.00 67.34           C
ATOM   1667  O   ALA A 213     -10.465 -24.040  12.129  1.00 67.34           O
ATOM   1668  N   GLN A 214     -11.580 -25.577  13.346  1.00138.46           N
ATOM   1669  CA  GLN A 214     -12.862 -25.120  12.898  1.00138.46           C
ATOM   1670  CB  GLN A 214     -14.041 -26.034  13.288  1.00138.46           C
ATOM   1671  CG  GLN A 214     -14.218 -26.256  14.789  1.00138.46           C
ATOM   1672  CD  GLN A 214     -13.415 -27.494  15.169  1.00138.46           C
ATOM   1673  OE1 GLN A 214     -12.216 -27.581  14.911  1.00138.46           O
ATOM   1674  NE2 GLN A 214     -14.101 -28.490  15.791  1.00138.46           N
ATOM   1675  C   GLN A 214     -13.112 -23.729  13.397  1.00138.46           C
ATOM   1676  O   GLN A 214     -12.429 -23.226  14.287  1.00138.46           O
ATOM   1677  N   ALA A 215     -14.128 -23.080  12.796  1.00 59.19           N
ATOM   1678  CA  ALA A 215     -14.520 -21.710  12.990  1.00 59.19           C
ATOM   1679  CB  ALA A 215     -15.697 -21.292  12.092  1.00 59.19           C
ATOM   1680  C   ALA A 215     -14.922 -21.462  14.411  1.00 59.19           C
ATOM   1681  O   ALA A 215     -14.800 -20.345  14.909  1.00 59.19           O
ATOM   1682  N   ILE A 216     -15.431 -22.493  15.103  1.00 65.78           N
ATOM   1683  CA  ILE A 216     -15.914 -22.331  16.445  1.00 65.78           C
ATOM   1684  CB  ILE A 216     -16.365 -23.622  17.071  1.00 65.78           C
ATOM   1685  CG1 ILE A 216     -15.191 -24.603  17.225  1.00 65.78           C
ATOM   1686  CG2 ILE A 216     -17.523 -24.173  16.223  1.00 65.78           C
ATOM   1687  CD1 ILE A 216     -15.516 -25.816  18.098  1.00 65.78           C
ATOM   1688  C   ILE A 216     -14.811 -21.771  17.293  1.00 65.78           C
ATOM   1689  O   ILE A 216     -15.070 -21.041  18.249  1.00 65.78           O
ATOM   1690  N   PHE A 217     -13.559 -22.146  16.974  1.00110.18           N
ATOM   1691  CA  PHE A 217     -12.343 -21.782  17.654  1.00110.18           C
ATOM   1692  CB  PHE A 217     -11.146 -22.662  17.264  1.00110.18           C
ATOM   1693  CG  PHE A 217     -11.389 -23.987  17.896  1.00110.18           C
ATOM   1694  CD1 PHE A 217     -10.953 -24.225  19.176  1.00110.18           C
ATOM   1695  CD2 PHE A 217     -12.061 -24.984  17.231  1.00110.18           C
ATOM   1696  CE1 PHE A 217     -11.171 -25.439  19.781  1.00110.18           C
ATOM   1697  CE2 PHE A 217     -12.282 -26.202  17.831  1.00110.18           C
ATOM   1698  CZ  PHE A 217     -11.836 -26.434  19.108  1.00110.18           C
ATOM   1699  C   PHE A 217     -11.947 -20.339  17.471  1.00110.18           C
ATOM   1700  O   PHE A 217     -11.105 -19.838  18.214  1.00110.18           O
ATOM   1701  N   ASP A 218     -12.462 -19.641  16.444  1.00 78.08           N
ATOM   1702  CA  ASP A 218     -12.018 -18.296  16.172  1.00 78.08           C
ATOM   1703  CB  ASP A 218     -12.817 -17.615  15.045  1.00 78.08           C
ATOM   1704  CG  ASP A 218     -12.545 -18.347  13.735  1.00 78.08           C
ATOM   1705  OD1 ASP A 218     -11.617 -19.198  13.706  1.00 78.08           O
ATOM   1706  OD2 ASP A 218     -13.268 -18.063  12.743  1.00 78.08           O
ATOM   1707  C   ASP A 218     -12.142 -17.430  17.405  1.00 78.08           C
ATOM   1708  O   ASP A 218     -12.921 -17.712  18.315  1.00 78.08           O
ATOM   1709  N   ASP A 219     -11.325 -16.348  17.451  1.00102.34           N
ATOM   1710  CA  ASP A 219     -11.285 -15.364  18.508  1.00102.34           C
ATOM   1711  CB  ASP A 219     -12.613 -14.614  18.695  1.00102.34           C
ATOM   1712  CG  ASP A 219     -12.769 -13.618  17.563  1.00102.34           C
ATOM   1713  OD1 ASP A 219     -11.841 -12.790  17.366  1.00102.34           O
ATOM   1714  OD2 ASP A 219     -13.819 -13.679  16.873  1.00102.34           O
ATOM   1715  C   ASP A 219     -10.956 -15.970  19.843  1.00102.34           C
ATOM   1716  O   ASP A 219     -11.556 -15.593  20.852  1.00102.34           O
ATOM   1717  N   SER A 220     -10.059 -16.976  19.880  1.00131.70           N
ATOM   1718  CA  SER A 220      -9.632 -17.568  21.124  1.00131.70           C
ATOM   1719  CB  SER A 220      -9.473 -19.095  21.027  1.00131.70           C
ATOM   1720  OG  SER A 220      -8.683 -19.439  19.902  1.00131.70           O
ATOM   1721  C   SER A 220      -8.374 -16.949  21.697  1.00131.70           C
ATOM   1722  O   SER A 220      -8.166 -16.980  22.910  1.00131.70           O
ATOM   1723  N   TYR A 221      -7.516 -16.350  20.843  1.00164.25           N
ATOM   1724  CA  TYR A 221      -6.240 -15.772  21.204  1.00164.25           C
ATOM   1725  CB  TYR A 221      -6.287 -14.605  22.211  1.00164.25           C
ATOM   1726  CG  TYR A 221      -7.071 -13.464  21.663  1.00164.25           C
ATOM   1727  CD1 TYR A 221      -6.953 -13.081  20.350  1.00164.25           C
ATOM   1728  CD2 TYR A 221      -7.874 -12.724  22.497  1.00164.25           C
ATOM   1729  CE1 TYR A 221      -7.672 -12.012  19.869  1.00164.25           C
ATOM   1730  CE2 TYR A 221      -8.592 -11.654  22.022  1.00164.25           C
ATOM   1731  CZ  TYR A 221      -8.498 -11.298  20.702  1.00164.25           C
ATOM   1732  OH  TYR A 221      -9.235 -10.199  20.211  1.00164.25           O
ATOM   1733  C   TYR A 221      -5.285 -16.771  21.802  1.00164.25           C
ATOM   1734  O   TYR A 221      -4.626 -16.481  22.800  1.00164.25           O
ATOM   1735  N   LEU A 222      -5.150 -17.967  21.203  1.00118.77           N
ATOM   1736  CA  LEU A 222      -4.201 -18.911  21.724  1.00118.77           C
ATOM   1737  CB  LEU A 222      -4.356 -20.299  21.063  1.00118.77           C
ATOM   1738  CG  LEU A 222      -3.391 -21.406  21.531  1.00118.77           C
ATOM   1739  CD1 LEU A 222      -3.854 -22.773  21.014  1.00118.77           C
ATOM   1740  CD2 LEU A 222      -1.945 -21.135  21.095  1.00118.77           C
ATOM   1741  C   LEU A 222      -2.824 -18.349  21.496  1.00118.77           C
ATOM   1742  O   LEU A 222      -2.517 -17.840  20.418  1.00118.77           O
ATOM   1743  N   GLY A 223      -1.946 -18.441  22.520  1.00 34.79           N
ATOM   1744  CA  GLY A 223      -0.611 -17.913  22.409  1.00 34.79           C
ATOM   1745  C   GLY A 223      -0.547 -16.528  22.983  1.00 34.79           C
ATOM   1746  O   GLY A 223       0.404 -15.788  22.738  1.00 34.79           O
ATOM   1747  N   TYR A 224      -1.567 -16.140  23.767  1.00 85.86           N
ATOM   1748  CA  TYR A 224      -1.612 -14.843  24.384  1.00 85.86           C
ATOM   1749  CB  TYR A 224      -2.919 -14.647  25.172  1.00 85.86           C
ATOM   1750  CG  TYR A 224      -3.054 -13.218  25.566  1.00 85.86           C
ATOM   1751  CD1 TYR A 224      -3.594 -12.308  24.685  1.00 85.86           C
ATOM   1752  CD2 TYR A 224      -2.652 -12.788  26.808  1.00 85.86           C
ATOM   1753  CE1 TYR A 224      -3.731 -10.986  25.037  1.00 85.86           C
ATOM   1754  CE2 TYR A 224      -2.787 -11.467  27.165  1.00 85.86           C
ATOM   1755  CZ  TYR A 224      -3.326 -10.565  26.280  1.00 85.86           C
ATOM   1756  OH  TYR A 224      -3.465  -9.209  26.647  1.00 85.86           O
ATOM   1757  C   TYR A 224      -0.461 -14.761  25.348  1.00 85.86           C
ATOM   1758  O   TYR A 224       0.199 -13.727  25.452  1.00 85.86           O
ATOM   1759  N   SER A 225      -0.210 -15.851  26.102  1.00 46.60           N
ATOM   1760  CA  SER A 225       0.889 -15.893  27.029  1.00 46.60           C
ATOM   1761  CB  SER A 225       0.478 -15.659  28.492  1.00 46.60           C
ATOM   1762  OG  SER A 225      -0.347 -16.722  28.944  1.00 46.60           O
ATOM   1763  C   SER A 225       1.463 -17.277  26.949  1.00 46.60           C
ATOM   1764  O   SER A 225       0.739 -18.227  26.653  1.00 46.60           O
ATOM   1765  N   VAL A 226       2.781 -17.428  27.211  1.00 82.94           N
ATOM   1766  CA  VAL A 226       3.371 -18.734  27.083  1.00 82.94           C
ATOM   1767  CB  VAL A 226       4.175 -18.875  25.812  1.00 82.94           C
ATOM   1768  CG1 VAL A 226       4.779 -20.277  25.742  1.00 82.94           C
ATOM   1769  CG2 VAL A 226       3.286 -18.561  24.609  1.00 82.94           C
ATOM   1770  C   VAL A 226       4.323 -18.965  28.227  1.00 82.94           C
ATOM   1771  O   VAL A 226       4.830 -18.022  28.834  1.00 82.94           O
ATOM   1772  N   ALA A 227       4.567 -20.256  28.558  1.00 49.72           N
ATOM   1773  CA  ALA A 227       5.485 -20.662  29.591  1.00 49.72           C
ATOM   1774  CB  ALA A 227       4.843 -20.743  30.987  1.00 49.72           C
ATOM   1775  C   ALA A 227       5.939 -22.052  29.236  1.00 49.72           C
ATOM   1776  O   ALA A 227       5.321 -22.711  28.401  1.00 49.72           O
ATOM   1777  N   VAL A 228       7.048 -22.535  29.842  1.00 43.99           N
ATOM   1778  CA  VAL A 228       7.518 -23.853  29.503  1.00 43.99           C
ATOM   1779  CB  VAL A 228       8.793 -23.838  28.711  1.00 43.99           C
ATOM   1780  CG1 VAL A 228       8.525 -23.132  27.371  1.00 43.99           C
ATOM   1781  CG2 VAL A 228       9.890 -23.170  29.557  1.00 43.99           C
ATOM   1782  C   VAL A 228       7.780 -24.643  30.753  1.00 43.99           C
ATOM   1783  O   VAL A 228       8.049 -24.082  31.814  1.00 43.99           O
ATOM   1784  N   GLY A 229       7.687 -25.990  30.648  1.00 52.52           N
ATOM   1785  CA  GLY A 229       7.947 -26.864  31.765  1.00 52.52           C
ATOM   1786  C   GLY A 229       7.650 -28.276  31.339  1.00 52.52           C
ATOM   1787  O   GLY A 229       6.974 -28.502  30.338  1.00 52.52           O
ATOM   1788  N   ASP A 230       8.134 -29.268  32.119  1.00 86.50           N
ATOM   1789  CA  ASP A 230       7.986 -30.668  31.798  1.00 86.50           C
ATOM   1790  CB  ASP A 230       9.184 -31.505  32.275  1.00 86.50           C
ATOM   1791  CG  ASP A 230       8.923 -32.958  31.916  1.00 86.50           C
ATOM   1792  OD1 ASP A 230       8.169 -33.206  30.938  1.00 86.50           O
ATOM   1793  OD2 ASP A 230       9.462 -33.841  32.636  1.00 86.50           O
ATOM   1794  C   ASP A 230       6.779 -31.232  32.489  1.00 86.50           C
ATOM   1795  O   ASP A 230       6.769 -31.378  33.710  1.00 86.50           O
ATOM   1796  N   PHE A 231       5.679 -31.441  31.736  1.00258.23           N
ATOM   1797  CA  PHE A 231       4.487 -32.058  32.252  1.00258.23           C
ATOM   1798  CB  PHE A 231       3.214 -31.431  31.670  1.00258.23           C
ATOM   1799  CG  PHE A 231       3.273 -30.038  32.193  1.00258.23           C
ATOM   1800  CD1 PHE A 231       2.850 -29.756  33.469  1.00258.23           C
ATOM   1801  CD2 PHE A 231       3.790 -29.018  31.432  1.00258.23           C
ATOM   1802  CE1 PHE A 231       2.915 -28.477  33.968  1.00258.23           C
ATOM   1803  CE2 PHE A 231       3.855 -27.737  31.925  1.00258.23           C
ATOM   1804  CZ  PHE A 231       3.416 -27.461  33.195  1.00258.23           C
ATOM   1805  C   PHE A 231       4.432 -33.564  32.143  1.00258.23           C
ATOM   1806  O   PHE A 231       3.910 -34.239  33.029  1.00258.23           O
ATOM   1807  N   ASN A 232       4.961 -34.153  31.052  1.00125.08           N
ATOM   1808  CA  ASN A 232       4.693 -35.550  30.824  1.00125.08           C
ATOM   1809  CB  ASN A 232       4.374 -35.836  29.346  1.00125.08           C
ATOM   1810  CG  ASN A 232       5.546 -35.389  28.481  1.00125.08           C
ATOM   1811  OD1 ASN A 232       6.370 -34.570  28.887  1.00125.08           O
ATOM   1812  ND2 ASN A 232       5.610 -35.929  27.235  1.00125.08           N
ATOM   1813  C   ASN A 232       5.793 -36.477  31.256  1.00125.08           C
ATOM   1814  O   ASN A 232       5.758 -37.663  30.926  1.00125.08           O
ATOM   1815  N   GLY A 233       6.786 -36.000  32.024  1.00 61.28           N
ATOM   1816  CA  GLY A 233       7.744 -36.924  32.569  1.00 61.28           C
ATOM   1817  C   GLY A 233       8.837 -37.251  31.602  1.00 61.28           C
ATOM   1818  O   GLY A 233       9.703 -38.071  31.909  1.00 61.28           O
ATOM   1819  N   ASP A 234       8.821 -36.664  30.393  1.00223.71           N
ATOM   1820  CA  ASP A 234       9.928 -36.891  29.518  1.00223.71           C
ATOM   1821  CB  ASP A 234       9.569 -36.837  28.018  1.00223.71           C
ATOM   1822  CG  ASP A 234       9.035 -35.463  27.619  1.00223.71           C
ATOM   1823  OD1 ASP A 234       8.881 -34.571  28.496  1.00223.71           O
ATOM   1824  OD2 ASP A 234       8.759 -35.298  26.402  1.00223.71           O
ATOM   1825  C   ASP A 234      10.906 -35.810  29.846  1.00223.71           C
ATOM   1826  O   ASP A 234      10.694 -35.030  30.768  1.00223.71           O
ATOM   1827  N   GLY A 235      12.040 -35.783  29.144  1.00145.02           N
ATOM   1828  CA  GLY A 235      13.075 -34.808  29.330  1.00145.02           C
ATOM   1829  C   GLY A 235      12.723 -33.462  28.770  1.00145.02           C
ATOM   1830  O   GLY A 235      13.291 -32.455  29.190  1.00145.02           O
ATOM   1831  N   ILE A 236      11.841 -33.429  27.752  1.00 93.43           N
ATOM   1832  CA  ILE A 236      11.594 -32.251  26.965  1.00 93.43           C
ATOM   1833  CB  ILE A 236      11.112 -32.617  25.596  1.00 93.43           C
ATOM   1834  CG1 ILE A 236      12.144 -33.544  24.936  1.00 93.43           C
ATOM   1835  CG2 ILE A 236      10.841 -31.327  24.804  1.00 93.43           C
ATOM   1836  CD1 ILE A 236      11.606 -34.284  23.717  1.00 93.43           C
ATOM   1837  C   ILE A 236      10.583 -31.329  27.574  1.00 93.43           C
ATOM   1838  O   ILE A 236       9.500 -31.738  27.991  1.00 93.43           O
ATOM   1839  N   GLU A 237      10.922 -30.020  27.616  1.00 67.48           N
ATOM   1840  CA  GLU A 237      10.010 -29.067  28.174  1.00 67.48           C
ATOM   1841  CB  GLU A 237      10.618 -27.675  28.426  1.00 67.48           C
ATOM   1842  CG  GLU A 237      11.639 -27.671  29.568  1.00 67.48           C
ATOM   1843  CD  GLU A 237      12.073 -26.236  29.829  1.00 67.48           C
ATOM   1844  OE1 GLU A 237      12.372 -25.515  28.840  1.00 67.48           O
ATOM   1845  OE2 GLU A 237      12.102 -25.839  31.024  1.00 67.48           O
ATOM   1846  C   GLU A 237       8.845 -28.936  27.245  1.00 67.48           C
ATOM   1847  O   GLU A 237       9.004 -28.920  26.025  1.00 67.48           O
ATOM   1848  N   ASP A 238       7.627 -28.876  27.822  1.00 88.68           N
ATOM   1849  CA  ASP A 238       6.408 -28.792  27.070  1.00 88.68           C
ATOM   1850  CB  ASP A 238       5.273 -29.604  27.710  1.00 88.68           C
ATOM   1851  CG  ASP A 238       5.699 -31.067  27.648  1.00 88.68           C
ATOM   1852  OD1 ASP A 238       6.104 -31.520  26.543  1.00 88.68           O
ATOM   1853  OD2 ASP A 238       5.651 -31.744  28.708  1.00 88.68           O
ATOM   1854  C   ASP A 238       5.989 -27.357  26.983  1.00 88.68           C
ATOM   1855  O   ASP A 238       6.572 -26.493  27.637  1.00 88.68           O
ATOM   1856  N   PHE A 239       4.938 -27.068  26.182  1.00115.17           N
ATOM   1857  CA  PHE A 239       4.578 -25.695  25.969  1.00115.17           C
ATOM   1858  CB  PHE A 239       4.403 -25.348  24.481  1.00115.17           C
ATOM   1859  CG  PHE A 239       5.545 -25.939  23.720  1.00115.17           C
ATOM   1860  CD1 PHE A 239       6.835 -25.484  23.855  1.00115.17           C
ATOM   1861  CD2 PHE A 239       5.326 -27.008  22.885  1.00115.17           C
ATOM   1862  CE1 PHE A 239       7.864 -26.059  23.142  1.00115.17           C
ATOM   1863  CE2 PHE A 239       6.350 -27.583  22.171  1.00115.17           C
ATOM   1864  CZ  PHE A 239       7.630 -27.108  22.291  1.00115.17           C
ATOM   1865  C   PHE A 239       3.259 -25.415  26.632  1.00115.17           C
ATOM   1866  O   PHE A 239       2.257 -26.078  26.365  1.00115.17           O
ATOM   1867  N   VAL A 240       3.222 -24.393  27.515  1.00 63.42           N
ATOM   1868  CA  VAL A 240       1.981 -24.048  28.154  1.00 63.42           C
ATOM   1869  CB  VAL A 240       2.089 -23.928  29.646  1.00 63.42           C
ATOM   1870  CG1 VAL A 240       0.709 -23.549  30.210  1.00 63.42           C
ATOM   1871  CG2 VAL A 240       2.644 -25.252  30.199  1.00 63.42           C
ATOM   1872  C   VAL A 240       1.563 -22.722  27.589  1.00 63.42           C
ATOM   1873  O   VAL A 240       2.372 -21.803  27.473  1.00 63.42           O
ATOM   1874  N   SER A 241       0.277 -22.595  27.192  1.00 53.50           N
ATOM   1875  CA  SER A 241      -0.120 -21.347  26.606  1.00 53.50           C
ATOM   1876  CB  SER A 241      -0.133 -21.375  25.067  1.00 53.50           C
ATOM   1877  OG  SER A 241      -0.530 -20.110  24.560  1.00 53.50           O
ATOM   1878  C   SER A 241      -1.503 -20.989  27.051  1.00 53.50           C
ATOM   1879  O   SER A 241      -2.391 -21.835  27.148  1.00 53.50           O
ATOM   1880  N   GLY A 242      -1.707 -19.689  27.346  1.00 41.03           N
ATOM   1881  CA  GLY A 242      -2.995 -19.210  27.751  1.00 41.03           C
ATOM   1882  C   GLY A 242      -3.823 -18.958  26.532  1.00 41.03           C
ATOM   1883  O   GLY A 242      -3.320 -18.518  25.498  1.00 41.03           O
ATOM   1884  N   VAL A 243      -5.134 -19.255  26.641  1.00 91.43           N
ATOM   1885  CA  VAL A 243      -6.072 -18.969  25.589  1.00 91.43           C
ATOM   1886  CB  VAL A 243      -6.576 -20.223  24.932  1.00 91.43           C
ATOM   1887  CG1 VAL A 243      -7.569 -19.851  23.821  1.00 91.43           C
ATOM   1888  CG2 VAL A 243      -5.367 -21.040  24.445  1.00 91.43           C
ATOM   1889  C   VAL A 243      -7.244 -18.300  26.257  1.00 91.43           C
ATOM   1890  O   VAL A 243      -8.312 -18.891  26.407  1.00 91.43           O
ATOM   1891  N   PRO A 244      -7.078 -17.050  26.601  1.00113.40           N
ATOM   1892  CA  PRO A 244      -8.020 -16.305  27.410  1.00113.40           C
ATOM   1893  CD  PRO A 244      -6.108 -16.196  25.940  1.00113.40           C
ATOM   1894  CB  PRO A 244      -7.408 -14.910  27.534  1.00113.40           C
ATOM   1895  CG  PRO A 244      -6.571 -14.764  26.248  1.00113.40           C
ATOM   1896  C   PRO A 244      -9.451 -16.236  26.940  1.00113.40           C
ATOM   1897  O   PRO A 244     -10.345 -16.180  27.784  1.00113.40           O
ATOM   1898  N   ARG A 245      -9.686 -16.121  25.623  1.00180.51           N
ATOM   1899  CA  ARG A 245     -10.996 -16.057  25.016  1.00180.51           C
ATOM   1900  CB  ARG A 245     -11.020 -15.326  23.667  1.00180.51           C
ATOM   1901  CG  ARG A 245     -11.230 -13.823  23.828  1.00180.51           C
ATOM   1902  CD  ARG A 245     -11.584 -13.121  22.517  1.00180.51           C
ATOM   1903  NE  ARG A 245     -12.198 -11.816  22.878  1.00180.51           N
ATOM   1904  CZ  ARG A 245     -13.547 -11.731  23.073  1.00180.51           C
ATOM   1905  NH1 ARG A 245     -14.351 -12.800  22.800  1.00180.51           N
ATOM   1906  NH2 ARG A 245     -14.089 -10.578  23.563  1.00180.51           N
ATOM   1907  C   ARG A 245     -11.668 -17.392  24.820  1.00180.51           C
ATOM   1908  O   ARG A 245     -12.846 -17.436  24.463  1.00180.51           O
ATOM   1909  N   ALA A 246     -10.917 -18.504  24.932  1.00 83.38           N
ATOM   1910  CA  ALA A 246     -11.404 -19.831  24.638  1.00 83.38           C
ATOM   1911  CB  ALA A 246     -10.340 -20.931  24.808  1.00 83.38           C
ATOM   1912  C   ALA A 246     -12.558 -20.187  25.508  1.00 83.38           C
ATOM   1913  O   ALA A 246     -12.806 -19.575  26.547  1.00 83.38           O
ATOM   1914  N   ALA A 247     -13.392 -21.146  25.031  1.00184.85           N
ATOM   1915  CA  ALA A 247     -14.604 -21.461  25.733  1.00184.85           C
ATOM   1916  CB  ALA A 247     -14.402 -21.696  27.242  1.00184.85           C
ATOM   1917  C   ALA A 247     -15.438 -20.236  25.504  1.00184.85           C
ATOM   1918  O   ALA A 247     -14.992 -19.266  24.926  1.00184.85           O
ATOM   1919  N   ARG A 248     -16.700 -20.148  25.870  1.00250.49           N
ATOM   1920  CA  ARG A 248     -17.208 -18.847  25.523  1.00250.49           C
ATOM   1921  CB  ARG A 248     -18.744 -18.784  25.458  1.00250.49           C
ATOM   1922  CG  ARG A 248     -19.344 -19.699  24.388  1.00250.49           C
ATOM   1923  CD  ARG A 248     -19.093 -19.231  22.952  1.00250.49           C
ATOM   1924  NE  ARG A 248     -20.001 -18.084  22.669  1.00250.49           N
ATOM   1925  CZ  ARG A 248     -21.220 -18.313  22.096  1.00250.49           C
ATOM   1926  NH1 ARG A 248     -21.613 -19.589  21.815  1.00250.49           N
ATOM   1927  NH2 ARG A 248     -22.043 -17.267  21.796  1.00250.49           N
ATOM   1928  C   ARG A 248     -16.755 -17.857  26.574  1.00250.49           C
ATOM   1929  O   ARG A 248     -17.438 -17.635  27.569  1.00250.49           O
ATOM   1930  N   THR A 249     -15.577 -17.232  26.347  1.00 99.96           N
ATOM   1931  CA  THR A 249     -14.898 -16.269  27.153  1.00 99.96           C
ATOM   1932  CB  THR A 249     -15.623 -14.957  27.262  1.00 99.96           C
ATOM   1933  OG1 THR A 249     -16.877 -15.137  27.901  1.00 99.96           O
ATOM   1934  CG2 THR A 249     -15.824 -14.388  25.847  1.00 99.96           C
ATOM   1935  C   THR A 249     -14.653 -16.796  28.535  1.00 99.96           C
ATOM   1936  O   THR A 249     -14.461 -16.007  29.456  1.00 99.96           O
ATOM   1937  N   LEU A 250     -14.683 -18.128  28.738  1.00 74.15           N
ATOM   1938  CA  LEU A 250     -14.324 -18.667  30.028  1.00 74.15           C
ATOM   1939  CB  LEU A 250     -14.703 -20.147  30.208  1.00 74.15           C
ATOM   1940  CG  LEU A 250     -16.211 -20.381  30.404  1.00 74.15           C
ATOM   1941  CD1 LEU A 250     -16.526 -21.872  30.579  1.00 74.15           C
ATOM   1942  CD2 LEU A 250     -16.751 -19.539  31.570  1.00 74.15           C
ATOM   1943  C   LEU A 250     -12.841 -18.557  30.204  1.00 74.15           C
ATOM   1944  O   LEU A 250     -12.347 -18.242  31.285  1.00 74.15           O
ATOM   1945  N   GLY A 251     -12.086 -18.837  29.125  1.00 38.26           N
ATOM   1946  CA  GLY A 251     -10.652 -18.792  29.167  1.00 38.26           C
ATOM   1947  C   GLY A 251     -10.160 -20.185  29.402  1.00 38.26           C
ATOM   1948  O   GLY A 251     -10.762 -20.952  30.152  1.00 38.26           O
ATOM   1949  N   MET A 252      -9.023 -20.540  28.773  1.00152.23           N
ATOM   1950  CA  MET A 252      -8.522 -21.871  28.923  1.00152.23           C
ATOM   1951  CB  MET A 252      -9.068 -22.807  27.830  1.00152.23           C
ATOM   1952  CG  MET A 252      -8.720 -24.279  28.024  1.00152.23           C
ATOM   1953  SD  MET A 252      -9.426 -25.398  26.777  1.00152.23           S
ATOM   1954  CE  MET A 252     -10.951 -25.738  27.695  1.00152.23           C
ATOM   1955  C   MET A 252      -7.029 -21.823  28.808  1.00152.23           C
ATOM   1956  O   MET A 252      -6.462 -20.859  28.295  1.00152.23           O
ATOM   1957  N   VAL A 253      -6.348 -22.857  29.342  1.00 59.82           N
ATOM   1958  CA  VAL A 253      -4.924 -22.959  29.209  1.00 59.82           C
ATOM   1959  CB  VAL A 253      -4.194 -22.876  30.518  1.00 59.82           C
ATOM   1960  CG1 VAL A 253      -2.709 -23.194  30.276  1.00 59.82           C
ATOM   1961  CG2 VAL A 253      -4.437 -21.482  31.121  1.00 59.82           C
ATOM   1962  C   VAL A 253      -4.655 -24.307  28.614  1.00 59.82           C
ATOM   1963  O   VAL A 253      -5.180 -25.319  29.076  1.00 59.82           O
ATOM   1964  N   TYR A 254      -3.804 -24.352  27.571  1.00120.43           N
ATOM   1965  CA  TYR A 254      -3.535 -25.570  26.857  1.00120.43           C
ATOM   1966  CB  TYR A 254      -3.647 -25.411  25.324  1.00120.43           C
ATOM   1967  CG  TYR A 254      -5.061 -25.280  24.863  1.00120.43           C
ATOM   1968  CD1 TYR A 254      -5.923 -24.371  25.428  1.00120.43           C
ATOM   1969  CD2 TYR A 254      -5.502 -26.034  23.798  1.00120.43           C
ATOM   1970  CE1 TYR A 254      -7.215 -24.256  24.972  1.00120.43           C
ATOM   1971  CE2 TYR A 254      -6.792 -25.921  23.336  1.00120.43           C
ATOM   1972  CZ  TYR A 254      -7.655 -25.032  23.928  1.00120.43           C
ATOM   1973  OH  TYR A 254      -8.981 -24.910  23.462  1.00120.43           O
ATOM   1974  C   TYR A 254      -2.104 -25.932  27.078  1.00120.43           C
ATOM   1975  O   TYR A 254      -1.231 -25.068  27.142  1.00120.43           O
ATOM   1976  N   ILE A 255      -1.831 -27.237  27.253  1.00162.48           N
ATOM   1977  CA  ILE A 255      -0.468 -27.673  27.303  1.00162.48           C
ATOM   1978  CB  ILE A 255      -0.017 -28.266  28.605  1.00162.48           C
ATOM   1979  CG1 ILE A 255      -0.979 -29.341  29.106  1.00162.48           C
ATOM   1980  CG2 ILE A 255       0.261 -27.133  29.590  1.00162.48           C
ATOM   1981  CD1 ILE A 255      -0.501 -29.956  30.420  1.00162.48           C
ATOM   1982  C   ILE A 255      -0.237 -28.616  26.177  1.00162.48           C
ATOM   1983  O   ILE A 255      -0.972 -29.585  25.992  1.00162.48           O
ATOM   1984  N   TYR A 256       0.812 -28.321  25.385  1.00103.67           N
ATOM   1985  CA  TYR A 256       1.111 -29.102  24.221  1.00103.67           C
ATOM   1986  CB  TYR A 256       1.236 -28.303  22.906  1.00103.67           C
ATOM   1987  CG  TYR A 256      -0.098 -27.787  22.484  1.00103.67           C
ATOM   1988  CD1 TYR A 256      -0.933 -28.565  21.717  1.00103.67           C
ATOM   1989  CD2 TYR A 256      -0.520 -26.529  22.845  1.00103.67           C
ATOM   1990  CE1 TYR A 256      -2.165 -28.102  21.318  1.00103.67           C
ATOM   1991  CE2 TYR A 256      -1.751 -26.060  22.447  1.00103.67           C
ATOM   1992  CZ  TYR A 256      -2.577 -26.846  21.683  1.00103.67           C
ATOM   1993  OH  TYR A 256      -3.839 -26.365  21.275  1.00103.67           O
ATOM   1994  C   TYR A 256       2.432 -29.764  24.412  1.00103.67           C
ATOM   1995  O   TYR A 256       3.330 -29.242  25.071  1.00103.67           O
ATOM   1996  N   ASP A 257       2.554 -30.974  23.835  1.00 76.44           N
ATOM   1997  CA  ASP A 257       3.758 -31.744  23.905  1.00 76.44           C
ATOM   1998  CB  ASP A 257       3.589 -33.138  23.273  1.00 76.44           C
ATOM   1999  CG  ASP A 257       4.831 -33.975  23.533  1.00 76.44           C
ATOM   2000  OD1 ASP A 257       4.869 -34.674  24.579  1.00 76.44           O
ATOM   2001  OD2 ASP A 257       5.751 -33.943  22.674  1.00 76.44           O
ATOM   2002  C   ASP A 257       4.831 -30.994  23.175  1.00 76.44           C
ATOM   2003  O   ASP A 257       4.645 -30.518  22.056  1.00 76.44           O
ATOM   2004  N   GLY A 258       6.000 -30.878  23.827  1.00 66.92           N
ATOM   2005  CA  GLY A 258       7.150 -30.166  23.348  1.00 66.92           C
ATOM   2006  C   GLY A 258       7.742 -30.824  22.140  1.00 66.92           C
ATOM   2007  O   GLY A 258       8.489 -30.180  21.410  1.00 66.92           O
ATOM   2008  N   LYS A 259       7.597 -32.158  22.013  1.00120.97           N
ATOM   2009  CA  LYS A 259       8.136 -32.889  20.893  1.00120.97           C
ATOM   2010  CB  LYS A 259       8.213 -34.401  21.162  1.00120.97           C
ATOM   2011  CG  LYS A 259       8.783 -35.192  19.983  1.00120.97           C
ATOM   2012  CD  LYS A 259       8.930 -36.692  20.253  1.00120.97           C
ATOM   2013  CE  LYS A 259      10.142 -37.067  21.109  1.00120.97           C
ATOM   2014  NZ  LYS A 259      10.159 -38.530  21.339  1.00120.97           N
ATOM   2015  C   LYS A 259       7.361 -32.745  19.608  1.00120.97           C
ATOM   2016  O   LYS A 259       7.944 -32.443  18.566  1.00120.97           O
ATOM   2017  N   ASN A 260       6.024 -32.974  19.636  1.00135.34           N
ATOM   2018  CA  ASN A 260       5.304 -33.012  18.388  1.00135.34           C
ATOM   2019  CB  ASN A 260       4.966 -34.456  17.970  1.00135.34           C
ATOM   2020  CG  ASN A 260       4.133 -35.115  19.065  1.00135.34           C
ATOM   2021  OD1 ASN A 260       3.711 -34.472  20.025  1.00135.34           O
ATOM   2022  ND2 ASN A 260       3.903 -36.448  18.928  1.00135.34           N
ATOM   2023  C   ASN A 260       4.021 -32.241  18.460  1.00135.34           C
ATOM   2024  O   ASN A 260       3.129 -32.446  17.638  1.00135.34           O
ATOM   2025  N   MET A 261       3.908 -31.303  19.415  1.00187.84           N
ATOM   2026  CA  MET A 261       2.747 -30.467  19.532  1.00187.84           C
ATOM   2027  CB  MET A 261       2.728 -29.280  18.556  1.00187.84           C
ATOM   2028  CG  MET A 261       3.838 -28.280  18.883  1.00187.84           C
ATOM   2029  SD  MET A 261       3.736 -26.691  18.018  1.00187.84           S
ATOM   2030  CE  MET A 261       2.417 -26.032  19.073  1.00187.84           C
ATOM   2031  C   MET A 261       1.466 -31.237  19.453  1.00187.84           C
ATOM   2032  O   MET A 261       0.713 -31.128  18.485  1.00187.84           O
ATOM   2033  N   SER A 262       1.229 -32.086  20.473  1.00 98.54           N
ATOM   2034  CA  SER A 262      -0.019 -32.773  20.653  1.00 98.54           C
ATOM   2035  CB  SER A 262       0.126 -34.295  20.803  1.00 98.54           C
ATOM   2036  OG  SER A 262       0.781 -34.600  22.026  1.00 98.54           O
ATOM   2037  C   SER A 262      -0.533 -32.254  21.966  1.00 98.54           C
ATOM   2038  O   SER A 262       0.263 -31.977  22.862  1.00 98.54           O
ATOM   2039  N   SER A 263      -1.866 -32.090  22.131  1.00118.67           N
ATOM   2040  CA  SER A 263      -2.323 -31.493  23.362  1.00118.67           C
ATOM   2041  CB  SER A 263      -3.731 -30.875  23.295  1.00118.67           C
ATOM   2042  OG  SER A 263      -4.720 -31.891  23.322  1.00118.67           O
ATOM   2043  C   SER A 263      -2.329 -32.494  24.481  1.00118.67           C
ATOM   2044  O   SER A 263      -2.883 -33.584  24.351  1.00118.67           O
ATOM   2045  N   LEU A 264      -1.600 -32.173  25.575  1.00 96.72           N
ATOM   2046  CA  LEU A 264      -1.541 -32.957  26.783  1.00 96.72           C
ATOM   2047  CB  LEU A 264      -0.252 -32.676  27.567  1.00 96.72           C
ATOM   2048  CG  LEU A 264       1.018 -32.988  26.757  1.00 96.72           C
ATOM   2049  CD1 LEU A 264       2.287 -32.697  27.571  1.00 96.72           C
ATOM   2050  CD2 LEU A 264       0.980 -34.416  26.190  1.00 96.72           C
ATOM   2051  C   LEU A 264      -2.678 -32.733  27.746  1.00 96.72           C
ATOM   2052  O   LEU A 264      -3.338 -33.680  28.171  1.00 96.72           O
ATOM   2053  N   HIS A 265      -2.943 -31.456  28.115  1.00 72.40           N
ATOM   2054  CA  HIS A 265      -3.906 -31.194  29.155  1.00 72.40           C
ATOM   2055  ND1 HIS A 265      -3.388 -33.286  31.775  1.00 72.40           N
ATOM   2056  CG  HIS A 265      -2.684 -32.324  31.085  1.00 72.40           C
ATOM   2057  CB  HIS A 265      -3.290 -31.057  30.558  1.00 72.40           C
ATOM   2058  NE2 HIS A 265      -1.286 -34.000  31.655  1.00 72.40           N
ATOM   2059  CD2 HIS A 265      -1.402 -32.777  31.020  1.00 72.40           C
ATOM   2060  CE1 HIS A 265      -2.503 -34.265  32.092  1.00 72.40           C
ATOM   2061  C   HIS A 265      -4.609 -29.899  28.891  1.00 72.40           C
ATOM   2062  O   HIS A 265      -4.153 -29.076  28.098  1.00 72.40           O
ATOM   2063  N   ASN A 266      -5.766 -29.702  29.567  1.00 52.67           N
ATOM   2064  CA  ASN A 266      -6.527 -28.492  29.415  1.00 52.67           C
ATOM   2065  CB  ASN A 266      -7.810 -28.665  28.581  1.00 52.67           C
ATOM   2066  CG  ASN A 266      -7.432 -28.921  27.130  1.00 52.67           C
ATOM   2067  OD1 ASN A 266      -6.586 -28.231  26.564  1.00 52.67           O
ATOM   2068  ND2 ASN A 266      -8.076 -29.944  26.507  1.00 52.67           N
ATOM   2069  C   ASN A 266      -6.984 -28.020  30.765  1.00 52.67           C
ATOM   2070  O   ASN A 266      -7.358 -28.819  31.623  1.00 52.67           O
ATOM   2071  N   PHE A 267      -6.951 -26.686  30.980  1.00135.34           N
ATOM   2072  CA  PHE A 267      -7.445 -26.079  32.187  1.00135.34           C
ATOM   2073  CB  PHE A 267      -6.395 -25.248  32.950  1.00135.34           C
ATOM   2074  CG  PHE A 267      -5.253 -26.121  33.348  1.00135.34           C
ATOM   2075  CD1 PHE A 267      -5.273 -26.825  34.527  1.00135.34           C
ATOM   2076  CD2 PHE A 267      -4.149 -26.239  32.536  1.00135.34           C
ATOM   2077  CE1 PHE A 267      -4.214 -27.625  34.887  1.00135.34           C
ATOM   2078  CE2 PHE A 267      -3.088 -27.038  32.893  1.00135.34           C
ATOM   2079  CZ  PHE A 267      -3.114 -27.736  34.074  1.00135.34           C
ATOM   2080  C   PHE A 267      -8.481 -25.094  31.734  1.00135.34           C
ATOM   2081  O   PHE A 267      -8.287 -24.424  30.723  1.00135.34           O
ATOM   2082  N   THR A 268      -9.614 -24.971  32.457  1.00 44.62           N
ATOM   2083  CA  THR A 268     -10.626 -24.052  32.014  1.00 44.62           C
ATOM   2084  CB  THR A 268     -11.883 -24.731  31.560  1.00 44.62           C
ATOM   2085  OG1 THR A 268     -11.592 -25.646  30.514  1.00 44.62           O
ATOM   2086  CG2 THR A 268     -12.861 -23.656  31.056  1.00 44.62           C
ATOM   2087  C   THR A 268     -10.991 -23.133  33.140  1.00 44.62           C
ATOM   2088  O   THR A 268     -11.000 -23.530  34.304  1.00 44.62           O
ATOM   2089  N   GLY A 269     -11.307 -21.864  32.799  1.00 42.19           N
ATOM   2090  CA  GLY A 269     -11.652 -20.869  33.778  1.00 42.19           C
ATOM   2091  C   GLY A 269     -13.058 -21.091  34.253  1.00 42.19           C
ATOM   2092  O   GLY A 269     -13.858 -21.777  33.618  1.00 42.19           O
ATOM   2093  N   GLU A 270     -13.345 -20.573  35.462  1.00115.51           N
ATOM   2094  CA  GLU A 270     -14.618 -20.641  36.129  1.00115.51           C
ATOM   2095  CB  GLU A 270     -14.467 -20.508  37.654  1.00115.51           C
ATOM   2096  CG  GLU A 270     -13.670 -21.650  38.290  1.00115.51           C
ATOM   2097  CD  GLU A 270     -14.580 -22.862  38.426  1.00115.51           C
ATOM   2098  OE1 GLU A 270     -15.802 -22.721  38.156  1.00115.51           O
ATOM   2099  OE2 GLU A 270     -14.064 -23.947  38.808  1.00115.51           O
ATOM   2100  C   GLU A 270     -15.599 -19.586  35.699  1.00115.51           C
ATOM   2101  O   GLU A 270     -16.797 -19.859  35.628  1.00115.51           O
ATOM   2102  N   GLN A 271     -15.142 -18.338  35.437  1.00131.97           N
ATOM   2103  CA  GLN A 271     -16.132 -17.321  35.194  1.00131.97           C
ATOM   2104  CB  GLN A 271     -16.238 -16.214  36.257  1.00131.97           C
ATOM   2105  CG  GLN A 271     -15.051 -15.257  36.276  1.00131.97           C
ATOM   2106  CD  GLN A 271     -15.447 -14.051  37.113  1.00131.97           C
ATOM   2107  OE1 GLN A 271     -16.320 -14.131  37.975  1.00131.97           O
ATOM   2108  NE2 GLN A 271     -14.793 -12.891  36.843  1.00131.97           N
ATOM   2109  C   GLN A 271     -15.854 -16.622  33.908  1.00131.97           C
ATOM   2110  O   GLN A 271     -14.707 -16.485  33.487  1.00131.97           O
ATOM   2111  N   MET A 272     -16.933 -16.129  33.267  1.00 76.24           N
ATOM   2112  CA  MET A 272     -16.805 -15.496  31.993  1.00 76.24           C
ATOM   2113  CB  MET A 272     -18.140 -15.294  31.261  1.00 76.24           C
ATOM   2114  CG  MET A 272     -18.777 -16.626  30.867  1.00 76.24           C
ATOM   2115  SD  MET A 272     -20.275 -16.494  29.855  1.00 76.24           S
ATOM   2116  CE  MET A 272     -20.547 -18.289  29.788  1.00 76.24           C
ATOM   2117  C   MET A 272     -16.125 -14.172  32.133  1.00 76.24           C
ATOM   2118  O   MET A 272     -16.337 -13.429  33.090  1.00 76.24           O
ATOM   2119  N   ALA A 273     -15.260 -13.878  31.142  1.00 79.34           N
ATOM   2120  CA  ALA A 273     -14.533 -12.648  31.003  1.00 79.34           C
ATOM   2121  CB  ALA A 273     -15.444 -11.421  30.830  1.00 79.34           C
ATOM   2122  C   ALA A 273     -13.608 -12.395  32.162  1.00 79.34           C
ATOM   2123  O   ALA A 273     -13.237 -11.253  32.428  1.00 79.34           O
ATOM   2124  N   ALA A 274     -13.224 -13.459  32.887  1.00 80.99           N
ATOM   2125  CA  ALA A 274     -12.256 -13.438  33.955  1.00 80.99           C
ATOM   2126  CB  ALA A 274     -12.210 -14.757  34.745  1.00 80.99           C
ATOM   2127  C   ALA A 274     -10.892 -13.212  33.358  1.00 80.99           C
ATOM   2128  O   ALA A 274      -9.961 -12.762  34.026  1.00 80.99           O
ATOM   2129  N   TYR A 275     -10.741 -13.589  32.074  1.00174.00           N
ATOM   2130  CA  TYR A 275      -9.517 -13.504  31.322  1.00174.00           C
ATOM   2131  CB  TYR A 275      -8.894 -12.097  31.363  1.00174.00           C
ATOM   2132  CG  TYR A 275      -8.211 -11.862  30.057  1.00174.00           C
ATOM   2133  CD1 TYR A 275      -8.993 -11.615  28.959  1.00174.00           C
ATOM   2134  CD2 TYR A 275      -6.849 -11.854  29.889  1.00174.00           C
ATOM   2135  CE1 TYR A 275      -8.468 -11.375  27.717  1.00174.00           C
ATOM   2136  CE2 TYR A 275      -6.311 -11.614  28.640  1.00174.00           C
ATOM   2137  CZ  TYR A 275      -7.115 -11.375  27.550  1.00174.00           C
ATOM   2138  OH  TYR A 275      -6.576 -11.126  26.269  1.00174.00           O
ATOM   2139  C   TYR A 275      -8.538 -14.492  31.881  1.00174.00           C
ATOM   2140  O   TYR A 275      -7.351 -14.209  32.044  1.00174.00           O
ATOM   2141  N   PHE A 276      -9.044 -15.701  32.192  1.00 94.45           N
ATOM   2142  CA  PHE A 276      -8.240 -16.784  32.674  1.00 94.45           C
ATOM   2143  CB  PHE A 276      -9.124 -18.008  32.992  1.00 94.45           C
ATOM   2144  CG  PHE A 276      -8.332 -19.157  33.512  1.00 94.45           C
ATOM   2145  CD1 PHE A 276      -7.895 -19.172  34.815  1.00 94.45           C
ATOM   2146  CD2 PHE A 276      -8.058 -20.239  32.707  1.00 94.45           C
ATOM   2147  CE1 PHE A 276      -7.176 -20.238  35.300  1.00 94.45           C
ATOM   2148  CE2 PHE A 276      -7.340 -21.308  33.187  1.00 94.45           C
ATOM   2149  CZ  PHE A 276      -6.895 -21.309  34.487  1.00 94.45           C
ATOM   2150  C   PHE A 276      -7.279 -17.132  31.577  1.00 94.45           C
ATOM   2151  O   PHE A 276      -7.686 -17.429  30.453  1.00 94.45           O
ATOM   2152  N   GLY A 277      -5.966 -17.147  31.897  1.00 45.64           N
ATOM   2153  CA  GLY A 277      -4.973 -17.441  30.901  1.00 45.64           C
ATOM   2154  C   GLY A 277      -4.249 -16.195  30.472  1.00 45.64           C
ATOM   2155  O   GLY A 277      -3.415 -16.242  29.570  1.00 45.64           O
ATOM   2156  N   PHE A 278      -4.521 -15.047  31.122  1.00 90.76           N
ATOM   2157  CA  PHE A 278      -3.868 -13.813  30.765  1.00 90.76           C
ATOM   2158  CB  PHE A 278      -4.279 -12.645  31.681  1.00 90.76           C
ATOM   2159  CG  PHE A 278      -3.476 -11.442  31.314  1.00 90.76           C
ATOM   2160  CD1 PHE A 278      -3.833 -10.645  30.252  1.00 90.76           C
ATOM   2161  CD2 PHE A 278      -2.362 -11.103  32.046  1.00 90.76           C
ATOM   2162  CE1 PHE A 278      -3.090  -9.535  29.922  1.00 90.76           C
ATOM   2163  CE2 PHE A 278      -1.614  -9.995  31.720  1.00 90.76           C
ATOM   2164  CZ  PHE A 278      -1.977  -9.207  30.656  1.00 90.76           C
ATOM   2165  C   PHE A 278      -2.392 -14.006  30.921  1.00 90.76           C
ATOM   2166  O   PHE A 278      -1.613 -13.589  30.063  1.00 90.76           O
ATOM   2167  N   SER A 279      -1.964 -14.630  32.035  1.00 40.40           N
ATOM   2168  CA  SER A 279      -0.562 -14.864  32.234  1.00 40.40           C
ATOM   2169  CB  SER A 279       0.079 -13.913  33.259  1.00 40.40           C
ATOM   2170  OG  SER A 279      -0.501 -14.112  34.540  1.00 40.40           O
ATOM   2171  C   SER A 279      -0.405 -16.257  32.758  1.00 40.40           C
ATOM   2172  O   SER A 279      -1.265 -16.755  33.483  1.00 40.40           O
ATOM   2173  N   VAL A 280       0.703 -16.932  32.385  1.00 39.83           N
ATOM   2174  CA  VAL A 280       0.937 -18.265  32.865  1.00 39.83           C
ATOM   2175  CB  VAL A 280       0.649 -19.330  31.846  1.00 39.83           C
ATOM   2176  CG1 VAL A 280      -0.853 -19.305  31.515  1.00 39.83           C
ATOM   2177  CG2 VAL A 280       1.558 -19.097  30.627  1.00 39.83           C
ATOM   2178  C   VAL A 280       2.384 -18.392  33.237  1.00 39.83           C
ATOM   2179  O   VAL A 280       3.233 -17.649  32.747  1.00 39.83           O
ATOM   2180  N   ALA A 281       2.693 -19.338  34.151  1.00 38.40           N
ATOM   2181  CA  ALA A 281       4.052 -19.567  34.558  1.00 38.40           C
ATOM   2182  CB  ALA A 281       4.492 -18.695  35.745  1.00 38.40           C
ATOM   2183  C   ALA A 281       4.160 -20.997  34.997  1.00 38.40           C
ATOM   2184  O   ALA A 281       3.164 -21.611  35.375  1.00 38.40           O
ATOM   2185  N   ALA A 282       5.379 -21.579  34.927  1.00 45.91           N
ATOM   2186  CA  ALA A 282       5.542 -22.933  35.377  1.00 45.91           C
ATOM   2187  CB  ALA A 282       5.667 -23.952  34.230  1.00 45.91           C
ATOM   2188  C   ALA A 282       6.797 -23.021  36.191  1.00 45.91           C
ATOM   2189  O   ALA A 282       7.860 -22.567  35.766  1.00 45.91           O
ATOM   2190  N   THR A 283       6.691 -23.604  37.405  1.00120.19           N
ATOM   2191  CA  THR A 283       7.830 -23.792  38.261  1.00120.19           C
ATOM   2192  CB  THR A 283       8.265 -22.533  38.953  1.00120.19           C
ATOM   2193  OG1 THR A 283       9.450 -22.766  39.700  1.00120.19           O
ATOM   2194  CG2 THR A 283       7.131 -22.051  39.874  1.00120.19           C
ATOM   2195  C   THR A 283       7.448 -24.785  39.323  1.00120.19           C
ATOM   2196  O   THR A 283       6.273 -24.920  39.659  1.00120.19           O
ATOM   2197  N   ASP A 284       8.447 -25.495  39.894  1.00 62.62           N
ATOM   2198  CA  ASP A 284       8.212 -26.481  40.920  1.00 62.62           C
ATOM   2199  CB  ASP A 284       9.353 -27.508  41.018  1.00 62.62           C
ATOM   2200  CG  ASP A 284       9.030 -28.508  42.117  1.00 62.62           C
ATOM   2201  OD1 ASP A 284       7.886 -28.474  42.644  1.00 62.62           O
ATOM   2202  OD2 ASP A 284       9.932 -29.323  42.447  1.00 62.62           O
ATOM   2203  C   ASP A 284       8.132 -25.773  42.248  1.00 62.62           C
ATOM   2204  O   ASP A 284       9.139 -25.343  42.808  1.00 62.62           O
ATOM   2205  N   ILE A 285       6.894 -25.584  42.740  1.00194.36           N
ATOM   2206  CA  ILE A 285       6.547 -24.928  43.975  1.00194.36           C
ATOM   2207  CB  ILE A 285       5.127 -24.430  43.985  1.00194.36           C
ATOM   2208  CG1 ILE A 285       4.942 -23.346  45.060  1.00194.36           C
ATOM   2209  CG2 ILE A 285       4.194 -25.639  44.159  1.00194.36           C
ATOM   2210  CD1 ILE A 285       5.675 -22.045  44.734  1.00194.36           C
ATOM   2211  C   ILE A 285       6.757 -25.775  45.205  1.00194.36           C
ATOM   2212  O   ILE A 285       6.957 -25.235  46.292  1.00194.36           O
ATOM   2213  N   ASN A 286       6.603 -27.114  45.109  1.00130.64           N
ATOM   2214  CA  ASN A 286       6.624 -27.904  46.315  1.00130.64           C
ATOM   2215  CB  ASN A 286       5.300 -28.663  46.528  1.00130.64           C
ATOM   2216  CG  ASN A 286       5.022 -29.559  45.325  1.00130.64           C
ATOM   2217  OD1 ASN A 286       5.491 -29.307  44.216  1.00130.64           O
ATOM   2218  ND2 ASN A 286       4.214 -30.630  45.545  1.00130.64           N
ATOM   2219  C   ASN A 286       7.754 -28.901  46.392  1.00130.64           C
ATOM   2220  O   ASN A 286       7.699 -29.809  47.221  1.00130.64           O
ATOM   2221  N   GLY A 287       8.813 -28.769  45.565  1.00 51.05           N
ATOM   2222  CA  GLY A 287       9.987 -29.598  45.708  1.00 51.05           C
ATOM   2223  C   GLY A 287       9.775 -31.024  45.270  1.00 51.05           C
ATOM   2224  O   GLY A 287      10.537 -31.902  45.669  1.00 51.05           O
ATOM   2225  N   ASP A 288       8.709 -31.306  44.499  1.00111.82           N
ATOM   2226  CA  ASP A 288       8.402 -32.607  43.961  1.00111.82           C
ATOM   2227  CB  ASP A 288       6.891 -32.860  43.774  1.00111.82           C
ATOM   2228  CG  ASP A 288       6.290 -31.797  42.876  1.00111.82           C
ATOM   2229  OD1 ASP A 288       7.032 -30.858  42.486  1.00111.82           O
ATOM   2230  OD2 ASP A 288       5.069 -31.901  42.580  1.00111.82           O
ATOM   2231  C   ASP A 288       9.166 -32.919  42.697  1.00111.82           C
ATOM   2232  O   ASP A 288       9.166 -34.061  42.243  1.00111.82           O
ATOM   2233  N   ASP A 289       9.812 -31.914  42.072  1.00 79.55           N
ATOM   2234  CA  ASP A 289      10.514 -32.089  40.824  1.00 79.55           C
ATOM   2235  CB  ASP A 289      11.391 -33.355  40.794  1.00 79.55           C
ATOM   2236  CG  ASP A 289      12.601 -33.134  41.693  1.00 79.55           C
ATOM   2237  OD1 ASP A 289      12.892 -31.950  42.014  1.00 79.55           O
ATOM   2238  OD2 ASP A 289      13.254 -34.145  42.065  1.00 79.55           O
ATOM   2239  C   ASP A 289       9.536 -32.180  39.689  1.00 79.55           C
ATOM   2240  O   ASP A 289       9.895 -32.583  38.582  1.00 79.55           O
ATOM   2241  N   TYR A 290       8.273 -31.771  39.923  1.00 95.57           N
ATOM   2242  CA  TYR A 290       7.315 -31.708  38.854  1.00 95.57           C
ATOM   2243  CB  TYR A 290       6.005 -32.485  39.103  1.00 95.57           C
ATOM   2244  CG  TYR A 290       6.253 -33.957  39.154  1.00 95.57           C
ATOM   2245  CD1 TYR A 290       6.189 -34.721  38.012  1.00 95.57           C
ATOM   2246  CD2 TYR A 290       6.541 -34.583  40.344  1.00 95.57           C
ATOM   2247  CE1 TYR A 290       6.409 -36.078  38.053  1.00 95.57           C
ATOM   2248  CE2 TYR A 290       6.762 -35.940  40.395  1.00 95.57           C
ATOM   2249  CZ  TYR A 290       6.696 -36.691  39.248  1.00 95.57           C
ATOM   2250  OH  TYR A 290       6.922 -38.083  39.296  1.00 95.57           O
ATOM   2251  C   TYR A 290       6.916 -30.264  38.754  1.00 95.57           C
ATOM   2252  O   TYR A 290       6.541 -29.646  39.750  1.00 95.57           O
ATOM   2253  N   ALA A 291       6.984 -29.687  37.537  1.00 44.30           N
ATOM   2254  CA  ALA A 291       6.654 -28.303  37.345  1.00 44.30           C
ATOM   2255  CB  ALA A 291       6.893 -27.810  35.907  1.00 44.30           C
ATOM   2256  C   ALA A 291       5.201 -28.117  37.648  1.00 44.30           C
ATOM   2257  O   ALA A 291       4.373 -28.974  37.349  1.00 44.30           O
ATOM   2258  N   ASP A 292       4.856 -26.973  38.268  1.00 64.50           N
ATOM   2259  CA  ASP A 292       3.493 -26.703  38.626  1.00 64.50           C
ATOM   2260  CB  ASP A 292       3.347 -26.301  40.100  1.00 64.50           C
ATOM   2261  CG  ASP A 292       3.778 -27.508  40.925  1.00 64.50           C
ATOM   2262  OD1 ASP A 292       3.368 -28.646  40.574  1.00 64.50           O
ATOM   2263  OD2 ASP A 292       4.544 -27.310  41.905  1.00 64.50           O
ATOM   2264  C   ASP A 292       3.013 -25.570  37.769  1.00 64.50           C
ATOM   2265  O   ASP A 292       3.806 -24.750  37.311  1.00 64.50           O
ATOM   2266  N   VAL A 293       1.685 -25.495  37.531  1.00 58.02           N
ATOM   2267  CA  VAL A 293       1.151 -24.506  36.633  1.00 58.02           C
ATOM   2268  CB  VAL A 293       0.150 -25.088  35.675  1.00 58.02           C
ATOM   2269  CG1 VAL A 293      -0.411 -23.963  34.792  1.00 58.02           C
ATOM   2270  CG2 VAL A 293       0.824 -26.226  34.889  1.00 58.02           C
ATOM   2271  C   VAL A 293       0.449 -23.423  37.397  1.00 58.02           C
ATOM   2272  O   VAL A 293      -0.380 -23.687  38.266  1.00 58.02           O
ATOM   2273  N   PHE A 294       0.779 -22.154  37.072  1.00 60.35           N
ATOM   2274  CA  PHE A 294       0.145 -21.023  37.694  1.00 60.35           C
ATOM   2275  CB  PHE A 294       1.146 -20.045  38.337  1.00 60.35           C
ATOM   2276  CG  PHE A 294       1.846 -20.741  39.457  1.00 60.35           C
ATOM   2277  CD1 PHE A 294       2.902 -21.587  39.205  1.00 60.35           C
ATOM   2278  CD2 PHE A 294       1.457 -20.538  40.762  1.00 60.35           C
ATOM   2279  CE1 PHE A 294       3.552 -22.227  40.236  1.00 60.35           C
ATOM   2280  CE2 PHE A 294       2.103 -21.174  41.796  1.00 60.35           C
ATOM   2281  CZ  PHE A 294       3.153 -22.022  41.534  1.00 60.35           C
ATOM   2282  C   PHE A 294      -0.558 -20.268  36.605  1.00 60.35           C
ATOM   2283  O   PHE A 294       0.064 -19.878  35.617  1.00 60.35           O
ATOM   2284  N   ILE A 295      -1.881 -20.035  36.754  1.00 54.82           N
ATOM   2285  CA  ILE A 295      -2.601 -19.337  35.723  1.00 54.82           C
ATOM   2286  CB  ILE A 295      -3.637 -20.192  35.058  1.00 54.82           C
ATOM   2287  CG1 ILE A 295      -2.966 -21.433  34.442  1.00 54.82           C
ATOM   2288  CG2 ILE A 295      -4.381 -19.328  34.027  1.00 54.82           C
ATOM   2289  CD1 ILE A 295      -3.952 -22.526  34.031  1.00 54.82           C
ATOM   2290  C   ILE A 295      -3.280 -18.146  36.328  1.00 54.82           C
ATOM   2291  O   ILE A 295      -3.941 -18.247  37.361  1.00 54.82           O
ATOM   2292  N   GLY A 296      -3.145 -16.972  35.679  1.00 42.97           N
ATOM   2293  CA  GLY A 296      -3.721 -15.780  36.231  1.00 42.97           C
ATOM   2294  C   GLY A 296      -4.998 -15.450  35.519  1.00 42.97           C
ATOM   2295  O   GLY A 296      -5.149 -15.710  34.325  1.00 42.97           O
ATOM   2296  N   ALA A 297      -5.978 -14.907  36.278  1.00 81.55           N
ATOM   2297  CA  ALA A 297      -7.197 -14.398  35.710  1.00 81.55           C
ATOM   2298  CB  ALA A 297      -8.404 -15.325  35.929  1.00 81.55           C
ATOM   2299  C   ALA A 297      -7.482 -13.118  36.445  1.00 81.55           C
ATOM   2300  O   ALA A 297      -8.270 -13.083  37.390  1.00 81.55           O
ATOM   2301  N   PRO A 298      -6.900 -12.052  35.972  1.00 99.52           N
ATOM   2302  CA  PRO A 298      -6.935 -10.759  36.612  1.00 99.52           C
ATOM   2303  CD  PRO A 298      -6.220 -12.034  34.688  1.00 99.52           C
ATOM   2304  CB  PRO A 298      -5.995  -9.882  35.781  1.00 99.52           C
ATOM   2305  CG  PRO A 298      -6.000 -10.543  34.389  1.00 99.52           C
ATOM   2306  C   PRO A 298      -8.296 -10.140  36.765  1.00 99.52           C
ATOM   2307  O   PRO A 298      -8.473  -9.295  37.639  1.00 99.52           O
ATOM   2308  N   LEU A 299      -9.230 -10.464  35.862  1.00132.40           N
ATOM   2309  CA  LEU A 299     -10.570  -9.947  35.812  1.00132.40           C
ATOM   2310  CB  LEU A 299     -11.133  -9.964  34.385  1.00132.40           C
ATOM   2311  CG  LEU A 299     -10.215  -9.173  33.428  1.00132.40           C
ATOM   2312  CD1 LEU A 299     -10.868  -8.957  32.058  1.00132.40           C
ATOM   2313  CD2 LEU A 299      -9.709  -7.870  34.067  1.00132.40           C
ATOM   2314  C   LEU A 299     -11.519 -10.632  36.761  1.00132.40           C
ATOM   2315  O   LEU A 299     -12.665 -10.207  36.901  1.00132.40           O
ATOM   2316  N   PHE A 300     -11.117 -11.774  37.346  1.00 94.71           N
ATOM   2317  CA  PHE A 300     -11.979 -12.580  38.174  1.00 94.71           C
ATOM   2318  CB  PHE A 300     -11.192 -13.688  38.901  1.00 94.71           C
ATOM   2319  CG  PHE A 300     -12.123 -14.557  39.674  1.00 94.71           C
ATOM   2320  CD1 PHE A 300     -12.759 -15.613  39.063  1.00 94.71           C
ATOM   2321  CD2 PHE A 300     -12.349 -14.326  41.010  1.00 94.71           C
ATOM   2322  CE1 PHE A 300     -13.616 -16.421  39.773  1.00 94.71           C
ATOM   2323  CE2 PHE A 300     -13.204 -15.131  41.725  1.00 94.71           C
ATOM   2324  CZ  PHE A 300     -13.840 -16.181  41.107  1.00 94.71           C
ATOM   2325  C   PHE A 300     -12.695 -11.752  39.204  1.00 94.71           C
ATOM   2326  O   PHE A 300     -12.104 -10.933  39.908  1.00 94.71           O
ATOM   2327  N   MET A 301     -14.025 -11.978  39.312  1.00 68.92           N
ATOM   2328  CA  MET A 301     -14.856 -11.263  40.239  1.00 68.92           C
ATOM   2329  CB  MET A 301     -16.140 -10.714  39.596  1.00 68.92           C
ATOM   2330  CG  MET A 301     -15.882  -9.661  38.518  1.00 68.92           C
ATOM   2331  SD  MET A 301     -17.365  -9.155  37.600  1.00 68.92           S
ATOM   2332  CE  MET A 301     -18.121  -8.298  39.007  1.00 68.92           C
ATOM   2333  C   MET A 301     -15.289 -12.225  41.301  1.00 68.92           C
ATOM   2334  O   MET A 301     -15.808 -13.302  41.012  1.00 68.92           O
ATOM   2335  N   ASP A 302     -15.077 -11.841  42.574  1.00156.77           N
ATOM   2336  CA  ASP A 302     -15.427 -12.665  43.694  1.00156.77           C
ATOM   2337  CB  ASP A 302     -14.265 -12.801  44.695  1.00156.77           C
ATOM   2338  CG  ASP A 302     -14.575 -13.916  45.678  1.00156.77           C
ATOM   2339  OD1 ASP A 302     -15.573 -14.649  45.447  1.00156.77           O
ATOM   2340  OD2 ASP A 302     -13.817 -14.050  46.675  1.00156.77           O
ATOM   2341  C   ASP A 302     -16.560 -11.982  44.403  1.00156.77           C
ATOM   2342  O   ASP A 302     -16.742 -10.773  44.269  1.00156.77           O
ATOM   2343  N   ARG A 303     -17.382 -12.750  45.150  1.00143.56           N
ATOM   2344  CA  ARG A 303     -18.467 -12.153  45.881  1.00143.56           C
ATOM   2345  CB  ARG A 303     -19.656 -13.088  46.135  1.00143.56           C
ATOM   2346  CG  ARG A 303     -20.522 -13.314  44.902  1.00143.56           C
ATOM   2347  CD  ARG A 303     -21.805 -14.083  45.204  1.00143.56           C
ATOM   2348  NE  ARG A 303     -22.596 -14.130  43.943  1.00143.56           N
ATOM   2349  CZ  ARG A 303     -23.487 -13.135  43.665  1.00143.56           C
ATOM   2350  NH1 ARG A 303     -23.657 -12.107  44.546  1.00143.56           N
ATOM   2351  NH2 ARG A 303     -24.210 -13.169  42.507  1.00143.56           N
ATOM   2352  C   ARG A 303     -17.971 -11.723  47.224  1.00143.56           C
ATOM   2353  O   ARG A 303     -17.176 -12.413  47.862  1.00143.56           O
ATOM   2354  N   GLY A 304     -18.447 -10.552  47.691  1.00 32.35           N
ATOM   2355  CA  GLY A 304     -18.029 -10.035  48.961  1.00 32.35           C
ATOM   2356  C   GLY A 304     -18.948 -10.549  50.022  1.00 32.35           C
ATOM   2357  O   GLY A 304     -19.907 -11.270  49.749  1.00 32.35           O
ATOM   2358  N   SER A 305     -18.648 -10.179  51.283  1.00 68.53           N
ATOM   2359  CA  SER A 305     -19.446 -10.563  52.410  1.00 68.53           C
ATOM   2360  CB  SER A 305     -18.790 -10.205  53.756  1.00 68.53           C
ATOM   2361  OG  SER A 305     -18.629  -8.799  53.870  1.00 68.53           O
ATOM   2362  C   SER A 305     -20.753  -9.840  52.320  1.00 68.53           C
ATOM   2363  O   SER A 305     -21.794 -10.361  52.717  1.00 68.53           O
ATOM   2364  N   ASP A 306     -20.715  -8.605  51.783  1.00 68.21           N
ATOM   2365  CA  ASP A 306     -21.880  -7.785  51.629  1.00 68.21           C
ATOM   2366  CB  ASP A 306     -21.563  -6.313  51.284  1.00 68.21           C
ATOM   2367  CG  ASP A 306     -20.742  -6.211  50.008  1.00 68.21           C
ATOM   2368  OD1 ASP A 306     -20.442  -7.269  49.397  1.00 68.21           O
ATOM   2369  OD2 ASP A 306     -20.390  -5.059  49.637  1.00 68.21           O
ATOM   2370  C   ASP A 306     -22.778  -8.407  50.606  1.00 68.21           C
ATOM   2371  O   ASP A 306     -23.985  -8.170  50.603  1.00 68.21           O
ATOM   2372  N   GLY A 307     -22.215  -9.228  49.699  1.00 33.18           N
ATOM   2373  CA  GLY A 307     -23.034  -9.868  48.709  1.00 33.18           C
ATOM   2374  C   GLY A 307     -22.872  -9.141  47.412  1.00 33.18           C
ATOM   2375  O   GLY A 307     -23.515  -9.474  46.418  1.00 33.18           O
ATOM   2376  N   LYS A 308     -21.997  -8.121  47.390  1.00150.95           N
ATOM   2377  CA  LYS A 308     -21.784  -7.360  46.193  1.00150.95           C
ATOM   2378  CB  LYS A 308     -21.521  -5.878  46.525  1.00150.95           C
ATOM   2379  CG  LYS A 308     -21.881  -4.860  45.440  1.00150.95           C
ATOM   2380  CD  LYS A 308     -21.057  -4.930  44.161  1.00150.95           C
ATOM   2381  CE  LYS A 308     -21.418  -3.817  43.176  1.00150.95           C
ATOM   2382  NZ  LYS A 308     -21.099  -2.500  43.770  1.00150.95           N
ATOM   2383  C   LYS A 308     -20.567  -7.943  45.529  1.00150.95           C
ATOM   2384  O   LYS A 308     -19.635  -8.376  46.205  1.00150.95           O
ATOM   2385  N   LEU A 309     -20.551  -7.999  44.179  1.00126.50           N
ATOM   2386  CA  LEU A 309     -19.426  -8.576  43.492  1.00126.50           C
ATOM   2387  CB  LEU A 309     -19.677  -8.986  42.027  1.00126.50           C
ATOM   2388  CG  LEU A 309     -20.791 -10.032  41.829  1.00126.50           C
ATOM   2389  CD1 LEU A 309     -22.185  -9.387  41.870  1.00126.50           C
ATOM   2390  CD2 LEU A 309     -20.551 -10.884  40.576  1.00126.50           C
ATOM   2391  C   LEU A 309     -18.306  -7.585  43.485  1.00126.50           C
ATOM   2392  O   LEU A 309     -18.520  -6.378  43.583  1.00126.50           O
ATOM   2393  N   GLN A 310     -17.058  -8.084  43.412  1.00138.25           N
ATOM   2394  CA  GLN A 310     -15.934  -7.196  43.354  1.00138.25           C
ATOM   2395  CB  GLN A 310     -15.374  -6.851  44.745  1.00138.25           C
ATOM   2396  CG  GLN A 310     -14.888  -8.059  45.543  1.00138.25           C
ATOM   2397  CD  GLN A 310     -14.407  -7.549  46.895  1.00138.25           C
ATOM   2398  OE1 GLN A 310     -13.824  -8.292  47.681  1.00138.25           O
ATOM   2399  NE2 GLN A 310     -14.660  -6.243  47.176  1.00138.25           N
ATOM   2400  C   GLN A 310     -14.862  -7.825  42.512  1.00138.25           C
ATOM   2401  O   GLN A 310     -14.559  -9.011  42.643  1.00138.25           O
ATOM   2402  N   GLU A 311     -14.249  -7.025  41.612  1.00 96.96           N
ATOM   2403  CA  GLU A 311     -13.235  -7.551  40.734  1.00 96.96           C
ATOM   2404  CB  GLU A 311     -13.059  -6.724  39.449  1.00 96.96           C
ATOM   2405  CG  GLU A 311     -11.983  -7.275  38.511  1.00 96.96           C
ATOM   2406  CD  GLU A 311     -11.710  -6.228  37.440  1.00 96.96           C
ATOM   2407  OE1 GLU A 311     -12.676  -5.523  37.043  1.00 96.96           O
ATOM   2408  OE2 GLU A 311     -10.531  -6.114  37.011  1.00 96.96           O
ATOM   2409  C   GLU A 311     -11.904  -7.508  41.432  1.00 96.96           C
ATOM   2410  O   GLU A 311     -11.325  -6.438  41.600  1.00 96.96           O
ATOM   2411  N   VAL A 312     -11.470  -8.659  41.990  1.00118.16           N
ATOM   2412  CA  VAL A 312     -10.192  -8.853  42.632  1.00118.16           C
ATOM   2413  CB  VAL A 312     -10.328  -9.731  43.838  1.00118.16           C
ATOM   2414  CG1 VAL A 312     -11.201  -8.986  44.863  1.00118.16           C
ATOM   2415  CG2 VAL A 312     -10.929 -11.079  43.406  1.00118.16           C
ATOM   2416  C   VAL A 312      -9.084  -9.405  41.762  1.00118.16           C
ATOM   2417  O   VAL A 312      -7.930  -8.994  41.877  1.00118.16           O
ATOM   2418  N   GLY A 313      -9.399 -10.385  40.887  1.00 44.26           N
ATOM   2419  CA  GLY A 313      -8.396 -11.098  40.133  1.00 44.26           C
ATOM   2420  C   GLY A 313      -8.129 -12.380  40.881  1.00 44.26           C
ATOM   2421  O   GLY A 313      -8.252 -12.423  42.105  1.00 44.26           O
ATOM   2422  N   GLN A 314      -7.749 -13.465  40.167  1.00 58.26           N
ATOM   2423  CA  GLN A 314      -7.530 -14.724  40.830  1.00 58.26           C
ATOM   2424  CB  GLN A 314      -8.768 -15.636  40.784  1.00 58.26           C
ATOM   2425  CG  GLN A 314      -8.592 -16.969  41.510  1.00 58.26           C
ATOM   2426  CD  GLN A 314      -9.893 -17.747  41.370  1.00 58.26           C
ATOM   2427  OE1 GLN A 314     -10.218 -18.245  40.293  1.00 58.26           O
ATOM   2428  NE2 GLN A 314     -10.661 -17.855  42.486  1.00 58.26           N
ATOM   2429  C   GLN A 314      -6.419 -15.459  40.143  1.00 58.26           C
ATOM   2430  O   GLN A 314      -6.215 -15.319  38.938  1.00 58.26           O
ATOM   2431  N   VAL A 315      -5.653 -16.257  40.917  1.00 43.75           N
ATOM   2432  CA  VAL A 315      -4.610 -17.072  40.359  1.00 43.75           C
ATOM   2433  CB  VAL A 315      -3.244 -16.737  40.887  1.00 43.75           C
ATOM   2434  CG1 VAL A 315      -2.234 -17.750  40.323  1.00 43.75           C
ATOM   2435  CG2 VAL A 315      -2.925 -15.277  40.524  1.00 43.75           C
ATOM   2436  C   VAL A 315      -4.904 -18.488  40.752  1.00 43.75           C
ATOM   2437  O   VAL A 315      -5.189 -18.774  41.914  1.00 43.75           O
ATOM   2438  N   SER A 316      -4.842 -19.423  39.782  1.00 52.50           N
ATOM   2439  CA  SER A 316      -5.113 -20.794  40.112  1.00 52.50           C
ATOM   2440  CB  SER A 316      -5.968 -21.536  39.072  1.00 52.50           C
ATOM   2441  OG  SER A 316      -5.218 -21.751  37.887  1.00 52.50           O
ATOM   2442  C   SER A 316      -3.800 -21.502  40.180  1.00 52.50           C
ATOM   2443  O   SER A 316      -2.953 -21.352  39.299  1.00 52.50           O
ATOM   2444  N   VAL A 317      -3.600 -22.296  41.251  1.00 51.45           N
ATOM   2445  CA  VAL A 317      -2.362 -22.998  41.417  1.00 51.45           C
ATOM   2446  CB  VAL A 317      -1.741 -22.763  42.765  1.00 51.45           C
ATOM   2447  CG1 VAL A 317      -0.433 -23.563  42.863  1.00 51.45           C
ATOM   2448  CG2 VAL A 317      -1.561 -21.248  42.963  1.00 51.45           C
ATOM   2449  C   VAL A 317      -2.649 -24.461  41.301  1.00 51.45           C
ATOM   2450  O   VAL A 317      -3.443 -25.008  42.064  1.00 51.45           O
ATOM   2451  N   SER A 318      -1.989 -25.139  40.340  1.00101.58           N
ATOM   2452  CA  SER A 318      -2.238 -26.540  40.150  1.00101.58           C
ATOM   2453  CB  SER A 318      -2.694 -26.894  38.723  1.00101.58           C
ATOM   2454  OG  SER A 318      -3.921 -26.253  38.413  1.00101.58           O
ATOM   2455  C   SER A 318      -0.945 -27.264  40.345  1.00101.58           C
ATOM   2456  O   SER A 318       0.049 -26.960  39.690  1.00101.58           O
ATOM   2457  N   LEU A 319      -0.942 -28.277  41.234  1.00 64.29           N
ATOM   2458  CA  LEU A 319       0.247 -29.030  41.514  1.00 64.29           C
ATOM   2459  CB  LEU A 319       0.305 -29.547  42.962  1.00 64.29           C
ATOM   2460  CG  LEU A 319       0.417 -28.437  44.023  1.00 64.29           C
ATOM   2461  CD1 LEU A 319       0.469 -29.022  45.441  1.00 64.29           C
ATOM   2462  CD2 LEU A 319       1.611 -27.514  43.740  1.00 64.29           C
ATOM   2463  C   LEU A 319       0.241 -30.233  40.630  1.00 64.29           C
ATOM   2464  O   LEU A 319      -0.768 -30.929  40.521  1.00 64.29           O
ATOM   2465  N   GLN A 320       1.385 -30.503  39.966  1.00 79.26           N
ATOM   2466  CA  GLN A 320       1.478 -31.634  39.087  1.00 79.26           C
ATOM   2467  CB  GLN A 320       2.592 -31.508  38.031  1.00 79.26           C
ATOM   2468  CG  GLN A 320       2.679 -32.721  37.100  1.00 79.26           C
ATOM   2469  CD  GLN A 320       3.807 -32.509  36.095  1.00 79.26           C
ATOM   2470  OE1 GLN A 320       4.230 -33.443  35.418  1.00 79.26           O
ATOM   2471  NE2 GLN A 320       4.317 -31.254  35.992  1.00 79.26           N
ATOM   2472  C   GLN A 320       1.778 -32.852  39.901  1.00 79.26           C
ATOM   2473  O   GLN A 320       2.526 -32.796  40.876  1.00 79.26           O
ATOM   2474  N   ARG A 321       1.185 -33.995  39.503  1.00 95.12           N
ATOM   2475  CA  ARG A 321       1.409 -35.230  40.195  1.00 95.12           C
ATOM   2476  CB  ARG A 321       0.151 -35.778  40.889  1.00 95.12           C
ATOM   2477  CG  ARG A 321      -0.362 -34.862  42.003  1.00 95.12           C
ATOM   2478  CD  ARG A 321       0.623 -34.707  43.164  1.00 95.12           C
ATOM   2479  NE  ARG A 321       0.003 -33.795  44.166  1.00 95.12           N
ATOM   2480  CZ  ARG A 321       0.710 -33.419  45.272  1.00 95.12           C
ATOM   2481  NH1 ARG A 321       1.984 -33.874  45.454  1.00 95.12           N
ATOM   2482  NH2 ARG A 321       0.144 -32.587  46.195  1.00 95.12           N
ATOM   2483  C   ARG A 321       1.855 -36.237  39.177  1.00 95.12           C
ATOM   2484  O   ARG A 321       1.593 -36.094  37.984  1.00 95.12           O
ATOM   2485  N   ALA A 322       2.545 -37.295  39.644  1.00 34.04           N
ATOM   2486  CA  ALA A 322       3.098 -38.322  38.805  1.00 34.04           C
ATOM   2487  CB  ALA A 322       3.860 -39.394  39.603  1.00 34.04           C
ATOM   2488  C   ALA A 322       1.987 -39.007  38.071  1.00 34.04           C
ATOM   2489  O   ALA A 322       2.145 -39.408  36.919  1.00 34.04           O
ATOM   2490  N   VAL A 323       0.825 -39.147  38.731  1.00 96.08           N
ATOM   2491  CA  VAL A 323      -0.313 -39.831  38.186  1.00 96.08           C
ATOM   2492  CB  VAL A 323      -1.494 -39.823  39.112  1.00 96.08           C
ATOM   2493  CG1 VAL A 323      -1.944 -38.366  39.316  1.00 96.08           C
ATOM   2494  CG2 VAL A 323      -2.585 -40.732  38.523  1.00 96.08           C
ATOM   2495  C   VAL A 323      -0.722 -39.148  36.919  1.00 96.08           C
ATOM   2496  O   VAL A 323      -1.274 -39.781  36.020  1.00 96.08           O
ATOM   2497  N   GLY A 324      -0.473 -37.831  36.810  1.00 28.69           N
ATOM   2498  CA  GLY A 324      -0.859 -37.125  35.623  1.00 28.69           C
ATOM   2499  C   GLY A 324      -1.963 -36.188  35.986  1.00 28.69           C
ATOM   2500  O   GLY A 324      -2.331 -35.316  35.200  1.00 28.69           O
ATOM   2501  N   ASP A 325      -2.521 -36.347  37.200  1.00 38.24           N
ATOM   2502  CA  ASP A 325      -3.584 -35.491  37.641  1.00 38.24           C
ATOM   2503  CB  ASP A 325      -4.430 -36.115  38.763  1.00 38.24           C
ATOM   2504  CG  ASP A 325      -5.168 -37.309  38.175  1.00 38.24           C
ATOM   2505  OD1 ASP A 325      -5.769 -37.156  37.078  1.00 38.24           O
ATOM   2506  OD2 ASP A 325      -5.126 -38.397  38.810  1.00 38.24           O
ATOM   2507  C   ASP A 325      -2.985 -34.227  38.176  1.00 38.24           C
ATOM   2508  O   ASP A 325      -1.772 -34.125  38.352  1.00 38.24           O
ATOM   2509  N   PHE A 326      -3.839 -33.210  38.421  1.00 64.98           N
ATOM   2510  CA  PHE A 326      -3.383 -31.960  38.965  1.00 64.98           C
ATOM   2511  CB  PHE A 326      -3.545 -30.765  38.003  1.00 64.98           C
ATOM   2512  CG  PHE A 326      -2.573 -30.875  36.877  1.00 64.98           C
ATOM   2513  CD1 PHE A 326      -2.830 -31.682  35.793  1.00 64.98           C
ATOM   2514  CD2 PHE A 326      -1.404 -30.149  36.902  1.00 64.98           C
ATOM   2515  CE1 PHE A 326      -1.929 -31.770  34.757  1.00 64.98           C
ATOM   2516  CE2 PHE A 326      -0.500 -30.233  35.869  1.00 64.98           C
ATOM   2517  CZ  PHE A 326      -0.761 -31.046  34.793  1.00 64.98           C
ATOM   2518  C   PHE A 326      -4.225 -31.630  40.163  1.00 64.98           C
ATOM   2519  O   PHE A 326      -5.433 -31.864  40.165  1.00 64.98           O
ATOM   2520  N   GLN A 327      -3.598 -31.078  41.226  1.00107.60           N
ATOM   2521  CA  GLN A 327      -4.348 -30.651  42.378  1.00107.60           C
ATOM   2522  CB  GLN A 327      -3.686 -30.957  43.732  1.00107.60           C
ATOM   2523  CG  GLN A 327      -3.619 -32.440  44.088  1.00107.60           C
ATOM   2524  CD  GLN A 327      -2.998 -32.536  45.474  1.00107.60           C
ATOM   2525  OE1 GLN A 327      -2.398 -33.548  45.834  1.00107.60           O
ATOM   2526  NE2 GLN A 327      -3.147 -31.450  46.279  1.00107.60           N
ATOM   2527  C   GLN A 327      -4.436 -29.163  42.282  1.00107.60           C
ATOM   2528  O   GLN A 327      -3.419 -28.473  42.325  1.00107.60           O
ATOM   2529  N   THR A 328      -5.667 -28.619  42.185  1.00 50.76           N
ATOM   2530  CA  THR A 328      -5.776 -27.205  41.963  1.00 50.76           C
ATOM   2531  CB  THR A 328      -6.593 -26.867  40.749  1.00 50.76           C
ATOM   2532  OG1 THR A 328      -6.026 -27.469  39.595  1.00 50.76           O
ATOM   2533  CG2 THR A 328      -6.626 -25.339  40.584  1.00 50.76           C
ATOM   2534  C   THR A 328      -6.423 -26.520  43.129  1.00 50.76           C
ATOM   2535  O   THR A 328      -7.355 -27.036  43.744  1.00 50.76           O
ATOM   2536  N   THR A 329      -5.905 -25.313  43.454  1.00118.84           N
ATOM   2537  CA  THR A 329      -6.424 -24.459  44.488  1.00118.84           C
ATOM   2538  CB  THR A 329      -5.518 -24.309  45.677  1.00118.84           C
ATOM   2539  OG1 THR A 329      -4.291 -23.710  45.288  1.00118.84           O
ATOM   2540  CG2 THR A 329      -5.263 -25.691  46.294  1.00118.84           C
ATOM   2541  C   THR A 329      -6.543 -23.093  43.882  1.00118.84           C
ATOM   2542  O   THR A 329      -6.052 -22.855  42.779  1.00118.84           O
ATOM   2543  N   LYS A 330      -7.210 -22.152  44.585  1.00103.66           N
ATOM   2544  CA  LYS A 330      -7.402 -20.840  44.025  1.00103.66           C
ATOM   2545  CB  LYS A 330      -8.885 -20.503  43.790  1.00103.66           C
ATOM   2546  CG  LYS A 330      -9.615 -21.424  42.806  1.00103.66           C
ATOM   2547  CD  LYS A 330      -9.129 -21.336  41.358  1.00103.66           C
ATOM   2548  CE  LYS A 330      -9.891 -22.273  40.417  1.00103.66           C
ATOM   2549  NZ  LYS A 330      -9.518 -22.004  39.011  1.00103.66           N
ATOM   2550  C   LYS A 330      -6.901 -19.805  44.993  1.00103.66           C
ATOM   2551  O   LYS A 330      -7.113 -19.912  46.199  1.00103.66           O
ATOM   2552  N   LEU A 331      -6.226 -18.758  44.468  1.00 66.99           N
ATOM   2553  CA  LEU A 331      -5.713 -17.686  45.279  1.00 66.99           C
ATOM   2554  CB  LEU A 331      -4.186 -17.545  45.131  1.00 66.99           C
ATOM   2555  CG  LEU A 331      -3.537 -16.425  45.961  1.00 66.99           C
ATOM   2556  CD1 LEU A 331      -3.679 -16.687  47.468  1.00 66.99           C
ATOM   2557  CD2 LEU A 331      -2.072 -16.220  45.547  1.00 66.99           C
ATOM   2558  C   LEU A 331      -6.359 -16.421  44.786  1.00 66.99           C
ATOM   2559  O   LEU A 331      -6.197 -16.048  43.626  1.00 66.99           O
ATOM   2560  N   ASN A 332      -7.114 -15.723  45.663  1.00 56.21           N
ATOM   2561  CA  ASN A 332      -7.835 -14.540  45.271  1.00 56.21           C
ATOM   2562  CB  ASN A 332      -9.209 -14.406  45.953  1.00 56.21           C
ATOM   2563  CG  ASN A 332     -10.120 -15.497  45.408  1.00 56.21           C
ATOM   2564  OD1 ASN A 332      -9.868 -16.060  44.344  1.00 56.21           O
ATOM   2565  ND2 ASN A 332     -11.218 -15.799  46.152  1.00 56.21           N
ATOM   2566  C   ASN A 332      -7.052 -13.309  45.616  1.00 56.21           C
ATOM   2567  O   ASN A 332      -6.217 -13.314  46.519  1.00 56.21           O
ATOM   2568  N   GLY A 333      -7.332 -12.211  44.880  1.00 46.14           N
ATOM   2569  CA  GLY A 333      -6.672 -10.951  45.060  1.00 46.14           C
ATOM   2570  C   GLY A 333      -7.220 -10.247  46.262  1.00 46.14           C
ATOM   2571  O   GLY A 333      -8.288 -10.574  46.776  1.00 46.14           O
ATOM   2572  N   PHE A 334      -6.404  -9.315  46.785  1.00101.14           N
ATOM   2573  CA  PHE A 334      -6.668  -8.503  47.940  1.00101.14           C
ATOM   2574  CB  PHE A 334      -5.351  -8.072  48.598  1.00101.14           C
ATOM   2575  CG  PHE A 334      -4.610  -9.344  48.821  1.00101.14           C
ATOM   2576  CD1 PHE A 334      -4.849 -10.124  49.928  1.00101.14           C
ATOM   2577  CD2 PHE A 334      -3.677  -9.762  47.899  1.00101.14           C
ATOM   2578  CE1 PHE A 334      -4.159 -11.299  50.114  1.00101.14           C
ATOM   2579  CE2 PHE A 334      -2.985 -10.935  48.079  1.00101.14           C
ATOM   2580  CZ  PHE A 334      -3.226 -11.706  49.190  1.00101.14           C
ATOM   2581  C   PHE A 334      -7.471  -7.258  47.673  1.00101.14           C
ATOM   2582  O   PHE A 334      -8.295  -6.868  48.500  1.00101.14           O
ATOM   2583  N   GLU A 335      -7.231  -6.569  46.533  1.00 56.55           N
ATOM   2584  CA  GLU A 335      -7.839  -5.274  46.364  1.00 56.55           C
ATOM   2585  CB  GLU A 335      -6.812  -4.135  46.310  1.00 56.55           C
ATOM   2586  CG  GLU A 335      -6.108  -3.913  47.649  1.00 56.55           C
ATOM   2587  CD  GLU A 335      -4.995  -2.911  47.415  1.00 56.55           C
ATOM   2588  OE1 GLU A 335      -4.581  -2.773  46.234  1.00 56.55           O
ATOM   2589  OE2 GLU A 335      -4.542  -2.274  48.403  1.00 56.55           O
ATOM   2590  C   GLU A 335      -8.654  -5.220  45.112  1.00 56.55           C
ATOM   2591  O   GLU A 335      -8.372  -5.907  44.132  1.00 56.55           O
ATOM   2592  N   VAL A 336      -9.699  -4.365  45.126  1.00 56.77           N
ATOM   2593  CA  VAL A 336     -10.611  -4.265  44.022  1.00 56.77           C
ATOM   2594  CB  VAL A 336     -11.902  -3.595  44.388  1.00 56.77           C
ATOM   2595  CG1 VAL A 336     -12.785  -3.502  43.132  1.00 56.77           C
ATOM   2596  CG2 VAL A 336     -12.539  -4.376  45.549  1.00 56.77           C
ATOM   2597  C   VAL A 336      -9.986  -3.484  42.903  1.00 56.77           C
ATOM   2598  O   VAL A 336      -9.377  -2.437  43.114  1.00 56.77           O
ATOM   2599  N   PHE A 337     -10.151  -4.005  41.669  1.00 96.29           N
ATOM   2600  CA  PHE A 337      -9.689  -3.443  40.427  1.00 96.29           C
ATOM   2601  CB  PHE A 337     -10.167  -1.997  40.191  1.00 96.29           C
ATOM   2602  CG  PHE A 337     -11.640  -2.005  39.953  1.00 96.29           C
ATOM   2603  CD1 PHE A 337     -12.145  -2.428  38.747  1.00 96.29           C
ATOM   2604  CD2 PHE A 337     -12.519  -1.568  40.918  1.00 96.29           C
ATOM   2605  CE1 PHE A 337     -13.500  -2.433  38.516  1.00 96.29           C
ATOM   2606  CE2 PHE A 337     -13.877  -1.570  40.691  1.00 96.29           C
ATOM   2607  CZ  PHE A 337     -14.372  -2.005  39.487  1.00 96.29           C
ATOM   2608  C   PHE A 337      -8.187  -3.437  40.357  1.00 96.29           C
ATOM   2609  O   PHE A 337      -7.609  -2.825  39.461  1.00 96.29           O
ATOM   2610  N   ALA A 338      -7.521  -4.141  41.289  1.00 63.36           N
ATOM   2611  CA  ALA A 338      -6.088  -4.269  41.355  1.00 63.36           C
ATOM   2612  CB  ALA A 338      -5.612  -4.935  42.657  1.00 63.36           C
ATOM   2613  C   ALA A 338      -5.580  -5.099  40.210  1.00 63.36           C
ATOM   2614  O   ALA A 338      -4.445  -4.944  39.763  1.00 63.36           O
ATOM   2615  N   ARG A 339      -6.419  -6.040  39.742  1.00232.68           N
ATOM   2616  CA  ARG A 339      -6.119  -7.030  38.744  1.00232.68           C
ATOM   2617  CB  ARG A 339      -6.163  -6.597  37.259  1.00232.68           C
ATOM   2618  CG  ARG A 339      -5.303  -5.428  36.802  1.00232.68           C
ATOM   2619  CD  ARG A 339      -5.467  -5.162  35.299  1.00232.68           C
ATOM   2620  NE  ARG A 339      -6.851  -4.660  35.047  1.00232.68           N
ATOM   2621  CZ  ARG A 339      -7.205  -4.252  33.792  1.00232.68           C
ATOM   2622  NH1 ARG A 339      -6.313  -4.358  32.764  1.00232.68           N
ATOM   2623  NH2 ARG A 339      -8.444  -3.726  33.562  1.00232.68           N
ATOM   2624  C   ARG A 339      -4.936  -7.865  39.111  1.00232.68           C
ATOM   2625  O   ARG A 339      -3.947  -7.988  38.390  1.00232.68           O
ATOM   2626  N   PHE A 340      -5.066  -8.488  40.294  1.00 88.35           N
ATOM   2627  CA  PHE A 340      -4.128  -9.415  40.844  1.00 88.35           C
ATOM   2628  CB  PHE A 340      -4.610  -9.899  42.227  1.00 88.35           C
ATOM   2629  CG  PHE A 340      -3.668 -10.868  42.853  1.00 88.35           C
ATOM   2630  CD1 PHE A 340      -2.559 -10.435  43.543  1.00 88.35           C
ATOM   2631  CD2 PHE A 340      -3.917 -12.219  42.772  1.00 88.35           C
ATOM   2632  CE1 PHE A 340      -1.703 -11.338  44.128  1.00 88.35           C
ATOM   2633  CE2 PHE A 340      -3.064 -13.126  43.356  1.00 88.35           C
ATOM   2634  CZ  PHE A 340      -1.954 -12.685  44.035  1.00 88.35           C
ATOM   2635  C   PHE A 340      -4.052 -10.588  39.910  1.00 88.35           C
ATOM   2636  O   PHE A 340      -5.074 -11.103  39.458  1.00 88.35           O
ATOM   2637  N   GLY A 341      -2.818 -11.046  39.610  1.00 35.59           N
ATOM   2638  CA  GLY A 341      -2.640 -12.181  38.744  1.00 35.59           C
ATOM   2639  C   GLY A 341      -2.308 -11.744  37.349  1.00 35.59           C
ATOM   2640  O   GLY A 341      -2.233 -12.565  36.437  1.00 35.59           O
ATOM   2641  N   SER A 342      -2.105 -10.433  37.147  1.00100.16           N
ATOM   2642  CA  SER A 342      -1.783  -9.883  35.861  1.00100.16           C
ATOM   2643  CB  SER A 342      -1.782  -8.349  35.933  1.00100.16           C
ATOM   2644  OG  SER A 342      -1.467  -7.787  34.674  1.00100.16           O
ATOM   2645  C   SER A 342      -0.415 -10.351  35.444  1.00100.16           C
ATOM   2646  O   SER A 342      -0.143 -10.512  34.255  1.00100.16           O
ATOM   2647  N   ALA A 343       0.502 -10.560  36.408  1.00 42.45           N
ATOM   2648  CA  ALA A 343       1.819 -11.007  36.043  1.00 42.45           C
ATOM   2649  CB  ALA A 343       2.866  -9.879  36.017  1.00 42.45           C
ATOM   2650  C   ALA A 343       2.274 -11.995  37.071  1.00 42.45           C
ATOM   2651  O   ALA A 343       2.061 -11.802  38.267  1.00 42.45           O
ATOM   2652  N   ILE A 344       2.918 -13.091  36.616  1.00 50.68           N
ATOM   2653  CA  ILE A 344       3.401 -14.095  37.520  1.00 50.68           C
ATOM   2654  CB  ILE A 344       2.625 -15.378  37.426  1.00 50.68           C
ATOM   2655  CG1 ILE A 344       1.148 -15.129  37.779  1.00 50.68           C
ATOM   2656  CG2 ILE A 344       3.298 -16.423  38.329  1.00 50.68           C
ATOM   2657  CD1 ILE A 344       0.232 -16.304  37.440  1.00 50.68           C
ATOM   2658  C   ILE A 344       4.826 -14.389  37.155  1.00 50.68           C
ATOM   2659  O   ILE A 344       5.135 -14.620  35.987  1.00 50.68           O
ATOM   2660  N   ALA A 345       5.747 -14.375  38.145  1.00 56.11           N
ATOM   2661  CA  ALA A 345       7.117 -14.665  37.815  1.00 56.11           C
ATOM   2662  CB  ALA A 345       7.999 -13.406  37.732  1.00 56.11           C
ATOM   2663  C   ALA A 345       7.715 -15.552  38.869  1.00 56.11           C
ATOM   2664  O   ALA A 345       7.687 -15.226  40.056  1.00 56.11           O
ATOM   2665  N   PRO A 346       8.273 -16.666  38.451  1.00 85.52           N
ATOM   2666  CA  PRO A 346       8.928 -17.549  39.380  1.00 85.52           C
ATOM   2667  CD  PRO A 346       7.722 -17.390  37.317  1.00 85.52           C
ATOM   2668  CB  PRO A 346       9.152 -18.859  38.631  1.00 85.52           C
ATOM   2669  CG  PRO A 346       8.011 -18.876  37.596  1.00 85.52           C
ATOM   2670  C   PRO A 346      10.178 -16.896  39.886  1.00 85.52           C
ATOM   2671  O   PRO A 346      10.940 -16.355  39.087  1.00 85.52           O
ATOM   2672  N   LEU A 347      10.348 -16.874  41.218  1.00101.28           N
ATOM   2673  CA  LEU A 347      11.457 -16.309  41.937  1.00101.28           C
ATOM   2674  CB  LEU A 347      11.053 -15.850  43.346  1.00101.28           C
ATOM   2675  CG  LEU A 347       9.976 -14.748  43.312  1.00101.28           C
ATOM   2676  CD1 LEU A 347       9.633 -14.248  44.724  1.00101.28           C
ATOM   2677  CD2 LEU A 347      10.370 -13.613  42.353  1.00101.28           C
ATOM   2678  C   LEU A 347      12.623 -17.236  42.057  1.00101.28           C
ATOM   2679  O   LEU A 347      13.738 -16.808  42.354  1.00101.28           O
ATOM   2680  N   GLY A 348      12.388 -18.550  41.917  1.00 35.68           N
ATOM   2681  CA  GLY A 348      13.437 -19.465  42.244  1.00 35.68           C
ATOM   2682  C   GLY A 348      13.300 -19.610  43.725  1.00 35.68           C
ATOM   2683  O   GLY A 348      12.240 -19.323  44.277  1.00 35.68           O
ATOM   2684  N   ASP A 349      14.360 -20.059  44.418  1.00 61.19           N
ATOM   2685  CA  ASP A 349      14.252 -20.211  45.842  1.00 61.19           C
ATOM   2686  CB  ASP A 349      15.121 -21.366  46.359  1.00 61.19           C
ATOM   2687  CG  ASP A 349      14.744 -21.671  47.796  1.00 61.19           C
ATOM   2688  OD1 ASP A 349      13.842 -20.982  48.343  1.00 61.19           O
ATOM   2689  OD2 ASP A 349      15.364 -22.607  48.367  1.00 61.19           O
ATOM   2690  C   ASP A 349      14.759 -18.937  46.452  1.00 61.19           C
ATOM   2691  O   ASP A 349      15.939 -18.813  46.774  1.00 61.19           O
ATOM   2692  N   LEU A 350      13.850 -17.966  46.665  1.00 87.23           N
ATOM   2693  CA  LEU A 350      14.204 -16.649  47.108  1.00 87.23           C
ATOM   2694  CB  LEU A 350      12.960 -15.746  47.196  1.00 87.23           C
ATOM   2695  CG  LEU A 350      13.250 -14.263  47.483  1.00 87.23           C
ATOM   2696  CD1 LEU A 350      14.057 -13.627  46.338  1.00 87.23           C
ATOM   2697  CD2 LEU A 350      11.951 -13.496  47.784  1.00 87.23           C
ATOM   2698  C   LEU A 350      14.863 -16.701  48.461  1.00 87.23           C
ATOM   2699  O   LEU A 350      15.877 -16.044  48.688  1.00 87.23           O
ATOM   2700  N   ASP A 351      14.254 -17.433  49.412  1.00137.67           N
ATOM   2701  CA  ASP A 351      14.732 -17.629  50.757  1.00137.67           C
ATOM   2702  CB  ASP A 351      13.617 -17.688  51.825  1.00137.67           C
ATOM   2703  CG  ASP A 351      12.604 -18.770  51.499  1.00137.67           C
ATOM   2704  OD1 ASP A 351      12.570 -19.227  50.326  1.00137.67           O
ATOM   2705  OD2 ASP A 351      11.830 -19.138  52.424  1.00137.67           O
ATOM   2706  C   ASP A 351      15.710 -18.770  50.916  1.00137.67           C
ATOM   2707  O   ASP A 351      16.250 -18.962  52.003  1.00137.67           O
ATOM   2708  N   GLN A 352      15.906 -19.613  49.881  1.00 88.02           N
ATOM   2709  CA  GLN A 352      16.814 -20.737  49.950  1.00 88.02           C
ATOM   2710  CB  GLN A 352      18.269 -20.324  50.240  1.00 88.02           C
ATOM   2711  CG  GLN A 352      18.935 -19.553  49.096  1.00 88.02           C
ATOM   2712  CD  GLN A 352      19.263 -20.539  47.982  1.00 88.02           C
ATOM   2713  OE1 GLN A 352      19.799 -21.618  48.229  1.00 88.02           O
ATOM   2714  NE2 GLN A 352      18.931 -20.164  46.718  1.00 88.02           N
ATOM   2715  C   GLN A 352      16.389 -21.734  50.997  1.00 88.02           C
ATOM   2716  O   GLN A 352      17.229 -22.330  51.671  1.00 88.02           O
ATOM   2717  N   ASP A 353      15.063 -21.902  51.179  1.00 99.42           N
ATOM   2718  CA  ASP A 353      14.457 -22.868  52.063  1.00 99.42           C
ATOM   2719  CB  ASP A 353      13.059 -22.462  52.575  1.00 99.42           C
ATOM   2720  CG  ASP A 353      12.082 -22.330  51.421  1.00 99.42           C
ATOM   2721  OD1 ASP A 353      12.517 -22.466  50.247  1.00 99.42           O
ATOM   2722  OD2 ASP A 353      10.880 -22.080  51.704  1.00 99.42           O
ATOM   2723  C   ASP A 353      14.402 -24.244  51.458  1.00 99.42           C
ATOM   2724  O   ASP A 353      14.179 -25.227  52.163  1.00 99.42           O
ATOM   2725  N   GLY A 354      14.554 -24.364  50.127  1.00 39.26           N
ATOM   2726  CA  GLY A 354      14.453 -25.658  49.512  1.00 39.26           C
ATOM   2727  C   GLY A 354      13.188 -25.705  48.714  1.00 39.26           C
ATOM   2728  O   GLY A 354      12.939 -26.677  48.001  1.00 39.26           O
ATOM   2729  N   PHE A 355      12.339 -24.661  48.821  1.00 63.22           N
ATOM   2730  CA  PHE A 355      11.139 -24.653  48.031  1.00 63.22           C
ATOM   2731  CB  PHE A 355       9.845 -24.714  48.860  1.00 63.22           C
ATOM   2732  CG  PHE A 355       9.847 -26.007  49.601  1.00 63.22           C
ATOM   2733  CD1 PHE A 355       9.528 -27.177  48.957  1.00 63.22           C
ATOM   2734  CD2 PHE A 355      10.192 -26.059  50.932  1.00 63.22           C
ATOM   2735  CE1 PHE A 355       9.533 -28.374  49.632  1.00 63.22           C
ATOM   2736  CE2 PHE A 355      10.198 -27.254  51.614  1.00 63.22           C
ATOM   2737  CZ  PHE A 355       9.866 -28.416  50.963  1.00 63.22           C
ATOM   2738  C   PHE A 355      11.107 -23.371  47.250  1.00 63.22           C
ATOM   2739  O   PHE A 355      11.398 -22.301  47.779  1.00 63.22           O
ATOM   2740  N   ASN A 356      10.724 -23.449  45.960  1.00 40.66           N
ATOM   2741  CA  ASN A 356      10.706 -22.292  45.110  1.00 40.66           C
ATOM   2742  CB  ASN A 356      10.508 -22.624  43.621  1.00 40.66           C
ATOM   2743  CG  ASN A 356      11.765 -23.329  43.130  1.00 40.66           C
ATOM   2744  OD1 ASN A 356      12.877 -23.003  43.543  1.00 40.66           O
ATOM   2745  ND2 ASN A 356      11.586 -24.327  42.223  1.00 40.66           N
ATOM   2746  C   ASN A 356       9.590 -21.385  45.527  1.00 40.66           C
ATOM   2747  O   ASN A 356       8.578 -21.824  46.073  1.00 40.66           O
ATOM   2748  N   ASP A 357       9.778 -20.070  45.285  1.00 72.66           N
ATOM   2749  CA  ASP A 357       8.820 -19.068  45.660  1.00 72.66           C
ATOM   2750  CB  ASP A 357       9.428 -18.010  46.592  1.00 72.66           C
ATOM   2751  CG  ASP A 357       9.885 -18.742  47.846  1.00 72.66           C
ATOM   2752  OD1 ASP A 357       9.127 -19.619  48.338  1.00 72.66           O
ATOM   2753  OD2 ASP A 357      11.016 -18.449  48.317  1.00 72.66           O
ATOM   2754  C   ASP A 357       8.359 -18.373  44.411  1.00 72.66           C
ATOM   2755  O   ASP A 357       8.980 -18.499  43.356  1.00 72.66           O
ATOM   2756  N   ILE A 358       7.232 -17.633  44.490  1.00107.83           N
ATOM   2757  CA  ILE A 358       6.717 -16.999  43.307  1.00107.83           C
ATOM   2758  CB  ILE A 358       5.609 -17.800  42.683  1.00107.83           C
ATOM   2759  CG1 ILE A 358       5.314 -17.317  41.255  1.00107.83           C
ATOM   2760  CG2 ILE A 358       4.399 -17.766  43.631  1.00107.83           C
ATOM   2761  CD1 ILE A 358       4.476 -18.312  40.454  1.00107.83           C
ATOM   2762  C   ILE A 358       6.189 -15.630  43.632  1.00107.83           C
ATOM   2763  O   ILE A 358       5.757 -15.360  44.752  1.00107.83           O
ATOM   2764  N   ALA A 359       6.225 -14.713  42.638  1.00 40.53           N
ATOM   2765  CA  ALA A 359       5.711 -13.386  42.843  1.00 40.53           C
ATOM   2766  CB  ALA A 359       6.721 -12.276  42.508  1.00 40.53           C
ATOM   2767  C   ALA A 359       4.521 -13.201  41.949  1.00 40.53           C
ATOM   2768  O   ALA A 359       4.508 -13.655  40.805  1.00 40.53           O
ATOM   2769  N   ILE A 360       3.465 -12.549  42.479  1.00 57.39           N
ATOM   2770  CA  ILE A 360       2.283 -12.279  41.709  1.00 57.39           C
ATOM   2771  CB  ILE A 360       1.087 -13.049  42.186  1.00 57.39           C
ATOM   2772  CG1 ILE A 360       1.369 -14.559  42.093  1.00 57.39           C
ATOM   2773  CG2 ILE A 360      -0.128 -12.603  41.356  1.00 57.39           C
ATOM   2774  CD1 ILE A 360       0.357 -15.427  42.840  1.00 57.39           C
ATOM   2775  C   ILE A 360       1.994 -10.817  41.853  1.00 57.39           C
ATOM   2776  O   ILE A 360       1.986 -10.281  42.960  1.00 57.39           O
ATOM   2777  N   ALA A 361       1.719 -10.126  40.729  1.00 60.65           N
ATOM   2778  CA  ALA A 361       1.560  -8.703  40.811  1.00 60.65           C
ATOM   2779  CB  ALA A 361       2.410  -7.936  39.783  1.00 60.65           C
ATOM   2780  C   ALA A 361       0.135  -8.291  40.603  1.00 60.65           C
ATOM   2781  O   ALA A 361      -0.659  -8.994  39.976  1.00 60.65           O
ATOM   2782  N   ALA A 362      -0.228  -7.150  41.232  1.00 80.34           N
ATOM   2783  CA  ALA A 362      -1.484  -6.490  41.007  1.00 80.34           C
ATOM   2784  CB  ALA A 362      -2.379  -6.448  42.259  1.00 80.34           C
ATOM   2785  C   ALA A 362      -1.101  -5.073  40.685  1.00 80.34           C
ATOM   2786  O   ALA A 362      -1.017  -4.228  41.574  1.00 80.34           O
ATOM   2787  N   PRO A 363      -0.956  -4.776  39.419  1.00101.27           N
ATOM   2788  CA  PRO A 363      -0.403  -3.513  38.989  1.00101.27           C
ATOM   2789  CD  PRO A 363      -0.788  -5.819  38.420  1.00101.27           C
ATOM   2790  CB  PRO A 363      -0.196  -3.654  37.482  1.00101.27           C
ATOM   2791  CG  PRO A 363       0.010  -5.167  37.279  1.00101.27           C
ATOM   2792  C   PRO A 363      -1.170  -2.282  39.370  1.00101.27           C
ATOM   2793  O   PRO A 363      -0.591  -1.198  39.384  1.00101.27           O
ATOM   2794  N   TYR A 364      -2.489  -2.411  39.525  1.00150.93           N
ATOM   2795  CA  TYR A 364      -3.424  -1.384  39.885  1.00150.93           C
ATOM   2796  CB  TYR A 364      -4.756  -1.541  39.146  1.00150.93           C
ATOM   2797  CG  TYR A 364      -4.308  -1.428  37.729  1.00150.93           C
ATOM   2798  CD1 TYR A 364      -4.001  -0.204  37.180  1.00150.93           C
ATOM   2799  CD2 TYR A 364      -4.167  -2.556  36.954  1.00150.93           C
ATOM   2800  CE1 TYR A 364      -3.572  -0.106  35.877  1.00150.93           C
ATOM   2801  CE2 TYR A 364      -3.739  -2.465  35.651  1.00150.93           C
ATOM   2802  CZ  TYR A 364      -3.442  -1.239  35.110  1.00150.93           C
ATOM   2803  OH  TYR A 364      -3.001  -1.149  33.772  1.00150.93           O
ATOM   2804  C   TYR A 364      -3.630  -1.177  41.362  1.00150.93           C
ATOM   2805  O   TYR A 364      -4.372  -0.276  41.747  1.00150.93           O
ATOM   2806  N   GLY A 365      -3.153  -2.093  42.227  1.00 42.96           N
ATOM   2807  CA  GLY A 365      -3.480  -1.987  43.628  1.00 42.96           C
ATOM   2808  C   GLY A 365      -2.651  -0.964  44.350  1.00 42.96           C
ATOM   2809  O   GLY A 365      -1.823  -0.265  43.771  1.00 42.96           O
ATOM   2810  N   GLY A 366      -2.900  -0.849  45.676  1.00 25.56           N
ATOM   2811  CA  GLY A 366      -2.162   0.021  46.549  1.00 25.56           C
ATOM   2812  C   GLY A 366      -2.748   1.396  46.520  1.00 25.56           C
ATOM   2813  O   GLY A 366      -3.737   1.666  45.841  1.00 25.56           O
ATOM   2814  N   GLU A 367      -2.126   2.313  47.286  1.00 58.22           N
ATOM   2815  CA  GLU A 367      -2.583   3.667  47.343  1.00 58.22           C
ATOM   2816  CB  GLU A 367      -1.804   4.527  48.352  1.00 58.22           C
ATOM   2817  CG  GLU A 367      -1.962   4.079  49.805  1.00 58.22           C
ATOM   2818  CD  GLU A 367      -1.125   5.011  50.670  1.00 58.22           C
ATOM   2819  OE1 GLU A 367      -0.478   5.928  50.095  1.00 58.22           O
ATOM   2820  OE2 GLU A 367      -1.118   4.820  51.915  1.00 58.22           O
ATOM   2821  C   GLU A 367      -2.352   4.275  45.998  1.00 58.22           C
ATOM   2822  O   GLU A 367      -1.325   4.043  45.363  1.00 58.22           O
ATOM   2823  N   ASP A 368      -3.337   5.061  45.528  1.00241.07           N
ATOM   2824  CA  ASP A 368      -3.219   5.779  44.294  1.00241.07           C
ATOM   2825  CB  ASP A 368      -2.057   6.789  44.328  1.00241.07           C
ATOM   2826  CG  ASP A 368      -2.164   7.729  43.137  1.00241.07           C
ATOM   2827  OD1 ASP A 368      -3.231   7.719  42.467  1.00241.07           O
ATOM   2828  OD2 ASP A 368      -1.178   8.470  42.883  1.00241.07           O
ATOM   2829  C   ASP A 368      -2.987   4.819  43.165  1.00241.07           C
ATOM   2830  O   ASP A 368      -2.465   5.204  42.120  1.00241.07           O
ATOM   2831  N   LYS A 369      -3.392   3.546  43.339  1.00173.02           N
ATOM   2832  CA  LYS A 369      -3.283   2.547  42.308  1.00173.02           C
ATOM   2833  CB  LYS A 369      -4.300   2.726  41.162  1.00173.02           C
ATOM   2834  CG  LYS A 369      -4.034   3.934  40.261  1.00173.02           C
ATOM   2835  CD  LYS A 369      -4.896   3.962  38.997  1.00173.02           C
ATOM   2836  CE  LYS A 369      -6.055   4.958  39.074  1.00173.02           C
ATOM   2837  NZ  LYS A 369      -6.965   4.597  40.184  1.00173.02           N
ATOM   2838  C   LYS A 369      -1.896   2.524  41.729  1.00173.02           C
ATOM   2839  O   LYS A 369      -1.729   2.449  40.513  1.00173.02           O
ATOM   2840  N   LYS A 370      -0.861   2.606  42.590  1.00 81.65           N
ATOM   2841  CA  LYS A 370       0.515   2.585  42.164  1.00 81.65           C
ATOM   2842  CB  LYS A 370       1.483   3.014  43.279  1.00 81.65           C
ATOM   2843  CG  LYS A 370       1.360   4.501  43.620  1.00 81.65           C
ATOM   2844  CD  LYS A 370       2.089   4.913  44.900  1.00 81.65           C
ATOM   2845  CE  LYS A 370       2.076   6.424  45.145  1.00 81.65           C
ATOM   2846  NZ  LYS A 370       0.759   6.846  45.670  1.00 81.65           N
ATOM   2847  C   LYS A 370       0.920   1.218  41.683  1.00 81.65           C
ATOM   2848  O   LYS A 370       1.666   1.094  40.712  1.00 81.65           O
ATOM   2849  N   GLY A 371       0.437   0.150  42.350  1.00 35.50           N
ATOM   2850  CA  GLY A 371       0.784  -1.192  41.964  1.00 35.50           C
ATOM   2851  C   GLY A 371       1.485  -1.873  43.103  1.00 35.50           C
ATOM   2852  O   GLY A 371       2.269  -1.260  43.826  1.00 35.50           O
ATOM   2853  N   LEU A 372       1.190  -3.182  43.291  1.00101.86           N
ATOM   2854  CA  LEU A 372       1.774  -3.956  44.352  1.00101.86           C
ATOM   2855  CB  LEU A 372       0.820  -4.236  45.527  1.00101.86           C
ATOM   2856  CG  LEU A 372       0.518  -3.000  46.391  1.00101.86           C
ATOM   2857  CD1 LEU A 372       1.775  -2.525  47.132  1.00101.86           C
ATOM   2858  CD2 LEU A 372      -0.133  -1.883  45.567  1.00101.86           C
ATOM   2859  C   LEU A 372       2.217  -5.289  43.831  1.00101.86           C
ATOM   2860  O   LEU A 372       1.606  -5.863  42.930  1.00101.86           O
ATOM   2861  N   VAL A 373       3.326  -5.809  44.398  1.00 56.27           N
ATOM   2862  CA  VAL A 373       3.816  -7.109  44.046  1.00 56.27           C
ATOM   2863  CB  VAL A 373       5.236  -7.085  43.558  1.00 56.27           C
ATOM   2864  CG1 VAL A 373       5.710  -8.532  43.348  1.00 56.27           C
ATOM   2865  CG2 VAL A 373       5.300  -6.214  42.292  1.00 56.27           C
ATOM   2866  C   VAL A 373       3.784  -7.931  45.300  1.00 56.27           C
ATOM   2867  O   VAL A 373       4.265  -7.500  46.347  1.00 56.27           O
ATOM   2868  N   TYR A 374       3.232  -9.160  45.222  1.00 92.03           N
ATOM   2869  CA  TYR A 374       3.121  -9.967  46.407  1.00 92.03           C
ATOM   2870  CB  TYR A 374       1.720 -10.568  46.639  1.00 92.03           C
ATOM   2871  CG  TYR A 374       0.718  -9.476  46.823  1.00 92.03           C
ATOM   2872  CD1 TYR A 374       0.511  -8.907  48.057  1.00 92.03           C
ATOM   2873  CD2 TYR A 374      -0.017  -9.014  45.758  1.00 92.03           C
ATOM   2874  CE1 TYR A 374      -0.414  -7.903  48.227  1.00 92.03           C
ATOM   2875  CE2 TYR A 374      -0.945  -8.011  45.921  1.00 92.03           C
ATOM   2876  CZ  TYR A 374      -1.146  -7.452  47.159  1.00 92.03           C
ATOM   2877  OH  TYR A 374      -2.096  -6.423  47.331  1.00 92.03           O
ATOM   2878  C   TYR A 374       4.050 -11.136  46.265  1.00 92.03           C
ATOM   2879  O   TYR A 374       4.144 -11.744  45.201  1.00 92.03           O
ATOM   2880  N   ILE A 375       4.774 -11.478  47.352  1.00 97.98           N
ATOM   2881  CA  ILE A 375       5.682 -12.590  47.302  1.00 97.98           C
ATOM   2882  CB  ILE A 375       7.030 -12.314  47.909  1.00 97.98           C
ATOM   2883  CG1 ILE A 375       7.753 -11.202  47.139  1.00 97.98           C
ATOM   2884  CG2 ILE A 375       7.818 -13.634  47.935  1.00 97.98           C
ATOM   2885  CD1 ILE A 375       7.083  -9.846  47.289  1.00 97.98           C
ATOM   2886  C   ILE A 375       5.081 -13.711  48.091  1.00 97.98           C
ATOM   2887  O   ILE A 375       4.714 -13.540  49.253  1.00 97.98           O
ATOM   2888  N   PHE A 376       4.953 -14.896  47.456  1.00 74.06           N
ATOM   2889  CA  PHE A 376       4.380 -16.033  48.123  1.00 74.06           C
ATOM   2890  CB  PHE A 376       3.202 -16.670  47.364  1.00 74.06           C
ATOM   2891  CG  PHE A 376       2.059 -15.713  47.331  1.00 74.06           C
ATOM   2892  CD1 PHE A 376       1.955 -14.771  46.335  1.00 74.06           C
ATOM   2893  CD2 PHE A 376       1.082 -15.762  48.297  1.00 74.06           C
ATOM   2894  CE1 PHE A 376       0.896 -13.892  46.307  1.00 74.06           C
ATOM   2895  CE2 PHE A 376       0.022 -14.886  48.272  1.00 74.06           C
ATOM   2896  CZ  PHE A 376      -0.074 -13.946  47.277  1.00 74.06           C
ATOM   2897  C   PHE A 376       5.434 -17.098  48.224  1.00 74.06           C
ATOM   2898  O   PHE A 376       6.085 -17.432  47.236  1.00 74.06           O
ATOM   2899  N   ASN A 377       5.619 -17.667  49.434  1.00 70.66           N
ATOM   2900  CA  ASN A 377       6.615 -18.679  49.656  1.00 70.66           C
ATOM   2901  CB  ASN A 377       7.157 -18.701  51.097  1.00 70.66           C
ATOM   2902  CG  ASN A 377       8.017 -17.463  51.307  1.00 70.66           C
ATOM   2903  OD1 ASN A 377       7.591 -16.496  51.937  1.00 70.66           O
ATOM   2904  ND2 ASN A 377       9.266 -17.493  50.769  1.00 70.66           N
ATOM   2905  C   ASN A 377       6.047 -20.035  49.380  1.00 70.66           C
ATOM   2906  O   ASN A 377       4.861 -20.288  49.590  1.00 70.66           O
ATOM   2907  N   GLY A 378       6.913 -20.950  48.895  1.00 31.93           N
ATOM   2908  CA  GLY A 378       6.503 -22.294  48.602  1.00 31.93           C
ATOM   2909  C   GLY A 378       6.641 -23.118  49.842  1.00 31.93           C
ATOM   2910  O   GLY A 378       7.152 -22.654  50.861  1.00 31.93           O
ATOM   2911  N   ARG A 379       6.187 -24.386  49.765  1.00183.50           N
ATOM   2912  CA  ARG A 379       6.239 -25.254  50.903  1.00183.50           C
ATOM   2913  CB  ARG A 379       5.197 -24.843  51.956  1.00183.50           C
ATOM   2914  CG  ARG A 379       5.311 -25.560  53.296  1.00183.50           C
ATOM   2915  CD  ARG A 379       4.474 -24.900  54.394  1.00183.50           C
ATOM   2916  NE  ARG A 379       3.086 -24.745  53.876  1.00183.50           N
ATOM   2917  CZ  ARG A 379       2.726 -23.595  53.237  1.00183.50           C
ATOM   2918  NH1 ARG A 379       3.639 -22.593  53.078  1.00183.50           N
ATOM   2919  NH2 ARG A 379       1.456 -23.450  52.759  1.00183.50           N
ATOM   2920  C   ARG A 379       5.937 -26.640  50.409  1.00183.50           C
ATOM   2921  O   ARG A 379       5.556 -26.826  49.255  1.00183.50           O
ATOM   2922  N   SER A 380       6.103 -27.658  51.277  1.00 36.52           N
ATOM   2923  CA  SER A 380       5.896 -29.026  50.888  1.00 36.52           C
ATOM   2924  CB  SER A 380       6.195 -30.015  52.029  1.00 36.52           C
ATOM   2925  OG  SER A 380       5.300 -29.801  53.110  1.00 36.52           O
ATOM   2926  C   SER A 380       4.468 -29.228  50.473  1.00 36.52           C
ATOM   2927  O   SER A 380       4.181 -30.016  49.574  1.00 36.52           O
ATOM   2928  N   THR A 381       3.530 -28.540  51.147  1.00137.10           N
ATOM   2929  CA  THR A 381       2.122 -28.653  50.867  1.00137.10           C
ATOM   2930  CB  THR A 381       1.252 -28.093  51.958  1.00137.10           C
ATOM   2931  OG1 THR A 381       1.474 -26.700  52.112  1.00137.10           O
ATOM   2932  CG2 THR A 381       1.578 -28.828  53.270  1.00137.10           C
ATOM   2933  C   THR A 381       1.770 -27.963  49.586  1.00137.10           C
ATOM   2934  O   THR A 381       0.784 -28.316  48.941  1.00137.10           O
ATOM   2935  N   GLY A 382       2.529 -26.919  49.207  1.00 51.17           N
ATOM   2936  CA  GLY A 382       2.199 -26.188  48.020  1.00 51.17           C
ATOM   2937  C   GLY A 382       2.503 -24.753  48.310  1.00 51.17           C
ATOM   2938  O   GLY A 382       3.263 -24.436  49.223  1.00 51.17           O
ATOM   2939  N   LEU A 383       1.900 -23.844  47.526  1.00146.31           N
ATOM   2940  CA  LEU A 383       2.122 -22.432  47.642  1.00146.31           C
ATOM   2941  CB  LEU A 383       1.557 -21.735  46.384  1.00146.31           C
ATOM   2942  CG  LEU A 383       1.865 -20.242  46.173  1.00146.31           C
ATOM   2943  CD1 LEU A 383       1.203 -19.369  47.231  1.00146.31           C
ATOM   2944  CD2 LEU A 383       3.369 -19.984  46.026  1.00146.31           C
ATOM   2945  C   LEU A 383       1.420 -21.940  48.879  1.00146.31           C
ATOM   2946  O   LEU A 383       0.292 -22.341  49.166  1.00146.31           O
ATOM   2947  N   ASN A 384       2.083 -21.053  49.656  1.00 69.13           N
ATOM   2948  CA  ASN A 384       1.494 -20.522  50.859  1.00 69.13           C
ATOM   2949  CB  ASN A 384       2.535 -19.976  51.854  1.00 69.13           C
ATOM   2950  CG  ASN A 384       1.840 -19.685  53.177  1.00 69.13           C
ATOM   2951  OD1 ASN A 384       0.787 -19.051  53.217  1.00 69.13           O
ATOM   2952  ND2 ASN A 384       2.442 -20.165  54.297  1.00 69.13           N
ATOM   2953  C   ASN A 384       0.601 -19.392  50.448  1.00 69.13           C
ATOM   2954  O   ASN A 384       1.036 -18.441  49.804  1.00 69.13           O
ATOM   2955  N   SER A 385      -0.682 -19.470  50.845  1.00 90.65           N
ATOM   2956  CA  SER A 385      -1.703 -18.544  50.435  1.00 90.65           C
ATOM   2957  CB  SER A 385      -3.098 -18.945  50.941  1.00 90.65           C
ATOM   2958  OG  SER A 385      -3.474 -20.195  50.385  1.00 90.65           O
ATOM   2959  C   SER A 385      -1.442 -17.156  50.940  1.00 90.65           C
ATOM   2960  O   SER A 385      -1.872 -16.191  50.310  1.00 90.65           O
ATOM   2961  N   VAL A 386      -0.753 -16.998  52.087  1.00108.61           N
ATOM   2962  CA  VAL A 386      -0.547 -15.665  52.592  1.00108.61           C
ATOM   2963  CB  VAL A 386      -0.597 -15.570  54.091  1.00108.61           C
ATOM   2964  CG1 VAL A 386      -2.027 -15.891  54.556  1.00108.61           C
ATOM   2965  CG2 VAL A 386       0.466 -16.510  54.684  1.00108.61           C
ATOM   2966  C   VAL A 386       0.799 -15.178  52.148  1.00108.61           C
ATOM   2967  O   VAL A 386       1.794 -15.898  52.220  1.00108.61           O
ATOM   2968  N   PRO A 387       0.839 -13.960  51.662  1.00 87.42           N
ATOM   2969  CA  PRO A 387       2.054 -13.355  51.185  1.00 87.42           C
ATOM   2970  CD  PRO A 387      -0.346 -13.252  51.216  1.00 87.42           C
ATOM   2971  CB  PRO A 387       1.628 -12.136  50.365  1.00 87.42           C
ATOM   2972  CG  PRO A 387       0.180 -11.864  50.812  1.00 87.42           C
ATOM   2973  C   PRO A 387       2.985 -13.019  52.303  1.00 87.42           C
ATOM   2974  O   PRO A 387       2.533 -12.498  53.321  1.00 87.42           O
ATOM   2975  N   SER A 388       4.282 -13.342  52.143  1.00 73.69           N
ATOM   2976  CA  SER A 388       5.267 -13.028  53.133  1.00 73.69           C
ATOM   2977  CB  SER A 388       6.468 -13.992  53.118  1.00 73.69           C
ATOM   2978  OG  SER A 388       7.119 -13.958  51.858  1.00 73.69           O
ATOM   2979  C   SER A 388       5.764 -11.620  52.983  1.00 73.69           C
ATOM   2980  O   SER A 388       6.240 -11.030  53.951  1.00 73.69           O
ATOM   2981  N   GLN A 389       5.702 -11.039  51.766  1.00 63.20           N
ATOM   2982  CA  GLN A 389       6.223  -9.705  51.637  1.00 63.20           C
ATOM   2983  CB  GLN A 389       7.698  -9.679  51.200  1.00 63.20           C
ATOM   2984  CG  GLN A 389       8.339  -8.293  51.263  1.00 63.20           C
ATOM   2985  CD  GLN A 389       9.826  -8.457  50.983  1.00 63.20           C
ATOM   2986  OE1 GLN A 389      10.275  -9.517  50.550  1.00 63.20           O
ATOM   2987  NE2 GLN A 389      10.616  -7.380  51.241  1.00 63.20           N
ATOM   2988  C   GLN A 389       5.420  -8.950  50.621  1.00 63.20           C
ATOM   2989  O   GLN A 389       4.888  -9.532  49.676  1.00 63.20           O
ATOM   2990  N   ILE A 390       5.297  -7.616  50.809  1.00100.11           N
ATOM   2991  CA  ILE A 390       4.552  -6.820  49.874  1.00100.11           C
ATOM   2992  CB  ILE A 390       3.351  -6.141  50.477  1.00100.11           C
ATOM   2993  CG1 ILE A 390       2.333  -7.171  50.995  1.00100.11           C
ATOM   2994  CG2 ILE A 390       2.763  -5.197  49.416  1.00100.11           C
ATOM   2995  CD1 ILE A 390       2.802  -7.944  52.223  1.00100.11           C
ATOM   2996  C   ILE A 390       5.444  -5.733  49.349  1.00100.11           C
ATOM   2997  O   ILE A 390       6.021  -4.975  50.128  1.00100.11           O
ATOM   2998  N   LEU A 391       5.588  -5.628  48.005  1.00137.89           N
ATOM   2999  CA  LEU A 391       6.370  -4.548  47.469  1.00137.89           C
ATOM   3000  CB  LEU A 391       7.289  -4.836  46.262  1.00137.89           C
ATOM   3001  CG  LEU A 391       8.410  -5.872  46.464  1.00137.89           C
ATOM   3002  CD1 LEU A 391       9.116  -5.706  47.816  1.00137.89           C
ATOM   3003  CD2 LEU A 391       7.962  -7.291  46.126  1.00137.89           C
ATOM   3004  C   LEU A 391       5.417  -3.511  46.970  1.00137.89           C
ATOM   3005  O   LEU A 391       4.465  -3.818  46.250  1.00137.89           O
ATOM   3006  N   GLU A 392       5.672  -2.237  47.329  1.00 44.46           N
ATOM   3007  CA  GLU A 392       4.769  -1.190  46.944  1.00 44.46           C
ATOM   3008  CB  GLU A 392       4.280  -0.353  48.138  1.00 44.46           C
ATOM   3009  CG  GLU A 392       3.453  -1.164  49.137  1.00 44.46           C
ATOM   3010  CD  GLU A 392       3.028  -0.239  50.266  1.00 44.46           C
ATOM   3011  OE1 GLU A 392       3.393   0.966  50.213  1.00 44.46           O
ATOM   3012  OE2 GLU A 392       2.331  -0.725  51.197  1.00 44.46           O
ATOM   3013  C   GLU A 392       5.460  -0.255  46.003  1.00 44.46           C
ATOM   3014  O   GLU A 392       6.654   0.013  46.131  1.00 44.46           O
ATOM   3015  N   GLY A 393       4.702   0.248  45.006  1.00 53.61           N
ATOM   3016  CA  GLY A 393       5.208   1.179  44.039  1.00 53.61           C
ATOM   3017  C   GLY A 393       5.379   2.512  44.698  1.00 53.61           C
ATOM   3018  O   GLY A 393       4.556   2.944  45.502  1.00 53.61           O
ATOM   3019  N   GLN A 394       6.518   3.157  44.403  1.00138.44           N
ATOM   3020  CA  GLN A 394       6.911   4.447  44.892  1.00138.44           C
ATOM   3021  CB  GLN A 394       8.438   4.604  44.916  1.00138.44           C
ATOM   3022  CG  GLN A 394       9.105   3.540  45.789  1.00138.44           C
ATOM   3023  CD  GLN A 394       8.463   3.608  47.167  1.00138.44           C
ATOM   3024  OE1 GLN A 394       8.383   4.674  47.776  1.00138.44           O
ATOM   3025  NE2 GLN A 394       7.978   2.441  47.669  1.00138.44           N
ATOM   3026  C   GLN A 394       6.343   5.602  44.114  1.00138.44           C
ATOM   3027  O   GLN A 394       6.199   6.696  44.659  1.00138.44           O
ATOM   3028  N   TRP A 395       6.041   5.408  42.812  1.00113.12           N
ATOM   3029  CA  TRP A 395       5.809   6.544  41.958  1.00113.12           C
ATOM   3030  CB  TRP A 395       6.549   6.361  40.627  1.00113.12           C
ATOM   3031  CG  TRP A 395       8.017   6.090  40.862  1.00113.12           C
ATOM   3032  CD2 TRP A 395       8.526   4.786  41.184  1.00113.12           C
ATOM   3033  CD1 TRP A 395       9.089   6.934  40.869  1.00113.12           C
ATOM   3034  NE1 TRP A 395      10.234   6.237  41.177  1.00113.12           N
ATOM   3035  CE2 TRP A 395       9.901   4.913  41.374  1.00113.12           C
ATOM   3036  CE3 TRP A 395       7.896   3.581  41.317  1.00113.12           C
ATOM   3037  CZ2 TRP A 395      10.669   3.832  41.700  1.00113.12           C
ATOM   3038  CZ3 TRP A 395       8.673   2.491  41.640  1.00113.12           C
ATOM   3039  CH2 TRP A 395      10.034   2.616  41.829  1.00113.12           C
ATOM   3040  C   TRP A 395       4.353   6.769  41.672  1.00113.12           C
ATOM   3041  O   TRP A 395       3.564   5.831  41.598  1.00113.12           O
ATOM   3042  N   ALA A 396       3.971   8.060  41.533  1.00 40.02           N
ATOM   3043  CA  ALA A 396       2.622   8.471  41.240  1.00 40.02           C
ATOM   3044  CB  ALA A 396       2.269   9.865  41.788  1.00 40.02           C
ATOM   3045  C   ALA A 396       2.429   8.510  39.753  1.00 40.02           C
ATOM   3046  O   ALA A 396       3.393   8.567  38.992  1.00 40.02           O
ATOM   3047  N   ALA A 397       1.156   8.498  39.300  1.00 46.96           N
ATOM   3048  CA  ALA A 397       0.872   8.473  37.892  1.00 46.96           C
ATOM   3049  CB  ALA A 397      -0.480   7.821  37.554  1.00 46.96           C
ATOM   3050  C   ALA A 397       0.844   9.867  37.353  1.00 46.96           C
ATOM   3051  O   ALA A 397       0.124  10.730  37.853  1.00 46.96           O
ATOM   3052  N   GLN A 398       1.703  10.122  36.343  1.00132.13           N
ATOM   3053  CA  GLN A 398       1.766  11.385  35.665  1.00132.13           C
ATOM   3054  CB  GLN A 398       3.059  11.534  34.838  1.00132.13           C
ATOM   3055  CG  GLN A 398       3.216  12.883  34.128  1.00132.13           C
ATOM   3056  CD  GLN A 398       2.412  12.862  32.836  1.00132.13           C
ATOM   3057  OE1 GLN A 398       2.414  11.873  32.104  1.00132.13           O
ATOM   3058  NE2 GLN A 398       1.696  13.982  32.548  1.00132.13           N
ATOM   3059  C   GLN A 398       0.598  11.531  34.736  1.00132.13           C
ATOM   3060  O   GLN A 398      -0.038  12.583  34.683  1.00132.13           O
ATOM   3061  N   SER A 399       0.287  10.459  33.976  1.00100.00           N
ATOM   3062  CA  SER A 399      -0.761  10.525  32.996  1.00100.00           C
ATOM   3063  CB  SER A 399      -0.220  10.749  31.574  1.00100.00           C
ATOM   3064  OG  SER A 399       0.582   9.645  31.180  1.00100.00           O
ATOM   3065  C   SER A 399      -1.462   9.204  32.987  1.00100.00           C
ATOM   3066  O   SER A 399      -2.634   9.110  32.621  1.00100.00           O
ATOM   3067  N   MET A 400      -0.741   8.136  33.371  1.00147.44           N
ATOM   3068  CA  MET A 400      -1.322   6.832  33.421  1.00147.44           C
ATOM   3069  CB  MET A 400      -0.999   5.978  32.183  1.00147.44           C
ATOM   3070  CG  MET A 400       0.496   5.716  31.992  1.00147.44           C
ATOM   3071  SD  MET A 400       0.895   4.710  30.532  1.00147.44           S
ATOM   3072  CE  MET A 400       0.149   3.192  31.193  1.00147.44           C
ATOM   3073  C   MET A 400      -0.764   6.144  34.618  1.00147.44           C
ATOM   3074  O   MET A 400       0.225   6.591  35.200  1.00147.44           O
ATOM   3075  N   PRO A 401      -1.380   5.059  35.002  1.00144.58           N
ATOM   3076  CA  PRO A 401      -0.930   4.383  36.181  1.00144.58           C
ATOM   3077  CD  PRO A 401      -2.803   4.865  34.774  1.00144.58           C
ATOM   3078  CB  PRO A 401      -2.009   3.355  36.511  1.00144.58           C
ATOM   3079  CG  PRO A 401      -3.292   3.993  35.945  1.00144.58           C
ATOM   3080  C   PRO A 401       0.434   3.806  35.986  1.00144.58           C
ATOM   3081  O   PRO A 401       0.730   3.292  34.910  1.00144.58           O
ATOM   3082  N   PRO A 402       1.234   3.876  37.010  1.00161.64           N
ATOM   3083  CA  PRO A 402       2.591   3.407  36.997  1.00161.64           C
ATOM   3084  CD  PRO A 402       0.733   4.088  38.358  1.00161.64           C
ATOM   3085  CB  PRO A 402       3.107   3.612  38.421  1.00161.64           C
ATOM   3086  CG  PRO A 402       1.831   3.535  39.279  1.00161.64           C
ATOM   3087  C   PRO A 402       2.642   1.971  36.583  1.00161.64           C
ATOM   3088  O   PRO A 402       3.628   1.558  35.975  1.00161.64           O
ATOM   3089  N   SER A 403       1.596   1.195  36.905  1.00 63.29           N
ATOM   3090  CA  SER A 403       1.539  -0.190  36.544  1.00 63.29           C
ATOM   3091  CB  SER A 403       1.460  -0.401  35.025  1.00 63.29           C
ATOM   3092  OG  SER A 403       0.266   0.187  34.528  1.00 63.29           O
ATOM   3093  C   SER A 403       2.725  -0.925  37.087  1.00 63.29           C
ATOM   3094  O   SER A 403       3.305  -1.776  36.414  1.00 63.29           O
ATOM   3095  N   PHE A 404       3.109  -0.632  38.343  1.00 83.13           N
ATOM   3096  CA  PHE A 404       4.216  -1.313  38.948  1.00 83.13           C
ATOM   3097  CB  PHE A 404       4.573  -0.711  40.325  1.00 83.13           C
ATOM   3098  CG  PHE A 404       5.756  -1.395  40.926  1.00 83.13           C
ATOM   3099  CD1 PHE A 404       7.029  -1.118  40.485  1.00 83.13           C
ATOM   3100  CD2 PHE A 404       5.597  -2.289  41.960  1.00 83.13           C
ATOM   3101  CE1 PHE A 404       8.119  -1.741  41.049  1.00 83.13           C
ATOM   3102  CE2 PHE A 404       6.683  -2.913  42.527  1.00 83.13           C
ATOM   3103  CZ  PHE A 404       7.948  -2.642  42.071  1.00 83.13           C
ATOM   3104  C   PHE A 404       3.821  -2.750  39.124  1.00 83.13           C
ATOM   3105  O   PHE A 404       2.786  -3.054  39.715  1.00 83.13           O
ATOM   3106  N   GLY A 405       4.667  -3.678  38.624  1.00 35.59           N
ATOM   3107  CA  GLY A 405       4.385  -5.081  38.755  1.00 35.59           C
ATOM   3108  C   GLY A 405       3.793  -5.636  37.490  1.00 35.59           C
ATOM   3109  O   GLY A 405       3.495  -6.827  37.412  1.00 35.59           O
ATOM   3110  N   TYR A 406       3.634  -4.802  36.449  1.00 69.13           N
ATOM   3111  CA  TYR A 406       3.045  -5.234  35.210  1.00 69.13           C
ATOM   3112  CB  TYR A 406       2.970  -4.077  34.198  1.00 69.13           C
ATOM   3113  CG  TYR A 406       2.221  -4.507  32.985  1.00 69.13           C
ATOM   3114  CD1 TYR A 406       0.845  -4.492  32.980  1.00 69.13           C
ATOM   3115  CD2 TYR A 406       2.888  -4.910  31.852  1.00 69.13           C
ATOM   3116  CE1 TYR A 406       0.143  -4.879  31.863  1.00 69.13           C
ATOM   3117  CE2 TYR A 406       2.191  -5.298  30.732  1.00 69.13           C
ATOM   3118  CZ  TYR A 406       0.818  -5.282  30.738  1.00 69.13           C
ATOM   3119  OH  TYR A 406       0.096  -5.677  29.593  1.00 69.13           O
ATOM   3120  C   TYR A 406       3.907  -6.319  34.623  1.00 69.13           C
ATOM   3121  O   TYR A 406       3.394  -7.281  34.055  1.00 69.13           O
ATOM   3122  N   SER A 407       5.247  -6.185  34.703  1.00 50.31           N
ATOM   3123  CA  SER A 407       6.100  -7.223  34.179  1.00 50.31           C
ATOM   3124  CB  SER A 407       6.866  -6.827  32.905  1.00 50.31           C
ATOM   3125  OG  SER A 407       7.849  -5.850  33.212  1.00 50.31           O
ATOM   3126  C   SER A 407       7.140  -7.534  35.213  1.00 50.31           C
ATOM   3127  O   SER A 407       7.678  -6.629  35.851  1.00 50.31           O
ATOM   3128  N   MET A 408       7.467  -8.833  35.396  1.00 92.24           N
ATOM   3129  CA  MET A 408       8.417  -9.196  36.411  1.00 92.24           C
ATOM   3130  CB  MET A 408       7.743  -9.645  37.713  1.00 92.24           C
ATOM   3131  CG  MET A 408       6.932  -8.550  38.401  1.00 92.24           C
ATOM   3132  SD  MET A 408       5.858  -9.159  39.734  1.00 92.24           S
ATOM   3133  CE  MET A 408       7.229  -9.760  40.757  1.00 92.24           C
ATOM   3134  C   MET A 408       9.221 -10.372  35.955  1.00 92.24           C
ATOM   3135  O   MET A 408       8.767 -11.172  35.139  1.00 92.24           O
ATOM   3136  N   LYS A 409      10.462 -10.492  36.477  1.00121.62           N
ATOM   3137  CA  LYS A 409      11.282 -11.630  36.169  1.00121.62           C
ATOM   3138  CB  LYS A 409      12.217 -11.403  34.969  1.00121.62           C
ATOM   3139  CG  LYS A 409      12.854 -12.692  34.445  1.00121.62           C
ATOM   3140  CD  LYS A 409      11.838 -13.644  33.809  1.00121.62           C
ATOM   3141  CE  LYS A 409      12.465 -14.867  33.138  1.00121.62           C
ATOM   3142  NZ  LYS A 409      12.879 -15.852  34.159  1.00121.62           N
ATOM   3143  C   LYS A 409      12.148 -11.904  37.366  1.00121.62           C
ATOM   3144  O   LYS A 409      12.719 -10.985  37.954  1.00121.62           O
ATOM   3145  N   GLY A 410      12.284 -13.191  37.750  1.00 49.68           N
ATOM   3146  CA  GLY A 410      13.079 -13.524  38.901  1.00 49.68           C
ATOM   3147  C   GLY A 410      13.903 -14.739  38.589  1.00 49.68           C
ATOM   3148  O   GLY A 410      14.101 -15.101  37.431  1.00 49.68           O
ATOM   3149  N   ALA A 411      14.389 -15.406  39.656  1.00 61.63           N
ATOM   3150  CA  ALA A 411      15.169 -16.614  39.593  1.00 61.63           C
ATOM   3151  CB  ALA A 411      14.500 -17.713  38.750  1.00 61.63           C
ATOM   3152  C   ALA A 411      16.556 -16.401  39.050  1.00 61.63           C
ATOM   3153  O   ALA A 411      17.180 -17.358  38.593  1.00 61.63           O
ATOM   3154  N   THR A 412      17.097 -15.164  39.096  1.00 46.03           N
ATOM   3155  CA  THR A 412      18.456 -14.951  38.665  1.00 46.03           C
ATOM   3156  CB  THR A 412      18.556 -14.124  37.416  1.00 46.03           C
ATOM   3157  OG1 THR A 412      17.854 -14.755  36.356  1.00 46.03           O
ATOM   3158  CG2 THR A 412      20.039 -13.955  37.045  1.00 46.03           C
ATOM   3159  C   THR A 412      19.161 -14.197  39.758  1.00 46.03           C
ATOM   3160  O   THR A 412      18.615 -13.244  40.310  1.00 46.03           O
ATOM   3161  N   ASP A 413      20.407 -14.598  40.093  1.00 66.22           N
ATOM   3162  CA  ASP A 413      21.138 -13.976  41.168  1.00 66.22           C
ATOM   3163  CB  ASP A 413      21.932 -15.007  41.986  1.00 66.22           C
ATOM   3164  CG  ASP A 413      22.493 -14.321  43.216  1.00 66.22           C
ATOM   3165  OD1 ASP A 413      21.996 -13.215  43.554  1.00 66.22           O
ATOM   3166  OD2 ASP A 413      23.432 -14.894  43.829  1.00 66.22           O
ATOM   3167  C   ASP A 413      22.135 -13.013  40.584  1.00 66.22           C
ATOM   3168  O   ASP A 413      23.200 -13.423  40.128  1.00 66.22           O
ATOM   3169  N   VAL A 414      21.798 -11.703  40.561  1.00141.66           N
ATOM   3170  CA  VAL A 414      22.657 -10.697  39.987  1.00141.66           C
ATOM   3171  CB  VAL A 414      21.952  -9.394  39.738  1.00141.66           C
ATOM   3172  CG1 VAL A 414      20.785  -9.647  38.769  1.00141.66           C
ATOM   3173  CG2 VAL A 414      21.545  -8.771  41.082  1.00141.66           C
ATOM   3174  C   VAL A 414      23.878 -10.397  40.829  1.00141.66           C
ATOM   3175  O   VAL A 414      24.979 -10.250  40.303  1.00141.66           O
ATOM   3176  N   ASP A 415      23.703 -10.247  42.159  1.00135.27           N
ATOM   3177  CA  ASP A 415      24.739  -9.882  43.097  1.00135.27           C
ATOM   3178  CB  ASP A 415      24.226  -9.144  44.354  1.00135.27           C
ATOM   3179  CG  ASP A 415      23.212  -9.977  45.118  1.00135.27           C
ATOM   3180  OD1 ASP A 415      22.802 -11.048  44.600  1.00135.27           O
ATOM   3181  OD2 ASP A 415      22.820  -9.538  46.232  1.00135.27           O
ATOM   3182  C   ASP A 415      25.662 -11.012  43.471  1.00135.27           C
ATOM   3183  O   ASP A 415      26.661 -10.786  44.156  1.00135.27           O
ATOM   3184  N   ARG A 416      25.317 -12.264  43.111  1.00138.47           N
ATOM   3185  CA  ARG A 416      26.155 -13.405  43.388  1.00138.47           C
ATOM   3186  CB  ARG A 416      27.595 -13.220  42.879  1.00138.47           C
ATOM   3187  CG  ARG A 416      27.696 -13.073  41.359  1.00138.47           C
ATOM   3188  CD  ARG A 416      29.131 -12.890  40.858  1.00138.47           C
ATOM   3189  NE  ARG A 416      29.654 -11.632  41.465  1.00138.47           N
ATOM   3190  CZ  ARG A 416      30.914 -11.200  41.169  1.00138.47           C
ATOM   3191  NH1 ARG A 416      31.690 -11.904  40.295  1.00138.47           N
ATOM   3192  NH2 ARG A 416      31.400 -10.063  41.748  1.00138.47           N
ATOM   3193  C   ARG A 416      26.224 -13.674  44.866  1.00138.47           C
ATOM   3194  O   ARG A 416      27.219 -14.198  45.365  1.00138.47           O
ATOM   3195  N   ASN A 417      25.175 -13.280  45.608  1.00117.00           N
ATOM   3196  CA  ASN A 417      25.045 -13.527  47.021  1.00117.00           C
ATOM   3197  CB  ASN A 417      24.170 -12.503  47.761  1.00117.00           C
ATOM   3198  CG  ASN A 417      22.738 -12.607  47.279  1.00117.00           C
ATOM   3199  OD1 ASN A 417      22.431 -13.306  46.315  1.00117.00           O
ATOM   3200  ND2 ASN A 417      21.831 -11.873  47.973  1.00117.00           N
ATOM   3201  C   ASN A 417      24.533 -14.914  47.303  1.00117.00           C
ATOM   3202  O   ASN A 417      24.581 -15.375  48.443  1.00117.00           O
ATOM   3203  N   GLY A 418      23.947 -15.595  46.299  1.00 41.19           N
ATOM   3204  CA  GLY A 418      23.440 -16.921  46.529  1.00 41.19           C
ATOM   3205  C   GLY A 418      21.942 -16.881  46.605  1.00 41.19           C
ATOM   3206  O   GLY A 418      21.292 -17.926  46.648  1.00 41.19           O
ATOM   3207  N   TYR A 419      21.346 -15.673  46.620  1.00 79.93           N
ATOM   3208  CA  TYR A 419      19.913 -15.578  46.675  1.00 79.93           C
ATOM   3209  CB  TYR A 419      19.402 -14.744  47.862  1.00 79.93           C
ATOM   3210  CG  TYR A 419      19.709 -15.469  49.130  1.00 79.93           C
ATOM   3211  CD1 TYR A 419      20.966 -15.425  49.688  1.00 79.93           C
ATOM   3212  CD2 TYR A 419      18.728 -16.187  49.772  1.00 79.93           C
ATOM   3213  CE1 TYR A 419      21.239 -16.091  50.861  1.00 79.93           C
ATOM   3214  CE2 TYR A 419      18.995 -16.855  50.944  1.00 79.93           C
ATOM   3215  CZ  TYR A 419      20.252 -16.807  51.492  1.00 79.93           C
ATOM   3216  OH  TYR A 419      20.528 -17.491  52.696  1.00 79.93           O
ATOM   3217  C   TYR A 419      19.464 -14.884  45.420  1.00 79.93           C
ATOM   3218  O   TYR A 419      20.033 -13.868  45.028  1.00 79.93           O
ATOM   3219  N   PRO A 420      18.455 -15.405  44.771  1.00 83.85           N
ATOM   3220  CA  PRO A 420      17.973 -14.848  43.533  1.00 83.85           C
ATOM   3221  CD  PRO A 420      18.049 -16.786  44.947  1.00 83.85           C
ATOM   3222  CB  PRO A 420      17.088 -15.925  42.898  1.00 83.85           C
ATOM   3223  CG  PRO A 420      16.818 -16.926  44.037  1.00 83.85           C
ATOM   3224  C   PRO A 420      17.287 -13.538  43.737  1.00 83.85           C
ATOM   3225  O   PRO A 420      16.660 -13.340  44.777  1.00 83.85           O
ATOM   3226  N   ASP A 421      17.413 -12.626  42.752  1.00 70.25           N
ATOM   3227  CA  ASP A 421      16.851 -11.312  42.858  1.00 70.25           C
ATOM   3228  CB  ASP A 421      17.863 -10.229  42.462  1.00 70.25           C
ATOM   3229  CG  ASP A 421      19.010 -10.350  43.458  1.00 70.25           C
ATOM   3230  OD1 ASP A 421      18.743 -10.735  44.628  1.00 70.25           O
ATOM   3231  OD2 ASP A 421      20.173 -10.080  43.060  1.00 70.25           O
ATOM   3232  C   ASP A 421      15.630 -11.190  41.991  1.00 70.25           C
ATOM   3233  O   ASP A 421      15.260 -12.121  41.276  1.00 70.25           O
ATOM   3234  N   LEU A 422      14.967 -10.010  42.041  1.00 73.02           N
ATOM   3235  CA  LEU A 422      13.747  -9.803  41.307  1.00 73.02           C
ATOM   3236  CB  LEU A 422      12.519  -9.846  42.235  1.00 73.02           C
ATOM   3237  CG  LEU A 422      11.174  -9.525  41.561  1.00 73.02           C
ATOM   3238  CD1 LEU A 422      10.830 -10.542  40.462  1.00 73.02           C
ATOM   3239  CD2 LEU A 422      10.059  -9.381  42.613  1.00 73.02           C
ATOM   3240  C   LEU A 422      13.745  -8.460  40.632  1.00 73.02           C
ATOM   3241  O   LEU A 422      14.088  -7.444  41.236  1.00 73.02           O
ATOM   3242  N   VAL A 423      13.335  -8.422  39.344  1.00 44.45           N
ATOM   3243  CA  VAL A 423      13.235  -7.169  38.646  1.00 44.45           C
ATOM   3244  CB  VAL A 423      13.911  -7.149  37.309  1.00 44.45           C
ATOM   3245  CG1 VAL A 423      13.647  -5.779  36.663  1.00 44.45           C
ATOM   3246  CG2 VAL A 423      15.402  -7.470  37.504  1.00 44.45           C
ATOM   3247  C   VAL A 423      11.783  -6.911  38.397  1.00 44.45           C
ATOM   3248  O   VAL A 423      11.059  -7.788  37.926  1.00 44.45           O
ATOM   3249  N   VAL A 424      11.314  -5.688  38.724  1.00 53.81           N
ATOM   3250  CA  VAL A 424       9.931  -5.367  38.512  1.00 53.81           C
ATOM   3251  CB  VAL A 424       9.187  -5.082  39.783  1.00 53.81           C
ATOM   3252  CG1 VAL A 424       7.732  -4.730  39.429  1.00 53.81           C
ATOM   3253  CG2 VAL A 424       9.325  -6.295  40.718  1.00 53.81           C
ATOM   3254  C   VAL A 424       9.848  -4.134  37.663  1.00 53.81           C
ATOM   3255  O   VAL A 424      10.514  -3.134  37.926  1.00 53.81           O
ATOM   3256  N   GLY A 425       8.997  -4.168  36.619  1.00 51.01           N
ATOM   3257  CA  GLY A 425       8.889  -3.034  35.747  1.00 51.01           C
ATOM   3258  C   GLY A 425       7.678  -2.234  36.117  1.00 51.01           C
ATOM   3259  O   GLY A 425       6.710  -2.760  36.668  1.00 51.01           O
ATOM   3260  N   ALA A 426       7.741  -0.907  35.860  1.00 83.55           N
ATOM   3261  CA  ALA A 426       6.593  -0.054  36.012  1.00 83.55           C
ATOM   3262  CB  ALA A 426       6.649   0.823  37.275  1.00 83.55           C
ATOM   3263  C   ALA A 426       6.625   0.874  34.831  1.00 83.55           C
ATOM   3264  O   ALA A 426       7.115   1.998  34.936  1.00 83.55           O
ATOM   3265  N   PHE A 427       6.002   0.462  33.708  1.00100.29           N
ATOM   3266  CA  PHE A 427       6.112   1.163  32.454  1.00100.29           C
ATOM   3267  CB  PHE A 427       5.637   0.367  31.218  1.00100.29           C
ATOM   3268  CG  PHE A 427       4.163   0.147  31.210  1.00100.29           C
ATOM   3269  CD1 PHE A 427       3.326   1.071  30.627  1.00100.29           C
ATOM   3270  CD2 PHE A 427       3.618  -0.991  31.759  1.00100.29           C
ATOM   3271  CE1 PHE A 427       1.965   0.871  30.602  1.00100.29           C
ATOM   3272  CE2 PHE A 427       2.258  -1.196  31.738  1.00100.29           C
ATOM   3273  CZ  PHE A 427       1.428  -0.265  31.160  1.00100.29           C
ATOM   3274  C   PHE A 427       5.430   2.498  32.467  1.00100.29           C
ATOM   3275  O   PHE A 427       5.841   3.410  31.752  1.00100.29           O
ATOM   3276  N   GLY A 428       4.355   2.660  33.256  1.00 57.41           N
ATOM   3277  CA  GLY A 428       3.624   3.898  33.225  1.00 57.41           C
ATOM   3278  C   GLY A 428       4.532   5.049  33.575  1.00 57.41           C
ATOM   3279  O   GLY A 428       4.304   6.174  33.131  1.00 57.41           O
ATOM   3280  N   VAL A 429       5.469   4.818  34.514  1.00124.63           N
ATOM   3281  CA  VAL A 429       6.493   5.722  34.984  1.00124.63           C
ATOM   3282  CB  VAL A 429       6.819   5.525  36.438  1.00124.63           C
ATOM   3283  CG1 VAL A 429       5.538   5.801  37.241  1.00124.63           C
ATOM   3284  CG2 VAL A 429       7.386   4.117  36.660  1.00124.63           C
ATOM   3285  C   VAL A 429       7.762   5.666  34.173  1.00124.63           C
ATOM   3286  O   VAL A 429       8.659   6.481  34.388  1.00124.63           O
ATOM   3287  N   ASP A 430       7.910   4.673  33.270  1.00 88.48           N
ATOM   3288  CA  ASP A 430       9.135   4.486  32.529  1.00 88.48           C
ATOM   3289  CB  ASP A 430       9.571   5.731  31.744  1.00 88.48           C
ATOM   3290  CG  ASP A 430       8.572   5.920  30.623  1.00 88.48           C
ATOM   3291  OD1 ASP A 430       8.296   4.924  29.905  1.00 88.48           O
ATOM   3292  OD2 ASP A 430       8.055   7.059  30.485  1.00 88.48           O
ATOM   3293  C   ASP A 430      10.251   4.153  33.471  1.00 88.48           C
ATOM   3294  O   ASP A 430      11.335   4.730  33.393  1.00 88.48           O
ATOM   3295  N   ARG A 431      10.015   3.191  34.387  1.00205.91           N
ATOM   3296  CA  ARG A 431      11.023   2.872  35.356  1.00205.91           C
ATOM   3297  CB  ARG A 431      10.670   3.508  36.713  1.00205.91           C
ATOM   3298  CG  ARG A 431      11.846   3.836  37.629  1.00205.91           C
ATOM   3299  CD  ARG A 431      12.562   5.141  37.270  1.00205.91           C
ATOM   3300  NE  ARG A 431      11.570   6.250  37.361  1.00205.91           N
ATOM   3301  CZ  ARG A 431      11.925   7.442  37.924  1.00205.91           C
ATOM   3302  NH1 ARG A 431      13.179   7.614  38.434  1.00205.91           N
ATOM   3303  NH2 ARG A 431      11.021   8.463  37.984  1.00205.91           N
ATOM   3304  C   ARG A 431      11.064   1.375  35.541  1.00205.91           C
ATOM   3305  O   ARG A 431      10.097   0.672  35.247  1.00205.91           O
ATOM   3306  N   ALA A 432      12.224   0.853  36.001  1.00 52.50           N
ATOM   3307  CA  ALA A 432      12.393  -0.543  36.322  1.00 52.50           C
ATOM   3308  CB  ALA A 432      13.225  -1.306  35.272  1.00 52.50           C
ATOM   3309  C   ALA A 432      13.154  -0.577  37.618  1.00 52.50           C
ATOM   3310  O   ALA A 432      14.074   0.215  37.814  1.00 52.50           O
ATOM   3311  N   VAL A 433      12.799  -1.497  38.543  1.00 62.86           N
ATOM   3312  CA  VAL A 433      13.445  -1.511  39.831  1.00 62.86           C
ATOM   3313  CB  VAL A 433      12.492  -1.197  40.953  1.00 62.86           C
ATOM   3314  CG1 VAL A 433      13.249  -1.225  42.291  1.00 62.86           C
ATOM   3315  CG2 VAL A 433      11.771   0.127  40.651  1.00 62.86           C
ATOM   3316  C   VAL A 433      13.965  -2.885  40.127  1.00 62.86           C
ATOM   3317  O   VAL A 433      13.283  -3.883  39.901  1.00 62.86           O
ATOM   3318  N   LEU A 434      15.195  -2.969  40.678  1.00 63.80           N
ATOM   3319  CA  LEU A 434      15.775  -4.242  41.010  1.00 63.80           C
ATOM   3320  CB  LEU A 434      17.239  -4.366  40.544  1.00 63.80           C
ATOM   3321  CG  LEU A 434      17.905  -5.713  40.883  1.00 63.80           C
ATOM   3322  CD1 LEU A 434      17.201  -6.881  40.175  1.00 63.80           C
ATOM   3323  CD2 LEU A 434      19.417  -5.672  40.597  1.00 63.80           C
ATOM   3324  C   LEU A 434      15.767  -4.414  42.503  1.00 63.80           C
ATOM   3325  O   LEU A 434      16.298  -3.580  43.235  1.00 63.80           O
ATOM   3326  N   TYR A 435      15.175  -5.526  42.995  1.00 97.49           N
ATOM   3327  CA  TYR A 435      15.149  -5.779  44.414  1.00 97.49           C
ATOM   3328  CB  TYR A 435      13.788  -6.219  44.991  1.00 97.49           C
ATOM   3329  CG  TYR A 435      12.787  -5.127  44.835  1.00 97.49           C
ATOM   3330  CD1 TYR A 435      12.855  -3.998  45.614  1.00 97.49           C
ATOM   3331  CD2 TYR A 435      11.788  -5.219  43.898  1.00 97.49           C
ATOM   3332  CE1 TYR A 435      11.937  -2.985  45.473  1.00 97.49           C
ATOM   3333  CE2 TYR A 435      10.865  -4.210  43.754  1.00 97.49           C
ATOM   3334  CZ  TYR A 435      10.937  -3.090  44.542  1.00 97.49           C
ATOM   3335  OH  TYR A 435       9.995  -2.051  44.397  1.00 97.49           O
ATOM   3336  C   TYR A 435      16.070  -6.933  44.660  1.00 97.49           C
ATOM   3337  O   TYR A 435      15.981  -7.961  43.993  1.00 97.49           O
ATOM   3338  N   ARG A 436      16.982  -6.787  45.644  1.00120.31           N
ATOM   3339  CA  ARG A 436      17.964  -7.795  45.927  1.00120.31           C
ATOM   3340  CB  ARG A 436      19.362  -7.185  46.130  1.00120.31           C
ATOM   3341  CG  ARG A 436      19.931  -6.632  44.820  1.00120.31           C
ATOM   3342  CD  ARG A 436      21.034  -5.583  44.979  1.00120.31           C
ATOM   3343  NE  ARG A 436      21.945  -6.020  46.070  1.00120.31           N
ATOM   3344  CZ  ARG A 436      22.070  -5.254  47.192  1.00120.31           C
ATOM   3345  NH1 ARG A 436      21.376  -4.084  47.302  1.00120.31           N
ATOM   3346  NH2 ARG A 436      22.899  -5.653  48.200  1.00120.31           N
ATOM   3347  C   ARG A 436      17.568  -8.541  47.167  1.00120.31           C
ATOM   3348  O   ARG A 436      17.064  -7.958  48.127  1.00120.31           O
ATOM   3349  N   ALA A 437      17.771  -9.879  47.157  1.00 56.41           N
ATOM   3350  CA  ALA A 437      17.385 -10.704  48.269  1.00 56.41           C
ATOM   3351  CB  ALA A 437      17.146 -12.172  47.880  1.00 56.41           C
ATOM   3352  C   ALA A 437      18.443 -10.686  49.330  1.00 56.41           C
ATOM   3353  O   ALA A 437      19.626 -10.867  49.053  1.00 56.41           O
ATOM   3354  N   ARG A 438      18.021 -10.494  50.595  1.00 91.86           N
ATOM   3355  CA  ARG A 438      18.915 -10.470  51.722  1.00 91.86           C
ATOM   3356  CB  ARG A 438      18.334  -9.716  52.933  1.00 91.86           C
ATOM   3357  CG  ARG A 438      18.145  -8.218  52.681  1.00 91.86           C
ATOM   3358  CD  ARG A 438      17.563  -7.454  53.873  1.00 91.86           C
ATOM   3359  NE  ARG A 438      16.142  -7.875  54.027  1.00 91.86           N
ATOM   3360  CZ  ARG A 438      15.373  -7.345  55.023  1.00 91.86           C
ATOM   3361  NH1 ARG A 438      15.909  -6.439  55.893  1.00 91.86           N
ATOM   3362  NH2 ARG A 438      14.066  -7.716  55.147  1.00 91.86           N
ATOM   3363  C   ARG A 438      19.169 -11.885  52.155  1.00 91.86           C
ATOM   3364  O   ARG A 438      18.325 -12.763  51.985  1.00 91.86           O
ATOM   3365  N   PRO A 439      20.327 -12.133  52.712  1.00 98.80           N
ATOM   3366  CA  PRO A 439      20.634 -13.458  53.184  1.00 98.80           C
ATOM   3367  CD  PRO A 439      21.521 -11.418  52.292  1.00 98.80           C
ATOM   3368  CB  PRO A 439      22.133 -13.460  53.468  1.00 98.80           C
ATOM   3369  CG  PRO A 439      22.684 -12.407  52.487  1.00 98.80           C
ATOM   3370  C   PRO A 439      19.776 -13.778  54.363  1.00 98.80           C
ATOM   3371  O   PRO A 439      19.416 -12.865  55.103  1.00 98.80           O
ATOM   3372  N   VAL A 440      19.432 -15.064  54.562  1.00 63.10           N
ATOM   3373  CA  VAL A 440      18.551 -15.390  55.643  1.00 63.10           C
ATOM   3374  CB  VAL A 440      17.372 -16.213  55.206  1.00 63.10           C
ATOM   3375  CG1 VAL A 440      16.502 -16.529  56.433  1.00 63.10           C
ATOM   3376  CG2 VAL A 440      16.625 -15.448  54.099  1.00 63.10           C
ATOM   3377  C   VAL A 440      19.314 -16.175  56.659  1.00 63.10           C
ATOM   3378  O   VAL A 440      20.040 -17.114  56.334  1.00 63.10           O
ATOM   3379  N   VAL A 441      19.163 -15.794  57.940  1.00 61.42           N
ATOM   3380  CA  VAL A 441      19.865 -16.489  58.976  1.00 61.42           C
ATOM   3381  CB  VAL A 441      20.567 -15.570  59.933  1.00 61.42           C
ATOM   3382  CG1 VAL A 441      21.198 -16.416  61.051  1.00 61.42           C
ATOM   3383  CG2 VAL A 441      21.577 -14.720  59.143  1.00 61.42           C
ATOM   3384  C   VAL A 441      18.872 -17.271  59.773  1.00 61.42           C
ATOM   3385  O   VAL A 441      17.886 -16.728  60.271  1.00 61.42           O
ATOM   3386  N   THR A 442      19.129 -18.585  59.924  1.00 60.07           N
ATOM   3387  CA  THR A 442      18.258 -19.431  60.687  1.00 60.07           C
ATOM   3388  CB  THR A 442      18.077 -20.796  60.090  1.00 60.07           C
ATOM   3389  OG1 THR A 442      17.528 -20.689  58.784  1.00 60.07           O
ATOM   3390  CG2 THR A 442      17.143 -21.618  60.995  1.00 60.07           C
ATOM   3391  C   THR A 442      18.916 -19.598  62.015  1.00 60.07           C
ATOM   3392  O   THR A 442      20.103 -19.905  62.095  1.00 60.07           O
ATOM   3393  N   VAL A 443      18.157 -19.385  63.104  1.00 85.48           N
ATOM   3394  CA  VAL A 443      18.781 -19.425  64.391  1.00 85.48           C
ATOM   3395  CB  VAL A 443      18.566 -18.168  65.185  1.00 85.48           C
ATOM   3396  CG1 VAL A 443      19.261 -18.313  66.544  1.00 85.48           C
ATOM   3397  CG2 VAL A 443      19.069 -16.970  64.373  1.00 85.48           C
ATOM   3398  C   VAL A 443      18.199 -20.532  65.197  1.00 85.48           C
ATOM   3399  O   VAL A 443      16.986 -20.733  65.236  1.00 85.48           O
ATOM   3400  N   ASN A 444      19.084 -21.285  65.873  1.00115.19           N
ATOM   3401  CA  ASN A 444      18.620 -22.340  66.709  1.00115.19           C
ATOM   3402  CB  ASN A 444      19.286 -23.679  66.378  1.00115.19           C
ATOM   3403  CG  ASN A 444      18.290 -24.755  66.747  1.00115.19           C
ATOM   3404  OD1 ASN A 444      17.637 -25.322  65.873  1.00115.19           O
ATOM   3405  ND2 ASN A 444      18.148 -25.031  68.070  1.00115.19           N
ATOM   3406  C   ASN A 444      19.006 -21.939  68.096  1.00115.19           C
ATOM   3407  O   ASN A 444      20.187 -21.892  68.440  1.00115.19           O
ATOM   3408  N   ALA A 445      18.004 -21.628  68.938  1.00 57.08           N
ATOM   3409  CA  ALA A 445      18.319 -21.181  70.259  1.00 57.08           C
ATOM   3410  CB  ALA A 445      17.576 -19.895  70.660  1.00 57.08           C
ATOM   3411  C   ALA A 445      17.917 -22.250  71.220  1.00 57.08           C
ATOM   3412  O   ALA A 445      16.880 -22.892  71.061  1.00 57.08           O
ATOM   3413  N   GLY A 446      18.751 -22.470  72.255  1.00 49.29           N
ATOM   3414  CA  GLY A 446      18.436 -23.482  73.217  1.00 49.29           C
ATOM   3415  C   GLY A 446      18.358 -22.827  74.560  1.00 49.29           C
ATOM   3416  O   GLY A 446      18.992 -21.800  74.798  1.00 49.29           O
ATOM   3417  N   LEU A 447      17.542 -23.395  75.472  1.00139.68           N
ATOM   3418  CA  LEU A 447      17.467 -22.837  76.790  1.00139.68           C
ATOM   3419  CB  LEU A 447      16.390 -21.740  76.921  1.00139.68           C
ATOM   3420  CG  LEU A 447      16.429 -20.907  78.223  1.00139.68           C
ATOM   3421  CD1 LEU A 447      15.332 -19.839  78.198  1.00139.68           C
ATOM   3422  CD2 LEU A 447      16.346 -21.755  79.500  1.00139.68           C
ATOM   3423  C   LEU A 447      17.153 -23.957  77.730  1.00139.68           C
ATOM   3424  O   LEU A 447      16.266 -24.772  77.477  1.00139.68           O
ATOM   3425  N   GLU A 448      17.891 -24.031  78.853  1.00116.59           N
ATOM   3426  CA  GLU A 448      17.648 -25.089  79.785  1.00116.59           C
ATOM   3427  CB  GLU A 448      18.653 -26.244  79.641  1.00116.59           C
ATOM   3428  CG  GLU A 448      20.107 -25.790  79.784  1.00116.59           C
ATOM   3429  CD  GLU A 448      21.009 -27.006  79.626  1.00116.59           C
ATOM   3430  OE1 GLU A 448      20.784 -27.788  78.664  1.00116.59           O
ATOM   3431  OE2 GLU A 448      21.939 -27.169  80.458  1.00116.59           O
ATOM   3432  C   GLU A 448      17.784 -24.547  81.168  1.00116.59           C
ATOM   3433  O   GLU A 448      18.574 -23.639  81.420  1.00116.59           O
ATOM   3434  N   VAL A 449      16.970 -25.078  82.101  1.00131.90           N
ATOM   3435  CA  VAL A 449      17.098 -24.683  83.469  1.00131.90           C
ATOM   3436  CB  VAL A 449      15.939 -23.892  84.002  1.00131.90           C
ATOM   3437  CG1 VAL A 449      15.987 -22.480  83.412  1.00131.90           C
ATOM   3438  CG2 VAL A 449      14.645 -24.634  83.639  1.00131.90           C
ATOM   3439  C   VAL A 449      17.218 -25.909  84.306  1.00131.90           C
ATOM   3440  O   VAL A 449      16.380 -26.808  84.254  1.00131.90           O
ATOM   3441  N   TYR A 450      18.304 -25.981  85.094  1.00 91.44           N
ATOM   3442  CA  TYR A 450      18.457 -27.081  85.992  1.00 91.44           C
ATOM   3443  CB  TYR A 450      19.470 -28.143  85.515  1.00 91.44           C
ATOM   3444  CG  TYR A 450      20.672 -27.473  84.944  1.00 91.44           C
ATOM   3445  CD1 TYR A 450      20.630 -27.013  83.647  1.00 91.44           C
ATOM   3446  CD2 TYR A 450      21.829 -27.316  85.671  1.00 91.44           C
ATOM   3447  CE1 TYR A 450      21.719 -26.398  83.082  1.00 91.44           C
ATOM   3448  CE2 TYR A 450      22.923 -26.700  85.107  1.00 91.44           C
ATOM   3449  CZ  TYR A 450      22.869 -26.240  83.813  1.00 91.44           C
ATOM   3450  OH  TYR A 450      23.989 -25.609  83.230  1.00 91.44           O
ATOM   3451  C   TYR A 450      18.822 -26.540  87.333  1.00 91.44           C
ATOM   3452  O   TYR A 450      19.706 -25.692  87.455  1.00 91.44           O
ATOM   3453  N   PRO A 451      18.140 -26.985  88.358  1.00 91.42           N
ATOM   3454  CA  PRO A 451      17.042 -27.911  88.232  1.00 91.42           C
ATOM   3455  CD  PRO A 451      18.768 -27.070  89.666  1.00 91.42           C
ATOM   3456  CB  PRO A 451      16.960 -28.663  89.562  1.00 91.42           C
ATOM   3457  CG  PRO A 451      17.729 -27.773  90.552  1.00 91.42           C
ATOM   3458  C   PRO A 451      15.758 -27.209  87.907  1.00 91.42           C
ATOM   3459  O   PRO A 451      15.677 -25.989  88.050  1.00 91.42           O
ATOM   3460  N   SER A 452      14.753 -27.972  87.437  1.00 54.62           N
ATOM   3461  CA  SER A 452      13.453 -27.446  87.146  1.00 54.62           C
ATOM   3462  CB  SER A 452      12.574 -28.433  86.359  1.00 54.62           C
ATOM   3463  OG  SER A 452      12.319 -29.591  87.140  1.00 54.62           O
ATOM   3464  C   SER A 452      12.748 -27.138  88.433  1.00 54.62           C
ATOM   3465  O   SER A 452      11.977 -26.184  88.513  1.00 54.62           O
ATOM   3466  N   ILE A 453      13.000 -27.937  89.490  1.00181.14           N
ATOM   3467  CA  ILE A 453      12.281 -27.713  90.713  1.00181.14           C
ATOM   3468  CB  ILE A 453      11.630 -28.969  91.239  1.00181.14           C
ATOM   3469  CG1 ILE A 453      10.621 -28.662  92.359  1.00181.14           C
ATOM   3470  CG2 ILE A 453      12.726 -29.973  91.624  1.00181.14           C
ATOM   3471  CD1 ILE A 453      11.226 -28.106  93.648  1.00181.14           C
ATOM   3472  C   ILE A 453      13.232 -27.151  91.722  1.00181.14           C
ATOM   3473  O   ILE A 453      14.265 -27.743  92.027  1.00181.14           O
ATOM   3474  N   LEU A 454      12.890 -25.966  92.267  1.00130.36           N
ATOM   3475  CA  LEU A 454      13.751 -25.301  93.198  1.00130.36           C
ATOM   3476  CB  LEU A 454      13.908 -23.800  92.905  1.00130.36           C
ATOM   3477  CG  LEU A 454      14.503 -23.489  91.519  1.00130.36           C
ATOM   3478  CD1 LEU A 454      14.629 -21.974  91.299  1.00130.36           C
ATOM   3479  CD2 LEU A 454      15.825 -24.236  91.290  1.00130.36           C
ATOM   3480  C   LEU A 454      13.160 -25.413  94.554  1.00130.36           C
ATOM   3481  O   LEU A 454      11.979 -25.132  94.754  1.00130.36           O
ATOM   3482  N   ASN A 455      13.991 -25.839  95.522  1.00161.81           N
ATOM   3483  CA  ASN A 455      13.554 -25.960  96.877  1.00161.81           C
ATOM   3484  CB  ASN A 455      14.434 -26.915  97.706  1.00161.81           C
ATOM   3485  CG  ASN A 455      13.754 -27.211  99.036  1.00161.81           C
ATOM   3486  OD1 ASN A 455      13.674 -26.358  99.918  1.00161.81           O
ATOM   3487  ND2 ASN A 455      13.251 -28.465  99.191  1.00161.81           N
ATOM   3488  C   ASN A 455      13.622 -24.594  97.480  1.00161.81           C
ATOM   3489  O   ASN A 455      14.392 -23.739  97.043  1.00161.81           O
ATOM   3490  N   GLN A 456      12.774 -24.349  98.492  1.00193.42           N
ATOM   3491  CA  GLN A 456      12.719 -23.081  99.155  1.00193.42           C
ATOM   3492  CB  GLN A 456      11.577 -22.979 100.178  1.00193.42           C
ATOM   3493  CG  GLN A 456      11.506 -21.604 100.843  1.00193.42           C
ATOM   3494  CD  GLN A 456      11.253 -20.582  99.744  1.00193.42           C
ATOM   3495  OE1 GLN A 456      10.411 -20.786  98.871  1.00193.42           O
ATOM   3496  NE2 GLN A 456      12.012 -19.454  99.778  1.00193.42           N
ATOM   3497  C   GLN A 456      14.006 -22.871  99.880  1.00193.42           C
ATOM   3498  O   GLN A 456      14.495 -21.744  99.971  1.00193.42           O
ATOM   3499  N   ASP A 457      14.572 -23.955 100.449  1.00186.98           N
ATOM   3500  CA  ASP A 457      15.801 -23.798 101.161  1.00186.98           C
ATOM   3501  CB  ASP A 457      15.673 -23.985 102.682  1.00186.98           C
ATOM   3502  CG  ASP A 457      17.031 -23.671 103.302  1.00186.98           C
ATOM   3503  OD1 ASP A 457      17.926 -23.177 102.564  1.00186.98           O
ATOM   3504  OD2 ASP A 457      17.195 -23.925 104.524  1.00186.98           O
ATOM   3505  C   ASP A 457      16.783 -24.829 100.695  1.00186.98           C
ATOM   3506  O   ASP A 457      17.157 -25.722 101.450  1.00186.98           O
ATOM   3507  N   ASN A 458      17.234 -24.741  99.433  1.00131.79           N
ATOM   3508  CA  ASN A 458      18.262 -25.630  98.975  1.00131.79           C
ATOM   3509  CB  ASN A 458      17.936 -26.290  97.624  1.00131.79           C
ATOM   3510  CG  ASN A 458      18.982 -27.360  97.342  1.00131.79           C
ATOM   3511  OD1 ASN A 458      20.183 -27.105  97.406  1.00131.79           O
ATOM   3512  ND2 ASN A 458      18.515 -28.597  97.026  1.00131.79           N
ATOM   3513  C   ASN A 458      19.431 -24.730  98.768  1.00131.79           C
ATOM   3514  O   ASN A 458      19.520 -24.056  97.744  1.00131.79           O
ATOM   3515  N   LYS A 459      20.372 -24.714  99.732  1.00194.86           N
ATOM   3516  CA  LYS A 459      21.425 -23.744  99.667  1.00194.86           C
ATOM   3517  CB  LYS A 459      21.820 -23.240 101.064  1.00194.86           C
ATOM   3518  CG  LYS A 459      22.071 -24.374 102.058  1.00194.86           C
ATOM   3519  CD  LYS A 459      22.592 -23.895 103.413  1.00194.86           C
ATOM   3520  CE  LYS A 459      21.492 -23.357 104.332  1.00194.86           C
ATOM   3521  NZ  LYS A 459      20.723 -24.482 104.910  1.00194.86           N
ATOM   3522  C   LYS A 459      22.622 -24.308  98.982  1.00194.86           C
ATOM   3523  O   LYS A 459      23.444 -24.995  99.586  1.00194.86           O
ATOM   3524  N   ILE A 460      22.670 -24.083  97.655  1.00 92.06           N
ATOM   3525  CA  ILE A 460      23.742 -24.460  96.779  1.00 92.06           C
ATOM   3526  CB  ILE A 460      23.301 -24.539  95.347  1.00 92.06           C
ATOM   3527  CG1 ILE A 460      22.207 -25.607  95.183  1.00 92.06           C
ATOM   3528  CG2 ILE A 460      24.544 -24.790  94.479  1.00 92.06           C
ATOM   3529  CD1 ILE A 460      21.502 -25.554  93.829  1.00 92.06           C
ATOM   3530  C   ILE A 460      24.918 -23.516  96.824  1.00 92.06           C
ATOM   3531  O   ILE A 460      26.060 -23.972  96.872  1.00 92.06           O
ATOM   3532  N   CYS A 461      24.675 -22.178  96.793  1.00 98.25           N
ATOM   3533  CA  CYS A 461      25.773 -21.252  96.618  1.00 98.25           C
ATOM   3534  CB  CYS A 461      25.897 -20.795  95.150  1.00 98.25           C
ATOM   3535  SG  CYS A 461      24.426 -19.908  94.538  1.00 98.25           S
ATOM   3536  C   CYS A 461      25.600 -20.005  97.457  1.00 98.25           C
ATOM   3537  O   CYS A 461      24.514 -19.694  97.943  1.00 98.25           O
ATOM   3538  N   PRO A 462      26.711 -19.336  97.703  1.00180.59           N
ATOM   3539  CA  PRO A 462      26.683 -18.077  98.424  1.00180.59           C
ATOM   3540  CD  PRO A 462      27.867 -20.133  98.086  1.00180.59           C
ATOM   3541  CB  PRO A 462      27.970 -18.018  99.245  1.00180.59           C
ATOM   3542  CG  PRO A 462      28.416 -19.482  99.362  1.00180.59           C
ATOM   3543  C   PRO A 462      26.577 -16.881  97.517  1.00180.59           C
ATOM   3544  O   PRO A 462      26.957 -16.982  96.353  1.00180.59           O
ATOM   3545  N   LEU A 463      26.117 -15.724  98.046  1.00161.82           N
ATOM   3546  CA  LEU A 463      25.986 -14.513  97.279  1.00161.82           C
ATOM   3547  CB  LEU A 463      24.922 -13.575  97.891  1.00161.82           C
ATOM   3548  CG  LEU A 463      24.386 -12.449  96.980  1.00161.82           C
ATOM   3549  CD1 LEU A 463      25.449 -11.407  96.623  1.00161.82           C
ATOM   3550  CD2 LEU A 463      23.684 -13.032  95.744  1.00161.82           C
ATOM   3551  C   LEU A 463      27.336 -13.840  97.286  1.00161.82           C
ATOM   3552  O   LEU A 463      28.134 -14.047  98.199  1.00161.82           O
ATOM   3553  N   PRO A 464      27.640 -13.078  96.264  1.00136.90           N
ATOM   3554  CA  PRO A 464      28.909 -12.391  96.221  1.00136.90           C
ATOM   3555  CD  PRO A 464      27.192 -13.460  94.934  1.00136.90           C
ATOM   3556  CB  PRO A 464      29.135 -12.018  94.758  1.00136.90           C
ATOM   3557  CG  PRO A 464      28.338 -13.080  93.982  1.00136.90           C
ATOM   3558  C   PRO A 464      28.969 -11.210  97.143  1.00136.90           C
ATOM   3559  O   PRO A 464      27.940 -10.600  97.420  1.00136.90           O
ATOM   3560  N   GLY A 465      30.168 -10.903  97.672  1.00 31.80           N
ATOM   3561  CA  GLY A 465      30.365  -9.777  98.539  1.00 31.80           C
ATOM   3562  C   GLY A 465      30.125 -10.225  99.939  1.00 31.80           C
ATOM   3563  O   GLY A 465      30.983 -10.096 100.810  1.00 31.80           O
ATOM   3564  N   THR A 466      28.931 -10.789 100.185  1.00107.30           N
ATOM   3565  CA  THR A 466      28.625 -11.295 101.486  1.00107.30           C
ATOM   3566  CB  THR A 466      27.483 -10.588 102.164  1.00107.30           C
ATOM   3567  OG1 THR A 466      27.287 -11.115 103.468  1.00107.30           O
ATOM   3568  CG2 THR A 466      26.205 -10.741 101.322  1.00107.30           C
ATOM   3569  C   THR A 466      28.245 -12.714 101.268  1.00107.30           C
ATOM   3570  O   THR A 466      27.422 -13.019 100.408  1.00107.30           O
ATOM   3571  N   ALA A 467      28.839 -13.642 102.035  1.00 50.35           N
ATOM   3572  CA  ALA A 467      28.500 -14.993 101.728  1.00 50.35           C
ATOM   3573  CB  ALA A 467      29.581 -16.004 102.148  1.00 50.35           C
ATOM   3574  C   ALA A 467      27.249 -15.349 102.454  1.00 50.35           C
ATOM   3575  O   ALA A 467      27.280 -15.916 103.544  1.00 50.35           O
ATOM   3576  N   LEU A 468      26.094 -15.063 101.830  1.00 51.84           N
ATOM   3577  CA  LEU A 468      24.855 -15.459 102.423  1.00 51.84           C
ATOM   3578  CB  LEU A 468      23.731 -14.421 102.270  1.00 51.84           C
ATOM   3579  CG  LEU A 468      24.009 -13.103 103.016  1.00 51.84           C
ATOM   3580  CD1 LEU A 468      22.853 -12.104 102.836  1.00 51.84           C
ATOM   3581  CD2 LEU A 468      24.354 -13.358 104.492  1.00 51.84           C
ATOM   3582  C   LEU A 468      24.460 -16.678 101.662  1.00 51.84           C
ATOM   3583  O   LEU A 468      24.460 -16.670 100.432  1.00 51.84           O
ATOM   3584  N   LYS A 469      24.133 -17.775 102.371  1.00 89.77           N
ATOM   3585  CA  LYS A 469      23.801 -18.979 101.662  1.00 89.77           C
ATOM   3586  CB  LYS A 469      23.842 -20.247 102.534  1.00 89.77           C
ATOM   3587  CG  LYS A 469      25.244 -20.639 103.005  1.00 89.77           C
ATOM   3588  CD  LYS A 469      25.854 -19.667 104.017  1.00 89.77           C
ATOM   3589  CE  LYS A 469      27.253 -20.074 104.484  1.00 89.77           C
ATOM   3590  NZ  LYS A 469      27.770 -19.087 105.459  1.00 89.77           N
ATOM   3591  C   LYS A 469      22.406 -18.838 101.149  1.00 89.77           C
ATOM   3592  O   LYS A 469      21.496 -18.497 101.903  1.00 89.77           O
ATOM   3593  N   VAL A 470      22.201 -19.099  99.839  1.00125.02           N
ATOM   3594  CA  VAL A 470      20.882 -18.969  99.289  1.00125.02           C
ATOM   3595  CB  VAL A 470      20.649 -17.674  98.561  1.00125.02           C
ATOM   3596  CG1 VAL A 470      20.798 -16.519  99.566  1.00125.02           C
ATOM   3597  CG2 VAL A 470      21.605 -17.587  97.360  1.00125.02           C
ATOM   3598  C   VAL A 470      20.629 -20.080  98.315  1.00125.02           C
ATOM   3599  O   VAL A 470      21.553 -20.745  97.849  1.00125.02           O
ATOM   3600  N   SER A 471      19.339 -20.334  98.008  1.00117.81           N
ATOM   3601  CA  SER A 471      19.014 -21.347  97.044  1.00117.81           C
ATOM   3602  CB  SER A 471      17.529 -21.750  97.037  1.00117.81           C
ATOM   3603  OG  SER A 471      16.726 -20.652  96.631  1.00117.81           O
ATOM   3604  C   SER A 471      19.350 -20.786  95.698  1.00117.81           C
ATOM   3605  O   SER A 471      19.127 -19.602  95.454  1.00117.81           O
ATOM   3606  N   CYS A 472      19.906 -21.618  94.788  1.00106.09           N
ATOM   3607  CA  CYS A 472      20.264 -21.094  93.498  1.00106.09           C
ATOM   3608  CB  CYS A 472      21.643 -20.390  93.472  1.00106.09           C
ATOM   3609  SG  CYS A 472      23.038 -21.350  94.146  1.00106.09           S
ATOM   3610  C   CYS A 472      20.217 -22.176  92.461  1.00106.09           C
ATOM   3611  O   CYS A 472      20.113 -23.363  92.770  1.00106.09           O
ATOM   3612  N   PHE A 473      20.243 -21.762  91.175  1.00 97.05           N
ATOM   3613  CA  PHE A 473      20.202 -22.686  90.079  1.00 97.05           C
ATOM   3614  CB  PHE A 473      18.769 -23.038  89.639  1.00 97.05           C
ATOM   3615  CG  PHE A 473      18.066 -21.768  89.302  1.00 97.05           C
ATOM   3616  CD1 PHE A 473      17.551 -20.978  90.305  1.00 97.05           C
ATOM   3617  CD2 PHE A 473      17.909 -21.369  87.995  1.00 97.05           C
ATOM   3618  CE1 PHE A 473      16.897 -19.806  90.012  1.00 97.05           C
ATOM   3619  CE2 PHE A 473      17.256 -20.196  87.696  1.00 97.05           C
ATOM   3620  CZ  PHE A 473      16.749 -19.412  88.704  1.00 97.05           C
ATOM   3621  C   PHE A 473      20.922 -22.075  88.923  1.00 97.05           C
ATOM   3622  O   PHE A 473      21.225 -20.882  88.912  1.00 97.05           O
ATOM   3623  N   ASN A 474      21.221 -22.899  87.902  1.00 81.76           N
ATOM   3624  CA  ASN A 474      21.980 -22.398  86.796  1.00 81.76           C
ATOM   3625  CB  ASN A 474      23.118 -23.344  86.383  1.00 81.76           C
ATOM   3626  CG  ASN A 474      24.112 -23.407  87.536  1.00 81.76           C
ATOM   3627  OD1 ASN A 474      24.085 -24.333  88.346  1.00 81.76           O
ATOM   3628  ND2 ASN A 474      25.016 -22.394  87.616  1.00 81.76           N
ATOM   3629  C   ASN A 474      21.081 -22.217  85.610  1.00 81.76           C
ATOM   3630  O   ASN A 474      20.233 -23.060  85.315  1.00 81.76           O
ATOM   3631  N   VAL A 475      21.241 -21.074  84.909  1.00 63.47           N
ATOM   3632  CA  VAL A 475      20.480 -20.813  83.723  1.00 63.47           C
ATOM   3633  CB  VAL A 475      19.930 -19.418  83.670  1.00 63.47           C
ATOM   3634  CG1 VAL A 475      19.205 -19.220  82.328  1.00 63.47           C
ATOM   3635  CG2 VAL A 475      19.037 -19.204  84.903  1.00 63.47           C
ATOM   3636  C   VAL A 475      21.423 -20.976  82.582  1.00 63.47           C
ATOM   3637  O   VAL A 475      22.457 -20.314  82.508  1.00 63.47           O
ATOM   3638  N   ARG A 476      21.079 -21.872  81.643  1.00 86.66           N
ATOM   3639  CA  ARG A 476      21.997 -22.135  80.580  1.00 86.66           C
ATOM   3640  CB  ARG A 476      22.463 -23.603  80.577  1.00 86.66           C
ATOM   3641  CG  ARG A 476      23.561 -23.955  79.572  1.00 86.66           C
ATOM   3642  CD  ARG A 476      24.160 -25.338  79.844  1.00 86.66           C
ATOM   3643  NE  ARG A 476      25.124 -25.659  78.757  1.00 86.66           N
ATOM   3644  CZ  ARG A 476      24.694 -26.349  77.661  1.00 86.66           C
ATOM   3645  NH1 ARG A 476      23.376 -26.682  77.539  1.00 86.66           N
ATOM   3646  NH2 ARG A 476      25.580 -26.717  76.691  1.00 86.66           N
ATOM   3647  C   ARG A 476      21.313 -21.837  79.289  1.00 86.66           C
ATOM   3648  O   ARG A 476      20.112 -22.057  79.132  1.00 86.66           O
ATOM   3649  N   PHE A 477      22.073 -21.266  78.338  1.00 70.44           N
ATOM   3650  CA  PHE A 477      21.513 -20.982  77.054  1.00 70.44           C
ATOM   3651  CB  PHE A 477      20.959 -19.549  76.929  1.00 70.44           C
ATOM   3652  CG  PHE A 477      22.070 -18.582  77.169  1.00 70.44           C
ATOM   3653  CD1 PHE A 477      22.463 -18.279  78.453  1.00 70.44           C
ATOM   3654  CD2 PHE A 477      22.709 -17.968  76.117  1.00 70.44           C
ATOM   3655  CE1 PHE A 477      23.482 -17.385  78.683  1.00 70.44           C
ATOM   3656  CE2 PHE A 477      23.729 -17.073  76.340  1.00 70.44           C
ATOM   3657  CZ  PHE A 477      24.118 -16.781  77.625  1.00 70.44           C
ATOM   3658  C   PHE A 477      22.595 -21.161  76.041  1.00 70.44           C
ATOM   3659  O   PHE A 477      23.771 -20.949  76.332  1.00 70.44           O
ATOM   3660  N   CYS A 478      22.223 -21.579  74.816  1.00 66.36           N
ATOM   3661  CA  CYS A 478      23.219 -21.775  73.803  1.00 66.36           C
ATOM   3662  CB  CYS A 478      23.508 -23.259  73.524  1.00 66.36           C
ATOM   3663  SG  CYS A 478      24.027 -24.159  75.016  1.00 66.36           S
ATOM   3664  C   CYS A 478      22.689 -21.173  72.538  1.00 66.36           C
ATOM   3665  O   CYS A 478      21.478 -21.041  72.367  1.00 66.36           O
ATOM   3666  N   LEU A 479      23.585 -20.768  71.615  1.00 76.34           N
ATOM   3667  CA  LEU A 479      23.084 -20.156  70.418  1.00 76.34           C
ATOM   3668  CB  LEU A 479      23.154 -18.621  70.490  1.00 76.34           C
ATOM   3669  CG  LEU A 479      22.519 -17.888  69.298  1.00 76.34           C
ATOM   3670  CD1 LEU A 479      20.999 -18.117  69.249  1.00 76.34           C
ATOM   3671  CD2 LEU A 479      22.895 -16.398  69.306  1.00 76.34           C
ATOM   3672  C   LEU A 479      23.893 -20.601  69.235  1.00 76.34           C
ATOM   3673  O   LEU A 479      25.122 -20.632  69.286  1.00 76.34           O
ATOM   3674  N   LYS A 480      23.207 -20.972  68.130  1.00 93.72           N
ATOM   3675  CA  LYS A 480      23.885 -21.340  66.916  1.00 93.72           C
ATOM   3676  CB  LYS A 480      23.967 -22.853  66.665  1.00 93.72           C
ATOM   3677  CG  LYS A 480      22.625 -23.480  66.293  1.00 93.72           C
ATOM   3678  CD  LYS A 480      22.763 -24.887  65.710  1.00 93.72           C
ATOM   3679  CE  LYS A 480      21.426 -25.524  65.335  1.00 93.72           C
ATOM   3680  NZ  LYS A 480      21.658 -26.796  64.618  1.00 93.72           N
ATOM   3681  C   LYS A 480      23.100 -20.754  65.781  1.00 93.72           C
ATOM   3682  O   LYS A 480      21.878 -20.635  65.858  1.00 93.72           O
ATOM   3683  N   ALA A 481      23.786 -20.355  64.691  1.00 55.34           N
ATOM   3684  CA  ALA A 481      23.082 -19.770  63.585  1.00 55.34           C
ATOM   3685  CB  ALA A 481      22.981 -18.237  63.666  1.00 55.34           C
ATOM   3686  C   ALA A 481      23.819 -20.092  62.327  1.00 55.34           C
ATOM   3687  O   ALA A 481      25.012 -20.391  62.351  1.00 55.34           O
ATOM   3688  N   ASP A 482      23.105 -20.064  61.182  1.00 71.70           N
ATOM   3689  CA  ASP A 482      23.745 -20.358  59.934  1.00 71.70           C
ATOM   3690  CB  ASP A 482      23.843 -21.868  59.655  1.00 71.70           C
ATOM   3691  CG  ASP A 482      24.882 -22.105  58.569  1.00 71.70           C
ATOM   3692  OD1 ASP A 482      25.611 -21.138  58.219  1.00 71.70           O
ATOM   3693  OD2 ASP A 482      24.965 -23.262  58.078  1.00 71.70           O
ATOM   3694  C   ASP A 482      22.923 -19.751  58.837  1.00 71.70           C
ATOM   3695  O   ASP A 482      21.803 -19.289  59.054  1.00 71.70           O
ATOM   3696  N   GLY A 483      23.489 -19.723  57.614  1.00 62.93           N
ATOM   3697  CA  GLY A 483      22.789 -19.213  56.475  1.00 62.93           C
ATOM   3698  C   GLY A 483      23.257 -20.018  55.313  1.00 62.93           C
ATOM   3699  O   GLY A 483      24.238 -20.754  55.407  1.00 62.93           O
ATOM   3700  N   LYS A 484      22.532 -19.940  54.187  1.00288.79           N
ATOM   3701  CA  LYS A 484      23.009 -20.613  53.023  1.00288.79           C
ATOM   3702  CB  LYS A 484      22.152 -21.811  52.583  1.00288.79           C
ATOM   3703  CG  LYS A 484      20.686 -21.492  52.312  1.00288.79           C
ATOM   3704  CD  LYS A 484      19.955 -22.638  51.613  1.00288.79           C
ATOM   3705  CE  LYS A 484      19.882 -23.922  52.444  1.00288.79           C
ATOM   3706  NZ  LYS A 484      21.214 -24.565  52.503  1.00288.79           N
ATOM   3707  C   LYS A 484      23.035 -19.581  51.953  1.00288.79           C
ATOM   3708  O   LYS A 484      22.001 -19.184  51.418  1.00288.79           O
ATOM   3709  N   GLY A 485      24.258 -19.122  51.640  1.00 90.65           N
ATOM   3710  CA  GLY A 485      24.510 -18.096  50.677  1.00 90.65           C
ATOM   3711  C   GLY A 485      25.819 -17.497  51.075  1.00 90.65           C
ATOM   3712  O   GLY A 485      26.603 -18.130  51.780  1.00 90.65           O
ATOM   3713  N   THR A 486      26.097 -16.253  50.640  1.00127.94           N
ATOM   3714  CA  THR A 486      27.341 -15.654  51.022  1.00127.94           C
ATOM   3715  CB  THR A 486      27.958 -14.812  49.940  1.00127.94           C
ATOM   3716  OG1 THR A 486      27.099 -13.736  49.594  1.00127.94           O
ATOM   3717  CG2 THR A 486      28.212 -15.702  48.712  1.00127.94           C
ATOM   3718  C   THR A 486      27.084 -14.769  52.206  1.00127.94           C
ATOM   3719  O   THR A 486      26.444 -13.725  52.089  1.00127.94           O
ATOM   3720  N   LEU A 487      27.575 -15.187  53.394  1.00131.86           N
ATOM   3721  CA  LEU A 487      27.404 -14.428  54.608  1.00131.86           C
ATOM   3722  CB  LEU A 487      26.444 -15.061  55.632  1.00131.86           C
ATOM   3723  CG  LEU A 487      25.003 -15.272  55.141  1.00131.86           C
ATOM   3724  CD1 LEU A 487      24.942 -16.343  54.045  1.00131.86           C
ATOM   3725  CD2 LEU A 487      24.057 -15.578  56.311  1.00131.86           C
ATOM   3726  C   LEU A 487      28.729 -14.397  55.306  1.00131.86           C
ATOM   3727  O   LEU A 487      29.588 -15.240  55.052  1.00131.86           O
ATOM   3728  N   PRO A 488      28.926 -13.443  56.181  1.00 82.48           N
ATOM   3729  CA  PRO A 488      30.147 -13.362  56.938  1.00 82.48           C
ATOM   3730  CD  PRO A 488      28.247 -12.163  56.098  1.00 82.48           C
ATOM   3731  CB  PRO A 488      30.205 -11.941  57.505  1.00 82.48           C
ATOM   3732  CG  PRO A 488      28.780 -11.387  57.313  1.00 82.48           C
ATOM   3733  C   PRO A 488      30.179 -14.436  57.978  1.00 82.48           C
ATOM   3734  O   PRO A 488      29.119 -14.851  58.445  1.00 82.48           O
ATOM   3735  N   ARG A 489      31.386 -14.914  58.335  1.00116.65           N
ATOM   3736  CA  ARG A 489      31.520 -15.972  59.293  1.00116.65           C
ATOM   3737  CB  ARG A 489      32.949 -16.530  59.385  1.00116.65           C
ATOM   3738  CG  ARG A 489      33.296 -17.411  58.186  1.00116.65           C
ATOM   3739  CD  ARG A 489      32.315 -18.573  58.032  1.00116.65           C
ATOM   3740  NE  ARG A 489      32.668 -19.328  56.799  1.00116.65           N
ATOM   3741  CZ  ARG A 489      31.932 -20.422  56.449  1.00116.65           C
ATOM   3742  NH1 ARG A 489      30.894 -20.826  57.239  1.00116.65           N
ATOM   3743  NH2 ARG A 489      32.231 -21.111  55.309  1.00116.65           N
ATOM   3744  C   ARG A 489      31.108 -15.531  60.659  1.00116.65           C
ATOM   3745  O   ARG A 489      30.423 -16.268  61.368  1.00116.65           O
ATOM   3746  N   LYS A 490      31.495 -14.312  61.075  1.00175.09           N
ATOM   3747  CA  LYS A 490      31.177 -13.960  62.427  1.00175.09           C
ATOM   3748  CB  LYS A 490      32.280 -13.154  63.128  1.00175.09           C
ATOM   3749  CG  LYS A 490      32.060 -13.046  64.635  1.00175.09           C
ATOM   3750  CD  LYS A 490      32.116 -14.399  65.348  1.00175.09           C
ATOM   3751  CE  LYS A 490      33.501 -15.049  65.336  1.00175.09           C
ATOM   3752  NZ  LYS A 490      34.356 -14.438  66.378  1.00175.09           N
ATOM   3753  C   LYS A 490      29.919 -13.154  62.451  1.00175.09           C
ATOM   3754  O   LYS A 490      29.830 -12.090  61.841  1.00175.09           O
ATOM   3755  N   LEU A 491      28.904 -13.663  63.175  1.00 57.56           N
ATOM   3756  CA  LEU A 491      27.647 -12.985  63.287  1.00 57.56           C
ATOM   3757  CB  LEU A 491      26.441 -13.912  63.052  1.00 57.56           C
ATOM   3758  CG  LEU A 491      26.398 -14.525  61.636  1.00 57.56           C
ATOM   3759  CD1 LEU A 491      25.174 -15.439  61.460  1.00 57.56           C
ATOM   3760  CD2 LEU A 491      26.481 -13.440  60.550  1.00 57.56           C
ATOM   3761  C   LEU A 491      27.551 -12.457  64.683  1.00 57.56           C
ATOM   3762  O   LEU A 491      27.749 -13.190  65.653  1.00 57.56           O
ATOM   3763  N   HIS A 492      27.235 -11.154  64.822  1.00117.71           N
ATOM   3764  CA  HIS A 492      27.162 -10.569  66.130  1.00117.71           C
ATOM   3765  ND1 HIS A 492      28.796  -8.731  68.446  1.00117.71           N
ATOM   3766  CG  HIS A 492      27.732  -8.573  67.585  1.00117.71           C
ATOM   3767  CB  HIS A 492      27.690  -9.125  66.191  1.00117.71           C
ATOM   3768  NE2 HIS A 492      27.264  -7.549  69.541  1.00117.71           N
ATOM   3769  CD2 HIS A 492      26.805  -7.848  68.271  1.00117.71           C
ATOM   3770  CE1 HIS A 492      28.463  -8.100  69.600  1.00117.71           C
ATOM   3771  C   HIS A 492      25.728 -10.546  66.556  1.00117.71           C
ATOM   3772  O   HIS A 492      24.865 -10.004  65.864  1.00117.71           O
ATOM   3773  N   PHE A 493      25.443 -11.144  67.731  1.00 77.99           N
ATOM   3774  CA  PHE A 493      24.098 -11.220  68.228  1.00 77.99           C
ATOM   3775  CB  PHE A 493      23.621 -12.653  68.536  1.00 77.99           C
ATOM   3776  CG  PHE A 493      23.362 -13.413  67.279  1.00 77.99           C
ATOM   3777  CD1 PHE A 493      24.394 -13.957  66.551  1.00 77.99           C
ATOM   3778  CD2 PHE A 493      22.070 -13.605  66.846  1.00 77.99           C
ATOM   3779  CE1 PHE A 493      24.140 -14.665  65.400  1.00 77.99           C
ATOM   3780  CE2 PHE A 493      21.809 -14.313  65.696  1.00 77.99           C
ATOM   3781  CZ  PHE A 493      22.847 -14.843  64.970  1.00 77.99           C
ATOM   3782  C   PHE A 493      24.006 -10.494  69.533  1.00 77.99           C
ATOM   3783  O   PHE A 493      24.969 -10.420  70.295  1.00 77.99           O
ATOM   3784  N   GLN A 494      22.815  -9.924  69.807  1.00 71.30           N
ATOM   3785  CA  GLN A 494      22.556  -9.270  71.056  1.00 71.30           C
ATOM   3786  CB  GLN A 494      21.917  -7.881  70.892  1.00 71.30           C
ATOM   3787  CG  GLN A 494      22.803  -6.891  70.133  1.00 71.30           C
ATOM   3788  CD  GLN A 494      22.058  -5.568  70.039  1.00 71.30           C
ATOM   3789  OE1 GLN A 494      22.385  -4.714  69.216  1.00 71.30           O
ATOM   3790  NE2 GLN A 494      21.022  -5.393  70.903  1.00 71.30           N
ATOM   3791  C   GLN A 494      21.561 -10.137  71.763  1.00 71.30           C
ATOM   3792  O   GLN A 494      20.492 -10.424  71.228  1.00 71.30           O
ATOM   3793  N   VAL A 495      21.883 -10.588  72.991  1.00 60.81           N
ATOM   3794  CA  VAL A 495      20.972 -11.481  73.649  1.00 60.81           C
ATOM   3795  CB  VAL A 495      21.530 -12.869  73.803  1.00 60.81           C
ATOM   3796  CG1 VAL A 495      20.510 -13.734  74.562  1.00 60.81           C
ATOM   3797  CG2 VAL A 495      21.897 -13.414  72.412  1.00 60.81           C
ATOM   3798  C   VAL A 495      20.681 -10.975  75.027  1.00 60.81           C
ATOM   3799  O   VAL A 495      21.536 -10.384  75.684  1.00 60.81           O
ATOM   3800  N   GLU A 496      19.433 -11.186  75.493  1.00116.86           N
ATOM   3801  CA  GLU A 496      19.072 -10.790  76.826  1.00116.86           C
ATOM   3802  CB  GLU A 496      18.150  -9.558  76.890  1.00116.86           C
ATOM   3803  CG  GLU A 496      18.877  -8.217  76.740  1.00116.86           C
ATOM   3804  CD  GLU A 496      19.327  -8.027  75.301  1.00116.86           C
ATOM   3805  OE1 GLU A 496      18.552  -8.392  74.378  1.00116.86           O
ATOM   3806  OE2 GLU A 496      20.459  -7.508  75.107  1.00116.86           O
ATOM   3807  C   GLU A 496      18.349 -11.929  77.489  1.00116.86           C
ATOM   3808  O   GLU A 496      17.564 -12.634  76.857  1.00116.86           O
ATOM   3809  N   LEU A 497      18.625 -12.141  78.796  1.00123.80           N
ATOM   3810  CA  LEU A 497      17.981 -13.172  79.568  1.00123.80           C
ATOM   3811  CB  LEU A 497      18.954 -14.129  80.275  1.00123.80           C
ATOM   3812  CG  LEU A 497      19.725 -15.059  79.323  1.00123.80           C
ATOM   3813  CD1 LEU A 497      20.605 -14.265  78.346  1.00123.80           C
ATOM   3814  CD2 LEU A 497      20.512 -16.115  80.113  1.00123.80           C
ATOM   3815  C   LEU A 497      17.184 -12.508  80.644  1.00123.80           C
ATOM   3816  O   LEU A 497      17.663 -11.590  81.308  1.00123.80           O
ATOM   3817  N   LEU A 498      15.931 -12.967  80.840  1.00 94.44           N
ATOM   3818  CA  LEU A 498      15.076 -12.376  81.830  1.00 94.44           C
ATOM   3819  CB  LEU A 498      13.814 -11.728  81.230  1.00 94.44           C
ATOM   3820  CG  LEU A 498      14.111 -10.611  80.212  1.00 94.44           C
ATOM   3821  CD1 LEU A 498      12.817 -10.000  79.657  1.00 94.44           C
ATOM   3822  CD2 LEU A 498      15.062  -9.555  80.790  1.00 94.44           C
ATOM   3823  C   LEU A 498      14.610 -13.458  82.748  1.00 94.44           C
ATOM   3824  O   LEU A 498      14.383 -14.597  82.336  1.00 94.44           O
ATOM   3825  N   LEU A 499      14.476 -13.123  84.046  1.00 84.01           N
ATOM   3826  CA  LEU A 499      13.992 -14.069  85.009  1.00 84.01           C
ATOM   3827  CB  LEU A 499      14.949 -14.279  86.198  1.00 84.01           C
ATOM   3828  CG  LEU A 499      16.289 -14.944  85.829  1.00 84.01           C
ATOM   3829  CD1 LEU A 499      17.185 -15.119  87.067  1.00 84.01           C
ATOM   3830  CD2 LEU A 499      16.068 -16.268  85.079  1.00 84.01           C
ATOM   3831  C   LEU A 499      12.713 -13.530  85.572  1.00 84.01           C
ATOM   3832  O   LEU A 499      12.587 -12.333  85.822  1.00 84.01           O
ATOM   3833  N   ASP A 500      11.722 -14.418  85.783  1.00117.19           N
ATOM   3834  CA  ASP A 500      10.470 -14.039  86.383  1.00117.19           C
ATOM   3835  CB  ASP A 500      10.612 -13.693  87.878  1.00117.19           C
ATOM   3836  CG  ASP A 500       9.227 -13.620  88.508  1.00117.19           C
ATOM   3837  OD1 ASP A 500       8.308 -14.328  88.016  1.00117.19           O
ATOM   3838  OD2 ASP A 500       9.070 -12.849  89.492  1.00117.19           O
ATOM   3839  C   ASP A 500       9.881 -12.850  85.681  1.00117.19           C
ATOM   3840  O   ASP A 500       9.518 -11.858  86.309  1.00117.19           O
ATOM   3841  N   LYS A 501       9.771 -12.932  84.345  1.00 95.82           N
ATOM   3842  CA  LYS A 501       9.231 -11.906  83.491  1.00 95.82           C
ATOM   3843  CB  LYS A 501       9.411 -12.223  82.000  1.00 95.82           C
ATOM   3844  CG  LYS A 501       8.840 -11.142  81.080  1.00 95.82           C
ATOM   3845  CD  LYS A 501       9.203 -11.333  79.607  1.00 95.82           C
ATOM   3846  CE  LYS A 501       8.569 -10.295  78.679  1.00 95.82           C
ATOM   3847  NZ  LYS A 501       8.975 -10.552  77.279  1.00 95.82           N
ATOM   3848  C   LYS A 501       7.755 -11.740  83.703  1.00 95.82           C
ATOM   3849  O   LYS A 501       7.226 -10.644  83.509  1.00 95.82           O
ATOM   3850  N   LEU A 502       7.062 -12.818  84.120  1.00156.52           N
ATOM   3851  CA  LEU A 502       5.625 -12.825  84.175  1.00156.52           C
ATOM   3852  CB  LEU A 502       5.037 -14.082  84.844  1.00156.52           C
ATOM   3853  CG  LEU A 502       5.442 -15.416  84.190  1.00156.52           C
ATOM   3854  CD1 LEU A 502       5.056 -15.459  82.703  1.00156.52           C
ATOM   3855  CD2 LEU A 502       6.916 -15.747  84.461  1.00156.52           C
ATOM   3856  C   LEU A 502       5.181 -11.668  84.998  1.00156.52           C
ATOM   3857  O   LEU A 502       4.191 -11.020  84.670  1.00156.52           O
ATOM   3858  N   LYS A 503       5.890 -11.357  86.093  1.00161.24           N
ATOM   3859  CA  LYS A 503       5.432 -10.215  86.823  1.00161.24           C
ATOM   3860  CB  LYS A 503       5.974 -10.128  88.254  1.00161.24           C
ATOM   3861  CG  LYS A 503       5.288 -11.151  89.156  1.00161.24           C
ATOM   3862  CD  LYS A 503       5.859 -11.238  90.564  1.00161.24           C
ATOM   3863  CE  LYS A 503       4.979 -12.067  91.498  1.00161.24           C
ATOM   3864  NZ  LYS A 503       5.579 -12.117  92.847  1.00161.24           N
ATOM   3865  C   LYS A 503       5.799  -8.985  86.061  1.00161.24           C
ATOM   3866  O   LYS A 503       6.947  -8.791  85.665  1.00161.24           O
ATOM   3867  N   GLN A 504       4.790  -8.117  85.856  1.00169.21           N
ATOM   3868  CA  GLN A 504       4.912  -6.909  85.095  1.00169.21           C
ATOM   3869  CB  GLN A 504       3.562  -6.267  84.731  1.00169.21           C
ATOM   3870  CG  GLN A 504       2.742  -7.111  83.753  1.00169.21           C
ATOM   3871  CD  GLN A 504       3.482  -7.120  82.422  1.00169.21           C
ATOM   3872  OE1 GLN A 504       3.120  -7.849  81.501  1.00169.21           O
ATOM   3873  NE2 GLN A 504       4.553  -6.289  82.317  1.00169.21           N
ATOM   3874  C   GLN A 504       5.704  -5.904  85.864  1.00169.21           C
ATOM   3875  O   GLN A 504       5.952  -6.051  87.060  1.00169.21           O
ATOM   3876  N   LYS A 505       6.119  -4.834  85.162  1.00120.76           N
ATOM   3877  CA  LYS A 505       6.975  -3.836  85.726  1.00120.76           C
ATOM   3878  CB  LYS A 505       7.257  -2.679  84.749  1.00120.76           C
ATOM   3879  CG  LYS A 505       8.415  -1.763  85.154  1.00120.76           C
ATOM   3880  CD  LYS A 505       8.200  -1.028  86.476  1.00120.76           C
ATOM   3881  CE  LYS A 505       9.365  -0.117  86.867  1.00120.76           C
ATOM   3882  NZ  LYS A 505       9.074   0.552  88.155  1.00120.76           N
ATOM   3883  C   LYS A 505       6.358  -3.279  86.968  1.00120.76           C
ATOM   3884  O   LYS A 505       5.180  -2.925  86.999  1.00120.76           O
ATOM   3885  N   GLY A 506       7.183  -3.181  88.033  1.00 50.42           N
ATOM   3886  CA  GLY A 506       6.759  -2.635  89.290  1.00 50.42           C
ATOM   3887  C   GLY A 506       6.589  -3.739  90.287  1.00 50.42           C
ATOM   3888  O   GLY A 506       6.543  -3.486  91.490  1.00 50.42           O
ATOM   3889  N   ALA A 507       6.494  -4.994  89.813  1.00 95.72           N
ATOM   3890  CA  ALA A 507       6.307  -6.123  90.682  1.00 95.72           C
ATOM   3891  CB  ALA A 507       5.667  -7.336  89.985  1.00 95.72           C
ATOM   3892  C   ALA A 507       7.637  -6.569  91.233  1.00 95.72           C
ATOM   3893  O   ALA A 507       8.698  -6.185  90.747  1.00 95.72           O
ATOM   3894  N   ILE A 508       7.608  -7.404  92.293  1.00248.52           N
ATOM   3895  CA  ILE A 508       8.817  -7.884  92.917  1.00248.52           C
ATOM   3896  CB  ILE A 508       8.603  -8.298  94.347  1.00248.52           C
ATOM   3897  CG1 ILE A 508       9.914  -8.796  94.978  1.00248.52           C
ATOM   3898  CG2 ILE A 508       7.472  -9.343  94.367  1.00248.52           C
ATOM   3899  CD1 ILE A 508      10.970  -7.705  95.146  1.00248.52           C
ATOM   3900  C   ILE A 508       9.290  -9.098  92.189  1.00248.52           C
ATOM   3901  O   ILE A 508       8.503  -9.998  91.900  1.00248.52           O
ATOM   3902  N   ARG A 509      10.605  -9.138  91.878  1.00239.88           N
ATOM   3903  CA  ARG A 509      11.193 -10.232  91.162  1.00239.88           C
ATOM   3904  CB  ARG A 509      12.309  -9.834  90.189  1.00239.88           C
ATOM   3905  CG  ARG A 509      11.817  -9.181  88.907  1.00239.88           C
ATOM   3906  CD  ARG A 509      11.181 -10.156  87.915  1.00239.88           C
ATOM   3907  NE  ARG A 509      10.875  -9.373  86.685  1.00239.88           N
ATOM   3908  CZ  ARG A 509       9.702  -8.683  86.588  1.00239.88           C
ATOM   3909  NH1 ARG A 509       8.784  -8.757  87.594  1.00239.88           N
ATOM   3910  NH2 ARG A 509       9.454  -7.909  85.491  1.00239.88           N
ATOM   3911  C   ARG A 509      11.845 -11.165  92.122  1.00239.88           C
ATOM   3912  O   ARG A 509      12.709 -10.781  92.911  1.00239.88           O
ATOM   3913  N   ARG A 510      11.403 -12.430  92.073  1.00198.77           N
ATOM   3914  CA  ARG A 510      11.922 -13.480  92.896  1.00198.77           C
ATOM   3915  CB  ARG A 510      11.075 -14.754  92.849  1.00198.77           C
ATOM   3916  CG  ARG A 510       9.638 -14.592  93.329  1.00198.77           C
ATOM   3917  CD  ARG A 510       8.754 -13.802  92.369  1.00198.77           C
ATOM   3918  NE  ARG A 510       7.370 -14.290  92.593  1.00198.77           N
ATOM   3919  CZ  ARG A 510       6.796 -15.145  91.698  1.00198.77           C
ATOM   3920  NH1 ARG A 510       7.347 -15.326  90.463  1.00198.77           N
ATOM   3921  NH2 ARG A 510       5.666 -15.826  92.042  1.00198.77           N
ATOM   3922  C   ARG A 510      13.289 -13.910  92.446  1.00198.77           C
ATOM   3923  O   ARG A 510      14.136 -14.256  93.267  1.00198.77           O
ATOM   3924  N   ALA A 511      13.541 -13.940  91.123  1.00119.87           N
ATOM   3925  CA  ALA A 511      14.789 -14.488  90.665  1.00119.87           C
ATOM   3926  CB  ALA A 511      14.628 -15.470  89.491  1.00119.87           C
ATOM   3927  C   ALA A 511      15.686 -13.400  90.207  1.00119.87           C
ATOM   3928  O   ALA A 511      15.298 -12.537  89.425  1.00119.87           O
ATOM   3929  N   LEU A 512      16.943 -13.455  90.672  1.00200.24           N
ATOM   3930  CA  LEU A 512      17.874 -12.405  90.403  1.00200.24           C
ATOM   3931  CB  LEU A 512      18.056 -11.588  91.691  1.00200.24           C
ATOM   3932  CG  LEU A 512      18.733 -10.230  91.546  1.00200.24           C
ATOM   3933  CD1 LEU A 512      17.791  -9.272  90.828  1.00200.24           C
ATOM   3934  CD2 LEU A 512      19.166  -9.671  92.904  1.00200.24           C
ATOM   3935  C   LEU A 512      19.192 -13.067  90.123  1.00200.24           C
ATOM   3936  O   LEU A 512      19.499 -14.101  90.712  1.00200.24           O
ATOM   3937  N   PHE A 513      20.014 -12.497  89.217  1.00156.08           N
ATOM   3938  CA  PHE A 513      21.304 -13.087  88.980  1.00156.08           C
ATOM   3939  CB  PHE A 513      22.040 -12.585  87.722  1.00156.08           C
ATOM   3940  CG  PHE A 513      21.380 -13.158  86.511  1.00156.08           C
ATOM   3941  CD1 PHE A 513      21.503 -14.497  86.221  1.00156.08           C
ATOM   3942  CD2 PHE A 513      20.666 -12.362  85.648  1.00156.08           C
ATOM   3943  CE1 PHE A 513      20.908 -15.036  85.105  1.00156.08           C
ATOM   3944  CE2 PHE A 513      20.069 -12.894  84.529  1.00156.08           C
ATOM   3945  CZ  PHE A 513      20.186 -14.234  84.255  1.00156.08           C
ATOM   3946  C   PHE A 513      22.166 -12.783  90.168  1.00156.08           C
ATOM   3947  O   PHE A 513      21.978 -11.769  90.838  1.00156.08           O
ATOM   3948  N   LEU A 514      23.126 -13.683  90.471  1.00190.88           N
ATOM   3949  CA  LEU A 514      23.952 -13.539  91.643  1.00190.88           C
ATOM   3950  CB  LEU A 514      24.927 -14.714  91.855  1.00190.88           C
ATOM   3951  CG  LEU A 514      24.294 -16.011  92.391  1.00190.88           C
ATOM   3952  CD1 LEU A 514      23.811 -15.827  93.837  1.00190.88           C
ATOM   3953  CD2 LEU A 514      23.197 -16.549  91.461  1.00190.88           C
ATOM   3954  C   LEU A 514      24.806 -12.305  91.603  1.00190.88           C
ATOM   3955  O   LEU A 514      24.836 -11.549  92.573  1.00190.88           O
ATOM   3956  N   HIS A 515      25.563 -12.098  90.505  1.00 63.43           N
ATOM   3957  CA  HIS A 515      26.465 -10.978  90.416  1.00 63.43           C
ATOM   3958  ND1 HIS A 515      28.255  -8.805  88.618  1.00 63.43           N
ATOM   3959  CG  HIS A 515      28.486 -10.012  89.242  1.00 63.43           C
ATOM   3960  CB  HIS A 515      27.495 -11.137  89.286  1.00 63.43           C
ATOM   3961  NE2 HIS A 515      30.296  -8.689  89.493  1.00 63.43           N
ATOM   3962  CD2 HIS A 515      29.737  -9.923  89.771  1.00 63.43           C
ATOM   3963  CE1 HIS A 515      29.370  -8.053  88.799  1.00 63.43           C
ATOM   3964  C   HIS A 515      25.757  -9.676  90.181  1.00 63.43           C
ATOM   3965  O   HIS A 515      26.045  -8.668  90.825  1.00 63.43           O
ATOM   3966  N   ASN A 516      24.827  -9.676  89.209  1.00105.28           N
ATOM   3967  CA  ASN A 516      24.126  -8.502  88.766  1.00105.28           C
ATOM   3968  CB  ASN A 516      23.361  -8.739  87.453  1.00105.28           C
ATOM   3969  CG  ASN A 516      24.387  -8.949  86.349  1.00105.28           C
ATOM   3970  OD1 ASN A 516      25.154  -9.910  86.372  1.00105.28           O
ATOM   3971  ND2 ASN A 516      24.402  -8.026  85.351  1.00105.28           N
ATOM   3972  C   ASN A 516      23.141  -8.015  89.785  1.00105.28           C
ATOM   3973  O   ASN A 516      22.945  -6.809  89.929  1.00105.28           O
ATOM   3974  N   ARG A 517      22.488  -8.935  90.521  1.00112.22           N
ATOM   3975  CA  ARG A 517      21.466  -8.536  91.445  1.00112.22           C
ATOM   3976  CB  ARG A 517      21.947  -7.531  92.509  1.00112.22           C
ATOM   3977  CG  ARG A 517      22.888  -8.119  93.564  1.00112.22           C
ATOM   3978  CD  ARG A 517      24.295  -8.439  93.061  1.00112.22           C
ATOM   3979  NE  ARG A 517      25.104  -8.880  94.234  1.00112.22           N
ATOM   3980  CZ  ARG A 517      25.781  -7.959  94.980  1.00112.22           C
ATOM   3981  NH1 ARG A 517      25.707  -6.634  94.661  1.00112.22           N
ATOM   3982  NH2 ARG A 517      26.537  -8.361  96.043  1.00112.22           N
ATOM   3983  C   ARG A 517      20.376  -7.887  90.654  1.00112.22           C
ATOM   3984  O   ARG A 517      19.728  -6.950  91.120  1.00112.22           O
ATOM   3985  N   SER A 518      20.138  -8.399  89.428  1.00105.26           N
ATOM   3986  CA  SER A 518      19.107  -7.877  88.576  1.00105.26           C
ATOM   3987  CB  SER A 518      19.624  -7.050  87.386  1.00105.26           C
ATOM   3988  OG  SER A 518      20.178  -5.821  87.824  1.00105.26           O
ATOM   3989  C   SER A 518      18.391  -9.033  87.962  1.00105.26           C
ATOM   3990  O   SER A 518      18.928 -10.123  87.780  1.00105.26           O
ATOM   3991  N   PRO A 519      17.152  -8.802  87.672  1.00151.61           N
ATOM   3992  CA  PRO A 519      16.373  -9.814  87.029  1.00151.61           C
ATOM   3993  CD  PRO A 519      16.344  -7.942  88.521  1.00151.61           C
ATOM   3994  CB  PRO A 519      14.919  -9.378  87.186  1.00151.61           C
ATOM   3995  CG  PRO A 519      14.929  -8.534  88.472  1.00151.61           C
ATOM   3996  C   PRO A 519      16.798  -9.964  85.600  1.00151.61           C
ATOM   3997  O   PRO A 519      16.336 -10.903  84.953  1.00151.61           O
ATOM   3998  N   VAL A 520      17.641  -9.047  85.076  1.00121.09           N
ATOM   3999  CA  VAL A 520      18.000  -9.115  83.685  1.00121.09           C
ATOM   4000  CB  VAL A 520      17.502  -7.935  82.906  1.00121.09           C
ATOM   4001  CG1 VAL A 520      15.971  -7.875  83.033  1.00121.09           C
ATOM   4002  CG2 VAL A 520      18.219  -6.674  83.417  1.00121.09           C
ATOM   4003  C   VAL A 520      19.491  -9.102  83.540  1.00121.09           C
ATOM   4004  O   VAL A 520      20.208  -8.551  84.373  1.00121.09           O
ATOM   4005  N   HIS A 521      19.987  -9.737  82.456  1.00 64.79           N
ATOM   4006  CA  HIS A 521      21.387  -9.787  82.139  1.00 64.79           C
ATOM   4007  ND1 HIS A 521      23.987 -11.702  81.072  1.00 64.79           N
ATOM   4008  CG  HIS A 521      23.516 -11.184  82.258  1.00 64.79           C
ATOM   4009  CB  HIS A 521      22.058 -11.094  82.603  1.00 64.79           C
ATOM   4010  NE2 HIS A 521      25.771 -11.090  82.248  1.00 64.79           N
ATOM   4011  CD2 HIS A 521      24.619 -10.815  82.965  1.00 64.79           C
ATOM   4012  CE1 HIS A 521      25.341 -11.622  81.118  1.00 64.79           C
ATOM   4013  C   HIS A 521      21.503  -9.739  80.644  1.00 64.79           C
ATOM   4014  O   HIS A 521      20.694 -10.332  79.931  1.00 64.79           O
ATOM   4015  N   SER A 522      22.509  -9.020  80.110  1.00 98.08           N
ATOM   4016  CA  SER A 522      22.610  -9.009  78.678  1.00 98.08           C
ATOM   4017  CB  SER A 522      22.097  -7.719  78.012  1.00 98.08           C
ATOM   4018  OG  SER A 522      22.983  -6.642  78.271  1.00 98.08           O
ATOM   4019  C   SER A 522      24.044  -9.158  78.295  1.00 98.08           C
ATOM   4020  O   SER A 522      24.946  -8.873  79.082  1.00 98.08           O
ATOM   4021  N   LYS A 523      24.289  -9.644  77.061  1.00122.73           N
ATOM   4022  CA  LYS A 523      25.647  -9.784  76.635  1.00122.73           C
ATOM   4023  CB  LYS A 523      26.278 -11.138  76.986  1.00122.73           C
ATOM   4024  CG  LYS A 523      25.696 -12.299  76.182  1.00122.73           C
ATOM   4025  CD  LYS A 523      26.577 -13.545  76.217  1.00122.73           C
ATOM   4026  CE  LYS A 523      27.961 -13.322  75.605  1.00122.73           C
ATOM   4027  NZ  LYS A 523      28.758 -14.566  75.672  1.00122.73           N
ATOM   4028  C   LYS A 523      25.719  -9.647  75.145  1.00122.73           C
ATOM   4029  O   LYS A 523      24.736  -9.843  74.430  1.00122.73           O
ATOM   4030  N   THR A 524      26.920  -9.298  74.643  1.00112.61           N
ATOM   4031  CA  THR A 524      27.130  -9.183  73.229  1.00112.61           C
ATOM   4032  CB  THR A 524      28.049  -8.060  72.848  1.00112.61           C
ATOM   4033  OG1 THR A 524      29.337  -8.268  73.410  1.00112.61           O
ATOM   4034  CG2 THR A 524      27.452  -6.739  73.362  1.00112.61           C
ATOM   4035  C   THR A 524      27.784 -10.461  72.825  1.00112.61           C
ATOM   4036  O   THR A 524      28.797 -10.859  73.397  1.00112.61           O
ATOM   4037  N   MET A 525      27.214 -11.151  71.820  1.00 61.44           N
ATOM   4038  CA  MET A 525      27.750 -12.443  71.520  1.00 61.44           C
ATOM   4039  CB  MET A 525      26.713 -13.551  71.777  1.00 61.44           C
ATOM   4040  CG  MET A 525      27.263 -14.975  71.759  1.00 61.44           C
ATOM   4041  SD  MET A 525      25.998 -16.243  72.067  1.00 61.44           S
ATOM   4042  CE  MET A 525      27.186 -17.590  72.317  1.00 61.44           C
ATOM   4043  C   MET A 525      28.148 -12.520  70.085  1.00 61.44           C
ATOM   4044  O   MET A 525      27.375 -12.185  69.189  1.00 61.44           O
ATOM   4045  N   THR A 526      29.391 -12.973  69.835  1.00118.82           N
ATOM   4046  CA  THR A 526      29.833 -13.179  68.489  1.00118.82           C
ATOM   4047  CB  THR A 526      31.171 -12.584  68.168  1.00118.82           C
ATOM   4048  OG1 THR A 526      32.155 -13.071  69.066  1.00118.82           O
ATOM   4049  CG2 THR A 526      31.073 -11.057  68.237  1.00118.82           C
ATOM   4050  C   THR A 526      29.967 -14.650  68.323  1.00118.82           C
ATOM   4051  O   THR A 526      30.669 -15.314  69.085  1.00118.82           O
ATOM   4052  N   VAL A 527      29.277 -15.204  67.313  1.00 43.17           N
ATOM   4053  CA  VAL A 527      29.347 -16.618  67.120  1.00 43.17           C
ATOM   4054  CB  VAL A 527      28.042 -17.314  67.388  1.00 43.17           C
ATOM   4055  CG1 VAL A 527      28.212 -18.824  67.151  1.00 43.17           C
ATOM   4056  CG2 VAL A 527      27.591 -16.957  68.815  1.00 43.17           C
ATOM   4057  C   VAL A 527      29.721 -16.857  65.693  1.00 43.17           C
ATOM   4058  O   VAL A 527      29.526 -16.000  64.833  1.00 43.17           O
ATOM   4059  N   PHE A 528      30.300 -18.042  65.419  1.00 49.94           N
ATOM   4060  CA  PHE A 528      30.717 -18.420  64.099  1.00 49.94           C
ATOM   4061  CB  PHE A 528      32.015 -19.247  64.131  1.00 49.94           C
ATOM   4062  CG  PHE A 528      32.421 -19.628  62.751  1.00 49.94           C
ATOM   4063  CD1 PHE A 528      33.136 -18.760  61.959  1.00 49.94           C
ATOM   4064  CD2 PHE A 528      32.094 -20.870  62.258  1.00 49.94           C
ATOM   4065  CE1 PHE A 528      33.513 -19.126  60.688  1.00 49.94           C
ATOM   4066  CE2 PHE A 528      32.468 -21.242  60.989  1.00 49.94           C
ATOM   4067  CZ  PHE A 528      33.179 -20.368  60.203  1.00 49.94           C
ATOM   4068  C   PHE A 528      29.632 -19.272  63.521  1.00 49.94           C
ATOM   4069  O   PHE A 528      29.181 -20.226  64.154  1.00 49.94           O
ATOM   4070  N   ARG A 529      29.178 -18.954  62.290  1.00 74.95           N
ATOM   4071  CA  ARG A 529      28.078 -19.713  61.769  1.00 74.95           C
ATOM   4072  CB  ARG A 529      27.274 -19.049  60.634  1.00 74.95           C
ATOM   4073  CG  ARG A 529      27.998 -18.905  59.294  1.00 74.95           C
ATOM   4074  CD  ARG A 529      27.111 -18.235  58.240  1.00 74.95           C
ATOM   4075  NE  ARG A 529      27.580 -18.649  56.888  1.00 74.95           N
ATOM   4076  CZ  ARG A 529      28.626 -18.011  56.290  1.00 74.95           C
ATOM   4077  NH1 ARG A 529      29.322 -17.060  56.976  1.00 74.95           N
ATOM   4078  NH2 ARG A 529      28.978 -18.330  55.010  1.00 74.95           N
ATOM   4079  C   ARG A 529      28.589 -21.011  61.238  1.00 74.95           C
ATOM   4080  O   ARG A 529      29.728 -21.112  60.787  1.00 74.95           O
ATOM   4081  N   GLY A 530      27.735 -22.050  61.310  1.00 16.52           N
ATOM   4082  CA  GLY A 530      28.065 -23.345  60.789  1.00 16.52           C
ATOM   4083  C   GLY A 530      28.831 -24.090  61.827  1.00 16.52           C
ATOM   4084  O   GLY A 530      29.219 -25.239  61.623  1.00 16.52           O
ATOM   4085  N   GLY A 531      29.064 -23.449  62.983  1.00 31.19           N
ATOM   4086  CA  GLY A 531      29.825 -24.093  64.006  1.00 31.19           C
ATOM   4087  C   GLY A 531      28.888 -24.714  64.979  1.00 31.19           C
ATOM   4088  O   GLY A 531      27.726 -24.986  64.680  1.00 31.19           O
ATOM   4089  N   GLN A 532      29.410 -24.969  66.191  1.00 81.17           N
ATOM   4090  CA  GLN A 532      28.636 -25.559  67.235  1.00 81.17           C
ATOM   4091  CB  GLN A 532      29.477 -26.377  68.232  1.00 81.17           C
ATOM   4092  CG  GLN A 532      28.653 -27.014  69.352  1.00 81.17           C
ATOM   4093  CD  GLN A 532      29.607 -27.784  70.254  1.00 81.17           C
ATOM   4094  OE1 GLN A 532      30.825 -27.683  70.119  1.00 81.17           O
ATOM   4095  NE2 GLN A 532      29.040 -28.576  71.203  1.00 81.17           N
ATOM   4096  C   GLN A 532      27.993 -24.449  67.993  1.00 81.17           C
ATOM   4097  O   GLN A 532      28.376 -23.288  67.859  1.00 81.17           O
ATOM   4098  N   MET A 533      26.971 -24.788  68.800  1.00127.47           N
ATOM   4099  CA  MET A 533      26.313 -23.771  69.561  1.00127.47           C
ATOM   4100  CB  MET A 533      25.083 -24.251  70.347  1.00127.47           C
ATOM   4101  CG  MET A 533      23.872 -24.596  69.490  1.00127.47           C
ATOM   4102  SD  MET A 533      22.435 -25.159  70.451  1.00127.47           S
ATOM   4103  CE  MET A 533      21.362 -25.419  69.010  1.00127.47           C
ATOM   4104  C   MET A 533      27.277 -23.278  70.581  1.00127.47           C
ATOM   4105  O   MET A 533      27.981 -24.054  71.227  1.00127.47           O
ATOM   4106  N   GLN A 534      27.326 -21.946  70.745  1.00131.30           N
ATOM   4107  CA  GLN A 534      28.183 -21.378  71.735  1.00131.30           C
ATOM   4108  CB  GLN A 534      28.654 -19.963  71.368  1.00131.30           C
ATOM   4109  CG  GLN A 534      29.799 -19.450  72.236  1.00131.30           C
ATOM   4110  CD  GLN A 534      31.088 -20.023  71.668  1.00131.30           C
ATOM   4111  OE1 GLN A 534      31.345 -19.926  70.469  1.00131.30           O
ATOM   4112  NE2 GLN A 534      31.920 -20.642  72.549  1.00131.30           N
ATOM   4113  C   GLN A 534      27.322 -21.282  72.949  1.00131.30           C
ATOM   4114  O   GLN A 534      26.203 -20.774  72.878  1.00131.30           O
ATOM   4115  N   CYS A 535      27.809 -21.784  74.100  1.00109.30           N
ATOM   4116  CA  CYS A 535      26.957 -21.788  75.253  1.00109.30           C
ATOM   4117  CB  CYS A 535      26.781 -23.176  75.892  1.00109.30           C
ATOM   4118  SG  CYS A 535      26.029 -24.407  74.790  1.00109.30           S
ATOM   4119  C   CYS A 535      27.543 -20.925  76.322  1.00109.30           C
ATOM   4120  O   CYS A 535      28.748 -20.684  76.364  1.00109.30           O
ATOM   4121  N   GLU A 536      26.666 -20.416  77.211  1.00 65.98           N
ATOM   4122  CA  GLU A 536      27.096 -19.642  78.339  1.00 65.98           C
ATOM   4123  CB  GLU A 536      27.053 -18.118  78.135  1.00 65.98           C
ATOM   4124  CG  GLU A 536      27.527 -17.352  79.373  1.00 65.98           C
ATOM   4125  CD  GLU A 536      27.675 -15.881  79.016  1.00 65.98           C
ATOM   4126  OE1 GLU A 536      28.560 -15.570  78.176  1.00 65.98           O
ATOM   4127  OE2 GLU A 536      26.914 -15.050  79.579  1.00 65.98           O
ATOM   4128  C   GLU A 536      26.187 -19.976  79.474  1.00 65.98           C
ATOM   4129  O   GLU A 536      25.089 -20.492  79.274  1.00 65.98           O
ATOM   4130  N   GLU A 537      26.634 -19.710  80.717  1.00 67.67           N
ATOM   4131  CA  GLU A 537      25.818 -20.057  81.844  1.00 67.67           C
ATOM   4132  CB  GLU A 537      26.373 -21.285  82.584  1.00 67.67           C
ATOM   4133  CG  GLU A 537      25.535 -21.766  83.764  1.00 67.67           C
ATOM   4134  CD  GLU A 537      26.258 -22.971  84.346  1.00 67.67           C
ATOM   4135  OE1 GLU A 537      27.347 -23.315  83.815  1.00 67.67           O
ATOM   4136  OE2 GLU A 537      25.738 -23.562  85.329  1.00 67.67           O
ATOM   4137  C   GLU A 537      25.809 -18.913  82.818  1.00 67.67           C
ATOM   4138  O   GLU A 537      26.850 -18.315  83.087  1.00 67.67           O
ATOM   4139  N   LEU A 538      24.612 -18.571  83.353  1.00196.08           N
ATOM   4140  CA  LEU A 538      24.474 -17.568  84.379  1.00196.08           C
ATOM   4141  CB  LEU A 538      23.434 -16.453  84.136  1.00196.08           C
ATOM   4142  CG  LEU A 538      23.852 -15.323  83.181  1.00196.08           C
ATOM   4143  CD1 LEU A 538      25.121 -14.618  83.684  1.00196.08           C
ATOM   4144  CD2 LEU A 538      23.931 -15.784  81.723  1.00196.08           C
ATOM   4145  C   LEU A 538      23.985 -18.258  85.612  1.00196.08           C
ATOM   4146  O   LEU A 538      23.289 -19.268  85.532  1.00196.08           O
ATOM   4147  N   VAL A 539      24.352 -17.728  86.797  1.00111.50           N
ATOM   4148  CA  VAL A 539      23.891 -18.315  88.022  1.00111.50           C
ATOM   4149  CB  VAL A 539      24.985 -18.547  89.025  1.00111.50           C
ATOM   4150  CG1 VAL A 539      25.965 -19.578  88.440  1.00111.50           C
ATOM   4151  CG2 VAL A 539      25.641 -17.200  89.373  1.00111.50           C
ATOM   4152  C   VAL A 539      22.908 -17.360  88.623  1.00111.50           C
ATOM   4153  O   VAL A 539      23.180 -16.167  88.745  1.00111.50           O
ATOM   4154  N   ALA A 540      21.722 -17.873  89.013  1.00 66.62           N
ATOM   4155  CA  ALA A 540      20.706 -17.033  89.581  1.00 66.62           C
ATOM   4156  CB  ALA A 540      19.455 -16.897  88.696  1.00 66.62           C
ATOM   4157  C   ALA A 540      20.275 -17.642  90.878  1.00 66.62           C
ATOM   4158  O   ALA A 540      20.470 -18.834  91.111  1.00 66.62           O
ATOM   4159  N   TYR A 541      19.697 -16.816  91.775  1.00 94.14           N
ATOM   4160  CA  TYR A 541      19.273 -17.320  93.048  1.00 94.14           C
ATOM   4161  CB  TYR A 541      20.132 -16.829  94.227  1.00 94.14           C
ATOM   4162  CG  TYR A 541      19.860 -15.379  94.444  1.00 94.14           C
ATOM   4163  CD1 TYR A 541      20.394 -14.416  93.618  1.00 94.14           C
ATOM   4164  CD2 TYR A 541      19.070 -14.985  95.499  1.00 94.14           C
ATOM   4165  CE1 TYR A 541      20.136 -13.082  93.836  1.00 94.14           C
ATOM   4166  CE2 TYR A 541      18.809 -13.655  95.723  1.00 94.14           C
ATOM   4167  CZ  TYR A 541      19.341 -12.702  94.891  1.00 94.14           C
ATOM   4168  OH  TYR A 541      19.068 -11.339  95.128  1.00 94.14           O
ATOM   4169  C   TYR A 541      17.876 -16.851  93.295  1.00 94.14           C
ATOM   4170  O   TYR A 541      17.411 -15.880  92.697  1.00 94.14           O
ATOM   4171  N   LEU A 542      17.161 -17.567  94.186  1.00106.79           N
ATOM   4172  CA  LEU A 542      15.807 -17.233  94.510  1.00106.79           C
ATOM   4173  CB  LEU A 542      14.911 -18.468  94.724  1.00106.79           C
ATOM   4174  CG  LEU A 542      13.445 -18.141  95.070  1.00106.79           C
ATOM   4175  CD1 LEU A 542      12.745 -17.395  93.925  1.00106.79           C
ATOM   4176  CD2 LEU A 542      12.683 -19.405  95.502  1.00106.79           C
ATOM   4177  C   LEU A 542      15.811 -16.443  95.775  1.00106.79           C
ATOM   4178  O   LEU A 542      16.687 -16.607  96.624  1.00106.79           O
ATOM   4179  N   ARG A 543      14.821 -15.538  95.900  1.00178.85           N
ATOM   4180  CA  ARG A 543      14.666 -14.709  97.057  1.00178.85           C
ATOM   4181  CB  ARG A 543      13.721 -13.522  96.804  1.00178.85           C
ATOM   4182  CG  ARG A 543      14.218 -12.609  95.680  1.00178.85           C
ATOM   4183  CD  ARG A 543      15.246 -11.570  96.132  1.00178.85           C
ATOM   4184  NE  ARG A 543      15.847 -10.972  94.905  1.00178.85           N
ATOM   4185  CZ  ARG A 543      15.240  -9.927  94.270  1.00178.85           C
ATOM   4186  NH1 ARG A 543      14.068  -9.418  94.748  1.00178.85           N
ATOM   4187  NH2 ARG A 543      15.805  -9.391  93.149  1.00178.85           N
ATOM   4188  C   ARG A 543      14.092 -15.558  98.151  1.00178.85           C
ATOM   4189  O   ARG A 543      13.525 -16.619  97.895  1.00178.85           O
ATOM   4190  N   ASP A 544      14.242 -15.099  99.412  1.00113.10           N
ATOM   4191  CA  ASP A 544      13.840 -15.843 100.576  1.00113.10           C
ATOM   4192  CB  ASP A 544      14.411 -15.242 101.876  1.00113.10           C
ATOM   4193  CG  ASP A 544      14.050 -16.135 103.054  1.00113.10           C
ATOM   4194  OD1 ASP A 544      12.941 -15.947 103.622  1.00113.10           O
ATOM   4195  OD2 ASP A 544      14.890 -17.000 103.419  1.00113.10           O
ATOM   4196  C   ASP A 544      12.351 -15.891 100.676  1.00113.10           C
ATOM   4197  O   ASP A 544      11.647 -15.086 100.068  1.00113.10           O
ATOM   4198  N   GLU A 545      11.840 -16.885 101.439  1.00237.24           N
ATOM   4199  CA  GLU A 545      10.425 -17.022 101.626  1.00237.24           C
ATOM   4200  CB  GLU A 545       9.983 -18.456 101.962  1.00237.24           C
ATOM   4201  CG  GLU A 545       8.471 -18.586 102.162  1.00237.24           C
ATOM   4202  CD  GLU A 545       8.171 -19.992 102.663  1.00237.24           C
ATOM   4203  OE1 GLU A 545       8.653 -20.965 102.026  1.00237.24           O
ATOM   4204  OE2 GLU A 545       7.458 -20.109 103.695  1.00237.24           O
ATOM   4205  C   GLU A 545      10.034 -16.189 102.800  1.00237.24           C
ATOM   4206  O   GLU A 545       9.574 -16.698 103.821  1.00237.24           O
ATOM   4207  N   SER A 546      10.203 -14.866 102.664  1.00217.51           N
ATOM   4208  CA  SER A 546       9.798 -13.917 103.653  1.00217.51           C
ATOM   4209  CB  SER A 546      10.882 -13.623 104.707  1.00217.51           C
ATOM   4210  OG  SER A 546      11.996 -12.978 104.108  1.00217.51           O
ATOM   4211  C   SER A 546       9.602 -12.670 102.864  1.00217.51           C
ATOM   4212  O   SER A 546       8.764 -11.825 103.178  1.00217.51           O
ATOM   4213  N   GLU A 547      10.425 -12.555 101.805  1.00154.28           N
ATOM   4214  CA  GLU A 547      10.466 -11.455 100.895  1.00154.28           C
ATOM   4215  CB  GLU A 547      11.704 -11.509  99.986  1.00154.28           C
ATOM   4216  CG  GLU A 547      13.009 -11.394 100.778  1.00154.28           C
ATOM   4217  CD  GLU A 547      14.173 -11.456  99.802  1.00154.28           C
ATOM   4218  OE1 GLU A 547      13.914 -11.428  98.570  1.00154.28           O
ATOM   4219  OE2 GLU A 547      15.338 -11.534 100.276  1.00154.28           O
ATOM   4220  C   GLU A 547       9.241 -11.406 100.030  1.00154.28           C
ATOM   4221  O   GLU A 547       8.782 -10.318  99.689  1.00154.28           O
ATOM   4222  N   PHE A 548       8.691 -12.559  99.596  1.00151.42           N
ATOM   4223  CA  PHE A 548       7.518 -12.460  98.770  1.00151.42           C
ATOM   4224  CB  PHE A 548       7.803 -12.589  97.261  1.00151.42           C
ATOM   4225  CG  PHE A 548       8.441 -13.910  96.999  1.00151.42           C
ATOM   4226  CD1 PHE A 548       9.793 -14.077  97.194  1.00151.42           C
ATOM   4227  CD2 PHE A 548       7.695 -14.975  96.549  1.00151.42           C
ATOM   4228  CE1 PHE A 548      10.390 -15.291  96.950  1.00151.42           C
ATOM   4229  CE2 PHE A 548       8.287 -16.191  96.303  1.00151.42           C
ATOM   4230  CZ  PHE A 548       9.637 -16.351  96.504  1.00151.42           C
ATOM   4231  C   PHE A 548       6.525 -13.499  99.168  1.00151.42           C
ATOM   4232  O   PHE A 548       6.860 -14.661  99.386  1.00151.42           O
ATOM   4233  N   ARG A 549       5.257 -13.064  99.290  1.00298.22           N
ATOM   4234  CA  ARG A 549       4.162 -13.891  99.707  1.00298.22           C
ATOM   4235  CB  ARG A 549       2.902 -13.080 100.048  1.00298.22           C
ATOM   4236  CG  ARG A 549       3.061 -12.215 101.297  1.00298.22           C
ATOM   4237  CD  ARG A 549       1.784 -11.475 101.695  1.00298.22           C
ATOM   4238  NE  ARG A 549       2.078 -10.723 102.947  1.00298.22           N
ATOM   4239  CZ  ARG A 549       1.930 -11.337 104.158  1.00298.22           C
ATOM   4240  NH1 ARG A 549       1.516 -12.636 104.218  1.00298.22           N
ATOM   4241  NH2 ARG A 549       2.199 -10.652 105.308  1.00298.22           N
ATOM   4242  C   ARG A 549       3.759 -14.892  98.666  1.00298.22           C
ATOM   4243  O   ARG A 549       3.382 -16.012  99.003  1.00298.22           O
ATOM   4244  N   ASP A 550       3.799 -14.549  97.364  1.00194.86           N
ATOM   4245  CA  ASP A 550       3.201 -15.538  96.514  1.00194.86           C
ATOM   4246  CB  ASP A 550       2.362 -14.982  95.347  1.00194.86           C
ATOM   4247  CG  ASP A 550       3.261 -14.348  94.305  1.00194.86           C
ATOM   4248  OD1 ASP A 550       3.891 -13.298  94.596  1.00194.86           O
ATOM   4249  OD2 ASP A 550       3.318 -14.928  93.188  1.00194.86           O
ATOM   4250  C   ASP A 550       4.208 -16.504  95.965  1.00194.86           C
ATOM   4251  O   ASP A 550       5.112 -16.155  95.206  1.00194.86           O
ATOM   4252  N   LYS A 551       4.099 -17.758  96.441  1.00246.42           N
ATOM   4253  CA  LYS A 551       4.833 -18.910  95.997  1.00246.42           C
ATOM   4254  CB  LYS A 551       4.894 -20.009  97.067  1.00246.42           C
ATOM   4255  CG  LYS A 551       5.824 -19.628  98.222  1.00246.42           C
ATOM   4256  CD  LYS A 551       5.355 -18.420  99.036  1.00246.42           C
ATOM   4257  CE  LYS A 551       6.304 -18.060 100.181  1.00246.42           C
ATOM   4258  NZ  LYS A 551       5.792 -16.888 100.924  1.00246.42           N
ATOM   4259  C   LYS A 551       4.214 -19.463  94.743  1.00246.42           C
ATOM   4260  O   LYS A 551       4.789 -20.307  94.066  1.00246.42           O
ATOM   4261  N   LEU A 552       2.961 -19.074  94.476  1.00276.03           N
ATOM   4262  CA  LEU A 552       2.122 -19.567  93.413  1.00276.03           C
ATOM   4263  CB  LEU A 552       0.692 -19.029  93.554  1.00276.03           C
ATOM   4264  CG  LEU A 552      -0.032 -19.483  94.836  1.00276.03           C
ATOM   4265  CD1 LEU A 552       0.676 -19.024  96.121  1.00276.03           C
ATOM   4266  CD2 LEU A 552      -1.484 -19.006  94.810  1.00276.03           C
ATOM   4267  C   LEU A 552       2.564 -19.232  92.006  1.00276.03           C
ATOM   4268  O   LEU A 552       2.466 -20.085  91.125  1.00276.03           O
ATOM   4269  N   THR A 553       3.043 -18.002  91.727  1.00236.98           N
ATOM   4270  CA  THR A 553       3.299 -17.619  90.356  1.00236.98           C
ATOM   4271  CB  THR A 553       3.489 -16.135  90.205  1.00236.98           C
ATOM   4272  OG1 THR A 553       2.342 -15.444  90.678  1.00236.98           O
ATOM   4273  CG2 THR A 553       3.737 -15.799  88.726  1.00236.98           C
ATOM   4274  C   THR A 553       4.549 -18.295  89.862  1.00236.98           C
ATOM   4275  O   THR A 553       5.627 -18.093  90.416  1.00236.98           O
ATOM   4276  N   PRO A 554       4.445 -19.058  88.793  1.00191.34           N
ATOM   4277  CA  PRO A 554       5.574 -19.795  88.281  1.00191.34           C
ATOM   4278  CD  PRO A 554       3.180 -19.671  88.419  1.00191.34           C
ATOM   4279  CB  PRO A 554       5.011 -20.725  87.211  1.00191.34           C
ATOM   4280  CG  PRO A 554       3.555 -20.952  87.655  1.00191.34           C
ATOM   4281  C   PRO A 554       6.627 -18.869  87.774  1.00191.34           C
ATOM   4282  O   PRO A 554       6.284 -17.809  87.254  1.00191.34           O
ATOM   4283  N   ILE A 555       7.911 -19.267  87.886  1.00182.52           N
ATOM   4284  CA  ILE A 555       8.990 -18.406  87.509  1.00182.52           C
ATOM   4285  CB  ILE A 555      10.212 -18.609  88.363  1.00182.52           C
ATOM   4286  CG1 ILE A 555       9.938 -18.286  89.841  1.00182.52           C
ATOM   4287  CG2 ILE A 555      11.339 -17.750  87.767  1.00182.52           C
ATOM   4288  CD1 ILE A 555       9.776 -16.796  90.116  1.00182.52           C
ATOM   4289  C   ILE A 555       9.383 -18.779  86.121  1.00182.52           C
ATOM   4290  O   ILE A 555       9.808 -19.902  85.852  1.00182.52           O
ATOM   4291  N   THR A 556       9.267 -17.822  85.187  1.00156.11           N
ATOM   4292  CA  THR A 556       9.552 -18.186  83.838  1.00156.11           C
ATOM   4293  CB  THR A 556       8.612 -17.570  82.845  1.00156.11           C
ATOM   4294  OG1 THR A 556       8.596 -18.337  81.654  1.00156.11           O
ATOM   4295  CG2 THR A 556       9.099 -16.148  82.523  1.00156.11           C
ATOM   4296  C   THR A 556      10.932 -17.712  83.517  1.00156.11           C
ATOM   4297  O   THR A 556      11.372 -16.658  83.975  1.00156.11           O
ATOM   4298  N   ILE A 557      11.661 -18.514  82.722  1.00136.23           N
ATOM   4299  CA  ILE A 557      12.983 -18.157  82.304  1.00136.23           C
ATOM   4300  CB  ILE A 557      13.936 -19.317  82.316  1.00136.23           C
ATOM   4301  CG1 ILE A 557      13.987 -19.964  83.712  1.00136.23           C
ATOM   4302  CG2 ILE A 557      15.299 -18.808  81.821  1.00136.23           C
ATOM   4303  CD1 ILE A 557      14.401 -19.008  84.828  1.00136.23           C
ATOM   4304  C   ILE A 557      12.802 -17.748  80.877  1.00136.23           C
ATOM   4305  O   ILE A 557      12.301 -18.519  80.061  1.00136.23           O
ATOM   4306  N   PHE A 558      13.194 -16.505  80.540  1.00 96.10           N
ATOM   4307  CA  PHE A 558      12.910 -15.997  79.227  1.00 96.10           C
ATOM   4308  CB  PHE A 558      11.977 -14.773  79.314  1.00 96.10           C
ATOM   4309  CG  PHE A 558      11.725 -14.185  77.971  1.00 96.10           C
ATOM   4310  CD1 PHE A 558      10.800 -14.737  77.117  1.00 96.10           C
ATOM   4311  CD2 PHE A 558      12.405 -13.054  77.579  1.00 96.10           C
ATOM   4312  CE1 PHE A 558      10.571 -14.175  75.883  1.00 96.10           C
ATOM   4313  CE2 PHE A 558      12.180 -12.488  76.348  1.00 96.10           C
ATOM   4314  CZ  PHE A 558      11.262 -13.051  75.497  1.00 96.10           C
ATOM   4315  C   PHE A 558      14.179 -15.575  78.561  1.00 96.10           C
ATOM   4316  O   PHE A 558      15.032 -14.929  79.166  1.00 96.10           O
ATOM   4317  N   MET A 559      14.336 -15.940  77.272  1.00100.39           N
ATOM   4318  CA  MET A 559      15.522 -15.543  76.570  1.00100.39           C
ATOM   4319  CB  MET A 559      16.471 -16.718  76.281  1.00100.39           C
ATOM   4320  CG  MET A 559      17.850 -16.291  75.780  1.00100.39           C
ATOM   4321  SD  MET A 559      18.976 -17.675  75.440  1.00100.39           S
ATOM   4322  CE  MET A 559      18.208 -18.119  73.856  1.00100.39           C
ATOM   4323  C   MET A 559      15.123 -14.942  75.253  1.00100.39           C
ATOM   4324  O   MET A 559      14.272 -15.485  74.549  1.00100.39           O
ATOM   4325  N   GLU A 560      15.730 -13.788  74.889  1.00 94.76           N
ATOM   4326  CA  GLU A 560      15.410 -13.163  73.631  1.00 94.76           C
ATOM   4327  CB  GLU A 560      14.690 -11.809  73.745  1.00 94.76           C
ATOM   4328  CG  GLU A 560      15.598 -10.679  74.228  1.00 94.76           C
ATOM   4329  CD  GLU A 560      14.785  -9.392  74.248  1.00 94.76           C
ATOM   4330  OE1 GLU A 560      13.811  -9.320  75.043  1.00 94.76           O
ATOM   4331  OE2 GLU A 560      15.127  -8.464  73.467  1.00 94.76           O
ATOM   4332  C   GLU A 560      16.692 -12.886  72.904  1.00 94.76           C
ATOM   4333  O   GLU A 560      17.714 -12.596  73.525  1.00 94.76           O
ATOM   4334  N   TYR A 561      16.671 -12.989  71.554  1.00141.02           N
ATOM   4335  CA  TYR A 561      17.861 -12.729  70.790  1.00141.02           C
ATOM   4336  CB  TYR A 561      18.632 -14.008  70.411  1.00141.02           C
ATOM   4337  CG  TYR A 561      17.702 -14.946  69.719  1.00141.02           C
ATOM   4338  CD1 TYR A 561      17.486 -14.861  68.363  1.00141.02           C
ATOM   4339  CD2 TYR A 561      17.046 -15.919  70.439  1.00141.02           C
ATOM   4340  CE1 TYR A 561      16.629 -15.734  67.735  1.00141.02           C
ATOM   4341  CE2 TYR A 561      16.188 -16.795  69.817  1.00141.02           C
ATOM   4342  CZ  TYR A 561      15.979 -16.703  68.462  1.00141.02           C
ATOM   4343  OH  TYR A 561      15.100 -17.600  67.819  1.00141.02           O
ATOM   4344  C   TYR A 561      17.536 -11.961  69.538  1.00141.02           C
ATOM   4345  O   TYR A 561      16.430 -12.048  69.006  1.00141.02           O
ATOM   4346  N   ARG A 562      18.519 -11.165  69.051  1.00135.23           N
ATOM   4347  CA  ARG A 562      18.374 -10.354  67.870  1.00135.23           C
ATOM   4348  CB  ARG A 562      17.801  -8.959  68.174  1.00135.23           C
ATOM   4349  CG  ARG A 562      16.368  -8.996  68.712  1.00135.23           C
ATOM   4350  CD  ARG A 562      15.842  -7.632  69.166  1.00135.23           C
ATOM   4351  NE  ARG A 562      16.587  -7.253  70.400  1.00135.23           N
ATOM   4352  CZ  ARG A 562      16.398  -6.024  70.963  1.00135.23           C
ATOM   4353  NH1 ARG A 562      15.531  -5.138  70.392  1.00135.23           N
ATOM   4354  NH2 ARG A 562      17.077  -5.683  72.097  1.00135.23           N
ATOM   4355  C   ARG A 562      19.747 -10.154  67.283  1.00135.23           C
ATOM   4356  O   ARG A 562      20.746 -10.502  67.910  1.00135.23           O
ATOM   4357  N   LEU A 563      19.831  -9.603  66.049  1.00149.75           N
ATOM   4358  CA  LEU A 563      21.106  -9.372  65.410  1.00149.75           C
ATOM   4359  CB  LEU A 563      21.195  -9.841  63.944  1.00149.75           C
ATOM   4360  CG  LEU A 563      21.444 -11.347  63.766  1.00149.75           C
ATOM   4361  CD1 LEU A 563      21.514 -11.731  62.282  1.00149.75           C
ATOM   4362  CD2 LEU A 563      22.717 -11.774  64.509  1.00149.75           C
ATOM   4363  C   LEU A 563      21.453  -7.914  65.400  1.00149.75           C
ATOM   4364  O   LEU A 563      20.588  -7.048  65.521  1.00149.75           O
ATOM   4365  N   ASP A 564      22.774  -7.625  65.331  1.00111.53           N
ATOM   4366  CA  ASP A 564      23.294  -6.288  65.219  1.00111.53           C
ATOM   4367  CB  ASP A 564      24.823  -6.259  65.388  1.00111.53           C
ATOM   4368  CG  ASP A 564      25.289  -4.813  65.432  1.00111.53           C
ATOM   4369  OD1 ASP A 564      25.086  -4.092  64.420  1.00111.53           O
ATOM   4370  OD2 ASP A 564      25.865  -4.413  66.478  1.00111.53           O
ATOM   4371  C   ASP A 564      22.956  -5.737  63.850  1.00111.53           C
ATOM   4372  O   ASP A 564      22.471  -4.614  63.719  1.00111.53           O
ATOM   4373  N   GLN A 565      23.224  -6.545  62.802  1.00167.42           N
ATOM   4374  CA  GLN A 565      22.979  -6.323  61.391  1.00167.42           C
ATOM   4375  CB  GLN A 565      21.537  -5.864  61.108  1.00167.42           C
ATOM   4376  CG  GLN A 565      20.483  -6.924  61.432  1.00167.42           C
ATOM   4377  CD  GLN A 565      19.115  -6.339  61.108  1.00167.42           C
ATOM   4378  OE1 GLN A 565      18.966  -5.130  60.948  1.00167.42           O
ATOM   4379  NE2 GLN A 565      18.085  -7.223  61.010  1.00167.42           N
ATOM   4380  C   GLN A 565      23.911  -5.286  60.831  1.00167.42           C
ATOM   4381  O   GLN A 565      24.262  -5.322  59.648  1.00167.42           O
ATOM   4382  N   ARG A 566      24.393  -4.362  61.678  1.00214.88           N
ATOM   4383  CA  ARG A 566      25.270  -3.351  61.170  1.00214.88           C
ATOM   4384  CB  ARG A 566      25.564  -2.312  62.262  1.00214.88           C
ATOM   4385  CG  ARG A 566      26.481  -1.170  61.846  1.00214.88           C
ATOM   4386  CD  ARG A 566      26.863  -0.281  63.031  1.00214.88           C
ATOM   4387  NE  ARG A 566      27.751   0.801  62.524  1.00214.88           N
ATOM   4388  CZ  ARG A 566      27.213   1.980  62.093  1.00214.88           C
ATOM   4389  NH1 ARG A 566      25.862   2.171  62.142  1.00214.88           N
ATOM   4390  NH2 ARG A 566      28.028   2.969  61.622  1.00214.88           N
ATOM   4391  C   ARG A 566      26.556  -4.007  60.784  1.00214.88           C
ATOM   4392  O   ARG A 566      27.062  -3.840  59.673  1.00214.88           O
ATOM   4393  N   THR A 567      27.090  -4.807  61.724  1.00131.69           N
ATOM   4394  CA  THR A 567      28.307  -5.537  61.556  1.00131.69           C
ATOM   4395  CB  THR A 567      28.738  -6.216  62.820  1.00131.69           C
ATOM   4396  OG1 THR A 567      28.951  -5.260  63.847  1.00131.69           O
ATOM   4397  CG2 THR A 567      30.032  -6.988  62.542  1.00131.69           C
ATOM   4398  C   THR A 567      28.051  -6.592  60.541  1.00131.69           C
ATOM   4399  O   THR A 567      28.943  -6.970  59.784  1.00131.69           O
ATOM   4400  N   ALA A 568      26.819  -7.132  60.523  1.00199.69           N
ATOM   4401  CA  ALA A 568      26.564  -8.146  59.551  1.00199.69           C
ATOM   4402  CB  ALA A 568      25.525  -9.184  60.012  1.00199.69           C
ATOM   4403  C   ALA A 568      26.014  -7.470  58.339  1.00199.69           C
ATOM   4404  O   ALA A 568      24.809  -7.288  58.173  1.00199.69           O
ATOM   4405  N   ALA A 569      26.916  -7.094  57.428  1.00 74.08           N
ATOM   4406  CA  ALA A 569      26.511  -6.503  56.194  1.00 74.08           C
ATOM   4407  CB  ALA A 569      26.543  -4.965  56.198  1.00 74.08           C
ATOM   4408  C   ALA A 569      27.516  -6.969  55.194  1.00 74.08           C
ATOM   4409  O   ALA A 569      28.637  -7.329  55.552  1.00 74.08           O
ATOM   4410  N   ASP A 570      27.116  -7.008  53.912  1.00130.08           N
ATOM   4411  CA  ASP A 570      27.989  -7.441  52.862  1.00130.08           C
ATOM   4412  CB  ASP A 570      27.213  -8.054  51.681  1.00130.08           C
ATOM   4413  CG  ASP A 570      28.166  -8.830  50.788  1.00130.08           C
ATOM   4414  OD1 ASP A 570      29.337  -9.040  51.203  1.00130.08           O
ATOM   4415  OD2 ASP A 570      27.730  -9.228  49.675  1.00130.08           O
ATOM   4416  C   ASP A 570      28.729  -6.236  52.364  1.00130.08           C
ATOM   4417  O   ASP A 570      28.589  -5.139  52.900  1.00130.08           O
ATOM   4418  N   ALA A 571      29.561  -6.431  51.322  1.00 41.65           N
ATOM   4419  CA  ALA A 571      30.328  -5.372  50.727  1.00 41.65           C
ATOM   4420  CB  ALA A 571      31.240  -5.864  49.590  1.00 41.65           C
ATOM   4421  C   ALA A 571      29.368  -4.387  50.140  1.00 41.65           C
ATOM   4422  O   ALA A 571      29.603  -3.178  50.159  1.00 41.65           O
ATOM   4423  N   THR A 572      28.266  -4.911  49.575  1.00 87.31           N
ATOM   4424  CA  THR A 572      27.233  -4.137  48.951  1.00 87.31           C
ATOM   4425  CB  THR A 572      26.257  -4.978  48.179  1.00 87.31           C
ATOM   4426  OG1 THR A 572      25.592  -5.890  49.040  1.00 87.31           O
ATOM   4427  CG2 THR A 572      27.034  -5.746  47.096  1.00 87.31           C
ATOM   4428  C   THR A 572      26.491  -3.357  49.994  1.00 87.31           C
ATOM   4429  O   THR A 572      25.878  -2.336  49.686  1.00 87.31           O
ATOM   4430  N   GLY A 573      26.495  -3.825  51.258  1.00 41.75           N
ATOM   4431  CA  GLY A 573      25.780  -3.105  52.275  1.00 41.75           C
ATOM   4432  C   GLY A 573      24.442  -3.748  52.443  1.00 41.75           C
ATOM   4433  O   GLY A 573      23.512  -3.152  52.986  1.00 41.75           O
ATOM   4434  N   LEU A 574      24.316  -4.998  51.965  1.00 86.05           N
ATOM   4435  CA  LEU A 574      23.076  -5.707  52.077  1.00 86.05           C
ATOM   4436  CB  LEU A 574      22.928  -6.768  50.970  1.00 86.05           C
ATOM   4437  CG  LEU A 574      21.578  -7.503  50.942  1.00 86.05           C
ATOM   4438  CD1 LEU A 574      20.425  -6.532  50.637  1.00 86.05           C
ATOM   4439  CD2 LEU A 574      21.617  -8.689  49.963  1.00 86.05           C
ATOM   4440  C   LEU A 574      23.098  -6.404  53.405  1.00 86.05           C
ATOM   4441  O   LEU A 574      24.010  -7.176  53.698  1.00 86.05           O
ATOM   4442  N   GLN A 575      22.081  -6.149  54.253  1.00 73.44           N
ATOM   4443  CA  GLN A 575      22.056  -6.725  55.570  1.00 73.44           C
ATOM   4444  CB  GLN A 575      21.461  -5.770  56.615  1.00 73.44           C
ATOM   4445  CG  GLN A 575      22.279  -4.487  56.775  1.00 73.44           C
ATOM   4446  CD  GLN A 575      21.564  -3.591  57.774  1.00 73.44           C
ATOM   4447  OE1 GLN A 575      22.117  -3.226  58.810  1.00 73.44           O
ATOM   4448  NE2 GLN A 575      20.295  -3.222  57.453  1.00 73.44           N
ATOM   4449  C   GLN A 575      21.213  -7.968  55.540  1.00 73.44           C
ATOM   4450  O   GLN A 575      20.229  -8.060  54.808  1.00 73.44           O
ATOM   4451  N   PRO A 576      21.620  -8.937  56.325  1.00171.64           N
ATOM   4452  CA  PRO A 576      20.915 -10.196  56.410  1.00171.64           C
ATOM   4453  CD  PRO A 576      23.047  -9.107  56.559  1.00171.64           C
ATOM   4454  CB  PRO A 576      21.890 -11.181  57.051  1.00171.64           C
ATOM   4455  CG  PRO A 576      23.273 -10.622  56.684  1.00171.64           C
ATOM   4456  C   PRO A 576      19.644 -10.065  57.188  1.00171.64           C
ATOM   4457  O   PRO A 576      19.476  -9.072  57.891  1.00171.64           O
ATOM   4458  N   ILE A 577      18.724 -11.043  57.065  1.00164.49           N
ATOM   4459  CA  ILE A 577      17.490 -10.947  57.792  1.00164.49           C
ATOM   4460  CB  ILE A 577      16.343 -10.631  56.869  1.00164.49           C
ATOM   4461  CG1 ILE A 577      15.166  -9.964  57.602  1.00164.49           C
ATOM   4462  CG2 ILE A 577      15.988 -11.914  56.102  1.00164.49           C
ATOM   4463  CD1 ILE A 577      14.510 -10.798  58.689  1.00164.49           C
ATOM   4464  C   ILE A 577      17.268 -12.274  58.469  1.00164.49           C
ATOM   4465  O   ILE A 577      17.629 -13.320  57.929  1.00164.49           O
ATOM   4466  N   LEU A 578      16.705 -12.265  59.698  1.00165.11           N
ATOM   4467  CA  LEU A 578      16.468 -13.496  60.399  1.00165.11           C
ATOM   4468  CB  LEU A 578      16.233 -13.351  61.911  1.00165.11           C
ATOM   4469  CG  LEU A 578      17.473 -12.847  62.668  1.00165.11           C
ATOM   4470  CD1 LEU A 578      17.772 -11.380  62.330  1.00165.11           C
ATOM   4471  CD2 LEU A 578      17.360 -13.115  64.174  1.00165.11           C
ATOM   4472  C   LEU A 578      15.262 -14.137  59.812  1.00165.11           C
ATOM   4473  O   LEU A 578      14.358 -13.463  59.324  1.00165.11           O
ATOM   4474  N   ASN A 579      15.228 -15.479  59.851  1.00 83.31           N
ATOM   4475  CA  ASN A 579      14.136 -16.200  59.279  1.00 83.31           C
ATOM   4476  CB  ASN A 579      14.317 -17.724  59.413  1.00 83.31           C
ATOM   4477  CG  ASN A 579      13.347 -18.428  58.479  1.00 83.31           C
ATOM   4478  OD1 ASN A 579      12.134 -18.263  58.585  1.00 83.31           O
ATOM   4479  ND2 ASN A 579      13.894 -19.239  57.535  1.00 83.31           N
ATOM   4480  C   ASN A 579      12.891 -15.781  59.991  1.00 83.31           C
ATOM   4481  O   ASN A 579      12.804 -15.814  61.217  1.00 83.31           O
ATOM   4482  N   GLN A 580      11.899 -15.344  59.200  1.00202.54           N
ATOM   4483  CA  GLN A 580      10.640 -14.849  59.667  1.00202.54           C
ATOM   4484  CB  GLN A 580       9.877 -14.186  58.506  1.00202.54           C
ATOM   4485  CG  GLN A 580       8.511 -13.612  58.859  1.00202.54           C
ATOM   4486  CD  GLN A 580       7.457 -14.596  58.373  1.00202.54           C
ATOM   4487  OE1 GLN A 580       7.661 -15.306  57.390  1.00202.54           O
ATOM   4488  NE2 GLN A 580       6.293 -14.635  59.073  1.00202.54           N
ATOM   4489  C   GLN A 580       9.829 -15.964  60.258  1.00202.54           C
ATOM   4490  O   GLN A 580       9.092 -15.761  61.223  1.00202.54           O
ATOM   4491  N   PHE A 581       9.930 -17.174  59.673  1.00183.90           N
ATOM   4492  CA  PHE A 581       9.141 -18.294  60.101  1.00183.90           C
ATOM   4493  CB  PHE A 581       9.233 -19.480  59.122  1.00183.90           C
ATOM   4494  CG  PHE A 581       8.713 -18.986  57.808  1.00183.90           C
ATOM   4495  CD1 PHE A 581       7.370 -19.034  57.509  1.00183.90           C
ATOM   4496  CD2 PHE A 581       9.573 -18.453  56.874  1.00183.90           C
ATOM   4497  CE1 PHE A 581       6.902 -18.570  56.299  1.00183.90           C
ATOM   4498  CE2 PHE A 581       9.111 -17.989  55.663  1.00183.90           C
ATOM   4499  CZ  PHE A 581       7.770 -18.048  55.371  1.00183.90           C
ATOM   4500  C   PHE A 581       9.548 -18.747  61.474  1.00183.90           C
ATOM   4501  O   PHE A 581       8.701 -19.067  62.305  1.00183.90           O
ATOM   4502  N   THR A 582      10.864 -18.763  61.751  1.00268.54           N
ATOM   4503  CA  THR A 582      11.387 -19.276  62.984  1.00268.54           C
ATOM   4504  CB  THR A 582      12.884 -19.328  62.970  1.00268.54           C
ATOM   4505  OG1 THR A 582      13.328 -20.139  61.893  1.00268.54           O
ATOM   4506  CG2 THR A 582      13.381 -19.909  64.298  1.00268.54           C
ATOM   4507  C   THR A 582      10.963 -18.401  64.098  1.00268.54           C
ATOM   4508  O   THR A 582      10.739 -17.198  63.969  1.00268.54           O
ATOM   4509  N   PRO A 583      10.868 -19.052  65.214  1.00285.67           N
ATOM   4510  CA  PRO A 583      10.409 -18.392  66.380  1.00285.67           C
ATOM   4511  CD  PRO A 583      10.560 -20.469  65.245  1.00285.67           C
ATOM   4512  CB  PRO A 583      10.042 -19.484  67.388  1.00285.67           C
ATOM   4513  CG  PRO A 583      10.543 -20.791  66.746  1.00285.67           C
ATOM   4514  C   PRO A 583      11.342 -17.393  66.887  1.00285.67           C
ATOM   4515  O   PRO A 583      12.562 -17.535  66.813  1.00285.67           O
ATOM   4516  N   ALA A 584      10.732 -16.379  67.480  1.00283.68           N
ATOM   4517  CA  ALA A 584      11.419 -15.343  68.138  1.00283.68           C
ATOM   4518  CB  ALA A 584      10.508 -14.184  68.576  1.00283.68           C
ATOM   4519  C   ALA A 584      11.969 -15.988  69.361  1.00283.68           C
ATOM   4520  O   ALA A 584      12.461 -17.117  69.334  1.00283.68           O
ATOM   4521  N   ASN A 585      11.965 -15.228  70.457  1.00121.16           N
ATOM   4522  CA  ASN A 585      12.450 -15.673  71.719  1.00121.16           C
ATOM   4523  CB  ASN A 585      12.311 -14.579  72.786  1.00121.16           C
ATOM   4524  CG  ASN A 585      10.857 -14.118  72.775  1.00121.16           C
ATOM   4525  OD1 ASN A 585       9.928 -14.923  72.806  1.00121.16           O
ATOM   4526  ND2 ASN A 585      10.655 -12.774  72.707  1.00121.16           N
ATOM   4527  C   ASN A 585      11.718 -16.900  72.170  1.00121.16           C
ATOM   4528  O   ASN A 585      10.639 -17.227  71.676  1.00121.16           O
ATOM   4529  N   VAL A 586      12.343 -17.635  73.118  1.00111.55           N
ATOM   4530  CA  VAL A 586      11.798 -18.860  73.629  1.00111.55           C
ATOM   4531  CB  VAL A 586      12.584 -20.074  73.230  1.00111.55           C
ATOM   4532  CG1 VAL A 586      12.531 -20.211  71.699  1.00111.55           C
ATOM   4533  CG2 VAL A 586      14.008 -19.943  73.796  1.00111.55           C
ATOM   4534  C   VAL A 586      11.834 -18.793  75.128  1.00111.55           C
ATOM   4535  O   VAL A 586      12.515 -17.944  75.703  1.00111.55           O
ATOM   4536  N   SER A 587      11.072 -19.678  75.809  1.00 43.33           N
ATOM   4537  CA  SER A 587      11.066 -19.632  77.244  1.00 43.33           C
ATOM   4538  CB  SER A 587       9.931 -18.768  77.825  1.00 43.33           C
ATOM   4539  OG  SER A 587       8.667 -19.319  77.484  1.00 43.33           O
ATOM   4540  C   SER A 587      10.916 -21.013  77.818  1.00 43.33           C
ATOM   4541  O   SER A 587      10.490 -21.945  77.137  1.00 43.33           O
ATOM   4542  N   ARG A 588      11.301 -21.163  79.109  1.00 84.38           N
ATOM   4543  CA  ARG A 588      11.183 -22.392  79.851  1.00 84.38           C
ATOM   4544  CB  ARG A 588      12.487 -23.204  79.933  1.00 84.38           C
ATOM   4545  CG  ARG A 588      12.286 -24.598  80.530  1.00 84.38           C
ATOM   4546  CD  ARG A 588      13.565 -25.434  80.615  1.00 84.38           C
ATOM   4547  NE  ARG A 588      13.199 -26.746  81.220  1.00 84.38           N
ATOM   4548  CZ  ARG A 588      14.133 -27.736  81.328  1.00 84.38           C
ATOM   4549  NH1 ARG A 588      15.406 -27.524  80.884  1.00 84.38           N
ATOM   4550  NH2 ARG A 588      13.795 -28.935  81.886  1.00 84.38           N
ATOM   4551  C   ARG A 588      10.793 -21.995  81.249  1.00 84.38           C
ATOM   4552  O   ARG A 588      10.812 -20.811  81.577  1.00 84.38           O
ATOM   4553  N   GLN A 589      10.408 -22.957  82.118  1.00116.05           N
ATOM   4554  CA  GLN A 589       9.972 -22.538  83.426  1.00116.05           C
ATOM   4555  CB  GLN A 589       8.444 -22.562  83.597  1.00116.05           C
ATOM   4556  CG  GLN A 589       7.687 -21.607  82.680  1.00116.05           C
ATOM   4557  CD  GLN A 589       6.202 -21.759  82.977  1.00116.05           C
ATOM   4558  OE1 GLN A 589       5.521 -20.790  83.306  1.00116.05           O
ATOM   4559  NE2 GLN A 589       5.683 -23.010  82.856  1.00116.05           N
ATOM   4560  C   GLN A 589      10.499 -23.446  84.494  1.00116.05           C
ATOM   4561  O   GLN A 589      10.833 -24.605  84.254  1.00116.05           O
ATOM   4562  N   ALA A 590      10.575 -22.901  85.727  1.00 66.47           N
ATOM   4563  CA  ALA A 590      10.972 -23.627  86.902  1.00 66.47           C
ATOM   4564  CB  ALA A 590      12.266 -23.094  87.545  1.00 66.47           C
ATOM   4565  C   ALA A 590       9.865 -23.435  87.894  1.00 66.47           C
ATOM   4566  O   ALA A 590       9.211 -22.391  87.903  1.00 66.47           O
ATOM   4567  N   HIS A 591       9.613 -24.436  88.765  1.00115.00           N
ATOM   4568  CA  HIS A 591       8.480 -24.282  89.635  1.00115.00           C
ATOM   4569  ND1 HIS A 591       5.894 -23.852  87.532  1.00115.00           N
ATOM   4570  CG  HIS A 591       6.798 -24.847  87.829  1.00115.00           C
ATOM   4571  CB  HIS A 591       7.287 -25.157  89.214  1.00115.00           C
ATOM   4572  NE2 HIS A 591       6.434 -24.815  85.602  1.00115.00           N
ATOM   4573  CD2 HIS A 591       7.118 -25.425  86.638  1.00115.00           C
ATOM   4574  CE1 HIS A 591       5.711 -23.877  86.187  1.00115.00           C
ATOM   4575  C   HIS A 591       8.828 -24.672  91.040  1.00115.00           C
ATOM   4576  O   HIS A 591       9.822 -25.347  91.302  1.00115.00           O
ATOM   4577  N   ILE A 592       7.984 -24.218  91.988  1.00133.43           N
ATOM   4578  CA  ILE A 592       8.106 -24.517  93.384  1.00133.43           C
ATOM   4579  CB  ILE A 592       8.057 -23.272  94.213  1.00133.43           C
ATOM   4580  CG1 ILE A 592       9.205 -22.346  93.773  1.00133.43           C
ATOM   4581  CG2 ILE A 592       8.105 -23.662  95.700  1.00133.43           C
ATOM   4582  CD1 ILE A 592       9.031 -20.891  94.196  1.00133.43           C
ATOM   4583  C   ILE A 592       6.915 -25.360  93.700  1.00133.43           C
ATOM   4584  O   ILE A 592       5.777 -24.946  93.478  1.00133.43           O
ATOM   4585  N   LEU A 593       7.156 -26.578  94.220  1.00190.74           N
ATOM   4586  CA  LEU A 593       6.085 -27.512  94.417  1.00190.74           C
ATOM   4587  CB  LEU A 593       6.346 -28.813  93.647  1.00190.74           C
ATOM   4588  CG  LEU A 593       6.452 -28.560  92.131  1.00190.74           C
ATOM   4589  CD1 LEU A 593       6.899 -29.811  91.369  1.00190.74           C
ATOM   4590  CD2 LEU A 593       5.141 -27.976  91.578  1.00190.74           C
ATOM   4591  C   LEU A 593       5.977 -27.842  95.870  1.00190.74           C
ATOM   4592  O   LEU A 593       6.902 -27.614  96.646  1.00190.74           O
ATOM   4593  N   LEU A 594       4.795 -28.341  96.277  1.00112.82           N
ATOM   4594  CA  LEU A 594       4.567 -28.752  97.632  1.00112.82           C
ATOM   4595  CB  LEU A 594       3.946 -27.658  98.521  1.00112.82           C
ATOM   4596  CG  LEU A 594       2.531 -27.207  98.104  1.00112.82           C
ATOM   4597  CD1 LEU A 594       2.004 -26.116  99.049  1.00112.82           C
ATOM   4598  CD2 LEU A 594       2.471 -26.778  96.629  1.00112.82           C
ATOM   4599  C   LEU A 594       3.611 -29.896  97.580  1.00112.82           C
ATOM   4600  O   LEU A 594       2.856 -30.046  96.621  1.00112.82           O
ATOM   4601  N   ASP A 595       3.638 -30.763  98.609  1.00 77.87           N
ATOM   4602  CA  ASP A 595       2.729 -31.868  98.629  1.00 77.87           C
ATOM   4603  CB  ASP A 595       3.431 -33.230  98.786  1.00 77.87           C
ATOM   4604  CG  ASP A 595       4.204 -33.243 100.095  1.00 77.87           C
ATOM   4605  OD1 ASP A 595       4.866 -32.216 100.407  1.00 77.87           O
ATOM   4606  OD2 ASP A 595       4.137 -34.280 100.806  1.00 77.87           O
ATOM   4607  C   ASP A 595       1.773 -31.664  99.799  1.00 77.87           C
ATOM   4608  O   ASP A 595       2.253 -31.521 100.956  1.00 77.87           O
ATOM   4609  OXT ASP A 595       0.539 -31.641  99.545  1.00 77.87           O
TER    4610      ASP A 595
ATOM   4611  N   ASP B 596     -48.173   5.950  36.844  1.00 42.17           N
ATOM   4612  CA  ASP B 596     -47.482   6.793  35.842  1.00 42.17           C
ATOM   4613  CB  ASP B 596     -48.279   8.084  35.588  1.00 42.17           C
ATOM   4614  CG  ASP B 596     -47.727   8.755  34.338  1.00 42.17           C
ATOM   4615  OD1 ASP B 596     -46.843   8.149  33.676  1.00 42.17           O
ATOM   4616  OD2 ASP B 596     -48.186   9.886  34.027  1.00 42.17           O
ATOM   4617  C   ASP B 596     -46.123   7.155  36.348  1.00 42.17           C
ATOM   4618  O   ASP B 596     -45.989   7.734  37.425  1.00 42.17           O
ATOM   4619  N   TYR B 597     -45.070   6.775  35.595  1.00 74.87           N
ATOM   4620  CA  TYR B 597     -43.729   7.062  36.021  1.00 74.87           C
ATOM   4621  CB  TYR B 597     -43.106   5.869  36.772  1.00 74.87           C
ATOM   4622  CG  TYR B 597     -41.793   6.258  37.360  1.00 74.87           C
ATOM   4623  CD1 TYR B 597     -41.744   7.007  38.514  1.00 74.87           C
ATOM   4624  CD2 TYR B 597     -40.613   5.855  36.778  1.00 74.87           C
ATOM   4625  CE1 TYR B 597     -40.538   7.364  39.069  1.00 74.87           C
ATOM   4626  CE2 TYR B 597     -39.403   6.209  37.329  1.00 74.87           C
ATOM   4627  CZ  TYR B 597     -39.365   6.965  38.476  1.00 74.87           C
ATOM   4628  OH  TYR B 597     -38.126   7.329  39.043  1.00 74.87           O
ATOM   4629  C   TYR B 597     -42.904   7.341  34.792  1.00 74.87           C
ATOM   4630  O   TYR B 597     -43.157   6.789  33.723  1.00 74.87           O
ATOM   4631  N   PRO B 598     -41.911   8.181  34.921  1.00 83.44           N
ATOM   4632  CA  PRO B 598     -41.077   8.556  33.800  1.00 83.44           C
ATOM   4633  CD  PRO B 598     -41.956   9.211  35.946  1.00 83.44           C
ATOM   4634  CB  PRO B 598     -40.281   9.770  34.276  1.00 83.44           C
ATOM   4635  CG  PRO B 598     -41.160  10.392  35.377  1.00 83.44           C
ATOM   4636  C   PRO B 598     -40.179   7.439  33.355  1.00 83.44           C
ATOM   4637  O   PRO B 598     -39.732   6.668  34.203  1.00 83.44           O
ATOM   4638  N   VAL B 599     -39.885   7.334  32.039  1.00 78.01           N
ATOM   4639  CA  VAL B 599     -39.003   6.293  31.579  1.00 78.01           C
ATOM   4640  CB  VAL B 599     -39.727   5.102  31.015  1.00 78.01           C
ATOM   4641  CG1 VAL B 599     -38.691   4.133  30.421  1.00 78.01           C
ATOM   4642  CG2 VAL B 599     -40.585   4.476  32.128  1.00 78.01           C
ATOM   4643  C   VAL B 599     -38.115   6.829  30.493  1.00 78.01           C
ATOM   4644  O   VAL B 599     -38.549   7.591  29.629  1.00 78.01           O
ATOM   4645  N   ASP B 600     -36.824   6.429  30.522  1.00 84.22           N
ATOM   4646  CA  ASP B 600     -35.872   6.834  29.522  1.00 84.22           C
ATOM   4647  CB  ASP B 600     -34.644   7.563  30.095  1.00 84.22           C
ATOM   4648  CG  ASP B 600     -35.072   8.935  30.596  1.00 84.22           C
ATOM   4649  OD1 ASP B 600     -36.118   9.448  30.116  1.00 84.22           O
ATOM   4650  OD2 ASP B 600     -34.352   9.490  31.469  1.00 84.22           O
ATOM   4651  C   ASP B 600     -35.356   5.592  28.862  1.00 84.22           C
ATOM   4652  O   ASP B 600     -34.991   4.624  29.530  1.00 84.22           O
ATOM   4653  N   LEU B 601     -35.328   5.569  27.515  1.00192.17           N
ATOM   4654  CA  LEU B 601     -34.835   4.403  26.838  1.00192.17           C
ATOM   4655  CB  LEU B 601     -35.973   3.623  26.145  1.00192.17           C
ATOM   4656  CG  LEU B 601     -35.562   2.348  25.383  1.00192.17           C
ATOM   4657  CD1 LEU B 601     -34.834   2.683  24.077  1.00192.17           C
ATOM   4658  CD2 LEU B 601     -34.762   1.386  26.271  1.00192.17           C
ATOM   4659  C   LEU B 601     -33.814   4.832  25.823  1.00192.17           C
ATOM   4660  O   LEU B 601     -34.097   5.634  24.934  1.00192.17           O
ATOM   4661  N   TYR B 602     -32.586   4.282  25.926  1.00111.63           N
ATOM   4662  CA  TYR B 602     -31.513   4.642  25.034  1.00111.63           C
ATOM   4663  CB  TYR B 602     -30.218   4.989  25.795  1.00111.63           C
ATOM   4664  CG  TYR B 602     -29.193   5.550  24.865  1.00111.63           C
ATOM   4665  CD1 TYR B 602     -29.303   6.842  24.407  1.00111.63           C
ATOM   4666  CD2 TYR B 602     -28.107   4.804  24.472  1.00111.63           C
ATOM   4667  CE1 TYR B 602     -28.361   7.376  23.560  1.00111.63           C
ATOM   4668  CE2 TYR B 602     -27.160   5.332  23.625  1.00111.63           C
ATOM   4669  CZ  TYR B 602     -27.286   6.620  23.166  1.00111.63           C
ATOM   4670  OH  TYR B 602     -26.316   7.166  22.298  1.00111.63           O
ATOM   4671  C   TYR B 602     -31.253   3.450  24.162  1.00111.63           C
ATOM   4672  O   TYR B 602     -31.077   2.332  24.642  1.00111.63           O
ATOM   4673  N   TYR B 603     -31.205   3.668  22.835  1.00146.08           N
ATOM   4674  CA  TYR B 603     -31.094   2.569  21.918  1.00146.08           C
ATOM   4675  CB  TYR B 603     -32.065   2.789  20.740  1.00146.08           C
ATOM   4676  CG  TYR B 603     -32.331   1.530  19.993  1.00146.08           C
ATOM   4677  CD1 TYR B 603     -33.121   0.554  20.552  1.00146.08           C
ATOM   4678  CD2 TYR B 603     -31.838   1.341  18.725  1.00146.08           C
ATOM   4679  CE1 TYR B 603     -33.389  -0.609  19.871  1.00146.08           C
ATOM   4680  CE2 TYR B 603     -32.103   0.180  18.037  1.00146.08           C
ATOM   4681  CZ  TYR B 603     -32.876  -0.797  18.612  1.00146.08           C
ATOM   4682  OH  TYR B 603     -33.148  -1.988  17.908  1.00146.08           O
ATOM   4683  C   TYR B 603     -29.677   2.542  21.410  1.00146.08           C
ATOM   4684  O   TYR B 603     -29.247   3.433  20.678  1.00146.08           O
ATOM   4685  N   LEU B 604     -28.903   1.504  21.800  1.00102.80           N
ATOM   4686  CA  LEU B 604     -27.525   1.407  21.395  1.00102.80           C
ATOM   4687  CB  LEU B 604     -26.603   1.056  22.578  1.00102.80           C
ATOM   4688  CG  LEU B 604     -25.108   0.969  22.234  1.00102.80           C
ATOM   4689  CD1 LEU B 604     -24.581   2.310  21.699  1.00102.80           C
ATOM   4690  CD2 LEU B 604     -24.298   0.466  23.441  1.00102.80           C
ATOM   4691  C   LEU B 604     -27.432   0.324  20.359  1.00102.80           C
ATOM   4692  O   LEU B 604     -27.601  -0.855  20.663  1.00102.80           O
ATOM   4693  N   MET B 605     -27.113   0.702  19.101  1.00154.82           N
ATOM   4694  CA  MET B 605     -27.160  -0.234  18.008  1.00154.82           C
ATOM   4695  CB  MET B 605     -27.994   0.287  16.822  1.00154.82           C
ATOM   4696  CG  MET B 605     -28.057  -0.667  15.627  1.00154.82           C
ATOM   4697  SD  MET B 605     -29.091  -0.093  14.243  1.00154.82           S
ATOM   4698  CE  MET B 605     -28.121   1.394  13.871  1.00154.82           C
ATOM   4699  C   MET B 605     -25.792  -0.533  17.468  1.00154.82           C
ATOM   4700  O   MET B 605     -24.932   0.338  17.344  1.00154.82           O
ATOM   4701  N   ASP B 606     -25.583  -1.819  17.118  1.00110.15           N
ATOM   4702  CA  ASP B 606     -24.356  -2.287  16.537  1.00110.15           C
ATOM   4703  CB  ASP B 606     -24.112  -3.783  16.817  1.00110.15           C
ATOM   4704  CG  ASP B 606     -22.802  -4.237  16.185  1.00110.15           C
ATOM   4705  OD1 ASP B 606     -22.103  -3.398  15.557  1.00110.15           O
ATOM   4706  OD2 ASP B 606     -22.488  -5.450  16.321  1.00110.15           O
ATOM   4707  C   ASP B 606     -24.472  -2.113  15.053  1.00110.15           C
ATOM   4708  O   ASP B 606     -25.336  -2.698  14.408  1.00110.15           O
ATOM   4709  N   LEU B 607     -23.654  -1.196  14.508  1.00218.24           N
ATOM   4710  CA  LEU B 607     -23.526  -0.860  13.114  1.00218.24           C
ATOM   4711  CB  LEU B 607     -23.276   0.623  12.833  1.00218.24           C
ATOM   4712  CG  LEU B 607     -24.595   1.402  12.988  1.00218.24           C
ATOM   4713  CD1 LEU B 607     -25.078   1.444  14.438  1.00218.24           C
ATOM   4714  CD2 LEU B 607     -24.516   2.781  12.347  1.00218.24           C
ATOM   4715  C   LEU B 607     -22.595  -1.732  12.320  1.00218.24           C
ATOM   4716  O   LEU B 607     -22.390  -1.477  11.134  1.00218.24           O
ATOM   4717  N   SER B 608     -21.901  -2.690  12.962  1.00146.42           N
ATOM   4718  CA  SER B 608     -20.916  -3.511  12.300  1.00146.42           C
ATOM   4719  CB  SER B 608     -20.418  -4.690  13.147  1.00146.42           C
ATOM   4720  OG  SER B 608     -19.878  -4.233  14.372  1.00146.42           O
ATOM   4721  C   SER B 608     -21.492  -4.164  11.086  1.00146.42           C
ATOM   4722  O   SER B 608     -22.696  -4.160  10.842  1.00146.42           O
ATOM   4723  N   ALA B 609     -20.587  -4.770  10.296  1.00 65.42           N
ATOM   4724  CA  ALA B 609     -20.883  -5.390   9.039  1.00 65.42           C
ATOM   4725  CB  ALA B 609     -19.630  -5.937   8.332  1.00 65.42           C
ATOM   4726  C   ALA B 609     -21.837  -6.533   9.214  1.00 65.42           C
ATOM   4727  O   ALA B 609     -22.692  -6.755   8.359  1.00 65.42           O
ATOM   4728  N   SER B 610     -21.719  -7.291  10.319  1.00128.60           N
ATOM   4729  CA  SER B 610     -22.513  -8.470  10.536  1.00128.60           C
ATOM   4730  CB  SER B 610     -22.146  -9.170  11.852  1.00128.60           C
ATOM   4731  OG  SER B 610     -20.788  -9.570  11.844  1.00128.60           O
ATOM   4732  C   SER B 610     -23.970  -8.105  10.634  1.00128.60           C
ATOM   4733  O   SER B 610     -24.847  -8.958  10.502  1.00128.60           O
ATOM   4734  N   MET B 611     -24.247  -6.825  10.917  1.00125.86           N
ATOM   4735  CA  MET B 611     -25.540  -6.230  11.129  1.00125.86           C
ATOM   4736  CB  MET B 611     -25.471  -4.928  11.933  1.00125.86           C
ATOM   4737  CG  MET B 611     -25.013  -5.208  13.366  1.00125.86           C
ATOM   4738  SD  MET B 611     -26.094  -6.345  14.289  1.00125.86           S
ATOM   4739  CE  MET B 611     -27.456  -5.170  14.538  1.00125.86           C
ATOM   4740  C   MET B 611     -26.359  -6.026   9.888  1.00125.86           C
ATOM   4741  O   MET B 611     -27.550  -5.745   9.994  1.00125.86           O
ATOM   4742  N   ASP B 612     -25.762  -6.076   8.685  1.00 86.85           N
ATOM   4743  CA  ASP B 612     -26.498  -5.768   7.485  1.00 86.85           C
ATOM   4744  CB  ASP B 612     -25.663  -6.029   6.213  1.00 86.85           C
ATOM   4745  CG  ASP B 612     -26.395  -5.521   4.972  1.00 86.85           C
ATOM   4746  OD1 ASP B 612     -27.589  -5.873   4.775  1.00 86.85           O
ATOM   4747  OD2 ASP B 612     -25.749  -4.779   4.187  1.00 86.85           O
ATOM   4748  C   ASP B 612     -27.725  -6.632   7.401  1.00 86.85           C
ATOM   4749  O   ASP B 612     -28.786  -6.160   6.997  1.00 86.85           O
ATOM   4750  N   ASP B 613     -27.608  -7.920   7.769  1.00149.62           N
ATOM   4751  CA  ASP B 613     -28.680  -8.876   7.716  1.00149.62           C
ATOM   4752  CB  ASP B 613     -28.209 -10.285   8.104  1.00149.62           C
ATOM   4753  CG  ASP B 613     -27.180 -10.708   7.075  1.00149.62           C
ATOM   4754  OD1 ASP B 613     -27.019  -9.966   6.070  1.00149.62           O
ATOM   4755  OD2 ASP B 613     -26.540 -11.774   7.278  1.00149.62           O
ATOM   4756  C   ASP B 613     -29.730  -8.499   8.708  1.00149.62           C
ATOM   4757  O   ASP B 613     -30.903  -8.823   8.529  1.00149.62           O
ATOM   4758  N   ASP B 614     -29.319  -7.832   9.802  1.00129.92           N
ATOM   4759  CA  ASP B 614     -30.219  -7.554  10.879  1.00129.92           C
ATOM   4760  CB  ASP B 614     -29.524  -7.749  12.233  1.00129.92           C
ATOM   4761  CG  ASP B 614     -28.952  -9.155  12.260  1.00129.92           C
ATOM   4762  OD1 ASP B 614     -29.532 -10.047  11.586  1.00129.92           O
ATOM   4763  OD2 ASP B 614     -27.910  -9.349  12.940  1.00129.92           O
ATOM   4764  C   ASP B 614     -30.625  -6.107  10.867  1.00129.92           C
ATOM   4765  O   ASP B 614     -31.336  -5.675  11.774  1.00129.92           O
ATOM   4766  N   LEU B 615     -30.219  -5.316   9.851  1.00247.23           N
ATOM   4767  CA  LEU B 615     -30.547  -3.915   9.906  1.00247.23           C
ATOM   4768  CB  LEU B 615     -29.920  -3.013   8.830  1.00247.23           C
ATOM   4769  CG  LEU B 615     -28.458  -2.637   9.104  1.00247.23           C
ATOM   4770  CD1 LEU B 615     -28.036  -1.446   8.232  1.00247.23           C
ATOM   4771  CD2 LEU B 615     -28.212  -2.385  10.598  1.00247.23           C
ATOM   4772  C   LEU B 615     -32.017  -3.673   9.836  1.00247.23           C
ATOM   4773  O   LEU B 615     -32.546  -2.845  10.574  1.00247.23           O
ATOM   4774  N   ASN B 616     -32.723  -4.397   8.958  1.00 75.52           N
ATOM   4775  CA  ASN B 616     -34.122  -4.153   8.766  1.00 75.52           C
ATOM   4776  CB  ASN B 616     -34.744  -5.031   7.662  1.00 75.52           C
ATOM   4777  CG  ASN B 616     -34.630  -6.497   8.057  1.00 75.52           C
ATOM   4778  OD1 ASN B 616     -33.645  -6.917   8.662  1.00 75.52           O
ATOM   4779  ND2 ASN B 616     -35.666  -7.302   7.699  1.00 75.52           N
ATOM   4780  C   ASN B 616     -34.859  -4.404  10.046  1.00 75.52           C
ATOM   4781  O   ASN B 616     -35.860  -3.748  10.325  1.00 75.52           O
ATOM   4782  N   THR B 617     -34.397  -5.375  10.852  1.00 45.42           N
ATOM   4783  CA  THR B 617     -35.051  -5.725  12.081  1.00 45.42           C
ATOM   4784  CB  THR B 617     -34.413  -6.904  12.756  1.00 45.42           C
ATOM   4785  OG1 THR B 617     -34.435  -8.032  11.895  1.00 45.42           O
ATOM   4786  CG2 THR B 617     -35.183  -7.210  14.052  1.00 45.42           C
ATOM   4787  C   THR B 617     -34.991  -4.578  13.047  1.00 45.42           C
ATOM   4788  O   THR B 617     -35.943  -4.341  13.787  1.00 45.42           O
ATOM   4789  N   ILE B 618     -33.851  -3.862  13.092  1.00212.35           N
ATOM   4790  CA  ILE B 618     -33.650  -2.781  14.016  1.00212.35           C
ATOM   4791  CB  ILE B 618     -32.234  -2.288  14.016  1.00212.35           C
ATOM   4792  CG1 ILE B 618     -31.298  -3.443  14.411  1.00212.35           C
ATOM   4793  CG2 ILE B 618     -32.141  -1.073  14.955  1.00212.35           C
ATOM   4794  CD1 ILE B 618     -31.650  -4.073  15.758  1.00212.35           C
ATOM   4795  C   ILE B 618     -34.553  -1.631  13.695  1.00212.35           C
ATOM   4796  O   ILE B 618     -35.103  -0.990  14.588  1.00212.35           O
ATOM   4797  N   LYS B 619     -34.704  -1.320  12.399  1.00129.04           N
ATOM   4798  CA  LYS B 619     -35.518  -0.218  11.971  1.00129.04           C
ATOM   4799  CB  LYS B 619     -35.421  -0.023  10.448  1.00129.04           C
ATOM   4800  CG  LYS B 619     -33.975   0.227  10.004  1.00129.04           C
ATOM   4801  CD  LYS B 619     -33.722   0.051   8.506  1.00129.04           C
ATOM   4802  CE  LYS B 619     -32.234   0.037   8.142  1.00129.04           C
ATOM   4803  NZ  LYS B 619     -31.602   1.321   8.521  1.00129.04           N
ATOM   4804  C   LYS B 619     -36.936  -0.515  12.348  1.00129.04           C
ATOM   4805  O   LYS B 619     -37.673   0.369  12.781  1.00129.04           O
ATOM   4806  N   GLU B 620     -37.348  -1.784  12.180  1.00 95.98           N
ATOM   4807  CA  GLU B 620     -38.671  -2.225  12.507  1.00 95.98           C
ATOM   4808  CB  GLU B 620     -38.961  -3.655  12.026  1.00 95.98           C
ATOM   4809  CG  GLU B 620     -40.426  -4.061  12.192  1.00 95.98           C
ATOM   4810  CD  GLU B 620     -40.614  -5.421  11.535  1.00 95.98           C
ATOM   4811  OE1 GLU B 620     -39.692  -6.271  11.656  1.00 95.98           O
ATOM   4812  OE2 GLU B 620     -41.680  -5.624  10.895  1.00 95.98           O
ATOM   4813  C   GLU B 620     -38.843  -2.182  13.996  1.00 95.98           C
ATOM   4814  O   GLU B 620     -39.961  -2.062  14.494  1.00 95.98           O
ATOM   4815  N   LEU B 621     -37.749  -2.403  14.750  1.00129.84           N
ATOM   4816  CA  LEU B 621     -37.794  -2.329  16.181  1.00129.84           C
ATOM   4817  CB  LEU B 621     -36.550  -2.941  16.852  1.00129.84           C
ATOM   4818  CG  LEU B 621     -36.577  -2.869  18.390  1.00129.84           C
ATOM   4819  CD1 LEU B 621     -37.822  -3.566  18.962  1.00129.84           C
ATOM   4820  CD2 LEU B 621     -35.276  -3.427  18.990  1.00129.84           C
ATOM   4821  C   LEU B 621     -37.926  -0.903  16.636  1.00129.84           C
ATOM   4822  O   LEU B 621     -38.658  -0.616  17.582  1.00129.84           O
ATOM   4823  N   GLY B 622     -37.203   0.026  15.981  1.00159.73           N
ATOM   4824  CA  GLY B 622     -37.208   1.398  16.411  1.00159.73           C
ATOM   4825  C   GLY B 622     -38.578   1.998  16.280  1.00159.73           C
ATOM   4826  O   GLY B 622     -39.093   2.589  17.225  1.00159.73           O
ATOM   4827  N   SER B 623     -39.220   1.838  15.108  1.00134.60           N
ATOM   4828  CA  SER B 623     -40.498   2.446  14.860  1.00134.60           C
ATOM   4829  CB  SER B 623     -41.011   2.154  13.442  1.00134.60           C
ATOM   4830  OG  SER B 623     -40.053   2.573  12.484  1.00134.60           O
ATOM   4831  C   SER B 623     -41.508   1.863  15.797  1.00134.60           C
ATOM   4832  O   SER B 623     -42.323   2.580  16.376  1.00134.60           O
ATOM   4833  N   ARG B 624     -41.472   0.528  15.969  1.00112.69           N
ATOM   4834  CA  ARG B 624     -42.428  -0.153  16.798  1.00112.69           C
ATOM   4835  CB  ARG B 624     -42.231  -1.676  16.864  1.00112.69           C
ATOM   4836  CG  ARG B 624     -42.747  -2.449  15.655  1.00112.69           C
ATOM   4837  CD  ARG B 624     -42.777  -3.959  15.900  1.00112.69           C
ATOM   4838  NE  ARG B 624     -43.325  -4.610  14.678  1.00112.69           N
ATOM   4839  CZ  ARG B 624     -43.695  -5.923  14.720  1.00112.69           C
ATOM   4840  NH1 ARG B 624     -43.570  -6.630  15.881  1.00112.69           N
ATOM   4841  NH2 ARG B 624     -44.192  -6.529  13.602  1.00112.69           N
ATOM   4842  C   ARG B 624     -42.287   0.316  18.208  1.00112.69           C
ATOM   4843  O   ARG B 624     -43.279   0.508  18.909  1.00112.69           O
ATOM   4844  N   LEU B 625     -41.035   0.483  18.666  1.00106.62           N
ATOM   4845  CA  LEU B 625     -40.756   0.917  20.005  1.00106.62           C
ATOM   4846  CB  LEU B 625     -39.246   0.967  20.307  1.00106.62           C
ATOM   4847  CG  LEU B 625     -38.911   1.429  21.739  1.00106.62           C
ATOM   4848  CD1 LEU B 625     -39.246   0.337  22.773  1.00106.62           C
ATOM   4849  CD2 LEU B 625     -37.469   1.943  21.846  1.00106.62           C
ATOM   4850  C   LEU B 625     -41.265   2.322  20.144  1.00106.62           C
ATOM   4851  O   LEU B 625     -41.731   2.736  21.202  1.00106.62           O
ATOM   4852  N   ALA B 626     -41.163   3.092  19.051  1.00232.00           N
ATOM   4853  CA  ALA B 626     -41.524   4.476  18.947  1.00232.00           C
ATOM   4854  CB  ALA B 626     -41.157   5.088  17.586  1.00232.00           C
ATOM   4855  C   ALA B 626     -42.995   4.681  19.157  1.00232.00           C
ATOM   4856  O   ALA B 626     -43.399   5.825  19.330  1.00232.00           O
ATOM   4857  N   LYS B 627     -43.849   3.676  18.865  1.00157.83           N
ATOM   4858  CA  LYS B 627     -45.265   3.752  19.143  1.00157.83           C
ATOM   4859  CB  LYS B 627     -46.107   2.927  18.157  1.00157.83           C
ATOM   4860  CG  LYS B 627     -47.610   3.066  18.404  1.00157.83           C
ATOM   4861  CD  LYS B 627     -48.145   4.473  18.129  1.00157.83           C
ATOM   4862  CE  LYS B 627     -49.648   4.623  18.376  1.00157.83           C
ATOM   4863  NZ  LYS B 627     -50.410   3.843  17.376  1.00157.83           N
ATOM   4864  C   LYS B 627     -45.689   3.318  20.529  1.00157.83           C
ATOM   4865  O   LYS B 627     -46.432   4.015  21.218  1.00157.83           O
ATOM   4866  N   GLU B 628     -45.195   2.141  20.966  1.00107.82           N
ATOM   4867  CA  GLU B 628     -45.651   1.412  22.126  1.00107.82           C
ATOM   4868  CB  GLU B 628     -45.025   0.011  22.221  1.00107.82           C
ATOM   4869  CG  GLU B 628     -45.525  -0.937  21.131  1.00107.82           C
ATOM   4870  CD  GLU B 628     -46.985  -1.238  21.434  1.00107.82           C
ATOM   4871  OE1 GLU B 628     -47.323  -1.362  22.641  1.00107.82           O
ATOM   4872  OE2 GLU B 628     -47.782  -1.350  20.464  1.00107.82           O
ATOM   4873  C   GLU B 628     -45.373   2.112  23.411  1.00107.82           C
ATOM   4874  O   GLU B 628     -46.089   1.912  24.391  1.00107.82           O
ATOM   4875  N   MET B 629     -44.300   2.912  23.461  1.00 96.68           N
ATOM   4876  CA  MET B 629     -43.922   3.540  24.691  1.00 96.68           C
ATOM   4877  CB  MET B 629     -42.573   4.265  24.629  1.00 96.68           C
ATOM   4878  CG  MET B 629     -41.398   3.291  24.536  1.00 96.68           C
ATOM   4879  SD  MET B 629     -41.323   2.087  25.899  1.00 96.68           S
ATOM   4880  CE  MET B 629     -41.150   3.310  27.230  1.00 96.68           C
ATOM   4881  C   MET B 629     -44.966   4.504  25.162  1.00 96.68           C
ATOM   4882  O   MET B 629     -45.169   4.666  26.364  1.00 96.68           O
ATOM   4883  N   SER B 630     -45.658   5.179  24.233  1.00117.45           N
ATOM   4884  CA  SER B 630     -46.602   6.192  24.604  1.00117.45           C
ATOM   4885  CB  SER B 630     -47.221   6.899  23.387  1.00117.45           C
ATOM   4886  OG  SER B 630     -46.217   7.590  22.658  1.00117.45           O
ATOM   4887  C   SER B 630     -47.741   5.610  25.395  1.00117.45           C
ATOM   4888  O   SER B 630     -48.388   6.329  26.153  1.00117.45           O
ATOM   4889  N   LYS B 631     -48.059   4.312  25.229  1.00132.84           N
ATOM   4890  CA  LYS B 631     -49.206   3.786  25.917  1.00132.84           C
ATOM   4891  CB  LYS B 631     -49.547   2.349  25.487  1.00132.84           C
ATOM   4892  CG  LYS B 631     -50.129   2.259  24.074  1.00132.84           C
ATOM   4893  CD  LYS B 631     -49.134   2.592  22.961  1.00132.84           C
ATOM   4894  CE  LYS B 631     -49.775   2.640  21.573  1.00132.84           C
ATOM   4895  NZ  LYS B 631     -50.378   1.328  21.246  1.00132.84           N
ATOM   4896  C   LYS B 631     -49.049   3.780  27.416  1.00132.84           C
ATOM   4897  O   LYS B 631     -49.847   4.386  28.128  1.00132.84           O
ATOM   4898  N   LEU B 632     -47.996   3.118  27.934  1.00130.99           N
ATOM   4899  CA  LEU B 632     -47.797   2.936  29.347  1.00130.99           C
ATOM   4900  CB  LEU B 632     -46.680   1.938  29.704  1.00130.99           C
ATOM   4901  CG  LEU B 632     -46.996   0.463  29.396  1.00130.99           C
ATOM   4902  CD1 LEU B 632     -47.071   0.198  27.888  1.00130.99           C
ATOM   4903  CD2 LEU B 632     -46.011  -0.471  30.113  1.00130.99           C
ATOM   4904  C   LEU B 632     -47.453   4.198  30.073  1.00130.99           C
ATOM   4905  O   LEU B 632     -47.806   4.335  31.243  1.00130.99           O
ATOM   4906  N   THR B 633     -46.693   5.124  29.455  1.00170.17           N
ATOM   4907  CA  THR B 633     -46.318   6.284  30.216  1.00170.17           C
ATOM   4908  CB  THR B 633     -44.863   6.354  30.584  1.00170.17           C
ATOM   4909  OG1 THR B 633     -44.087   6.628  29.429  1.00170.17           O
ATOM   4910  CG2 THR B 633     -44.415   5.018  31.182  1.00170.17           C
ATOM   4911  C   THR B 633     -46.507   7.513  29.396  1.00170.17           C
ATOM   4912  O   THR B 633     -46.446   7.481  28.167  1.00170.17           O
ATOM   4913  N   SER B 634     -46.799   8.627  30.097  1.00135.16           N
ATOM   4914  CA  SER B 634     -46.907   9.926  29.505  1.00135.16           C
ATOM   4915  CB  SER B 634     -47.658  10.924  30.400  1.00135.16           C
ATOM   4916  OG  SER B 634     -48.990  10.482  30.611  1.00135.16           O
ATOM   4917  C   SER B 634     -45.544  10.502  29.261  1.00135.16           C
ATOM   4918  O   SER B 634     -45.288  11.055  28.192  1.00135.16           O
ATOM   4919  N   ASN B 635     -44.614  10.412  30.242  1.00183.15           N
ATOM   4920  CA  ASN B 635     -43.370  11.054  29.932  1.00183.15           C
ATOM   4921  CB  ASN B 635     -42.845  12.083  30.950  1.00183.15           C
ATOM   4922  CG  ASN B 635     -42.494  11.417  32.253  1.00183.15           C
ATOM   4923  OD1 ASN B 635     -42.833  10.260  32.483  1.00183.15           O
ATOM   4924  ND2 ASN B 635     -41.807  12.185  33.139  1.00183.15           N
ATOM   4925  C   ASN B 635     -42.332  10.045  29.575  1.00183.15           C
ATOM   4926  O   ASN B 635     -41.698   9.385  30.399  1.00183.15           O
ATOM   4927  N   PHE B 636     -42.132   9.939  28.259  1.00191.19           N
ATOM   4928  CA  PHE B 636     -41.234   8.989  27.691  1.00191.19           C
ATOM   4929  CB  PHE B 636     -41.994   7.954  26.835  1.00191.19           C
ATOM   4930  CG  PHE B 636     -41.066   7.170  25.974  1.00191.19           C
ATOM   4931  CD1 PHE B 636     -40.239   6.202  26.494  1.00191.19           C
ATOM   4932  CD2 PHE B 636     -41.059   7.393  24.615  1.00191.19           C
ATOM   4933  CE1 PHE B 636     -39.401   5.489  25.667  1.00191.19           C
ATOM   4934  CE2 PHE B 636     -40.225   6.683  23.785  1.00191.19           C
ATOM   4935  CZ  PHE B 636     -39.390   5.728  24.313  1.00191.19           C
ATOM   4936  C   PHE B 636     -40.266   9.730  26.834  1.00191.19           C
ATOM   4937  O   PHE B 636     -40.647  10.607  26.059  1.00191.19           O
ATOM   4938  N   ARG B 637     -38.966   9.409  26.982  1.00273.24           N
ATOM   4939  CA  ARG B 637     -37.985  10.047  26.155  1.00273.24           C
ATOM   4940  CB  ARG B 637     -37.206  11.149  26.894  1.00273.24           C
ATOM   4941  CG  ARG B 637     -38.157  12.224  27.436  1.00273.24           C
ATOM   4942  CD  ARG B 637     -37.491  13.520  27.898  1.00273.24           C
ATOM   4943  NE  ARG B 637     -36.540  13.186  28.988  1.00273.24           N
ATOM   4944  CZ  ARG B 637     -35.254  12.858  28.674  1.00273.24           C
ATOM   4945  NH1 ARG B 637     -34.851  12.878  27.371  1.00273.24           N
ATOM   4946  NH2 ARG B 637     -34.374  12.510  29.657  1.00273.24           N
ATOM   4947  C   ARG B 637     -37.044   8.974  25.691  1.00273.24           C
ATOM   4948  O   ARG B 637     -36.689   8.079  26.456  1.00273.24           O
ATOM   4949  N   LEU B 638     -36.641   9.010  24.403  1.00172.77           N
ATOM   4950  CA  LEU B 638     -35.771   7.979  23.906  1.00172.77           C
ATOM   4951  CB  LEU B 638     -36.444   6.971  22.952  1.00172.77           C
ATOM   4952  CG  LEU B 638     -36.952   7.562  21.628  1.00172.77           C
ATOM   4953  CD1 LEU B 638     -37.605   6.481  20.753  1.00172.77           C
ATOM   4954  CD2 LEU B 638     -37.875   8.761  21.867  1.00172.77           C
ATOM   4955  C   LEU B 638     -34.607   8.587  23.187  1.00172.77           C
ATOM   4956  O   LEU B 638     -34.693   9.700  22.670  1.00172.77           O
ATOM   4957  N   GLY B 639     -33.475   7.846  23.137  1.00 72.16           N
ATOM   4958  CA  GLY B 639     -32.280   8.344  22.508  1.00 72.16           C
ATOM   4959  C   GLY B 639     -31.689   7.281  21.624  1.00 72.16           C
ATOM   4960  O   GLY B 639     -32.232   6.184  21.503  1.00 72.16           O
ATOM   4961  N   PHE B 640     -30.551   7.594  20.961  1.00119.43           N
ATOM   4962  CA  PHE B 640     -29.964   6.646  20.049  1.00119.43           C
ATOM   4963  CB  PHE B 640     -30.562   6.795  18.635  1.00119.43           C
ATOM   4964  CG  PHE B 640     -29.905   5.876  17.662  1.00119.43           C
ATOM   4965  CD1 PHE B 640     -30.136   4.521  17.686  1.00119.43           C
ATOM   4966  CD2 PHE B 640     -29.080   6.387  16.688  1.00119.43           C
ATOM   4967  CE1 PHE B 640     -29.532   3.690  16.771  1.00119.43           C
ATOM   4968  CE2 PHE B 640     -28.474   5.562  15.771  1.00119.43           C
ATOM   4969  CZ  PHE B 640     -28.697   4.208  15.812  1.00119.43           C
ATOM   4970  C   PHE B 640     -28.476   6.841  19.968  1.00119.43           C
ATOM   4971  O   PHE B 640     -27.975   7.964  20.026  1.00119.43           O
ATOM   4972  N   GLY B 641     -27.731   5.722  19.811  1.00 48.59           N
ATOM   4973  CA  GLY B 641     -26.298   5.758  19.691  1.00 48.59           C
ATOM   4974  C   GLY B 641     -25.873   4.549  18.909  1.00 48.59           C
ATOM   4975  O   GLY B 641     -26.589   3.550  18.857  1.00 48.59           O
ATOM   4976  N   SER B 642     -24.673   4.605  18.289  1.00 71.97           N
ATOM   4977  CA  SER B 642     -24.210   3.516  17.472  1.00 71.97           C
ATOM   4978  CB  SER B 642     -24.315   3.836  15.974  1.00 71.97           C
ATOM   4979  OG  SER B 642     -23.537   4.982  15.662  1.00 71.97           O
ATOM   4980  C   SER B 642     -22.760   3.233  17.765  1.00 71.97           C
ATOM   4981  O   SER B 642     -22.037   4.114  18.228  1.00 71.97           O
ATOM   4982  N   PHE B 643     -22.297   1.976  17.526  1.00154.19           N
ATOM   4983  CA  PHE B 643     -20.904   1.674  17.768  1.00154.19           C
ATOM   4984  CB  PHE B 643     -20.631   1.209  19.210  1.00154.19           C
ATOM   4985  CG  PHE B 643     -21.278  -0.121  19.409  1.00154.19           C
ATOM   4986  CD1 PHE B 643     -22.622  -0.220  19.682  1.00154.19           C
ATOM   4987  CD2 PHE B 643     -20.542  -1.278  19.304  1.00154.19           C
ATOM   4988  CE1 PHE B 643     -23.217  -1.447  19.862  1.00154.19           C
ATOM   4989  CE2 PHE B 643     -21.131  -2.507  19.485  1.00154.19           C
ATOM   4990  CZ  PHE B 643     -22.472  -2.596  19.766  1.00154.19           C
ATOM   4991  C   PHE B 643     -20.426   0.571  16.854  1.00154.19           C
ATOM   4992  O   PHE B 643     -21.204  -0.298  16.460  1.00154.19           O
ATOM   4993  N   VAL B 644     -19.198   0.700  16.289  1.00153.44           N
ATOM   4994  CA  VAL B 644     -18.612  -0.422  15.590  1.00153.44           C
ATOM   4995  CB  VAL B 644     -18.036  -0.014  14.268  1.00153.44           C
ATOM   4996  CG1 VAL B 644     -17.428  -1.253  13.591  1.00153.44           C
ATOM   4997  CG2 VAL B 644     -19.145   0.668  13.454  1.00153.44           C
ATOM   4998  C   VAL B 644     -17.525  -1.179  16.333  1.00153.44           C
ATOM   4999  O   VAL B 644     -17.705  -2.308  16.790  1.00153.44           O
ATOM   5000  N   GLU B 645     -16.362  -0.502  16.533  1.00165.27           N
ATOM   5001  CA  GLU B 645     -15.167  -1.145  17.028  1.00165.27           C
ATOM   5002  CB  GLU B 645     -14.633  -2.206  16.049  1.00165.27           C
ATOM   5003  CG  GLU B 645     -13.371  -2.922  16.524  1.00165.27           C
ATOM   5004  CD  GLU B 645     -13.779  -3.959  17.557  1.00165.27           C
ATOM   5005  OE1 GLU B 645     -14.910  -4.499  17.442  1.00165.27           O
ATOM   5006  OE2 GLU B 645     -12.961  -4.233  18.474  1.00165.27           O
ATOM   5007  C   GLU B 645     -14.093  -0.104  17.179  1.00165.27           C
ATOM   5008  O   GLU B 645     -14.238   1.016  16.693  1.00165.27           O
ATOM   5009  N   LYS B 646     -12.979  -0.425  17.881  1.00203.82           N
ATOM   5010  CA  LYS B 646     -11.944   0.567  17.971  1.00203.82           C
ATOM   5011  CB  LYS B 646     -11.051   0.479  19.225  1.00203.82           C
ATOM   5012  CG  LYS B 646     -10.681  -0.920  19.699  1.00203.82           C
ATOM   5013  CD  LYS B 646      -9.792  -0.888  20.945  1.00203.82           C
ATOM   5014  CE  LYS B 646     -10.564  -0.612  22.242  1.00203.82           C
ATOM   5015  NZ  LYS B 646     -11.191   0.730  22.199  1.00203.82           N
ATOM   5016  C   LYS B 646     -11.178   0.598  16.677  1.00203.82           C
ATOM   5017  O   LYS B 646     -10.836  -0.417  16.078  1.00203.82           O
ATOM   5018  N   PRO B 647     -10.916   1.809  16.272  1.00122.77           N
ATOM   5019  CA  PRO B 647     -10.330   2.178  15.006  1.00122.77           C
ATOM   5020  CD  PRO B 647     -11.541   2.943  16.933  1.00122.77           C
ATOM   5021  CB  PRO B 647     -10.640   3.665  14.816  1.00122.77           C
ATOM   5022  CG  PRO B 647     -10.958   4.176  16.230  1.00122.77           C
ATOM   5023  C   PRO B 647      -8.867   1.888  14.876  1.00122.77           C
ATOM   5024  O   PRO B 647      -8.183   2.681  14.230  1.00122.77           O
ATOM   5025  N   VAL B 648      -8.339   0.841  15.537  1.00126.68           N
ATOM   5026  CA  VAL B 648      -6.926   0.592  15.437  1.00126.68           C
ATOM   5027  CB  VAL B 648      -6.247   0.816  16.759  1.00126.68           C
ATOM   5028  CG1 VAL B 648      -6.909  -0.097  17.803  1.00126.68           C
ATOM   5029  CG2 VAL B 648      -4.737   0.586  16.605  1.00126.68           C
ATOM   5030  C   VAL B 648      -6.683  -0.829  15.013  1.00126.68           C
ATOM   5031  O   VAL B 648      -7.550  -1.691  15.139  1.00126.68           O
ATOM   5032  N   SER B 649      -5.479  -1.095  14.459  1.00 70.24           N
ATOM   5033  CA  SER B 649      -5.097  -2.419  14.054  1.00 70.24           C
ATOM   5034  CB  SER B 649      -3.762  -2.437  13.281  1.00 70.24           C
ATOM   5035  OG  SER B 649      -3.422  -3.759  12.893  1.00 70.24           O
ATOM   5036  C   SER B 649      -4.942  -3.204  15.316  1.00 70.24           C
ATOM   5037  O   SER B 649      -4.631  -2.608  16.349  1.00 70.24           O
ATOM   5038  N   PRO B 650      -5.125  -4.502  15.345  1.00106.62           N
ATOM   5039  CA  PRO B 650      -5.531  -5.352  14.245  1.00106.62           C
ATOM   5040  CD  PRO B 650      -4.444  -5.261  16.381  1.00106.62           C
ATOM   5041  CB  PRO B 650      -4.963  -6.737  14.555  1.00106.62           C
ATOM   5042  CG  PRO B 650      -4.754  -6.731  16.075  1.00106.62           C
ATOM   5043  C   PRO B 650      -7.011  -5.423  13.989  1.00106.62           C
ATOM   5044  O   PRO B 650      -7.417  -6.210  13.135  1.00106.62           O
ATOM   5045  N   PHE B 651      -7.841  -4.673  14.731  1.00125.66           N
[truncated: 128,474 more chars]
