# Supplementary material for: The RGD-binding integrins αvβ6 and αvβ8 are receptors for mouse adenovirus-1 and -3 infection
Source: PLoS Pathog. 2021 Dec 15;17(12):e1010083. doi: 10.1371/journal.ppat.1010083 (PMC8673666; doi:10.1371/journal.ppat.1010083)
Supplement: S3 Dataset — The mouse integrin complex structures were modeled as described in Materials and Methods resulting in complex mαvβ6-A20FMDV2. (PDB) [file ppat.1010083.s003.pdb]

EXPDTA    THEORETICAL MODEL, MODELLER 10.1 2021/07/14 12:48:56
REMARK   6 MODELLER OBJECTIVE FUNCTION:     31277.0762
REMARK   6 MODELLER BEST TEMPLATE % SEQ ID:  92.597
REMARK   6 SEQUENCE: Va6b
REMARK   6 ALIGNMENT: ali-mult_ed.pir
REMARK   6 SCRIPT: model_mult.py
REMARK   6 TEMPLATE: 6ffoA 1:A - 596:A MODELS 1:A - 595:A AT 92.6%
REMARK   6 TEMPLATE: 6ffoA 113:B - 354:B MODELS 596:B - 837:B AT 92.6%
REMARK   6 TEMPLATE: 6ffoA 209:D - 228:D MODELS 838:C - 857:C AT 92.6%
REMARK   6 TEMPLATE: 4wk0A 1:A - 452:A MODELS 1:A - 441:A AT 43.6%
REMARK   6 TEMPLATE: 4wk0A 120:B - 361:B MODELS 596:B - 837:B AT 43.6%
REMARK   6 TEMPLATE: 4wk0A 1524:C - 1526:C MODELS 844:C - 846:C AT 43.6%
REMARK   6 TEMPLATE: 6ujaA 1:A - 593:A MODELS 1:A - 593:A AT 78.4%
REMARK   6 TEMPLATE: 6ujaA 102:B - 345:B MODELS 596:B - 837:B AT 78.4%
REMARK   6 TEMPLATE: 6ujaA 209:D - 228:D MODELS 838:C - 857:C AT 78.4%
SSBOND   1 CYS A   59    CYS A   67                          1555   1555  2.03
SSBOND   2 CYS A  108    CYS A  128                          1555   1555  2.03
SSBOND   3 CYS A  142    CYS A  155                          1555   1555  2.03
SSBOND   4 CYS A  461    CYS A  472                          1555   1555  2.04
SSBOND   5 CYS A  478    CYS A  535                          1555   1555  2.04
SSBOND   6 CYS B  663    CYS B  670                          1555   1555  2.04
SSBOND   7 CYS B  718    CYS B  759                          1555   1555  2.03
ATOM      1  N   PHE A   1      10.512 -13.340  53.741  1.00139.83           N
ATOM      2  CA  PHE A   1      10.578 -12.462  54.934  1.00139.83           C
ATOM      3  CB  PHE A   1      10.395 -13.303  56.210  1.00139.83           C
ATOM      4  CG  PHE A   1      11.478 -14.329  56.275  1.00139.83           C
ATOM      5  CD1 PHE A   1      12.741 -13.999  56.707  1.00139.83           C
ATOM      6  CD2 PHE A   1      11.225 -15.634  55.920  1.00139.83           C
ATOM      7  CE1 PHE A   1      13.735 -14.946  56.773  1.00139.83           C
ATOM      8  CE2 PHE A   1      12.216 -16.585  55.984  1.00139.83           C
ATOM      9  CZ  PHE A   1      13.476 -16.244  56.409  1.00139.83           C
ATOM     10  C   PHE A   1      11.888 -11.738  55.017  1.00139.83           C
ATOM     11  O   PHE A   1      11.992 -10.686  55.645  1.00139.83           O
ATOM     12  N   ASN A   2      12.922 -12.321  54.385  1.00112.57           N
ATOM     13  CA  ASN A   2      14.282 -11.853  54.369  1.00112.57           C
ATOM     14  CB  ASN A   2      15.319 -12.975  54.157  1.00112.57           C
ATOM     15  CG  ASN A   2      15.049 -13.712  52.858  1.00112.57           C
ATOM     16  OD1 ASN A   2      13.905 -13.858  52.434  1.00112.57           O
ATOM     17  ND2 ASN A   2      16.140 -14.212  52.219  1.00112.57           N
ATOM     18  C   ASN A   2      14.554 -10.708  53.427  1.00112.57           C
ATOM     19  O   ASN A   2      15.656 -10.166  53.445  1.00112.57           O
ATOM     20  N   LEU A   3      13.635 -10.349  52.510  1.00 64.79           N
ATOM     21  CA  LEU A   3      13.970  -9.275  51.601  1.00 64.79           C
ATOM     22  CB  LEU A   3      12.925  -9.050  50.491  1.00 64.79           C
ATOM     23  CG  LEU A   3      12.834 -10.221  49.495  1.00 64.79           C
ATOM     24  CD1 LEU A   3      11.782  -9.959  48.402  1.00 64.79           C
ATOM     25  CD2 LEU A   3      14.218 -10.562  48.918  1.00 64.79           C
ATOM     26  C   LEU A   3      14.139  -7.979  52.345  1.00 64.79           C
ATOM     27  O   LEU A   3      13.390  -7.662  53.268  1.00 64.79           O
ATOM     28  N   ASP A   4      15.152  -7.184  51.927  1.00 66.71           N
ATOM     29  CA  ASP A   4      15.477  -5.928  52.554  1.00 66.71           C
ATOM     30  CB  ASP A   4      16.969  -5.568  52.414  1.00 66.71           C
ATOM     31  CG  ASP A   4      17.281  -4.348  53.271  1.00 66.71           C
ATOM     32  OD1 ASP A   4      16.411  -3.951  54.092  1.00 66.71           O
ATOM     33  OD2 ASP A   4      18.402  -3.794  53.112  1.00 66.71           O
ATOM     34  C   ASP A   4      14.688  -4.833  51.899  1.00 66.71           C
ATOM     35  O   ASP A   4      15.045  -4.331  50.834  1.00 66.71           O
ATOM     36  N   VAL A   5      13.546  -4.485  52.518  1.00134.56           N
ATOM     37  CA  VAL A   5      12.664  -3.425  52.117  1.00134.56           C
ATOM     38  CB  VAL A   5      11.281  -3.591  52.672  1.00134.56           C
ATOM     39  CG1 VAL A   5      10.634  -4.805  51.984  1.00134.56           C
ATOM     40  CG2 VAL A   5      11.385  -3.749  54.197  1.00134.56           C
ATOM     41  C   VAL A   5      13.200  -2.080  52.521  1.00134.56           C
ATOM     42  O   VAL A   5      12.807  -1.058  51.962  1.00134.56           O
ATOM     43  N   GLU A   6      14.058  -2.040  53.559  1.00 76.88           N
ATOM     44  CA  GLU A   6      14.556  -0.811  54.117  1.00 76.88           C
ATOM     45  CB  GLU A   6      15.442  -1.066  55.344  1.00 76.88           C
ATOM     46  CG  GLU A   6      14.684  -1.710  56.503  1.00 76.88           C
ATOM     47  CD  GLU A   6      15.693  -2.038  57.592  1.00 76.88           C
ATOM     48  OE1 GLU A   6      16.479  -3.006  57.402  1.00 76.88           O
ATOM     49  OE2 GLU A   6      15.692  -1.323  58.628  1.00 76.88           O
ATOM     50  C   GLU A   6      15.378  -0.029  53.132  1.00 76.88           C
ATOM     51  O   GLU A   6      15.168   1.174  52.985  1.00 76.88           O
ATOM     52  N   SER A   7      16.348  -0.666  52.439  1.00 81.60           N
ATOM     53  CA  SER A   7      17.128   0.111  51.514  1.00 81.60           C
ATOM     54  CB  SER A   7      18.536   0.432  52.048  1.00 81.60           C
ATOM     55  OG  SER A   7      19.251  -0.765  52.315  1.00 81.60           O
ATOM     56  C   SER A   7      17.281  -0.637  50.219  1.00 81.60           C
ATOM     57  O   SER A   7      18.291  -1.297  49.980  1.00 81.60           O
ATOM     58  N   PRO A   8      16.294  -0.530  49.369  1.00 88.18           N
ATOM     59  CA  PRO A   8      16.349  -1.162  48.072  1.00 88.18           C
ATOM     60  CD  PRO A   8      14.930  -0.436  49.860  1.00 88.18           C
ATOM     61  CB  PRO A   8      14.907  -1.515  47.704  1.00 88.18           C
ATOM     62  CG  PRO A   8      14.051  -0.622  48.615  1.00 88.18           C
ATOM     63  C   PRO A   8      16.994  -0.252  47.070  1.00 88.18           C
ATOM     64  O   PRO A   8      17.127   0.938  47.347  1.00 88.18           O
ATOM     65  N   ALA A   9      17.389  -0.779  45.893  1.00 48.50           N
ATOM     66  CA  ALA A   9      17.991   0.066  44.901  1.00 48.50           C
ATOM     67  CB  ALA A   9      19.111  -0.633  44.112  1.00 48.50           C
ATOM     68  C   ALA A   9      16.925   0.444  43.919  1.00 48.50           C
ATOM     69  O   ALA A   9      16.282  -0.425  43.331  1.00 48.50           O
ATOM     70  N   GLU A  10      16.709   1.760  43.698  1.00 92.10           N
ATOM     71  CA  GLU A  10      15.665   2.103  42.777  1.00 92.10           C
ATOM     72  CB  GLU A  10      14.620   3.124  43.278  1.00 92.10           C
ATOM     73  CG  GLU A  10      15.064   4.586  43.298  1.00 92.10           C
ATOM     74  CD  GLU A  10      13.886   5.410  43.806  1.00 92.10           C
ATOM     75  OE1 GLU A  10      13.586   5.321  45.027  1.00 92.10           O
ATOM     76  OE2 GLU A  10      13.266   6.135  42.983  1.00 92.10           O
ATOM     77  C   GLU A  10      16.271   2.635  41.520  1.00 92.10           C
ATOM     78  O   GLU A  10      17.200   3.442  41.544  1.00 92.10           O
ATOM     79  N   TYR A  11      15.731   2.171  40.376  1.00 67.37           N
ATOM     80  CA  TYR A  11      16.202   2.550  39.075  1.00 67.37           C
ATOM     81  CB  TYR A  11      16.557   1.352  38.172  1.00 67.37           C
ATOM     82  CG  TYR A  11      17.700   0.600  38.763  1.00 67.37           C
ATOM     83  CD1 TYR A  11      17.500  -0.268  39.813  1.00 67.37           C
ATOM     84  CD2 TYR A  11      18.971   0.748  38.255  1.00 67.37           C
ATOM     85  CE1 TYR A  11      18.552  -0.967  40.357  1.00 67.37           C
ATOM     86  CE2 TYR A  11      20.026   0.050  38.794  1.00 67.37           C
ATOM     87  CZ  TYR A  11      19.818  -0.808  39.847  1.00 67.37           C
ATOM     88  OH  TYR A  11      20.899  -1.524  40.403  1.00 67.37           O
ATOM     89  C   TYR A  11      15.068   3.244  38.388  1.00 67.37           C
ATOM     90  O   TYR A  11      13.904   2.906  38.600  1.00 67.37           O
ATOM     91  N   ALA A  12      15.381   4.256  37.550  1.00 37.21           N
ATOM     92  CA  ALA A  12      14.333   4.970  36.878  1.00 37.21           C
ATOM     93  CB  ALA A  12      14.073   6.371  37.458  1.00 37.21           C
ATOM     94  C   ALA A  12      14.698   5.157  35.439  1.00 37.21           C
ATOM     95  O   ALA A  12      15.872   5.156  35.071  1.00 37.21           O
ATOM     96  N   GLY A  13      13.668   5.328  34.582  1.00 41.83           N
ATOM     97  CA  GLY A  13      13.873   5.517  33.174  1.00 41.83           C
ATOM     98  C   GLY A  13      13.101   6.733  32.758  1.00 41.83           C
ATOM     99  O   GLY A  13      12.518   7.438  33.581  1.00 41.83           O
ATOM    100  N   PRO A  14      13.106   6.990  31.476  1.00137.26           N
ATOM    101  CA  PRO A  14      12.440   8.130  30.902  1.00137.26           C
ATOM    102  CD  PRO A  14      13.413   5.971  30.487  1.00137.26           C
ATOM    103  CB  PRO A  14      12.656   8.000  29.396  1.00137.26           C
ATOM    104  CG  PRO A  14      12.768   6.478  29.186  1.00137.26           C
ATOM    105  C   PRO A  14      10.986   8.096  31.249  1.00137.26           C
ATOM    106  O   PRO A  14      10.411   7.013  31.324  1.00137.26           O
ATOM    107  N   GLU A  15      10.373   9.278  31.455  1.00 71.28           N
ATOM    108  CA  GLU A  15       8.995   9.352  31.844  1.00 71.28           C
ATOM    109  CB  GLU A  15       8.566  10.770  32.242  1.00 71.28           C
ATOM    110  CG  GLU A  15       9.302  11.311  33.464  1.00 71.28           C
ATOM    111  CD  GLU A  15       8.977  12.793  33.564  1.00 71.28           C
ATOM    112  OE1 GLU A  15       8.102  13.261  32.788  1.00 71.28           O
ATOM    113  OE2 GLU A  15       9.603  13.478  34.416  1.00 71.28           O
ATOM    114  C   GLU A  15       8.132   8.972  30.684  1.00 71.28           C
ATOM    115  O   GLU A  15       8.383   9.369  29.548  1.00 71.28           O
ATOM    116  N   GLY A  16       7.082   8.173  30.962  1.00 35.63           N
ATOM    117  CA  GLY A  16       6.100   7.805  29.982  1.00 35.63           C
ATOM    118  C   GLY A  16       6.591   6.658  29.148  1.00 35.63           C
ATOM    119  O   GLY A  16       5.876   6.186  28.266  1.00 35.63           O
ATOM    120  N   SER A  17       7.830   6.194  29.391  1.00 63.16           N
ATOM    121  CA  SER A  17       8.425   5.125  28.632  1.00 63.16           C
ATOM    122  CB  SER A  17       9.958   5.091  28.740  1.00 63.16           C
ATOM    123  OG  SER A  17      10.350   4.762  30.064  1.00 63.16           O
ATOM    124  C   SER A  17       7.917   3.778  29.068  1.00 63.16           C
ATOM    125  O   SER A  17       8.131   2.785  28.372  1.00 63.16           O
ATOM    126  N   TYR A  18       7.216   3.700  30.218  1.00165.00           N
ATOM    127  CA  TYR A  18       6.796   2.424  30.739  1.00165.00           C
ATOM    128  CB  TYR A  18       5.946   1.629  29.731  1.00165.00           C
ATOM    129  CG  TYR A  18       4.558   2.176  29.759  1.00165.00           C
ATOM    130  CD1 TYR A  18       4.325   3.531  29.777  1.00165.00           C
ATOM    131  CD2 TYR A  18       3.480   1.323  29.709  1.00165.00           C
ATOM    132  CE1 TYR A  18       3.042   4.026  29.791  1.00165.00           C
ATOM    133  CE2 TYR A  18       2.195   1.811  29.720  1.00165.00           C
ATOM    134  CZ  TYR A  18       1.973   3.165  29.766  1.00165.00           C
ATOM    135  OH  TYR A  18       0.656   3.671  29.778  1.00165.00           O
ATOM    136  C   TYR A  18       8.000   1.619  31.128  1.00165.00           C
ATOM    137  O   TYR A  18       8.000   0.390  31.053  1.00165.00           O
ATOM    138  N   PHE A  19       9.058   2.309  31.595  1.00 76.37           N
ATOM    139  CA  PHE A  19      10.244   1.651  32.063  1.00 76.37           C
ATOM    140  CB  PHE A  19      11.289   2.664  32.575  1.00 76.37           C
ATOM    141  CG  PHE A  19      12.498   1.963  33.098  1.00 76.37           C
ATOM    142  CD1 PHE A  19      13.498   1.543  32.252  1.00 76.37           C
ATOM    143  CD2 PHE A  19      12.637   1.745  34.450  1.00 76.37           C
ATOM    144  CE1 PHE A  19      14.613   0.905  32.746  1.00 76.37           C
ATOM    145  CE2 PHE A  19      13.749   1.109  34.950  1.00 76.37           C
ATOM    146  CZ  PHE A  19      14.739   0.685  34.097  1.00 76.37           C
ATOM    147  C   PHE A  19       9.839   0.773  33.206  1.00 76.37           C
ATOM    148  O   PHE A  19       9.197   1.229  34.152  1.00 76.37           O
ATOM    149  N   GLY A  20      10.241  -0.516  33.161  1.00 39.40           N
ATOM    150  CA  GLY A  20       9.899  -1.433  34.214  1.00 39.40           C
ATOM    151  C   GLY A  20       8.795  -2.355  33.786  1.00 39.40           C
ATOM    152  O   GLY A  20       8.348  -3.197  34.563  1.00 39.40           O
ATOM    153  N   PHE A  21       8.341  -2.242  32.526  1.00 73.14           N
ATOM    154  CA  PHE A  21       7.272  -3.056  32.018  1.00 73.14           C
ATOM    155  CB  PHE A  21       6.953  -2.694  30.556  1.00 73.14           C
ATOM    156  CG  PHE A  21       5.672  -3.334  30.147  1.00 73.14           C
ATOM    157  CD1 PHE A  21       4.471  -2.768  30.509  1.00 73.14           C
ATOM    158  CD2 PHE A  21       5.669  -4.481  29.389  1.00 73.14           C
ATOM    159  CE1 PHE A  21       3.282  -3.345  30.132  1.00 73.14           C
ATOM    160  CE2 PHE A  21       4.482  -5.062  29.009  1.00 73.14           C
ATOM    161  CZ  PHE A  21       3.286  -4.496  29.381  1.00 73.14           C
ATOM    162  C   PHE A  21       7.711  -4.491  32.078  1.00 73.14           C
ATOM    163  O   PHE A  21       6.921  -5.373  32.411  1.00 73.14           O
ATOM    164  N   ALA A  22       8.981  -4.772  31.721  1.00 43.39           N
ATOM    165  CA  ALA A  22       9.484  -6.117  31.798  0.83 43.39           C
ATOM    166  CB  ALA A  22       9.657  -6.788  30.424  0.83 43.39           C
ATOM    167  C   ALA A  22      10.839  -6.047  32.429  1.00 43.39           C
ATOM    168  O   ALA A  22      11.620  -5.142  32.139  1.00 43.39           O
ATOM    169  N   VAL A  23      11.161  -7.006  33.320  1.00130.92           N
ATOM    170  CA  VAL A  23      12.444  -6.953  33.958  1.00130.92           C
ATOM    171  CB  VAL A  23      12.365  -6.336  35.322  1.00130.92           C
ATOM    172  CG1 VAL A  23      11.240  -7.020  36.105  1.00130.92           C
ATOM    173  CG2 VAL A  23      13.738  -6.444  35.993  1.00130.92           C
ATOM    174  C   VAL A  23      13.029  -8.333  34.043  1.00130.92           C
ATOM    175  O   VAL A  23      12.307  -9.324  34.129  1.00130.92           O
ATOM    176  N   ASP A  24      14.375  -8.431  33.939  1.00160.24           N
ATOM    177  CA  ASP A  24      15.051  -9.687  34.117  1.00160.24           C
ATOM    178  CB  ASP A  24      14.970 -10.705  32.959  1.00160.24           C
ATOM    179  CG  ASP A  24      15.651 -10.188  31.719  1.00160.24           C
ATOM    180  OD1 ASP A  24      15.684  -8.944  31.549  1.00160.24           O
ATOM    181  OD2 ASP A  24      16.141 -11.030  30.920  1.00160.24           O
ATOM    182  C   ASP A  24      16.476  -9.413  34.505  1.00160.24           C
ATOM    183  O   ASP A  24      16.866  -8.260  34.687  1.00160.24           O
ATOM    184  N   PHE A  25      17.281 -10.482  34.690  1.00 78.17           N
ATOM    185  CA  PHE A  25      18.651 -10.336  35.111  1.00 78.17           C
ATOM    186  CB  PHE A  25      19.034 -11.247  36.293  1.00 78.17           C
ATOM    187  CG  PHE A  25      18.256 -10.840  37.503  1.00 78.17           C
ATOM    188  CD1 PHE A  25      17.010 -11.371  37.753  1.00 78.17           C
ATOM    189  CD2 PHE A  25      18.773  -9.927  38.394  1.00 78.17           C
ATOM    190  CE1 PHE A  25      16.294 -11.001  38.868  1.00 78.17           C
ATOM    191  CE2 PHE A  25      18.061  -9.553  39.511  1.00 78.17           C
ATOM    192  CZ  PHE A  25      16.819 -10.090  39.751  1.00 78.17           C
ATOM    193  C   PHE A  25      19.553 -10.698  33.969  1.00 78.17           C
ATOM    194  O   PHE A  25      19.167 -11.438  33.066  1.00 78.17           O
ATOM    195  N   PHE A  26      20.786 -10.144  33.962  1.00 96.12           N
ATOM    196  CA  PHE A  26      21.709 -10.455  32.905  1.00 96.12           C
ATOM    197  CB  PHE A  26      21.947  -9.234  31.988  1.00 96.12           C
ATOM    198  CG  PHE A  26      22.900  -9.556  30.887  1.00 96.12           C
ATOM    199  CD1 PHE A  26      22.607 -10.541  29.972  1.00 96.12           C
ATOM    200  CD2 PHE A  26      24.060  -8.831  30.733  1.00 96.12           C
ATOM    201  CE1 PHE A  26      23.477 -10.828  28.946  1.00 96.12           C
ATOM    202  CE2 PHE A  26      24.933  -9.112  29.707  1.00 96.12           C
ATOM    203  CZ  PHE A  26      24.644 -10.116  28.814  1.00 96.12           C
ATOM    204  C   PHE A  26      23.004 -10.891  33.526  1.00 96.12           C
ATOM    205  O   PHE A  26      23.640 -10.137  34.261  1.00 96.12           O
ATOM    206  N   GLU A  27      23.429 -12.143  33.254  1.00103.10           N
ATOM    207  CA  GLU A  27      24.665 -12.598  33.820  1.00103.10           C
ATOM    208  CB  GLU A  27      24.455 -13.633  34.938  1.00103.10           C
ATOM    209  CG  GLU A  27      23.755 -13.046  36.166  1.00103.10           C
ATOM    210  CD  GLU A  27      23.424 -14.187  37.118  1.00103.10           C
ATOM    211  OE1 GLU A  27      24.251 -15.132  37.219  1.00103.10           O
ATOM    212  OE2 GLU A  27      22.337 -14.130  37.752  1.00103.10           O
ATOM    213  C   GLU A  27      25.481 -13.242  32.741  1.00103.10           C
ATOM    214  O   GLU A  27      25.191 -14.356  32.309  1.00103.10           O
ATOM    215  N   PRO A  28      26.516 -12.577  32.305  1.00158.45           N
ATOM    216  CA  PRO A  28      27.368 -13.152  31.302  1.00158.45           C
ATOM    217  CD  PRO A  28      26.503 -11.125  32.239  1.00158.45           C
ATOM    218  CB  PRO A  28      28.239 -12.012  30.783  1.00158.45           C
ATOM    219  CG  PRO A  28      27.377 -10.762  31.025  1.00158.45           C
ATOM    220  C   PRO A  28      28.141 -14.241  31.966  1.00158.45           C
ATOM    221  O   PRO A  28      28.364 -14.158  33.172  1.00158.45           O
ATOM    222  N   SER A  29      28.552 -15.276  31.216  1.00119.40           N
ATOM    223  CA  SER A  29      29.222 -16.365  31.859  1.00119.40           C
ATOM    224  CB  SER A  29      29.532 -17.527  30.895  1.00119.40           C
ATOM    225  OG  SER A  29      30.387 -17.089  29.849  1.00119.40           O
ATOM    226  C   SER A  29      30.514 -15.906  32.476  1.00119.40           C
ATOM    227  O   SER A  29      30.695 -15.985  33.690  1.00119.40           O
ATOM    228  N   THR A  30      31.452 -15.427  31.637  1.00145.16           N
ATOM    229  CA  THR A  30      32.777 -15.037  32.044  1.00145.16           C
ATOM    230  CB  THR A  30      33.708 -14.901  30.876  1.00145.16           C
ATOM    231  OG1 THR A  30      35.036 -14.685  31.329  1.00145.16           O
ATOM    232  CG2 THR A  30      33.243 -13.723  30.003  1.00145.16           C
ATOM    233  C   THR A  30      32.834 -13.749  32.799  1.00145.16           C
ATOM    234  O   THR A  30      33.588 -13.640  33.765  1.00145.16           O
ATOM    235  N   SER A  31      32.048 -12.735  32.385  1.00245.89           N
ATOM    236  CA  SER A  31      32.218 -11.449  32.986  1.00245.89           C
ATOM    237  CB  SER A  31      31.319 -10.365  32.369  1.00245.89           C
ATOM    238  OG  SER A  31      31.648 -10.191  30.998  1.00245.89           O
ATOM    239  C   SER A  31      31.869 -11.596  34.422  1.00245.89           C
ATOM    240  O   SER A  31      31.035 -12.413  34.800  1.00245.89           O
ATOM    241  N   SER A  32      32.570 -10.840  35.272  1.00250.68           N
ATOM    242  CA  SER A  32      32.361 -10.918  36.680  1.00250.68           C
ATOM    243  CB  SER A  32      33.484 -10.224  37.459  1.00250.68           C
ATOM    244  OG  SER A  32      34.719 -10.860  37.170  1.00250.68           O
ATOM    245  C   SER A  32      31.070 -10.272  37.077  1.00250.68           C
ATOM    246  O   SER A  32      30.319 -10.828  37.874  1.00250.68           O
ATOM    247  N   ARG A  33      30.765  -9.087  36.509  1.00144.33           N
ATOM    248  CA  ARG A  33      29.649  -8.310  36.976  1.00144.33           C
ATOM    249  CB  ARG A  33      29.846  -6.795  36.787  1.00144.33           C
ATOM    250  CG  ARG A  33      30.078  -6.368  35.338  1.00144.33           C
ATOM    251  CD  ARG A  33      31.373  -6.910  34.731  1.00144.33           C
ATOM    252  NE  ARG A  33      31.522  -6.277  33.393  1.00144.33           N
ATOM    253  CZ  ARG A  33      30.774  -6.725  32.344  1.00144.33           C
ATOM    254  NH1 ARG A  33      29.889  -7.748  32.526  1.00144.33           N
ATOM    255  NH2 ARG A  33      30.901  -6.138  31.118  1.00144.33           N
ATOM    256  C   ARG A  33      28.347  -8.715  36.358  1.00144.33           C
ATOM    257  O   ARG A  33      28.301  -9.357  35.309  1.00144.33           O
ATOM    258  N   MET A  34      27.241  -8.337  37.046  1.00 58.09           N
ATOM    259  CA  MET A  34      25.905  -8.662  36.632  1.00 58.09           C
ATOM    260  CB  MET A  34      25.120  -9.492  37.664  1.00 58.09           C
ATOM    261  CG  MET A  34      25.674 -10.902  37.878  1.00 58.09           C
ATOM    262  SD  MET A  34      24.753 -11.890  39.095  1.00 58.09           S
ATOM    263  CE  MET A  34      25.836 -13.344  38.993  1.00 58.09           C
ATOM    264  C   MET A  34      25.144  -7.386  36.432  1.00 58.09           C
ATOM    265  O   MET A  34      25.487  -6.350  36.999  1.00 58.09           O
ATOM    266  N   PHE A  35      24.080  -7.439  35.600  1.00 75.95           N
ATOM    267  CA  PHE A  35      23.311  -6.268  35.292  1.00 75.95           C
ATOM    268  CB  PHE A  35      23.530  -5.755  33.858  1.00 75.95           C
ATOM    269  CG  PHE A  35      24.936  -5.287  33.706  1.00 75.95           C
ATOM    270  CD1 PHE A  35      25.283  -3.995  34.029  1.00 75.95           C
ATOM    271  CD2 PHE A  35      25.907  -6.140  33.233  1.00 75.95           C
ATOM    272  CE1 PHE A  35      26.579  -3.559  33.885  1.00 75.95           C
ATOM    273  CE2 PHE A  35      27.205  -5.709  33.088  1.00 75.95           C
ATOM    274  CZ  PHE A  35      27.543  -4.417  33.414  1.00 75.95           C
ATOM    275  C   PHE A  35      21.856  -6.608  35.369  1.00 75.95           C
ATOM    276  O   PHE A  35      21.471  -7.776  35.390  1.00 75.95           O
ATOM    277  N   LEU A  36      21.007  -5.561  35.430  1.00 64.23           N
ATOM    278  CA  LEU A  36      19.586  -5.731  35.447  1.00 64.23           C
ATOM    279  CB  LEU A  36      18.891  -4.810  36.461  1.00 64.23           C
ATOM    280  CG  LEU A  36      19.359  -5.014  37.914  1.00 64.23           C
ATOM    281  CD1 LEU A  36      18.624  -4.059  38.863  1.00 64.23           C
ATOM    282  CD2 LEU A  36      19.243  -6.483  38.349  1.00 64.23           C
ATOM    283  C   LEU A  36      19.106  -5.306  34.093  1.00 64.23           C
ATOM    284  O   LEU A  36      19.607  -4.332  33.533  1.00 64.23           O
ATOM    285  N   LEU A  37      18.139  -6.042  33.507  1.00 62.66           N
ATOM    286  CA  LEU A  37      17.621  -5.644  32.228  1.00 62.66           C
ATOM    287  CB  LEU A  37      17.547  -6.786  31.199  1.00 62.66           C
ATOM    288  CG  LEU A  37      18.926  -7.274  30.715  1.00 62.66           C
ATOM    289  CD1 LEU A  37      18.784  -8.413  29.693  1.00 62.66           C
ATOM    290  CD2 LEU A  37      19.767  -6.110  30.164  1.00 62.66           C
ATOM    291  C   LEU A  37      16.228  -5.140  32.440  1.00 62.66           C
ATOM    292  O   LEU A  37      15.390  -5.830  33.020  1.00 62.66           O
ATOM    293  N   VAL A  38      15.945  -3.902  31.986  1.00 57.18           N
ATOM    294  CA  VAL A  38      14.612  -3.405  32.168  1.00 57.18           C
ATOM    295  CB  VAL A  38      14.510  -2.313  33.191  1.00 57.18           C
ATOM    296  CG1 VAL A  38      13.039  -1.868  33.283  1.00 57.18           C
ATOM    297  CG2 VAL A  38      15.084  -2.843  34.518  1.00 57.18           C
ATOM    298  C   VAL A  38      14.099  -2.898  30.859  1.00 57.18           C
ATOM    299  O   VAL A  38      14.772  -2.150  30.150  1.00 57.18           O
ATOM    300  N   GLY A  39      12.861  -3.299  30.512  1.00 43.41           N
ATOM    301  CA  GLY A  39      12.290  -2.910  29.259  1.00 43.41           C
ATOM    302  C   GLY A  39      11.503  -1.650  29.427  1.00 43.41           C
ATOM    303  O   GLY A  39      10.933  -1.386  30.486  1.00 43.41           O
ATOM    304  N   ALA A  40      11.494  -0.816  28.365  1.00 75.75           N
ATOM    305  CA  ALA A  40      10.673   0.363  28.339  1.00 75.75           C
ATOM    306  CB  ALA A  40      11.468   1.657  28.581  1.00 75.75           C
ATOM    307  C   ALA A  40      10.108   0.439  26.947  1.00 75.75           C
ATOM    308  O   ALA A  40      10.654   1.114  26.076  1.00 75.75           O
ATOM    309  N   PRO A  41       8.983  -0.193  26.750  1.00 97.91           N
ATOM    310  CA  PRO A  41       8.344  -0.345  25.464  1.00 97.91           C
ATOM    311  CD  PRO A  41       8.153  -0.654  27.851  1.00 97.91           C
ATOM    312  CB  PRO A  41       7.122  -1.223  25.732  1.00 97.91           C
ATOM    313  CG  PRO A  41       6.788  -0.948  27.211  1.00 97.91           C
ATOM    314  C   PRO A  41       7.966   0.926  24.754  1.00 97.91           C
ATOM    315  O   PRO A  41       7.915   0.922  23.526  1.00 97.91           O
ATOM    316  N   LYS A  42       7.570   1.969  25.500  1.00130.57           N
ATOM    317  CA  LYS A  42       7.179   3.260  24.996  1.00130.57           C
ATOM    318  CB  LYS A  42       6.112   3.973  25.843  1.00130.57           C
ATOM    319  CG  LYS A  42       4.712   3.409  25.584  1.00130.57           C
ATOM    320  CD  LYS A  42       3.603   4.076  26.399  1.00130.57           C
ATOM    321  CE  LYS A  42       2.198   3.788  25.862  1.00130.57           C
ATOM    322  NZ  LYS A  42       1.206   4.655  26.539  1.00130.57           N
ATOM    323  C   LYS A  42       8.326   4.200  24.757  1.00130.57           C
ATOM    324  O   LYS A  42       8.106   5.328  24.318  1.00130.57           O
ATOM    325  N   ALA A  43       9.557   3.829  25.146  1.00 51.72           N
ATOM    326  CA  ALA A  43      10.665   4.749  25.095  1.00 51.72           C
ATOM    327  CB  ALA A  43      11.968   4.152  25.654  1.00 51.72           C
ATOM    328  C   ALA A  43      10.955   5.235  23.706  1.00 51.72           C
ATOM    329  O   ALA A  43      10.846   4.503  22.724  1.00 51.72           O
ATOM    330  N   ASN A  44      11.331   6.531  23.610  1.00 49.49           N
ATOM    331  CA  ASN A  44      11.710   7.125  22.360  1.00 49.49           C
ATOM    332  CB  ASN A  44      11.619   8.662  22.350  1.00 49.49           C
ATOM    333  CG  ASN A  44      10.148   9.054  22.369  1.00 49.49           C
ATOM    334  OD1 ASN A  44       9.367   8.624  21.521  1.00 49.49           O
ATOM    335  ND2 ASN A  44       9.755   9.892  23.366  1.00 49.49           N
ATOM    336  C   ASN A  44      13.135   6.743  22.114  1.00 49.49           C
ATOM    337  O   ASN A  44      13.959   6.746  23.027  1.00 49.49           O
ATOM    338  N   THR A  45      13.464   6.412  20.852  1.00 51.14           N
ATOM    339  CA  THR A  45      14.787   5.970  20.522  1.00 51.14           C
ATOM    340  CB  THR A  45      14.809   4.596  19.921  1.00 51.14           C
ATOM    341  OG1 THR A  45      14.064   4.577  18.712  1.00 51.14           O
ATOM    342  CG2 THR A  45      14.202   3.609  20.932  1.00 51.14           C
ATOM    343  C   THR A  45      15.376   6.907  19.516  1.00 51.14           C
ATOM    344  O   THR A  45      14.723   7.827  19.028  1.00 51.14           O
ATOM    345  N   THR A  46      16.674   6.694  19.234  1.00114.99           N
ATOM    346  CA  THR A  46      17.475   7.443  18.308  1.00114.99           C
ATOM    347  CB  THR A  46      18.940   7.164  18.451  1.00114.99           C
ATOM    348  OG1 THR A  46      19.681   8.059  17.637  1.00114.99           O
ATOM    349  CG2 THR A  46      19.214   5.708  18.041  1.00114.99           C
ATOM    350  C   THR A  46      17.089   7.131  16.893  1.00114.99           C
ATOM    351  O   THR A  46      17.368   7.919  15.990  1.00114.99           O
ATOM    352  N   GLN A  47      16.479   5.952  16.661  1.00 73.44           N
ATOM    353  CA  GLN A  47      16.167   5.472  15.339  1.00 73.44           C
ATOM    354  CB  GLN A  47      15.263   4.230  15.378  1.00 73.44           C
ATOM    355  CG  GLN A  47      15.940   3.042  16.067  1.00 73.44           C
ATOM    356  CD  GLN A  47      14.882   1.991  16.365  1.00 73.44           C
ATOM    357  OE1 GLN A  47      13.863   2.282  16.989  1.00 73.44           O
ATOM    358  NE2 GLN A  47      15.130   0.732  15.915  1.00 73.44           N
ATOM    359  C   GLN A  47      15.482   6.547  14.553  1.00 73.44           C
ATOM    360  O   GLN A  47      14.587   7.238  15.035  1.00 73.44           O
ATOM    361  N   PRO A  48      15.924   6.709  13.331  1.00165.95           N
ATOM    362  CA  PRO A  48      15.379   7.750  12.509  1.00165.95           C
ATOM    363  CD  PRO A  48      17.310   6.426  12.995  1.00165.95           C
ATOM    364  CB  PRO A  48      16.327   7.893  11.321  1.00165.95           C
ATOM    365  CG  PRO A  48      17.681   7.432  11.890  1.00165.95           C
ATOM    366  C   PRO A  48      13.953   7.529  12.126  1.00165.95           C
ATOM    367  O   PRO A  48      13.646   6.503  11.520  1.00165.95           O
ATOM    368  N   GLY A  49      13.081   8.504  12.445  1.00 32.80           N
ATOM    369  CA  GLY A  49      11.710   8.485  12.032  1.00 32.80           C
ATOM    370  C   GLY A  49      10.908   7.505  12.830  1.00 32.80           C
ATOM    371  O   GLY A  49       9.755   7.243  12.496  1.00 32.80           O
ATOM    372  N   ILE A  50      11.465   6.945  13.918  1.00 59.15           N
ATOM    373  CA  ILE A  50      10.688   5.981  14.640  1.00 59.15           C
ATOM    374  CB  ILE A  50      11.439   4.712  14.918  1.00 59.15           C
ATOM    375  CG1 ILE A  50      11.789   4.037  13.581  1.00 59.15           C
ATOM    376  CG2 ILE A  50      10.595   3.828  15.851  1.00 59.15           C
ATOM    377  CD1 ILE A  50      12.770   2.876  13.702  1.00 59.15           C
ATOM    378  C   ILE A  50      10.267   6.595  15.932  1.00 59.15           C
ATOM    379  O   ILE A  50      11.095   7.025  16.733  1.00 59.15           O
ATOM    380  N   VAL A  51       8.940   6.656  16.161  1.00100.63           N
ATOM    381  CA  VAL A  51       8.460   7.259  17.367  1.00100.63           C
ATOM    382  CB  VAL A  51       7.256   8.136  17.163  1.00100.63           C
ATOM    383  CG1 VAL A  51       6.076   7.269  16.695  1.00100.63           C
ATOM    384  CG2 VAL A  51       6.985   8.905  18.465  1.00100.63           C
ATOM    385  C   VAL A  51       8.082   6.168  18.321  1.00100.63           C
ATOM    386  O   VAL A  51       7.382   5.221  17.967  1.00100.63           O
ATOM    387  N   GLU A  52       8.564   6.287  19.573  1.00 61.53           N
ATOM    388  CA  GLU A  52       8.278   5.353  20.628  1.00 61.53           C
ATOM    389  CB  GLU A  52       6.826   5.430  21.135  1.00 61.53           C
ATOM    390  CG  GLU A  52       6.494   6.733  21.863  1.00 61.53           C
ATOM    391  CD  GLU A  52       5.033   6.668  22.289  1.00 61.53           C
ATOM    392  OE1 GLU A  52       4.411   5.588  22.103  1.00 61.53           O
ATOM    393  OE2 GLU A  52       4.517   7.697  22.799  1.00 61.53           O
ATOM    394  C   GLU A  52       8.539   3.942  20.184  1.00 61.53           C
ATOM    395  O   GLU A  52       7.681   3.074  20.335  1.00 61.53           O
ATOM    396  N   GLY A  53       9.739   3.677  19.633  1.00 28.51           N
ATOM    397  CA  GLY A  53      10.123   2.369  19.178  1.00 28.51           C
ATOM    398  C   GLY A  53      10.202   1.417  20.336  1.00 28.51           C
ATOM    399  O   GLY A  53       9.881   0.237  20.203  1.00 28.51           O
ATOM    400  N   GLY A  54      10.675   1.899  21.501  1.00 30.15           N
ATOM    401  CA  GLY A  54      10.813   1.070  22.667  1.00 30.15           C
ATOM    402  C   GLY A  54      12.252   0.668  22.772  1.00 30.15           C
ATOM    403  O   GLY A  54      12.963   0.608  21.771  1.00 30.15           O
ATOM    404  N   GLN A  55      12.726   0.381  24.004  1.00 64.77           N
ATOM    405  CA  GLN A  55      14.107   0.020  24.162  1.00 64.77           C
ATOM    406  CB  GLN A  55      15.033   1.249  24.219  1.00 64.77           C
ATOM    407  CG  GLN A  55      14.754   2.186  25.396  1.00 64.77           C
ATOM    408  CD  GLN A  55      15.576   3.453  25.193  1.00 64.77           C
ATOM    409  OE1 GLN A  55      16.338   3.566  24.234  1.00 64.77           O
ATOM    410  NE2 GLN A  55      15.414   4.437  26.117  1.00 64.77           N
ATOM    411  C   GLN A  55      14.284  -0.784  25.415  1.00 64.77           C
ATOM    412  O   GLN A  55      13.408  -0.820  26.279  1.00 64.77           O
ATOM    413  N   VAL A  56      15.426  -1.503  25.507  1.00137.89           N
ATOM    414  CA  VAL A  56      15.778  -2.234  26.693  1.00137.89           C
ATOM    415  CB  VAL A  56      16.080  -3.686  26.496  1.00137.89           C
ATOM    416  CG1 VAL A  56      14.788  -4.445  26.205  1.00137.89           C
ATOM    417  CG2 VAL A  56      17.103  -3.788  25.365  1.00137.89           C
ATOM    418  C   VAL A  56      17.028  -1.628  27.230  1.00137.89           C
ATOM    419  O   VAL A  56      17.969  -1.345  26.488  1.00137.89           O
ATOM    420  N   LEU A  57      17.068  -1.431  28.560  1.00116.36           N
ATOM    421  CA  LEU A  57      18.193  -0.765  29.138  1.00116.36           C
ATOM    422  CB  LEU A  57      17.783   0.402  30.054  1.00116.36           C
ATOM    423  CG  LEU A  57      16.871   1.456  29.395  1.00116.36           C
ATOM    424  CD1 LEU A  57      17.527   2.088  28.162  1.00116.36           C
ATOM    425  CD2 LEU A  57      15.470   0.896  29.111  1.00116.36           C
ATOM    426  C   LEU A  57      18.964  -1.731  29.984  1.00116.36           C
ATOM    427  O   LEU A  57      18.394  -2.587  30.659  1.00116.36           O
ATOM    428  N   LYS A  58      20.307  -1.609  29.951  1.00 82.80           N
ATOM    429  CA  LYS A  58      21.173  -2.426  30.754  1.00 82.80           C
ATOM    430  CB  LYS A  58      22.461  -2.818  30.009  1.00 82.80           C
ATOM    431  CG  LYS A  58      23.392  -3.754  30.780  1.00 82.80           C
ATOM    432  CD  LYS A  58      24.477  -4.371  29.894  1.00 82.80           C
ATOM    433  CE  LYS A  58      25.386  -3.329  29.238  1.00 82.80           C
ATOM    434  NZ  LYS A  58      26.394  -3.998  28.386  1.00 82.80           N
ATOM    435  C   LYS A  58      21.559  -1.573  31.925  1.00 82.80           C
ATOM    436  O   LYS A  58      22.183  -0.527  31.751  1.00 82.80           O
ATOM    437  N   CYS A  59      21.199  -1.997  33.156  1.00 50.31           N
ATOM    438  CA  CYS A  59      21.469  -1.165  34.296  1.00 50.31           C
ATOM    439  CB  CYS A  59      20.232  -0.934  35.184  1.00 50.31           C
ATOM    440  SG  CYS A  59      18.732  -0.469  34.261  1.00 50.31           S
ATOM    441  C   CYS A  59      22.488  -1.852  35.159  1.00 50.31           C
ATOM    442  O   CYS A  59      22.446  -3.068  35.339  1.00 50.31           O
ATOM    443  N   GLU A  60      23.432  -1.067  35.719  1.00103.31           N
ATOM    444  CA  GLU A  60      24.478  -1.558  36.575  1.00103.31           C
ATOM    445  CB  GLU A  60      25.723  -0.654  36.596  1.00103.31           C
ATOM    446  CG  GLU A  60      25.442   0.770  37.074  1.00103.31           C
ATOM    447  CD  GLU A  60      26.755   1.538  37.034  1.00103.31           C
ATOM    448  OE1 GLU A  60      27.712   1.042  36.382  1.00103.31           O
ATOM    449  OE2 GLU A  60      26.818   2.632  37.656  1.00103.31           O
ATOM    450  C   GLU A  60      23.929  -1.662  37.965  1.00103.31           C
ATOM    451  O   GLU A  60      22.794  -1.261  38.220  1.00103.31           O
ATOM    452  N   CYS A  61      24.707  -2.254  38.901  1.00120.60           N
ATOM    453  CA  CYS A  61      24.177  -2.438  40.222  1.00120.60           C
ATOM    454  CB  CYS A  61      23.709  -3.883  40.463  1.00120.60           C
ATOM    455  SG  CYS A  61      23.044  -4.117  42.136  1.00120.60           S
ATOM    456  C   CYS A  61      25.185  -2.139  41.276  1.00120.60           C
ATOM    457  O   CYS A  61      24.801  -1.863  42.412  1.00120.60           O
ATOM    458  N   SER A  62      26.489  -2.147  40.930  1.00 87.49           N
ATOM    459  CA  SER A  62      27.541  -1.876  41.873  1.00 87.49           C
ATOM    460  CB  SER A  62      28.951  -2.078  41.287  1.00 87.49           C
ATOM    461  OG  SER A  62      29.175  -1.171  40.217  1.00 87.49           O
ATOM    462  C   SER A  62      27.414  -0.443  42.303  1.00 87.49           C
ATOM    463  O   SER A  62      26.320   0.113  42.297  1.00 87.49           O
ATOM    464  N   SER A  63      28.551   0.209  42.618  1.00 76.15           N
ATOM    465  CA  SER A  63      28.615   1.496  43.270  1.00 76.15           C
ATOM    466  CB  SER A  63      29.964   2.188  43.034  1.00 76.15           C
ATOM    467  OG  SER A  63      30.125   2.451  41.648  1.00 76.15           O
ATOM    468  C   SER A  63      27.552   2.449  42.794  1.00 76.15           C
ATOM    469  O   SER A  63      26.747   2.908  43.603  1.00 76.15           O
ATOM    470  N   SER A  64      27.478   2.758  41.487  1.00116.12           N
ATOM    471  CA  SER A  64      26.428   3.645  41.059  1.00116.12           C
ATOM    472  CB  SER A  64      26.826   4.610  39.928  1.00116.12           C
ATOM    473  OG  SER A  64      27.703   5.612  40.412  1.00116.12           O
ATOM    474  C   SER A  64      25.291   2.845  40.518  1.00116.12           C
ATOM    475  O   SER A  64      25.350   1.620  40.433  1.00116.12           O
ATOM    476  N   ARG A  65      24.193   3.545  40.170  1.00219.90           N
ATOM    477  CA  ARG A  65      23.090   2.892  39.538  1.00219.90           C
ATOM    478  CB  ARG A  65      21.840   2.865  40.426  1.00219.90           C
ATOM    479  CG  ARG A  65      22.059   2.056  41.704  1.00219.90           C
ATOM    480  CD  ARG A  65      20.913   2.152  42.709  1.00219.90           C
ATOM    481  NE  ARG A  65      20.888   3.541  43.246  1.00219.90           N
ATOM    482  CZ  ARG A  65      20.498   3.755  44.537  1.00219.90           C
ATOM    483  NH1 ARG A  65      20.174   2.693  45.330  1.00219.90           N
ATOM    484  NH2 ARG A  65      20.440   5.023  45.037  1.00219.90           N
ATOM    485  C   ARG A  65      22.758   3.692  38.315  1.00219.90           C
ATOM    486  O   ARG A  65      21.989   4.651  38.389  1.00219.90           O
ATOM    487  N   ARG A  66      23.312   3.307  37.145  1.00139.31           N
ATOM    488  CA  ARG A  66      23.015   4.040  35.944  1.00139.31           C
ATOM    489  CB  ARG A  66      24.200   4.835  35.365  1.00139.31           C
ATOM    490  CG  ARG A  66      25.408   3.987  34.961  1.00139.31           C
ATOM    491  CD  ARG A  66      26.411   4.757  34.096  1.00139.31           C
ATOM    492  NE  ARG A  66      27.276   5.580  34.989  1.00139.31           N
ATOM    493  CZ  ARG A  66      28.526   5.140  35.319  1.00139.31           C
ATOM    494  NH1 ARG A  66      28.984   3.955  34.818  1.00139.31           N
ATOM    495  NH2 ARG A  66      29.323   5.891  36.133  1.00139.31           N
ATOM    496  C   ARG A  66      22.584   3.056  34.903  1.00139.31           C
ATOM    497  O   ARG A  66      22.996   1.897  34.921  1.00139.31           O
ATOM    498  N   CYS A  67      21.722   3.487  33.959  1.00 93.80           N
ATOM    499  CA  CYS A  67      21.271   2.528  32.995  1.00 93.80           C
ATOM    500  CB  CYS A  67      19.795   2.164  33.215  1.00 93.80           C
ATOM    501  SG  CYS A  67      19.400   0.506  32.610  1.00 93.80           S
ATOM    502  C   CYS A  67      21.473   3.101  31.619  1.00 93.80           C
ATOM    503  O   CYS A  67      21.359   4.309  31.415  1.00 93.80           O
ATOM    504  N   GLN A  68      21.823   2.236  30.639  1.00 84.46           N
ATOM    505  CA  GLN A  68      22.041   2.678  29.287  1.00 84.46           C
ATOM    506  CB  GLN A  68      23.525   2.742  28.888  1.00 84.46           C
ATOM    507  CG  GLN A  68      24.293   3.836  29.632  1.00 84.46           C
ATOM    508  CD  GLN A  68      23.808   5.185  29.114  1.00 84.46           C
ATOM    509  OE1 GLN A  68      24.101   5.572  27.983  1.00 84.46           O
ATOM    510  NE2 GLN A  68      23.041   5.922  29.961  1.00 84.46           N
ATOM    511  C   GLN A  68      21.353   1.721  28.362  1.00 84.46           C
ATOM    512  O   GLN A  68      21.209   0.535  28.653  1.00 84.46           O
ATOM    513  N   PRO A  69      20.913   2.232  27.244  1.00 89.93           N
ATOM    514  CA  PRO A  69      20.199   1.420  26.296  1.00 89.93           C
ATOM    515  CD  PRO A  69      20.494   3.620  27.181  1.00 89.93           C
ATOM    516  CB  PRO A  69      19.404   2.385  25.413  1.00 89.93           C
ATOM    517  CG  PRO A  69      19.963   3.778  25.750  1.00 89.93           C
ATOM    518  C   PRO A  69      21.063   0.471  25.534  1.00 89.93           C
ATOM    519  O   PRO A  69      22.239   0.760  25.318  1.00 89.93           O
ATOM    520  N   ILE A  70      20.482  -0.672  25.116  1.00 70.79           N
ATOM    521  CA  ILE A  70      21.195  -1.655  24.357  1.00 70.79           C
ATOM    522  CB  ILE A  70      20.837  -3.064  24.731  1.00 70.79           C
ATOM    523  CG1 ILE A  70      21.148  -3.311  26.216  1.00 70.79           C
ATOM    524  CG2 ILE A  70      21.580  -4.018  23.780  1.00 70.79           C
ATOM    525  CD1 ILE A  70      20.548  -4.607  26.760  1.00 70.79           C
ATOM    526  C   ILE A  70      20.787  -1.444  22.936  1.00 70.79           C
ATOM    527  O   ILE A  70      19.599  -1.371  22.624  1.00 70.79           O
ATOM    528  N   GLU A  71      21.774  -1.329  22.031  1.00101.54           N
ATOM    529  CA  GLU A  71      21.454  -1.021  20.669  1.00101.54           C
ATOM    530  CB  GLU A  71      22.618  -0.303  19.967  1.00101.54           C
ATOM    531  CG  GLU A  71      22.262   0.345  18.632  1.00101.54           C
ATOM    532  CD  GLU A  71      23.528   1.005  18.106  1.00101.54           C
ATOM    533  OE1 GLU A  71      24.503   0.262  17.813  1.00101.54           O
ATOM    534  OE2 GLU A  71      23.542   2.261  17.999  1.00101.54           O
ATOM    535  C   GLU A  71      21.163  -2.288  19.925  1.00101.54           C
ATOM    536  O   GLU A  71      22.034  -2.849  19.262  1.00101.54           O
ATOM    537  N   PHE A  72      19.915  -2.785  20.043  1.00166.99           N
ATOM    538  CA  PHE A  72      19.497  -3.940  19.302  1.00166.99           C
ATOM    539  CB  PHE A  72      18.144  -4.512  19.757  1.00166.99           C
ATOM    540  CG  PHE A  72      18.364  -5.279  21.011  1.00166.99           C
ATOM    541  CD1 PHE A  72      18.342  -4.674  22.240  1.00166.99           C
ATOM    542  CD2 PHE A  72      18.597  -6.629  20.952  1.00166.99           C
ATOM    543  CE1 PHE A  72      18.549  -5.411  23.382  1.00166.99           C
ATOM    544  CE2 PHE A  72      18.803  -7.368  22.092  1.00166.99           C
ATOM    545  CZ  PHE A  72      18.779  -6.760  23.319  1.00166.99           C
ATOM    546  C   PHE A  72      19.334  -3.582  17.860  1.00166.99           C
ATOM    547  O   PHE A  72      19.742  -4.337  16.977  1.00166.99           O
ATOM    548  N   ASP A  73      18.696  -2.422  17.591  1.00 72.75           N
ATOM    549  CA  ASP A  73      18.427  -2.023  16.236  1.00 72.75           C
ATOM    550  CB  ASP A  73      16.994  -2.378  15.803  1.00 72.75           C
ATOM    551  CG  ASP A  73      16.795  -2.013  14.340  1.00 72.75           C
ATOM    552  OD1 ASP A  73      17.787  -1.611  13.677  1.00 72.75           O
ATOM    553  OD2 ASP A  73      15.634  -2.131  13.868  1.00 72.75           O
ATOM    554  C   ASP A  73      18.559  -0.533  16.139  1.00 72.75           C
ATOM    555  O   ASP A  73      17.785   0.209  16.741  1.00 72.75           O
ATOM    556  N   SER A  74      19.593  -0.063  15.416  1.00 96.30           N
ATOM    557  CA  SER A  74      19.843   1.335  15.201  1.00 96.30           C
ATOM    558  CB  SER A  74      21.319   1.620  14.887  1.00 96.30           C
ATOM    559  OG  SER A  74      21.508   3.012  14.684  1.00 96.30           O
ATOM    560  C   SER A  74      19.042   1.893  14.056  1.00 96.30           C
ATOM    561  O   SER A  74      18.831   3.103  13.987  1.00 96.30           O
ATOM    562  N   THR A  75      18.571   1.042  13.122  1.00135.38           N
ATOM    563  CA  THR A  75      17.995   1.550  11.900  1.00135.38           C
ATOM    564  CB  THR A  75      18.105   0.601  10.742  1.00135.38           C
ATOM    565  OG1 THR A  75      17.334  -0.567  10.983  1.00135.38           O
ATOM    566  CG2 THR A  75      19.582   0.224  10.558  1.00135.38           C
ATOM    567  C   THR A  75      16.542   1.883  12.034  1.00135.38           C
ATOM    568  O   THR A  75      15.899   1.613  13.046  1.00135.38           O
ATOM    569  N   GLY A  76      16.003   2.512  10.965  1.00 31.19           N
ATOM    570  CA  GLY A  76      14.631   2.923  10.881  1.00 31.19           C
ATOM    571  C   GLY A  76      13.876   1.885  10.106  1.00 31.19           C
ATOM    572  O   GLY A  76      14.231   0.708  10.109  1.00 31.19           O
ATOM    573  N   ASN A  77      12.799   2.307   9.413  1.00 48.35           N
ATOM    574  CA  ASN A  77      11.987   1.369   8.689  1.00 48.35           C
ATOM    575  CB  ASN A  77      10.539   1.844   8.481  1.00 48.35           C
ATOM    576  CG  ASN A  77       9.863   1.924   9.843  1.00 48.35           C
ATOM    577  OD1 ASN A  77      10.279   1.267  10.796  1.00 48.35           O
ATOM    578  ND2 ASN A  77       8.787   2.750   9.940  1.00 48.35           N
ATOM    579  C   ASN A  77      12.582   1.145   7.333  1.00 48.35           C
ATOM    580  O   ASN A  77      12.847   2.087   6.587  1.00 48.35           O
ATOM    581  N   ARG A  78      12.798  -0.137   6.979  1.00165.69           N
ATOM    582  CA  ARG A  78      13.361  -0.474   5.702  1.00165.69           C
ATOM    583  CB  ARG A  78      13.853  -1.928   5.613  1.00165.69           C
ATOM    584  CG  ARG A  78      12.732  -2.954   5.772  1.00165.69           C
ATOM    585  CD  ARG A  78      13.226  -4.402   5.800  1.00165.69           C
ATOM    586  NE  ARG A  78      13.132  -4.871   7.210  1.00165.69           N
ATOM    587  CZ  ARG A  78      13.909  -5.901   7.651  1.00165.69           C
ATOM    588  NH1 ARG A  78      14.844  -6.462   6.829  1.00165.69           N
ATOM    589  NH2 ARG A  78      13.749  -6.370   8.922  1.00165.69           N
ATOM    590  C   ARG A  78      12.289  -0.311   4.668  1.00165.69           C
ATOM    591  O   ARG A  78      11.109  -0.519   4.946  1.00165.69           O
ATOM    592  N   ASP A  79      12.685   0.080   3.438  1.00 50.37           N
ATOM    593  CA  ASP A  79      11.744   0.284   2.370  1.00 50.37           C
ATOM    594  CB  ASP A  79      12.135   1.408   1.391  1.00 50.37           C
ATOM    595  CG  ASP A  79      11.911   2.762   2.047  1.00 50.37           C
ATOM    596  OD1 ASP A  79      11.181   2.817   3.071  1.00 50.37           O
ATOM    597  OD2 ASP A  79      12.462   3.766   1.520  1.00 50.37           O
ATOM    598  C   ASP A  79      11.651  -0.957   1.543  1.00 50.37           C
ATOM    599  O   ASP A  79      12.654  -1.598   1.234  1.00 50.37           O
ATOM    600  N   TYR A  80      10.406  -1.368   1.235  1.00 72.80           N
ATOM    601  CA  TYR A  80      10.162  -2.467   0.346  1.00 72.80           C
ATOM    602  CB  TYR A  80       8.692  -2.916   0.385  1.00 72.80           C
ATOM    603  CG  TYR A  80       8.528  -4.073  -0.535  1.00 72.80           C
ATOM    604  CD1 TYR A  80       8.819  -5.348  -0.106  1.00 72.80           C
ATOM    605  CD2 TYR A  80       8.079  -3.884  -1.822  1.00 72.80           C
ATOM    606  CE1 TYR A  80       8.664  -6.422  -0.951  1.00 72.80           C
ATOM    607  CE2 TYR A  80       7.922  -4.954  -2.670  1.00 72.80           C
ATOM    608  CZ  TYR A  80       8.215  -6.225  -2.235  1.00 72.80           C
ATOM    609  OH  TYR A  80       8.055  -7.324  -3.104  1.00 72.80           O
ATOM    610  C   TYR A  80      10.477  -2.002  -1.042  1.00 72.80           C
ATOM    611  O   TYR A  80      11.125  -2.700  -1.822  1.00 72.80           O
ATOM    612  N   ALA A  81      10.015  -0.777  -1.366  1.00 36.76           N
ATOM    613  CA  ALA A  81      10.181  -0.189  -2.662  1.00 36.76           C
ATOM    614  CB  ALA A  81       9.023  -0.496  -3.628  1.00 36.76           C
ATOM    615  C   ALA A  81      10.188   1.286  -2.440  1.00 36.76           C
ATOM    616  O   ALA A  81       9.986   1.754  -1.321  1.00 36.76           O
ATOM    617  N   LYS A  82      10.441   2.067  -3.505  1.00 95.26           N
ATOM    618  CA  LYS A  82      10.495   3.485  -3.324  1.00 95.26           C
ATOM    619  CB  LYS A  82      10.808   4.261  -4.613  1.00 95.26           C
ATOM    620  CG  LYS A  82      12.213   4.002  -5.153  1.00 95.26           C
ATOM    621  CD  LYS A  82      12.399   4.471  -6.596  1.00 95.26           C
ATOM    622  CE  LYS A  82      11.647   3.610  -7.613  1.00 95.26           C
ATOM    623  NZ  LYS A  82      11.838   4.151  -8.977  1.00 95.26           N
ATOM    624  C   LYS A  82       9.163   3.946  -2.843  1.00 95.26           C
ATOM    625  O   LYS A  82       8.121   3.577  -3.383  1.00 95.26           O
ATOM    626  N   ASP A  83       9.185   4.782  -1.790  1.00 92.70           N
ATOM    627  CA  ASP A  83       7.991   5.354  -1.252  1.00 92.70           C
ATOM    628  CB  ASP A  83       7.263   6.210  -2.304  1.00 92.70           C
ATOM    629  CG  ASP A  83       6.209   7.063  -1.622  1.00 92.70           C
ATOM    630  OD1 ASP A  83       6.024   6.921  -0.384  1.00 92.70           O
ATOM    631  OD2 ASP A  83       5.573   7.878  -2.342  1.00 92.70           O
ATOM    632  C   ASP A  83       7.068   4.260  -0.806  1.00 92.70           C
ATOM    633  O   ASP A  83       5.850   4.428  -0.836  1.00 92.70           O
ATOM    634  N   ASP A  84       7.619   3.108  -0.370  1.00 72.08           N
ATOM    635  CA  ASP A  84       6.776   2.039   0.092  1.00 72.08           C
ATOM    636  CB  ASP A  84       6.541   0.967  -0.988  1.00 72.08           C
ATOM    637  CG  ASP A  84       5.446   0.013  -0.532  1.00 72.08           C
ATOM    638  OD1 ASP A  84       4.866   0.239   0.563  1.00 72.08           O
ATOM    639  OD2 ASP A  84       5.176  -0.961  -1.283  1.00 72.08           O
ATOM    640  C   ASP A  84       7.488   1.371   1.234  1.00 72.08           C
ATOM    641  O   ASP A  84       8.326   0.500   1.009  1.00 72.08           O
ATOM    642  N   PRO A  85       7.187   1.737   2.456  1.00 97.50           N
ATOM    643  CA  PRO A  85       7.876   1.152   3.579  1.00 97.50           C
ATOM    644  CD  PRO A  85       6.742   3.087   2.749  1.00 97.50           C
ATOM    645  CB  PRO A  85       7.644   2.091   4.767  1.00 97.50           C
ATOM    646  CG  PRO A  85       6.575   3.087   4.276  1.00 97.50           C
ATOM    647  C   PRO A  85       7.519  -0.279   3.834  1.00 97.50           C
ATOM    648  O   PRO A  85       6.349  -0.640   3.726  1.00 97.50           O
ATOM    649  N   LEU A  86       8.540  -1.106   4.137  1.00149.72           N
ATOM    650  CA  LEU A  86       8.402  -2.511   4.402  1.00149.72           C
ATOM    651  CB  LEU A  86       9.779  -3.211   4.410  1.00149.72           C
ATOM    652  CG  LEU A  86       9.785  -4.758   4.366  1.00149.72           C
ATOM    653  CD1 LEU A  86       8.989  -5.404   5.506  1.00149.72           C
ATOM    654  CD2 LEU A  86       9.395  -5.285   2.981  1.00149.72           C
ATOM    655  C   LEU A  86       7.788  -2.734   5.756  1.00149.72           C
ATOM    656  O   LEU A  86       6.916  -3.587   5.916  1.00149.72           O
ATOM    657  N   GLU A  87       8.238  -1.972   6.776  1.00 82.89           N
ATOM    658  CA  GLU A  87       7.825  -2.282   8.119  1.00 82.89           C
ATOM    659  CB  GLU A  87       8.895  -3.100   8.861  1.00 82.89           C
ATOM    660  CG  GLU A  87      10.253  -2.394   8.892  1.00 82.89           C
ATOM    661  CD  GLU A  87      11.318  -3.386   9.343  1.00 82.89           C
ATOM    662  OE1 GLU A  87      10.969  -4.569   9.596  1.00 82.89           O
ATOM    663  OE2 GLU A  87      12.505  -2.973   9.431  1.00 82.89           O
ATOM    664  C   GLU A  87       7.570  -1.027   8.897  1.00 82.89           C
ATOM    665  O   GLU A  87       7.971   0.062   8.488  1.00 82.89           O
ATOM    666  N   PHE A  88       6.851  -1.156  10.040  1.00 83.77           N
ATOM    667  CA  PHE A  88       6.549  -0.012  10.858  1.00 83.77           C
ATOM    668  CB  PHE A  88       5.044   0.302  10.890  1.00 83.77           C
ATOM    669  CG  PHE A  88       4.637   0.524   9.474  1.00 83.77           C
ATOM    670  CD1 PHE A  88       4.280  -0.544   8.682  1.00 83.77           C
ATOM    671  CD2 PHE A  88       4.621   1.787   8.932  1.00 83.77           C
ATOM    672  CE1 PHE A  88       3.907  -0.357   7.372  1.00 83.77           C
ATOM    673  CE2 PHE A  88       4.249   1.979   7.623  1.00 83.77           C
ATOM    674  CZ  PHE A  88       3.891   0.908   6.840  1.00 83.77           C
ATOM    675  C   PHE A  88       6.988  -0.291  12.270  1.00 83.77           C
ATOM    676  O   PHE A  88       6.328  -1.012  13.017  1.00 83.77           O
ATOM    677  N   LYS A  89       8.145   0.281  12.651  1.00171.31           N
ATOM    678  CA  LYS A  89       8.776   0.189  13.942  1.00171.31           C
ATOM    679  CB  LYS A  89      10.249   0.629  13.901  1.00171.31           C
ATOM    680  CG  LYS A  89      11.153  -0.240  13.023  1.00171.31           C
ATOM    681  CD  LYS A  89      11.424  -1.645  13.558  1.00171.31           C
ATOM    682  CE  LYS A  89      12.332  -2.465  12.641  1.00171.31           C
ATOM    683  NZ  LYS A  89      13.518  -1.665  12.259  1.00171.31           N
ATOM    684  C   LYS A  89       8.101   1.067  14.962  1.00171.31           C
ATOM    685  O   LYS A  89       8.241   0.846  16.164  1.00171.31           O
ATOM    686  N   SER A  90       7.421   2.145  14.529  1.00 48.15           N
ATOM    687  CA  SER A  90       6.861   3.048  15.499  1.00 48.15           C
ATOM    688  CB  SER A  90       6.194   4.286  14.874  1.00 48.15           C
ATOM    689  OG  SER A  90       7.161   5.066  14.188  1.00 48.15           O
ATOM    690  C   SER A  90       5.822   2.333  16.310  1.00 48.15           C
ATOM    691  O   SER A  90       5.029   1.552  15.791  1.00 48.15           O
ATOM    692  N   HIS A  91       5.820   2.595  17.632  1.00 72.09           N
ATOM    693  CA  HIS A  91       4.873   2.056  18.572  1.00 72.09           C
ATOM    694  ND1 HIS A  91       3.345   4.789  19.401  1.00 72.09           N
ATOM    695  CG  HIS A  91       3.244   3.988  18.286  1.00 72.09           C
ATOM    696  CB  HIS A  91       3.425   2.499  18.292  1.00 72.09           C
ATOM    697  NE2 HIS A  91       2.866   6.135  17.698  1.00 72.09           N
ATOM    698  CD2 HIS A  91       2.950   4.828  17.254  1.00 72.09           C
ATOM    699  CE1 HIS A  91       3.111   6.062  18.994  1.00 72.09           C
ATOM    700  C   HIS A  91       4.891   0.551  18.553  1.00 72.09           C
ATOM    701  O   HIS A  91       3.870  -0.086  18.804  1.00 72.09           O
ATOM    702  N   GLN A  92       6.059  -0.054  18.272  1.00 84.23           N
ATOM    703  CA  GLN A  92       6.265  -1.478  18.213  1.00 84.23           C
ATOM    704  CB  GLN A  92       7.559  -1.866  17.476  1.00 84.23           C
ATOM    705  CG  GLN A  92       8.841  -1.373  18.142  1.00 84.23           C
ATOM    706  CD  GLN A  92      10.002  -1.847  17.280  1.00 84.23           C
ATOM    707  OE1 GLN A  92       9.826  -2.668  16.381  1.00 84.23           O
ATOM    708  NE2 GLN A  92      11.223  -1.318  17.558  1.00 84.23           N
ATOM    709  C   GLN A  92       6.266  -2.106  19.584  1.00 84.23           C
ATOM    710  O   GLN A  92       6.054  -3.312  19.720  1.00 84.23           O
ATOM    711  N   TRP A  93       6.543  -1.314  20.637  1.00113.48           N
ATOM    712  CA  TRP A  93       6.626  -1.811  21.986  1.00113.48           C
ATOM    713  CB  TRP A  93       5.303  -2.390  22.521  1.00113.48           C
ATOM    714  CG  TRP A  93       4.330  -1.319  22.967  1.00113.48           C
ATOM    715  CD2 TRP A  93       3.696  -1.282  24.258  1.00113.48           C
ATOM    716  CD1 TRP A  93       3.853  -0.244  22.275  1.00113.48           C
ATOM    717  NE1 TRP A  93       2.981   0.474  23.061  1.00113.48           N
ATOM    718  CE2 TRP A  93       2.869  -0.158  24.281  1.00113.48           C
ATOM    719  CE3 TRP A  93       3.790  -2.117  25.335  1.00113.48           C
ATOM    720  CZ2 TRP A  93       2.124   0.149  25.385  1.00113.48           C
ATOM    721  CZ3 TRP A  93       3.039  -1.804  26.448  1.00113.48           C
ATOM    722  CH2 TRP A  93       2.222  -0.692  26.472  1.00113.48           C
ATOM    723  C   TRP A  93       7.743  -2.795  22.154  1.00113.48           C
ATOM    724  O   TRP A  93       7.590  -3.843  22.781  1.00113.48           O
ATOM    725  N   PHE A  94       8.921  -2.458  21.593  1.00 75.32           N
ATOM    726  CA  PHE A  94      10.086  -3.274  21.770  1.00 75.32           C
ATOM    727  CB  PHE A  94      11.262  -2.814  20.883  1.00 75.32           C
ATOM    728  CG  PHE A  94      12.455  -3.687  21.093  1.00 75.32           C
ATOM    729  CD1 PHE A  94      12.534  -4.931  20.511  1.00 75.32           C
ATOM    730  CD2 PHE A  94      13.514  -3.243  21.854  1.00 75.32           C
ATOM    731  CE1 PHE A  94      13.643  -5.725  20.702  1.00 75.32           C
ATOM    732  CE2 PHE A  94      14.624  -4.031  22.047  1.00 75.32           C
ATOM    733  CZ  PHE A  94      14.690  -5.277  21.473  1.00 75.32           C
ATOM    734  C   PHE A  94      10.483  -3.166  23.213  1.00 75.32           C
ATOM    735  O   PHE A  94      10.594  -2.069  23.762  1.00 75.32           O
ATOM    736  N   GLY A  95      10.741  -4.324  23.856  1.00 33.61           N
ATOM    737  CA  GLY A  95      11.108  -4.334  25.245  1.00 33.61           C
ATOM    738  C   GLY A  95       9.924  -4.705  26.087  1.00 33.61           C
ATOM    739  O   GLY A  95       9.992  -4.668  27.314  1.00 33.61           O
ATOM    740  N   ALA A  96       8.798  -5.065  25.447  1.00 44.89           N
ATOM    741  CA  ALA A  96       7.618  -5.478  26.155  1.00 44.89           C
ATOM    742  CB  ALA A  96       6.436  -5.776  25.218  1.00 44.89           C
ATOM    743  C   ALA A  96       7.935  -6.732  26.907  1.00 44.89           C
ATOM    744  O   ALA A  96       7.393  -6.972  27.985  1.00 44.89           O
ATOM    745  N   SER A  97       8.778  -7.607  26.324  1.00 50.71           N
ATOM    746  CA  SER A  97       9.155  -8.804  27.021  1.00 50.71           C
ATOM    747  CB  SER A  97       8.489 -10.071  26.460  1.00 50.71           C
ATOM    748  OG  SER A  97       8.939 -10.313  25.136  1.00 50.71           O
ATOM    749  C   SER A  97      10.632  -8.975  26.863  1.00 50.71           C
ATOM    750  O   SER A  97      11.152  -8.934  25.749  1.00 50.71           O
ATOM    751  N   VAL A  98      11.352  -9.171  27.988  1.00 61.41           N
ATOM    752  CA  VAL A  98      12.774  -9.353  27.905  1.00 61.41           C
ATOM    753  CB  VAL A  98      13.561  -8.199  28.456  1.00 61.41           C
ATOM    754  CG1 VAL A  98      15.058  -8.524  28.331  1.00 61.41           C
ATOM    755  CG2 VAL A  98      13.150  -6.921  27.709  1.00 61.41           C
ATOM    756  C   VAL A  98      13.138 -10.560  28.711  1.00 61.41           C
ATOM    757  O   VAL A  98      12.710 -10.702  29.854  1.00 61.41           O
ATOM    758  N   ARG A  99      13.936 -11.479  28.129  1.00133.15           N
ATOM    759  CA  ARG A  99      14.377 -12.633  28.862  1.00133.15           C
ATOM    760  CB  ARG A  99      13.549 -13.899  28.608  1.00133.15           C
ATOM    761  CG  ARG A  99      12.226 -13.838  29.367  1.00133.15           C
ATOM    762  CD  ARG A  99      12.438 -13.799  30.883  1.00133.15           C
ATOM    763  NE  ARG A  99      11.106 -13.651  31.525  1.00133.15           N
ATOM    764  CZ  ARG A  99      10.728 -12.465  32.092  1.00133.15           C
ATOM    765  NH1 ARG A  99      11.577 -11.403  32.151  1.00133.15           N
ATOM    766  NH2 ARG A  99       9.480 -12.350  32.627  1.00133.15           N
ATOM    767  C   ARG A  99      15.804 -12.897  28.511  1.00133.15           C
ATOM    768  O   ARG A  99      16.230 -12.660  27.382  1.00133.15           O
ATOM    769  N   SER A 100      16.593 -13.388  29.488  1.00 55.70           N
ATOM    770  CA  SER A 100      17.986 -13.588  29.208  1.00 55.70           C
ATOM    771  CB  SER A 100      18.875 -12.484  29.806  1.00 55.70           C
ATOM    772  OG  SER A 100      20.240 -12.731  29.503  1.00 55.70           O
ATOM    773  C   SER A 100      18.459 -14.885  29.780  1.00 55.70           C
ATOM    774  O   SER A 100      18.014 -15.326  30.838  1.00 55.70           O
ATOM    775  N   LYS A 101      19.390 -15.537  29.056  1.00 78.74           N
ATOM    776  CA  LYS A 101      19.990 -16.754  29.515  1.00 78.74           C
ATOM    777  CB  LYS A 101      19.521 -17.982  28.720  1.00 78.74           C
ATOM    778  CG  LYS A 101      20.135 -19.293  29.205  1.00 78.74           C
ATOM    779  CD  LYS A 101      19.486 -20.530  28.588  1.00 78.74           C
ATOM    780  CE  LYS A 101      20.098 -21.840  29.081  1.00 78.74           C
ATOM    781  NZ  LYS A 101      19.624 -22.961  28.244  1.00 78.74           N
ATOM    782  C   LYS A 101      21.462 -16.601  29.280  1.00 78.74           C
ATOM    783  O   LYS A 101      21.909 -16.561  28.135  1.00 78.74           O
ATOM    784  N   GLN A 102      22.263 -16.510  30.361  1.00 98.04           N
ATOM    785  CA  GLN A 102      23.672 -16.355  30.149  1.00 98.04           C
ATOM    786  CB  GLN A 102      24.268 -17.437  29.232  1.00 98.04           C
ATOM    787  CG  GLN A 102      24.161 -18.855  29.791  1.00 98.04           C
ATOM    788  CD  GLN A 102      24.658 -19.809  28.716  1.00 98.04           C
ATOM    789  OE1 GLN A 102      24.958 -19.399  27.595  1.00 98.04           O
ATOM    790  NE2 GLN A 102      24.742 -21.121  29.062  1.00 98.04           N
ATOM    791  C   GLN A 102      23.881 -15.027  29.483  1.00 98.04           C
ATOM    792  O   GLN A 102      23.353 -14.002  29.909  1.00 98.04           O
ATOM    793  N   ASP A 103      24.734 -15.036  28.442  1.00168.80           N
ATOM    794  CA  ASP A 103      25.111 -13.928  27.607  1.00168.80           C
ATOM    795  CB  ASP A 103      26.267 -14.272  26.661  1.00168.80           C
ATOM    796  CG  ASP A 103      27.480 -14.500  27.525  1.00168.80           C
ATOM    797  OD1 ASP A 103      27.526 -13.883  28.620  1.00168.80           O
ATOM    798  OD2 ASP A 103      28.365 -15.296  27.115  1.00168.80           O
ATOM    799  C   ASP A 103      23.990 -13.530  26.694  1.00168.80           C
ATOM    800  O   ASP A 103      24.019 -12.443  26.114  1.00168.80           O
ATOM    801  N   LYS A 104      23.025 -14.440  26.471  1.00116.07           N
ATOM    802  CA  LYS A 104      21.996 -14.226  25.487  1.00116.07           C
ATOM    803  CB  LYS A 104      21.329 -15.536  25.039  1.00116.07           C
ATOM    804  CG  LYS A 104      22.317 -16.631  24.641  1.00116.07           C
ATOM    805  CD  LYS A 104      21.654 -18.005  24.529  1.00116.07           C
ATOM    806  CE  LYS A 104      22.637 -19.175  24.567  1.00116.07           C
ATOM    807  NZ  LYS A 104      23.553 -19.110  23.409  1.00116.07           N
ATOM    808  C   LYS A 104      20.881 -13.382  26.029  1.00116.07           C
ATOM    809  O   LYS A 104      20.334 -13.662  27.094  1.00116.07           O
ATOM    810  N   ILE A 105      20.494 -12.328  25.277  1.00 52.53           N
ATOM    811  CA  ILE A 105      19.400 -11.490  25.680  1.00 52.53           C
ATOM    812  CB  ILE A 105      19.790 -10.056  25.902  1.00 52.53           C
ATOM    813  CG1 ILE A 105      20.845  -9.945  27.015  1.00 52.53           C
ATOM    814  CG2 ILE A 105      18.509  -9.257  26.194  1.00 52.53           C
ATOM    815  CD1 ILE A 105      21.491  -8.563  27.112  1.00 52.53           C
ATOM    816  C   ILE A 105      18.396 -11.492  24.565  1.00 52.53           C
ATOM    817  O   ILE A 105      18.732 -11.199  23.418  1.00 52.53           O
ATOM    818  N   LEU A 106      17.125 -11.833  24.872  1.00 70.76           N
ATOM    819  CA  LEU A 106      16.116 -11.831  23.851  1.00 70.76           C
ATOM    820  CB  LEU A 106      15.374 -13.175  23.714  1.00 70.76           C
ATOM    821  CG  LEU A 106      14.293 -13.183  22.615  1.00 70.76           C
ATOM    822  CD1 LEU A 106      14.918 -13.006  21.221  1.00 70.76           C
ATOM    823  CD2 LEU A 106      13.400 -14.432  22.711  1.00 70.76           C
ATOM    824  C   LEU A 106      15.103 -10.784  24.214  1.00 70.76           C
ATOM    825  O   LEU A 106      14.530 -10.819  25.302  1.00 70.76           O
ATOM    826  N   ALA A 107      14.865  -9.813  23.304  1.00 47.45           N
ATOM    827  CA  ALA A 107      13.908  -8.768  23.559  1.00 47.45           C
ATOM    828  CB  ALA A 107      14.544  -7.372  23.678  1.00 47.45           C
ATOM    829  C   ALA A 107      12.962  -8.739  22.400  1.00 47.45           C
ATOM    830  O   ALA A 107      13.375  -8.933  21.257  1.00 47.45           O
ATOM    831  N   CYS A 108      11.662  -8.471  22.653  1.00120.19           N
ATOM    832  CA  CYS A 108      10.749  -8.603  21.556  1.00120.19           C
ATOM    833  CB  CYS A 108       9.974  -9.921  21.690  1.00120.19           C
ATOM    834  SG  CYS A 108       9.433 -10.572  20.098  1.00120.19           S
ATOM    835  C   CYS A 108       9.818  -7.413  21.483  1.00120.19           C
ATOM    836  O   CYS A 108       9.652  -6.676  22.458  1.00120.19           O
ATOM    837  N   ALA A 109       9.244  -7.157  20.276  1.00 72.72           N
ATOM    838  CA  ALA A 109       8.290  -6.089  20.083  1.00 72.72           C
ATOM    839  CB  ALA A 109       8.770  -5.001  19.105  1.00 72.72           C
ATOM    840  C   ALA A 109       7.038  -6.682  19.498  1.00 72.72           C
ATOM    841  O   ALA A 109       6.918  -6.866  18.288  1.00 72.72           O
ATOM    842  N   PRO A 110       6.074  -6.927  20.342  1.00151.44           N
ATOM    843  CA  PRO A 110       4.835  -7.550  19.943  1.00151.44           C
ATOM    844  CD  PRO A 110       6.342  -7.101  21.756  1.00151.44           C
ATOM    845  CB  PRO A 110       4.159  -8.007  21.240  1.00151.44           C
ATOM    846  CG  PRO A 110       4.951  -7.316  22.366  1.00151.44           C
ATOM    847  C   PRO A 110       3.944  -6.729  19.051  1.00151.44           C
ATOM    848  O   PRO A 110       3.085  -7.300  18.384  1.00151.44           O
ATOM    849  N   LEU A 111       4.054  -5.394  19.114  1.00177.48           N
ATOM    850  CA  LEU A 111       3.306  -4.442  18.336  1.00177.48           C
ATOM    851  CB  LEU A 111       3.051  -3.111  19.053  1.00177.48           C
ATOM    852  CG  LEU A 111       2.027  -3.292  20.189  1.00177.48           C
ATOM    853  CD1 LEU A 111       2.584  -4.170  21.319  1.00177.48           C
ATOM    854  CD2 LEU A 111       1.480  -1.948  20.676  1.00177.48           C
ATOM    855  C   LEU A 111       3.861  -4.196  16.964  1.00177.48           C
ATOM    856  O   LEU A 111       3.298  -3.404  16.214  1.00177.48           O
ATOM    857  N   TYR A 112       5.059  -4.718  16.655  1.00118.78           N
ATOM    858  CA  TYR A 112       5.685  -4.525  15.373  1.00118.78           C
ATOM    859  CB  TYR A 112       7.007  -5.308  15.313  1.00118.78           C
ATOM    860  CG  TYR A 112       7.486  -5.420  13.913  1.00118.78           C
ATOM    861  CD1 TYR A 112       8.248  -4.439  13.324  1.00118.78           C
ATOM    862  CD2 TYR A 112       7.164  -6.544  13.194  1.00118.78           C
ATOM    863  CE1 TYR A 112       8.677  -4.590  12.026  1.00118.78           C
ATOM    864  CE2 TYR A 112       7.590  -6.700  11.900  1.00118.78           C
ATOM    865  CZ  TYR A 112       8.350  -5.720  11.314  1.00118.78           C
ATOM    866  OH  TYR A 112       8.787  -5.880   9.984  1.00118.78           O
ATOM    867  C   TYR A 112       4.771  -4.973  14.258  1.00118.78           C
ATOM    868  O   TYR A 112       4.212  -6.068  14.294  1.00118.78           O
ATOM    869  N   HIS A 113       4.600  -4.114  13.222  1.00 80.43           N
ATOM    870  CA  HIS A 113       3.735  -4.410  12.106  1.00 80.43           C
ATOM    871  ND1 HIS A 113       1.942  -2.442  14.123  1.00 80.43           N
ATOM    872  CG  HIS A 113       1.672  -3.153  12.975  1.00 80.43           C
ATOM    873  CB  HIS A 113       2.654  -3.339  11.856  1.00 80.43           C
ATOM    874  NE2 HIS A 113      -0.155  -3.161  14.299  1.00 80.43           N
ATOM    875  CD2 HIS A 113       0.388  -3.586  13.099  1.00 80.43           C
ATOM    876  CE1 HIS A 113       0.816  -2.478  14.880  1.00 80.43           C
ATOM    877  C   HIS A 113       4.562  -4.414  10.850  1.00 80.43           C
ATOM    878  O   HIS A 113       5.568  -3.710  10.764  1.00 80.43           O
ATOM    879  N   TRP A 114       4.175  -5.228   9.837  1.00188.04           N
ATOM    880  CA  TRP A 114       4.917  -5.180   8.609  1.00188.04           C
ATOM    881  CB  TRP A 114       5.938  -6.313   8.372  1.00188.04           C
ATOM    882  CG  TRP A 114       5.329  -7.638   7.972  1.00188.04           C
ATOM    883  CD2 TRP A 114       5.867  -8.489   6.943  1.00188.04           C
ATOM    884  CD1 TRP A 114       4.192  -8.244   8.414  1.00188.04           C
ATOM    885  NE1 TRP A 114       3.990  -9.421   7.733  1.00188.04           N
ATOM    886  CE2 TRP A 114       5.010  -9.583   6.822  1.00188.04           C
ATOM    887  CE3 TRP A 114       6.976  -8.365   6.154  1.00188.04           C
ATOM    888  CZ2 TRP A 114       5.250 -10.572   5.910  1.00188.04           C
ATOM    889  CZ3 TRP A 114       7.221  -9.370   5.241  1.00188.04           C
ATOM    890  CH2 TRP A 114       6.372 -10.452   5.122  1.00188.04           C
ATOM    891  C   TRP A 114       3.958  -5.309   7.480  1.00188.04           C
ATOM    892  O   TRP A 114       2.870  -5.870   7.610  1.00188.04           O
ATOM    893  N   ARG A 115       4.345  -4.756   6.322  1.00422.23           N
ATOM    894  CA  ARG A 115       3.520  -4.911   5.172  1.00422.23           C
ATOM    895  CB  ARG A 115       3.588  -3.709   4.207  1.00422.23           C
ATOM    896  CG  ARG A 115       4.966  -3.390   3.627  1.00422.23           C
ATOM    897  CD  ARG A 115       5.277  -4.121   2.325  1.00422.23           C
ATOM    898  NE  ARG A 115       4.403  -3.517   1.280  1.00422.23           N
ATOM    899  CZ  ARG A 115       4.645  -3.770  -0.038  1.00422.23           C
ATOM    900  NH1 ARG A 115       5.691  -4.568  -0.392  1.00422.23           N
ATOM    901  NH2 ARG A 115       3.839  -3.245  -1.003  1.00422.23           N
ATOM    902  C   ARG A 115       3.983  -6.173   4.539  1.00422.23           C
ATOM    903  O   ARG A 115       5.148  -6.546   4.614  1.00422.23           O
ATOM    904  N   THR A 116       3.068  -6.919   3.930  1.00209.34           N
ATOM    905  CA  THR A 116       3.499  -8.159   3.370  1.00209.34           C
ATOM    906  CB  THR A 116       2.389  -9.154   3.223  1.00209.34           C
ATOM    907  OG1 THR A 116       1.358  -8.618   2.409  1.00209.34           O
ATOM    908  CG2 THR A 116       1.840  -9.485   4.618  1.00209.34           C
ATOM    909  C   THR A 116       4.084  -7.891   2.026  1.00209.34           C
ATOM    910  O   THR A 116       4.031  -6.771   1.523  1.00209.34           O
ATOM    911  N   GLU A 117       4.743  -8.912   1.450  1.00 81.05           N
ATOM    912  CA  GLU A 117       5.325  -8.808   0.145  1.00 81.05           C
ATOM    913  CB  GLU A 117       6.223 -10.014  -0.176  1.00 81.05           C
ATOM    914  CG  GLU A 117       7.480 -10.057   0.694  1.00 81.05           C
ATOM    915  CD  GLU A 117       8.095 -11.443   0.581  1.00 81.05           C
ATOM    916  OE1 GLU A 117       7.322 -12.435   0.657  1.00 81.05           O
ATOM    917  OE2 GLU A 117       9.341 -11.531   0.421  1.00 81.05           O
ATOM    918  C   GLU A 117       4.233  -8.762  -0.883  1.00 81.05           C
ATOM    919  O   GLU A 117       4.321  -8.042  -1.876  1.00 81.05           O
ATOM    920  N   MET A 118       3.165  -9.547  -0.664  1.00 55.24           N
ATOM    921  CA  MET A 118       2.118  -9.683  -1.640  1.00 55.24           C
ATOM    922  CB  MET A 118       1.042 -10.689  -1.199  1.00 55.24           C
ATOM    923  CG  MET A 118       1.558 -12.120  -1.043  1.00 55.24           C
ATOM    924  SD  MET A 118       0.285 -13.307  -0.516  1.00 55.24           S
ATOM    925  CE  MET A 118       1.396 -14.743  -0.480  1.00 55.24           C
ATOM    926  C   MET A 118       1.412  -8.384  -1.885  1.00 55.24           C
ATOM    927  O   MET A 118       1.222  -7.989  -3.035  1.00 55.24           O
ATOM    928  N   LYS A 119       1.013  -7.676  -0.811  1.00 57.54           N
ATOM    929  CA  LYS A 119       0.275  -6.459  -0.992  1.00 57.54           C
ATOM    930  CB  LYS A 119      -1.250  -6.637  -0.885  1.00 57.54           C
ATOM    931  CG  LYS A 119      -1.854  -7.447  -2.032  1.00 57.54           C
ATOM    932  CD  LYS A 119      -3.305  -7.870  -1.794  1.00 57.54           C
ATOM    933  CE  LYS A 119      -3.900  -8.681  -2.948  1.00 57.54           C
ATOM    934  NZ  LYS A 119      -5.306  -9.034  -2.652  1.00 57.54           N
ATOM    935  C   LYS A 119       0.675  -5.514   0.093  1.00 57.54           C
ATOM    936  O   LYS A 119       1.431  -5.872   0.994  1.00 57.54           O
ATOM    937  N   GLN A 120       0.174  -4.264   0.023  1.00114.00           N
ATOM    938  CA  GLN A 120       0.534  -3.295   1.015  1.00114.00           C
ATOM    939  CB  GLN A 120       0.462  -1.847   0.510  1.00114.00           C
ATOM    940  CG  GLN A 120       1.492  -1.515  -0.568  1.00114.00           C
ATOM    941  CD  GLN A 120       1.267  -0.069  -0.986  1.00114.00           C
ATOM    942  OE1 GLN A 120       0.242   0.530  -0.666  1.00114.00           O
ATOM    943  NE2 GLN A 120       2.250   0.509  -1.727  1.00114.00           N
ATOM    944  C   GLN A 120      -0.425  -3.404   2.154  1.00114.00           C
ATOM    945  O   GLN A 120      -1.541  -2.893   2.098  1.00114.00           O
ATOM    946  N   GLU A 121       0.019  -4.061   3.242  1.00134.31           N
ATOM    947  CA  GLU A 121      -0.794  -4.243   4.407  1.00134.31           C
ATOM    948  CB  GLU A 121      -1.144  -5.716   4.690  1.00134.31           C
ATOM    949  CG  GLU A 121      -2.107  -6.332   3.673  1.00134.31           C
ATOM    950  CD  GLU A 121      -3.510  -5.835   3.995  1.00134.31           C
ATOM    951  OE1 GLU A 121      -3.730  -5.384   5.150  1.00134.31           O
ATOM    952  OE2 GLU A 121      -4.383  -5.902   3.089  1.00134.31           O
ATOM    953  C   GLU A 121       0.006  -3.767   5.576  1.00134.31           C
ATOM    954  O   GLU A 121       1.146  -3.333   5.413  1.00134.31           O
ATOM    955  N   ARG A 122      -0.615  -3.745   6.775  1.00175.11           N
ATOM    956  CA  ARG A 122       0.119  -3.448   7.976  1.00175.11           C
ATOM    957  CB  ARG A 122      -0.164  -2.057   8.567  1.00175.11           C
ATOM    958  CG  ARG A 122       0.492  -0.911   7.796  1.00175.11           C
ATOM    959  CD  ARG A 122       0.417   0.425   8.534  1.00175.11           C
ATOM    960  NE  ARG A 122       0.989   0.200   9.892  1.00175.11           N
ATOM    961  CZ  ARG A 122       0.885   1.163  10.852  1.00175.11           C
ATOM    962  NH1 ARG A 122       0.344   2.376  10.544  1.00175.11           N
ATOM    963  NH2 ARG A 122       1.306   0.908  12.125  1.00175.11           N
ATOM    964  C   ARG A 122      -0.306  -4.462   9.002  1.00175.11           C
ATOM    965  O   ARG A 122      -1.236  -4.225   9.772  1.00175.11           O
ATOM    966  N   GLU A 123       0.404  -5.607   9.082  1.00 90.75           N
ATOM    967  CA  GLU A 123      -0.044  -6.649   9.972  1.00 90.75           C
ATOM    968  CB  GLU A 123      -0.226  -7.991   9.245  1.00 90.75           C
ATOM    969  CG  GLU A 123      -1.308  -7.935   8.163  1.00 90.75           C
ATOM    970  CD  GLU A 123      -1.243  -9.217   7.346  1.00 90.75           C
ATOM    971  OE1 GLU A 123      -1.075 -10.303   7.959  1.00 90.75           O
ATOM    972  OE2 GLU A 123      -1.365  -9.129   6.095  1.00 90.75           O
ATOM    973  C   GLU A 123       0.940  -6.849  11.092  1.00 90.75           C
ATOM    974  O   GLU A 123       2.144  -6.973  10.870  1.00 90.75           O
ATOM    975  N   PRO A 124       0.443  -6.823  12.311  1.00132.78           N
ATOM    976  CA  PRO A 124       1.234  -6.996  13.511  1.00132.78           C
ATOM    977  CD  PRO A 124      -0.979  -6.688  12.580  1.00132.78           C
ATOM    978  CB  PRO A 124       0.278  -6.654  14.655  1.00132.78           C
ATOM    979  CG  PRO A 124      -1.116  -6.986  14.082  1.00132.78           C
ATOM    980  C   PRO A 124       1.790  -8.384  13.677  1.00132.78           C
ATOM    981  O   PRO A 124       1.283  -9.116  14.529  1.00132.78           O
ATOM    982  N   VAL A 125       2.857  -8.751  12.945  1.00146.66           N
ATOM    983  CA  VAL A 125       3.439 -10.062  13.063  1.00146.66           C
ATOM    984  CB  VAL A 125       4.311 -10.438  11.901  1.00146.66           C
ATOM    985  CG1 VAL A 125       3.441 -10.480  10.634  1.00146.66           C
ATOM    986  CG2 VAL A 125       5.494  -9.463  11.826  1.00146.66           C
ATOM    987  C   VAL A 125       4.256 -10.183  14.316  1.00146.66           C
ATOM    988  O   VAL A 125       4.332 -11.257  14.907  1.00146.66           O
ATOM    989  N   GLY A 126       4.945  -9.097  14.720  1.00 49.58           N
ATOM    990  CA  GLY A 126       5.762  -9.112  15.906  1.00 49.58           C
ATOM    991  C   GLY A 126       7.143  -9.578  15.529  1.00 49.58           C
ATOM    992  O   GLY A 126       7.294 -10.427  14.651  1.00 49.58           O
ATOM    993  N   THR A 127       8.194  -9.029  16.187  1.00163.31           N
ATOM    994  CA  THR A 127       9.546  -9.460  15.918  1.00163.31           C
ATOM    995  CB  THR A 127      10.320  -8.590  14.974  1.00163.31           C
ATOM    996  OG1 THR A 127      10.614  -7.341  15.582  1.00163.31           O
ATOM    997  CG2 THR A 127       9.497  -8.376  13.701  1.00163.31           C
ATOM    998  C   THR A 127      10.339  -9.388  17.189  1.00163.31           C
ATOM    999  O   THR A 127       9.974  -8.659  18.111  1.00163.31           O
ATOM   1000  N   CYS A 128      11.465 -10.140  17.253  1.00 69.78           N
ATOM   1001  CA  CYS A 128      12.322 -10.116  18.410  1.00 69.78           C
ATOM   1002  CB  CYS A 128      12.314 -11.418  19.240  1.00 69.78           C
ATOM   1003  SG  CYS A 128      10.683 -12.118  19.667  1.00 69.78           S
ATOM   1004  C   CYS A 128      13.745  -9.959  17.939  1.00 69.78           C
ATOM   1005  O   CYS A 128      14.067 -10.265  16.791  1.00 69.78           O
ATOM   1006  N   PHE A 129      14.634  -9.445  18.823  1.00 78.10           N
ATOM   1007  CA  PHE A 129      16.038  -9.349  18.519  1.00 78.10           C
ATOM   1008  CB  PHE A 129      16.628  -7.924  18.564  1.00 78.10           C
ATOM   1009  CG  PHE A 129      16.201  -7.174  17.348  1.00 78.10           C
ATOM   1010  CD1 PHE A 129      16.898  -7.326  16.175  1.00 78.10           C
ATOM   1011  CD2 PHE A 129      15.116  -6.330  17.361  1.00 78.10           C
ATOM   1012  CE1 PHE A 129      16.529  -6.649  15.038  1.00 78.10           C
ATOM   1013  CE2 PHE A 129      14.741  -5.647  16.227  1.00 78.10           C
ATOM   1014  CZ  PHE A 129      15.448  -5.805  15.060  1.00 78.10           C
ATOM   1015  C   PHE A 129      16.780 -10.155  19.542  1.00 78.10           C
ATOM   1016  O   PHE A 129      16.523 -10.046  20.740  1.00 78.10           O
ATOM   1017  N   LEU A 130      17.733 -10.993  19.083  1.00 64.19           N
ATOM   1018  CA  LEU A 130      18.488 -11.837  19.968  1.00 64.19           C
ATOM   1019  CB  LEU A 130      18.464 -13.314  19.530  1.00 64.19           C
ATOM   1020  CG  LEU A 130      19.288 -14.263  20.421  1.00 64.19           C
ATOM   1021  CD1 LEU A 130      18.712 -14.350  21.843  1.00 64.19           C
ATOM   1022  CD2 LEU A 130      19.454 -15.641  19.757  1.00 64.19           C
ATOM   1023  C   LEU A 130      19.916 -11.399  19.931  1.00 64.19           C
ATOM   1024  O   LEU A 130      20.517 -11.330  18.860  1.00 64.19           O
ATOM   1025  N   GLN A 131      20.509 -11.083  21.103  1.00153.22           N
ATOM   1026  CA  GLN A 131      21.889 -10.699  21.046  1.00153.22           C
ATOM   1027  CB  GLN A 131      22.211  -9.274  21.525  1.00153.22           C
ATOM   1028  CG  GLN A 131      22.048  -9.063  23.025  1.00153.22           C
ATOM   1029  CD  GLN A 131      22.697  -7.727  23.355  1.00153.22           C
ATOM   1030  OE1 GLN A 131      22.551  -7.207  24.460  1.00153.22           O
ATOM   1031  NE2 GLN A 131      23.439  -7.153  22.370  1.00153.22           N
ATOM   1032  C   GLN A 131      22.699 -11.619  21.895  1.00153.22           C
ATOM   1033  O   GLN A 131      22.442 -11.802  23.085  1.00153.22           O
ATOM   1034  N   ASP A 132      23.706 -12.248  21.267  1.00250.23           N
ATOM   1035  CA  ASP A 132      24.632 -13.054  21.992  1.00250.23           C
ATOM   1036  CB  ASP A 132      24.685 -14.522  21.542  1.00250.23           C
ATOM   1037  CG  ASP A 132      25.528 -15.292  22.547  1.00250.23           C
ATOM   1038  OD1 ASP A 132      26.649 -14.822  22.879  1.00250.23           O
ATOM   1039  OD2 ASP A 132      25.060 -16.371  22.993  1.00250.23           O
ATOM   1040  C   ASP A 132      25.956 -12.441  21.702  1.00250.23           C
ATOM   1041  O   ASP A 132      26.423 -12.467  20.565  1.00250.23           O
ATOM   1042  N   GLY A 133      26.582 -11.834  22.724  1.00 76.10           N
ATOM   1043  CA  GLY A 133      27.867 -11.246  22.514  1.00 76.10           C
ATOM   1044  C   GLY A 133      27.722 -10.074  21.607  1.00 76.10           C
ATOM   1045  O   GLY A 133      26.920  -9.175  21.850  1.00 76.10           O
ATOM   1046  N   THR A 134      28.592 -10.029  20.584  1.00113.32           N
ATOM   1047  CA  THR A 134      28.623  -8.982  19.610  1.00113.32           C
ATOM   1048  CB  THR A 134      29.885  -9.003  18.800  1.00113.32           C
ATOM   1049  OG1 THR A 134      29.911  -7.895  17.915  1.00113.32           O
ATOM   1050  CG2 THR A 134      29.956 -10.321  18.011  1.00113.32           C
ATOM   1051  C   THR A 134      27.471  -9.039  18.643  1.00113.32           C
ATOM   1052  O   THR A 134      26.854  -8.016  18.350  1.00113.32           O
ATOM   1053  N   LYS A 135      27.131 -10.239  18.132  1.00103.95           N
ATOM   1054  CA  LYS A 135      26.192 -10.316  17.044  1.00103.95           C
ATOM   1055  CB  LYS A 135      26.333 -11.622  16.238  1.00103.95           C
ATOM   1056  CG  LYS A 135      25.585 -11.637  14.902  1.00103.95           C
ATOM   1057  CD  LYS A 135      26.195 -10.737  13.823  1.00103.95           C
ATOM   1058  CE  LYS A 135      25.452 -10.802  12.484  1.00103.95           C
ATOM   1059  NZ  LYS A 135      25.995  -9.790  11.551  1.00103.95           N
ATOM   1060  C   LYS A 135      24.778 -10.217  17.519  1.00103.95           C
ATOM   1061  O   LYS A 135      24.405 -10.784  18.544  1.00103.95           O
ATOM   1062  N   THR A 136      23.942  -9.464  16.769  1.00134.11           N
ATOM   1063  CA  THR A 136      22.555  -9.415  17.120  1.00134.11           C
ATOM   1064  CB  THR A 136      22.090  -8.095  17.667  1.00134.11           C
ATOM   1065  OG1 THR A 136      20.920  -8.290  18.445  1.00134.11           O
ATOM   1066  CG2 THR A 136      21.775  -7.139  16.507  1.00134.11           C
ATOM   1067  C   THR A 136      21.783  -9.742  15.876  1.00134.11           C
ATOM   1068  O   THR A 136      22.097  -9.256  14.789  1.00134.11           O
ATOM   1069  N   VAL A 137      20.750 -10.600  16.001  1.00 43.68           N
ATOM   1070  CA  VAL A 137      20.012 -11.002  14.840  1.00 43.68           C
ATOM   1071  CB  VAL A 137      20.190 -12.453  14.498  1.00 43.68           C
ATOM   1072  CG1 VAL A 137      21.668 -12.689  14.146  1.00 43.68           C
ATOM   1073  CG2 VAL A 137      19.688 -13.304  15.677  1.00 43.68           C
ATOM   1074  C   VAL A 137      18.559 -10.780  15.099  1.00 43.68           C
ATOM   1075  O   VAL A 137      18.129 -10.658  16.245  1.00 43.68           O
ATOM   1076  N   GLU A 138      17.764 -10.695  14.013  1.00 61.78           N
ATOM   1077  CA  GLU A 138      16.351 -10.505  14.158  1.00 61.78           C
ATOM   1078  CB  GLU A 138      15.717  -9.548  13.126  1.00 61.78           C
ATOM   1079  CG  GLU A 138      14.223  -9.307  13.373  1.00 61.78           C
ATOM   1080  CD  GLU A 138      13.681  -8.352  12.316  1.00 61.78           C
ATOM   1081  OE1 GLU A 138      14.139  -8.435  11.146  1.00 61.78           O
ATOM   1082  OE2 GLU A 138      12.798  -7.525  12.669  1.00 61.78           O
ATOM   1083  C   GLU A 138      15.685 -11.834  14.008  1.00 61.78           C
ATOM   1084  O   GLU A 138      16.075 -12.657  13.180  1.00 61.78           O
ATOM   1085  N   TYR A 139      14.678 -12.089  14.863  1.00109.83           N
ATOM   1086  CA  TYR A 139      13.950 -13.322  14.821  1.00109.83           C
ATOM   1087  CB  TYR A 139      14.218 -14.144  16.099  1.00109.83           C
ATOM   1088  CG  TYR A 139      13.354 -15.353  16.165  1.00109.83           C
ATOM   1089  CD1 TYR A 139      13.471 -16.362  15.238  1.00109.83           C
ATOM   1090  CD2 TYR A 139      12.458 -15.493  17.199  1.00109.83           C
ATOM   1091  CE1 TYR A 139      12.672 -17.477  15.323  1.00109.83           C
ATOM   1092  CE2 TYR A 139      11.658 -16.605  17.290  1.00109.83           C
ATOM   1093  CZ  TYR A 139      11.762 -17.597  16.347  1.00109.83           C
ATOM   1094  OH  TYR A 139      10.940 -18.740  16.436  1.00109.83           O
ATOM   1095  C   TYR A 139      12.491 -12.987  14.718  1.00109.83           C
ATOM   1096  O   TYR A 139      11.925 -12.399  15.637  1.00109.83           O
ATOM   1097  N   ALA A 140      11.850 -13.316  13.573  1.00 81.42           N
ATOM   1098  CA  ALA A 140      10.437 -13.080  13.445  1.00 81.42           C
ATOM   1099  CB  ALA A 140      10.106 -11.870  12.554  1.00 81.42           C
ATOM   1100  C   ALA A 140       9.828 -14.288  12.790  1.00 81.42           C
ATOM   1101  O   ALA A 140       9.609 -14.309  11.580  1.00 81.42           O
ATOM   1102  N   PRO A 141       9.498 -15.277  13.574  1.00 99.18           N
ATOM   1103  CA  PRO A 141       8.960 -16.527  13.100  1.00 99.18           C
ATOM   1104  CD  PRO A 141       9.496 -15.170  15.022  1.00 99.18           C
ATOM   1105  CB  PRO A 141       8.874 -17.413  14.343  1.00 99.18           C
ATOM   1106  CG  PRO A 141       8.717 -16.407  15.500  1.00 99.18           C
ATOM   1107  C   PRO A 141       7.624 -16.386  12.432  1.00 99.18           C
ATOM   1108  O   PRO A 141       7.270 -17.243  11.624  1.00 99.18           O
ATOM   1109  N   CYS A 142       6.826 -15.390  12.849  1.00 92.41           N
ATOM   1110  CA  CYS A 142       5.520 -15.107  12.321  1.00 92.41           C
ATOM   1111  CB  CYS A 142       4.594 -14.454  13.366  1.00 92.41           C
ATOM   1112  SG  CYS A 142       4.188 -15.691  14.645  1.00 92.41           S
ATOM   1113  C   CYS A 142       5.567 -14.333  11.033  1.00 92.41           C
ATOM   1114  O   CYS A 142       4.561 -14.261  10.328  1.00 92.41           O
ATOM   1115  N   ARG A 143       6.703 -13.671  10.720  1.00181.09           N
ATOM   1116  CA  ARG A 143       6.777 -12.903   9.504  1.00181.09           C
ATOM   1117  CB  ARG A 143       7.942 -11.900   9.513  1.00181.09           C
ATOM   1118  CG  ARG A 143       7.940 -10.940   8.325  1.00181.09           C
ATOM   1119  CD  ARG A 143       9.243 -10.151   8.174  1.00181.09           C
ATOM   1120  NE  ARG A 143       9.416  -9.293   9.378  1.00181.09           N
ATOM   1121  CZ  ARG A 143      10.668  -9.017   9.846  1.00181.09           C
ATOM   1122  NH1 ARG A 143      11.765  -9.583   9.264  1.00181.09           N
ATOM   1123  NH2 ARG A 143      10.828  -8.169  10.903  1.00181.09           N
ATOM   1124  C   ARG A 143       7.012 -13.880   8.394  1.00181.09           C
ATOM   1125  O   ARG A 143       8.148 -14.150   8.005  1.00181.09           O
ATOM   1126  N   SER A 144       5.911 -14.389   7.809  1.00122.94           N
ATOM   1127  CA  SER A 144       6.006 -15.452   6.852  1.00122.94           C
ATOM   1128  CB  SER A 144       5.600 -16.793   7.501  1.00122.94           C
ATOM   1129  OG  SER A 144       5.686 -17.880   6.594  1.00122.94           O
ATOM   1130  C   SER A 144       5.062 -15.159   5.718  1.00122.94           C
ATOM   1131  O   SER A 144       4.465 -14.088   5.638  1.00122.94           O
ATOM   1132  N   LYS A 145       4.988 -16.103   4.760  1.00123.38           N
ATOM   1133  CA  LYS A 145       4.122 -16.090   3.618  1.00123.38           C
ATOM   1134  CB  LYS A 145       4.479 -17.181   2.596  1.00123.38           C
ATOM   1135  CG  LYS A 145       5.783 -16.878   1.858  1.00123.38           C
ATOM   1136  CD  LYS A 145       7.002 -16.828   2.781  1.00123.38           C
ATOM   1137  CE  LYS A 145       8.306 -16.489   2.058  1.00123.38           C
ATOM   1138  NZ  LYS A 145       8.697 -17.606   1.170  1.00123.38           N
ATOM   1139  C   LYS A 145       2.709 -16.304   4.057  1.00123.38           C
ATOM   1140  O   LYS A 145       1.781 -15.900   3.357  1.00123.38           O
ATOM   1141  N   ASN A 146       2.497 -17.002   5.195  1.00113.65           N
ATOM   1142  CA  ASN A 146       1.143 -17.202   5.629  0.83113.65           C
ATOM   1143  CB  ASN A 146       0.944 -18.402   6.584  0.83113.65           C
ATOM   1144  CG  ASN A 146       1.750 -18.220   7.860  0.83113.65           C
ATOM   1145  OD1 ASN A 146       2.700 -17.441   7.904  1.00113.65           O
ATOM   1146  ND2 ASN A 146       1.358 -18.956   8.934  1.00113.65           N
ATOM   1147  C   ASN A 146       0.704 -15.924   6.269  1.00113.65           C
ATOM   1148  O   ASN A 146       0.975 -15.638   7.435  1.00113.65           O
ATOM   1149  N   ILE A 147      -0.061 -15.126   5.507  1.00 94.80           N
ATOM   1150  CA  ILE A 147      -0.363 -13.804   5.955  1.00 94.80           C
ATOM   1151  CB  ILE A 147       0.017 -12.745   4.961  1.00 94.80           C
ATOM   1152  CG1 ILE A 147      -0.798 -12.891   3.667  1.00 94.80           C
ATOM   1153  CG2 ILE A 147       1.537 -12.829   4.739  1.00 94.80           C
ATOM   1154  CD1 ILE A 147      -0.664 -11.686   2.737  1.00 94.80           C
ATOM   1155  C   ILE A 147      -1.824 -13.674   6.219  1.00 94.80           C
ATOM   1156  O   ILE A 147      -2.603 -14.607   6.025  1.00 94.80           O
ATOM   1157  N   ASP A 148      -2.201 -12.499   6.761  1.00146.44           N
ATOM   1158  CA  ASP A 148      -3.563 -12.163   7.051  1.00146.44           C
ATOM   1159  CB  ASP A 148      -4.552 -12.567   5.943  1.00146.44           C
ATOM   1160  CG  ASP A 148      -5.797 -11.697   6.078  1.00146.44           C
ATOM   1161  OD1 ASP A 148      -5.831 -10.834   6.995  1.00146.44           O
ATOM   1162  OD2 ASP A 148      -6.730 -11.868   5.249  1.00146.44           O
ATOM   1163  C   ASP A 148      -3.937 -12.819   8.348  1.00146.44           C
ATOM   1164  O   ASP A 148      -3.162 -13.580   8.921  1.00146.44           O
ATOM   1165  N   ALA A 149      -5.147 -12.518   8.855  1.00 76.41           N
ATOM   1166  CA  ALA A 149      -5.622 -13.010  10.113  1.00 76.41           C
ATOM   1167  CB  ALA A 149      -7.017 -12.475  10.486  1.00 76.41           C
ATOM   1168  C   ALA A 149      -5.687 -14.503  10.057  1.00 76.41           C
ATOM   1169  O   ALA A 149      -5.451 -15.178  11.057  1.00 76.41           O
ATOM   1170  N   ASP A 150      -6.015 -15.053   8.876  1.00 69.04           N
ATOM   1171  CA  ASP A 150      -6.149 -16.468   8.674  1.00 69.04           C
ATOM   1172  CB  ASP A 150      -6.423 -16.826   7.200  1.00 69.04           C
ATOM   1173  CG  ASP A 150      -7.800 -16.322   6.796  1.00 69.04           C
ATOM   1174  OD1 ASP A 150      -8.775 -16.628   7.530  1.00 69.04           O
ATOM   1175  OD2 ASP A 150      -7.893 -15.619   5.755  1.00 69.04           O
ATOM   1176  C   ASP A 150      -4.836 -17.102   8.995  1.00 69.04           C
ATOM   1177  O   ASP A 150      -4.784 -18.235   9.471  1.00 69.04           O
ATOM   1178  N   GLY A 151      -3.733 -16.394   8.695  1.00 50.55           N
ATOM   1179  CA  GLY A 151      -2.423 -16.924   8.932  1.00 50.55           C
ATOM   1180  C   GLY A 151      -1.848 -16.297  10.168  1.00 50.55           C
ATOM   1181  O   GLY A 151      -2.523 -16.112  11.179  1.00 50.55           O
ATOM   1182  N   GLN A 152      -0.525 -16.063  10.104  1.00124.25           N
ATOM   1183  CA  GLN A 152       0.359 -15.477  11.075  1.00124.25           C
ATOM   1184  CB  GLN A 152       1.798 -16.015  10.991  1.00124.25           C
ATOM   1185  CG  GLN A 152       1.859 -17.487  11.420  1.00124.25           C
ATOM   1186  CD  GLN A 152       3.292 -17.989  11.333  1.00124.25           C
ATOM   1187  OE1 GLN A 152       4.154 -17.356  10.725  1.00124.25           O
ATOM   1188  NE2 GLN A 152       3.558 -19.165  11.963  1.00124.25           N
ATOM   1189  C   GLN A 152       0.357 -13.967  11.099  1.00124.25           C
ATOM   1190  O   GLN A 152       1.090 -13.364  11.882  1.00124.25           O
ATOM   1191  N   GLY A 153      -0.367 -13.293  10.187  1.00 71.02           N
ATOM   1192  CA  GLY A 153      -0.241 -11.860  10.063  1.00 71.02           C
ATOM   1193  C   GLY A 153      -0.460 -11.122  11.367  1.00 71.02           C
ATOM   1194  O   GLY A 153       0.197 -10.115  11.624  1.00 71.02           O
ATOM   1195  N   PHE A 154      -1.455 -11.540  12.163  1.00161.78           N
ATOM   1196  CA  PHE A 154      -1.871 -11.019  13.447  1.00161.78           C
ATOM   1197  CB  PHE A 154      -3.388 -11.112  13.675  1.00161.78           C
ATOM   1198  CG  PHE A 154      -3.964 -10.022  12.838  1.00161.78           C
ATOM   1199  CD1 PHE A 154      -4.076 -10.167  11.474  1.00161.78           C
ATOM   1200  CD2 PHE A 154      -4.388  -8.849  13.420  1.00161.78           C
ATOM   1201  CE1 PHE A 154      -4.604  -9.156  10.705  1.00161.78           C
ATOM   1202  CE2 PHE A 154      -4.917  -7.836  12.656  1.00161.78           C
ATOM   1203  CZ  PHE A 154      -5.026  -7.988  11.295  1.00161.78           C
ATOM   1204  C   PHE A 154      -1.153 -11.611  14.635  1.00161.78           C
ATOM   1205  O   PHE A 154      -1.542 -11.365  15.776  1.00161.78           O
ATOM   1206  N   CYS A 155      -0.179 -12.505  14.404  1.00 91.20           N
ATOM   1207  CA  CYS A 155       0.484 -13.324  15.390  1.00 91.20           C
ATOM   1208  CB  CYS A 155       1.676 -14.032  14.726  1.00 91.20           C
ATOM   1209  SG  CYS A 155       2.839 -14.804  15.878  1.00 91.20           S
ATOM   1210  C   CYS A 155       1.002 -12.567  16.593  1.00 91.20           C
ATOM   1211  O   CYS A 155       0.817 -13.028  17.721  1.00 91.20           O
ATOM   1212  N   GLN A 156       1.643 -11.397  16.416  1.00108.74           N
ATOM   1213  CA  GLN A 156       2.234 -10.674  17.517  1.00108.74           C
ATOM   1214  CB  GLN A 156       1.228 -10.096  18.524  1.00108.74           C
ATOM   1215  CG  GLN A 156       0.422  -8.931  17.958  1.00108.74           C
ATOM   1216  CD  GLN A 156      -0.237  -8.260  19.149  1.00108.74           C
ATOM   1217  OE1 GLN A 156      -0.922  -7.253  19.019  1.00108.74           O
ATOM   1218  NE2 GLN A 156       0.000  -8.811  20.365  1.00108.74           N
ATOM   1219  C   GLN A 156       3.194 -11.558  18.249  1.00108.74           C
ATOM   1220  O   GLN A 156       3.180 -11.653  19.477  1.00108.74           O
ATOM   1221  N   GLY A 157       4.091 -12.210  17.486  1.00 31.98           N
ATOM   1222  CA  GLY A 157       5.047 -13.099  18.070  1.00 31.98           C
ATOM   1223  C   GLY A 157       5.927 -12.314  18.987  1.00 31.98           C
ATOM   1224  O   GLY A 157       6.293 -11.172  18.712  1.00 31.98           O
ATOM   1225  N   GLY A 158       6.309 -12.949  20.111  1.00 31.30           N
ATOM   1226  CA  GLY A 158       7.159 -12.306  21.067  1.00 31.30           C
ATOM   1227  C   GLY A 158       6.351 -11.674  22.156  1.00 31.30           C
ATOM   1228  O   GLY A 158       6.907 -11.032  23.045  1.00 31.30           O
ATOM   1229  N   PHE A 159       5.020 -11.861  22.140  1.00 77.09           N
ATOM   1230  CA  PHE A 159       4.190 -11.306  23.169  1.00 77.09           C
ATOM   1231  CB  PHE A 159       2.714 -11.695  22.963  1.00 77.09           C
ATOM   1232  CG  PHE A 159       1.892 -11.175  24.090  1.00 77.09           C
ATOM   1233  CD1 PHE A 159       1.647  -9.821  24.238  1.00 77.09           C
ATOM   1234  CD2 PHE A 159       1.318 -12.066  24.965  1.00 77.09           C
ATOM   1235  CE1 PHE A 159       0.878  -9.357  25.286  1.00 77.09           C
ATOM   1236  CE2 PHE A 159       0.551 -11.604  26.012  1.00 77.09           C
ATOM   1237  CZ  PHE A 159       0.338 -10.255  26.177  1.00 77.09           C
ATOM   1238  C   PHE A 159       4.681 -11.868  24.472  1.00 77.09           C
ATOM   1239  O   PHE A 159       4.769 -11.148  25.466  1.00 77.09           O
ATOM   1240  N   SER A 160       5.002 -13.176  24.504  1.00 94.55           N
ATOM   1241  CA  SER A 160       5.532 -13.773  25.700  1.00 94.55           C
ATOM   1242  CB  SER A 160       4.498 -14.650  26.430  1.00 94.55           C
ATOM   1243  OG  SER A 160       5.070 -15.222  27.597  1.00 94.55           O
ATOM   1244  C   SER A 160       6.664 -14.663  25.282  1.00 94.55           C
ATOM   1245  O   SER A 160       6.568 -15.339  24.261  1.00 94.55           O
ATOM   1246  N   ILE A 161       7.775 -14.689  26.054  1.00 76.05           N
ATOM   1247  CA  ILE A 161       8.910 -15.476  25.641  1.00 76.05           C
ATOM   1248  CB  ILE A 161       9.931 -14.655  24.908  1.00 76.05           C
ATOM   1249  CG1 ILE A 161      10.556 -13.579  25.809  1.00 76.05           C
ATOM   1250  CG2 ILE A 161       9.234 -14.051  23.680  1.00 76.05           C
ATOM   1251  CD1 ILE A 161      11.770 -12.916  25.159  1.00 76.05           C
ATOM   1252  C   ILE A 161       9.582 -16.080  26.840  1.00 76.05           C
ATOM   1253  O   ILE A 161       9.369 -15.634  27.966  1.00 76.05           O
ATOM   1254  N   ASP A 162      10.382 -17.151  26.622  1.00 83.81           N
ATOM   1255  CA  ASP A 162      11.103 -17.778  27.698  1.00 83.81           C
ATOM   1256  CB  ASP A 162      10.212 -18.707  28.543  1.00 83.81           C
ATOM   1257  CG  ASP A 162      10.847 -18.875  29.915  1.00 83.81           C
ATOM   1258  OD1 ASP A 162      11.967 -18.338  30.123  1.00 83.81           O
ATOM   1259  OD2 ASP A 162      10.209 -19.536  30.779  1.00 83.81           O
ATOM   1260  C   ASP A 162      12.202 -18.603  27.081  1.00 83.81           C
ATOM   1261  O   ASP A 162      12.197 -18.849  25.875  1.00 83.81           O
ATOM   1262  N   PHE A 163      13.197 -19.027  27.895  1.00 69.00           N
ATOM   1263  CA  PHE A 163      14.285 -19.829  27.398  1.00 69.00           C
ATOM   1264  CB  PHE A 163      15.680 -19.290  27.764  1.00 69.00           C
ATOM   1265  CG  PHE A 163      15.975 -18.064  26.969  1.00 69.00           C
ATOM   1266  CD1 PHE A 163      16.570 -18.161  25.732  1.00 69.00           C
ATOM   1267  CD2 PHE A 163      15.661 -16.818  27.460  1.00 69.00           C
ATOM   1268  CE1 PHE A 163      16.853 -17.033  24.997  1.00 69.00           C
ATOM   1269  CE2 PHE A 163      15.940 -15.687  26.729  1.00 69.00           C
ATOM   1270  CZ  PHE A 163      16.537 -15.792  25.496  1.00 69.00           C
ATOM   1271  C   PHE A 163      14.212 -21.194  28.012  1.00 69.00           C
ATOM   1272  O   PHE A 163      13.805 -21.353  29.162  1.00 69.00           O
ATOM   1273  N   THR A 164      14.594 -22.226  27.230  1.00 83.19           N
ATOM   1274  CA  THR A 164      14.644 -23.577  27.718  1.00 83.19           C
ATOM   1275  CB  THR A 164      14.298 -24.585  26.656  1.00 83.19           C
ATOM   1276  OG1 THR A 164      13.028 -24.289  26.098  1.00 83.19           O
ATOM   1277  CG2 THR A 164      14.257 -25.987  27.282  1.00 83.19           C
ATOM   1278  C   THR A 164      16.069 -23.831  28.131  1.00 83.19           C
ATOM   1279  O   THR A 164      16.976 -23.115  27.719  1.00 83.19           O
ATOM   1280  N   LYS A 165      16.305 -24.862  28.967  1.00129.08           N
ATOM   1281  CA  LYS A 165      17.622 -25.220  29.442  1.00129.08           C
ATOM   1282  CB  LYS A 165      17.609 -26.346  30.490  1.00129.08           C
ATOM   1283  CG  LYS A 165      16.973 -25.950  31.821  1.00129.08           C
ATOM   1284  CD  LYS A 165      16.776 -27.134  32.772  1.00129.08           C
ATOM   1285  CE  LYS A 165      15.911 -28.256  32.192  1.00129.08           C
ATOM   1286  NZ  LYS A 165      15.656 -29.288  33.222  1.00129.08           N
ATOM   1287  C   LYS A 165      18.450 -25.716  28.288  1.00129.08           C
ATOM   1288  O   LYS A 165      19.679 -25.664  28.311  1.00129.08           O
ATOM   1289  N   ALA A 166      17.759 -26.273  27.282  1.00 98.68           N
ATOM   1290  CA  ALA A 166      18.226 -26.857  26.053  1.00 98.68           C
ATOM   1291  CB  ALA A 166      17.119 -27.583  25.272  1.00 98.68           C
ATOM   1292  C   ALA A 166      18.833 -25.828  25.146  1.00 98.68           C
ATOM   1293  O   ALA A 166      19.474 -26.187  24.160  1.00 98.68           O
ATOM   1294  N   ASP A 167      18.612 -24.525  25.415  1.00 95.27           N
ATOM   1295  CA  ASP A 167      19.040 -23.493  24.509  1.00 95.27           C
ATOM   1296  CB  ASP A 167      20.492 -23.641  24.021  1.00 95.27           C
ATOM   1297  CG  ASP A 167      21.413 -23.193  25.147  1.00 95.27           C
ATOM   1298  OD1 ASP A 167      20.984 -22.316  25.942  1.00 95.27           O
ATOM   1299  OD2 ASP A 167      22.558 -23.716  25.224  1.00 95.27           O
ATOM   1300  C   ASP A 167      18.127 -23.457  23.327  1.00 95.27           C
ATOM   1301  O   ASP A 167      18.551 -23.427  22.170  1.00 95.27           O
ATOM   1302  N   ARG A 168      16.815 -23.492  23.635  1.00135.79           N
ATOM   1303  CA  ARG A 168      15.774 -23.311  22.669  1.00135.79           C
ATOM   1304  CB  ARG A 168      14.766 -24.473  22.598  1.00135.79           C
ATOM   1305  CG  ARG A 168      15.337 -25.774  22.030  1.00135.79           C
ATOM   1306  CD  ARG A 168      14.304 -26.903  21.947  1.00135.79           C
ATOM   1307  NE  ARG A 168      13.493 -26.690  20.714  1.00135.79           N
ATOM   1308  CZ  ARG A 168      13.858 -27.273  19.535  1.00135.79           C
ATOM   1309  NH1 ARG A 168      14.937 -28.107  19.485  1.00135.79           N
ATOM   1310  NH2 ARG A 168      13.135 -27.027  18.403  1.00135.79           N
ATOM   1311  C   ARG A 168      14.994 -22.106  23.107  1.00135.79           C
ATOM   1312  O   ARG A 168      14.882 -21.822  24.299  1.00135.79           O
ATOM   1313  N   VAL A 169      14.440 -21.345  22.142  1.00 53.31           N
ATOM   1314  CA  VAL A 169      13.674 -20.184  22.500  1.00 53.31           C
ATOM   1315  CB  VAL A 169      13.988 -18.985  21.649  1.00 53.31           C
ATOM   1316  CG1 VAL A 169      13.053 -17.836  22.056  1.00 53.31           C
ATOM   1317  CG2 VAL A 169      15.481 -18.645  21.805  1.00 53.31           C
ATOM   1318  C   VAL A 169      12.223 -20.513  22.320  1.00 53.31           C
ATOM   1319  O   VAL A 169      11.829 -21.071  21.297  1.00 53.31           O
ATOM   1320  N   LEU A 170      11.386 -20.195  23.335  1.00 84.69           N
ATOM   1321  CA  LEU A 170       9.978 -20.459  23.206  1.00 84.69           C
ATOM   1322  CB  LEU A 170       9.361 -21.256  24.372  1.00 84.69           C
ATOM   1323  CG  LEU A 170       7.864 -21.565  24.168  1.00 84.69           C
ATOM   1324  CD1 LEU A 170       7.630 -22.346  22.866  1.00 84.69           C
ATOM   1325  CD2 LEU A 170       7.276 -22.302  25.374  1.00 84.69           C
ATOM   1326  C   LEU A 170       9.261 -19.146  23.101  1.00 84.69           C
ATOM   1327  O   LEU A 170       9.392 -18.281  23.967  1.00 84.69           O
ATOM   1328  N   LEU A 171       8.491 -18.963  22.004  1.00189.73           N
ATOM   1329  CA  LEU A 171       7.750 -17.746  21.798  1.00189.73           C
ATOM   1330  CB  LEU A 171       7.964 -17.008  20.462  1.00189.73           C
ATOM   1331  CG  LEU A 171       9.160 -16.056  20.335  1.00189.73           C
ATOM   1332  CD1 LEU A 171      10.503 -16.793  20.341  1.00189.73           C
ATOM   1333  CD2 LEU A 171       8.972 -15.153  19.104  1.00189.73           C
ATOM   1334  C   LEU A 171       6.287 -18.023  21.738  1.00189.73           C
ATOM   1335  O   LEU A 171       5.842 -19.020  21.172  1.00189.73           O
ATOM   1336  N   GLY A 172       5.496 -17.087  22.294  1.00 42.14           N
ATOM   1337  CA  GLY A 172       4.071 -17.193  22.225  1.00 42.14           C
ATOM   1338  C   GLY A 172       3.591 -16.120  21.293  1.00 42.14           C
ATOM   1339  O   GLY A 172       4.078 -14.989  21.322  1.00 42.14           O
ATOM   1340  N   GLY A 173       2.615 -16.469  20.427  1.00 57.11           N
ATOM   1341  CA  GLY A 173       2.032 -15.520  19.520  1.00 57.11           C
ATOM   1342  C   GLY A 173       0.552 -15.770  19.543  1.00 57.11           C
ATOM   1343  O   GLY A 173       0.024 -16.599  18.806  1.00 57.11           O
ATOM   1344  N   PRO A 174      -0.125 -15.027  20.370  1.00 98.72           N
ATOM   1345  CA  PRO A 174      -1.538 -15.167  20.635  1.00 98.72           C
ATOM   1346  CD  PRO A 174       0.498 -13.964  21.138  1.00 98.72           C
ATOM   1347  CB  PRO A 174      -1.820 -14.204  21.791  1.00 98.72           C
ATOM   1348  CG  PRO A 174      -0.682 -13.167  21.711  1.00 98.72           C
ATOM   1349  C   PRO A 174      -2.473 -14.934  19.480  1.00 98.72           C
ATOM   1350  O   PRO A 174      -3.582 -15.463  19.505  1.00 98.72           O
ATOM   1351  N   GLY A 175      -2.083 -14.085  18.519  1.00 81.73           N
ATOM   1352  CA  GLY A 175      -2.859 -13.656  17.384  1.00 81.73           C
ATOM   1353  C   GLY A 175      -3.005 -14.642  16.262  1.00 81.73           C
ATOM   1354  O   GLY A 175      -3.866 -14.457  15.404  1.00 81.73           O
ATOM   1355  N   SER A 176      -2.114 -15.641  16.147  1.00119.80           N
ATOM   1356  CA  SER A 176      -2.133 -16.427  14.946  1.00119.80           C
ATOM   1357  CB  SER A 176      -0.921 -17.364  14.790  1.00119.80           C
ATOM   1358  OG  SER A 176      -0.800 -18.222  15.909  1.00119.80           O
ATOM   1359  C   SER A 176      -3.409 -17.183  14.748  1.00119.80           C
ATOM   1360  O   SER A 176      -4.106 -17.560  15.689  1.00119.80           O
ATOM   1361  N   PHE A 177      -3.718 -17.427  13.456  1.00106.60           N
ATOM   1362  CA  PHE A 177      -4.876 -18.156  13.023  1.00106.60           C
ATOM   1363  CB  PHE A 177      -4.787 -19.646  13.388  1.00106.60           C
ATOM   1364  CG  PHE A 177      -3.452 -20.127  12.929  1.00106.60           C
ATOM   1365  CD1 PHE A 177      -3.141 -20.215  11.592  1.00106.60           C
ATOM   1366  CD2 PHE A 177      -2.509 -20.508  13.857  1.00106.60           C
ATOM   1367  CE1 PHE A 177      -1.903 -20.664  11.193  1.00106.60           C
ATOM   1368  CE2 PHE A 177      -1.272 -20.958  13.463  1.00106.60           C
ATOM   1369  CZ  PHE A 177      -0.967 -21.036  12.127  1.00106.60           C
ATOM   1370  C   PHE A 177      -6.129 -17.594  13.642  1.00106.60           C
ATOM   1371  O   PHE A 177      -6.854 -18.309  14.331  1.00106.60           O
ATOM   1372  N   TYR A 178      -6.425 -16.294  13.405  1.00110.29           N
ATOM   1373  CA  TYR A 178      -7.604 -15.681  13.963  1.00110.29           C
ATOM   1374  CB  TYR A 178      -8.949 -16.190  13.410  1.00110.29           C
ATOM   1375  CG  TYR A 178      -9.299 -15.432  12.175  1.00110.29           C
ATOM   1376  CD1 TYR A 178      -9.957 -14.227  12.280  1.00110.29           C
ATOM   1377  CD2 TYR A 178      -8.989 -15.909  10.924  1.00110.29           C
ATOM   1378  CE1 TYR A 178     -10.301 -13.508  11.160  1.00110.29           C
ATOM   1379  CE2 TYR A 178      -9.331 -15.193   9.800  1.00110.29           C
ATOM   1380  CZ  TYR A 178      -9.988 -13.992   9.914  1.00110.29           C
ATOM   1381  OH  TYR A 178     -10.340 -13.259   8.760  1.00110.29           O
ATOM   1382  C   TYR A 178      -7.622 -15.830  15.446  1.00110.29           C
ATOM   1383  O   TYR A 178      -8.632 -16.207  16.038  1.00110.29           O
ATOM   1384  N   TRP A 179      -6.482 -15.518  16.080  1.00138.18           N
ATOM   1385  CA  TRP A 179      -6.340 -15.543  17.507  1.00138.18           C
ATOM   1386  CB  TRP A 179      -7.267 -14.603  18.297  1.00138.18           C
ATOM   1387  CG  TRP A 179      -6.750 -13.198  18.405  1.00138.18           C
ATOM   1388  CD2 TRP A 179      -6.967 -12.176  17.425  1.00138.18           C
ATOM   1389  CD1 TRP A 179      -5.996 -12.637  19.395  1.00138.18           C
ATOM   1390  NE1 TRP A 179      -5.724 -11.326  19.088  1.00138.18           N
ATOM   1391  CE2 TRP A 179      -6.318 -11.029  17.879  1.00138.18           C
ATOM   1392  CE3 TRP A 179      -7.650 -12.195  16.244  1.00138.18           C
ATOM   1393  CZ2 TRP A 179      -6.343  -9.874  17.152  1.00138.18           C
ATOM   1394  CZ3 TRP A 179      -7.674 -11.027  15.515  1.00138.18           C
ATOM   1395  CH2 TRP A 179      -7.034  -9.889  15.960  1.00138.18           C
ATOM   1396  C   TRP A 179      -6.503 -16.892  18.117  1.00138.18           C
ATOM   1397  O   TRP A 179      -6.825 -16.983  19.301  1.00138.18           O
ATOM   1398  N   GLN A 180      -6.317 -17.982  17.361  1.00138.11           N
ATOM   1399  CA  GLN A 180      -6.307 -19.223  18.069  1.00138.11           C
ATOM   1400  CB  GLN A 180      -6.574 -20.478  17.203  1.00138.11           C
ATOM   1401  CG  GLN A 180      -5.671 -20.745  16.005  1.00138.11           C
ATOM   1402  CD  GLN A 180      -6.216 -22.012  15.349  1.00138.11           C
ATOM   1403  OE1 GLN A 180      -5.601 -23.075  15.419  1.00138.11           O
ATOM   1404  NE2 GLN A 180      -7.412 -21.905  14.708  1.00138.11           N
ATOM   1405  C   GLN A 180      -5.048 -19.266  18.894  1.00138.11           C
ATOM   1406  O   GLN A 180      -5.035 -19.816  19.995  1.00138.11           O
ATOM   1407  N   GLY A 181      -3.955 -18.657  18.381  1.00 41.75           N
ATOM   1408  CA  GLY A 181      -2.712 -18.535  19.098  1.00 41.75           C
ATOM   1409  C   GLY A 181      -1.775 -19.620  18.666  1.00 41.75           C
ATOM   1410  O   GLY A 181      -2.204 -20.677  18.210  1.00 41.75           O
ATOM   1411  N   GLN A 182      -0.452 -19.381  18.817  1.00 66.96           N
ATOM   1412  CA  GLN A 182       0.504 -20.362  18.388  1.00 66.96           C
ATOM   1413  CB  GLN A 182       0.948 -20.144  16.930  1.00 66.96           C
ATOM   1414  CG  GLN A 182       1.880 -21.218  16.368  1.00 66.96           C
ATOM   1415  CD  GLN A 182       2.144 -20.855  14.914  1.00 66.96           C
ATOM   1416  OE1 GLN A 182       2.094 -19.685  14.537  1.00 66.96           O
ATOM   1417  NE2 GLN A 182       2.421 -21.884  14.068  1.00 66.96           N
ATOM   1418  C   GLN A 182       1.730 -20.286  19.251  1.00 66.96           C
ATOM   1419  O   GLN A 182       2.086 -19.232  19.776  1.00 66.96           O
ATOM   1420  N   LEU A 183       2.395 -21.440  19.443  1.00 66.39           N
ATOM   1421  CA  LEU A 183       3.639 -21.462  20.154  1.00 66.39           C
ATOM   1422  CB  LEU A 183       3.675 -22.447  21.330  1.00 66.39           C
ATOM   1423  CG  LEU A 183       2.773 -22.014  22.499  1.00 66.39           C
ATOM   1424  CD1 LEU A 183       2.867 -23.010  23.663  1.00 66.39           C
ATOM   1425  CD2 LEU A 183       3.077 -20.571  22.936  1.00 66.39           C
ATOM   1426  C   LEU A 183       4.680 -21.870  19.161  1.00 66.39           C
ATOM   1427  O   LEU A 183       4.482 -22.819  18.403  1.00 66.39           O
ATOM   1428  N   ILE A 184       5.806 -21.129  19.115  1.00 51.09           N
ATOM   1429  CA  ILE A 184       6.854 -21.448  18.188  1.00 51.09           C
ATOM   1430  CB  ILE A 184       7.093 -20.357  17.185  1.00 51.09           C
ATOM   1431  CG1 ILE A 184       5.808 -20.105  16.377  1.00 51.09           C
ATOM   1432  CG2 ILE A 184       8.303 -20.749  16.319  1.00 51.09           C
ATOM   1433  CD1 ILE A 184       5.829 -18.817  15.557  1.00 51.09           C
ATOM   1434  C   ILE A 184       8.115 -21.616  18.972  1.00 51.09           C
ATOM   1435  O   ILE A 184       8.430 -20.801  19.839  1.00 51.09           O
ATOM   1436  N   SER A 185       8.867 -22.700  18.690  1.00 66.11           N
ATOM   1437  CA  SER A 185      10.087 -22.944  19.404  1.00 66.11           C
ATOM   1438  CB  SER A 185       9.987 -24.145  20.362  1.00 66.11           C
ATOM   1439  OG  SER A 185      11.219 -24.343  21.038  1.00 66.11           O
ATOM   1440  C   SER A 185      11.165 -23.280  18.422  1.00 66.11           C
ATOM   1441  O   SER A 185      11.012 -24.191  17.609  1.00 66.11           O
ATOM   1442  N   ASP A 186      12.291 -22.536  18.448  1.00197.62           N
ATOM   1443  CA  ASP A 186      13.375 -22.965  17.614  1.00197.62           C
ATOM   1444  CB  ASP A 186      13.430 -22.427  16.168  1.00197.62           C
ATOM   1445  CG  ASP A 186      13.543 -20.929  16.093  1.00197.62           C
ATOM   1446  OD1 ASP A 186      12.966 -20.239  16.970  1.00197.62           O
ATOM   1447  OD2 ASP A 186      14.198 -20.455  15.129  1.00197.62           O
ATOM   1448  C   ASP A 186      14.671 -22.845  18.350  1.00197.62           C
ATOM   1449  O   ASP A 186      14.742 -22.274  19.438  1.00197.62           O
ATOM   1450  N   GLN A 187      15.728 -23.456  17.787  1.00 62.22           N
ATOM   1451  CA  GLN A 187      17.003 -23.519  18.437  1.00 62.22           C
ATOM   1452  CB  GLN A 187      17.877 -24.664  17.899  1.00 62.22           C
ATOM   1453  CG  GLN A 187      17.250 -26.045  18.116  1.00 62.22           C
ATOM   1454  CD  GLN A 187      18.167 -27.092  17.501  1.00 62.22           C
ATOM   1455  OE1 GLN A 187      18.775 -26.864  16.457  1.00 62.22           O
ATOM   1456  NE2 GLN A 187      18.268 -28.275  18.163  1.00 62.22           N
ATOM   1457  C   GLN A 187      17.741 -22.233  18.239  1.00 62.22           C
ATOM   1458  O   GLN A 187      17.598 -21.556  17.222  1.00 62.22           O
ATOM   1459  N   VAL A 188      18.562 -21.866  19.244  1.00101.12           N
ATOM   1460  CA  VAL A 188      19.334 -20.661  19.193  1.00101.12           C
ATOM   1461  CB  VAL A 188      20.111 -20.397  20.454  1.00101.12           C
ATOM   1462  CG1 VAL A 188      19.117 -20.123  21.593  1.00101.12           C
ATOM   1463  CG2 VAL A 188      21.038 -21.592  20.729  1.00101.12           C
ATOM   1464  C   VAL A 188      20.309 -20.766  18.067  1.00101.12           C
ATOM   1465  O   VAL A 188      20.570 -19.788  17.368  1.00101.12           O
ATOM   1466  N   ALA A 189      20.875 -21.968  17.859  1.00 31.98           N
ATOM   1467  CA  ALA A 189      21.859 -22.147  16.832  1.00 31.98           C
ATOM   1468  CB  ALA A 189      22.400 -23.586  16.773  1.00 31.98           C
ATOM   1469  C   ALA A 189      21.239 -21.839  15.504  1.00 31.98           C
ATOM   1470  O   ALA A 189      21.858 -21.196  14.657  1.00 31.98           O
ATOM   1471  N   GLU A 190      19.992 -22.299  15.287  1.00103.96           N
ATOM   1472  CA  GLU A 190      19.316 -22.096  14.035  1.00103.96           C
ATOM   1473  CB  GLU A 190      17.940 -22.780  13.975  1.00103.96           C
ATOM   1474  CG  GLU A 190      17.981 -24.306  13.966  1.00103.96           C
ATOM   1475  CD  GLU A 190      18.280 -24.774  12.552  1.00103.96           C
ATOM   1476  OE1 GLU A 190      17.597 -24.297  11.607  1.00103.96           O
ATOM   1477  OE2 GLU A 190      19.200 -25.619  12.400  1.00103.96           O
ATOM   1478  C   GLU A 190      19.038 -20.641  13.834  1.00103.96           C
ATOM   1479  O   GLU A 190      19.180 -20.122  12.728  1.00103.96           O
ATOM   1480  N   ILE A 191      18.625 -19.939  14.904  1.00 58.77           N
ATOM   1481  CA  ILE A 191      18.227 -18.572  14.745  1.00 58.77           C
ATOM   1482  CB  ILE A 191      17.727 -17.949  16.019  1.00 58.77           C
ATOM   1483  CG1 ILE A 191      16.465 -18.679  16.508  1.00 58.77           C
ATOM   1484  CG2 ILE A 191      17.508 -16.448  15.761  1.00 58.77           C
ATOM   1485  CD1 ILE A 191      16.020 -18.280  17.914  1.00 58.77           C
ATOM   1486  C   ILE A 191      19.385 -17.751  14.270  1.00 58.77           C
ATOM   1487  O   ILE A 191      19.241 -16.951  13.347  1.00 58.77           O
ATOM   1488  N   ILE A 192      20.563 -17.904  14.902  1.00139.63           N
ATOM   1489  CA  ILE A 192      21.688 -17.104  14.509  1.00139.63           C
ATOM   1490  CB  ILE A 192      22.814 -17.108  15.516  1.00139.63           C
ATOM   1491  CG1 ILE A 192      23.487 -18.484  15.676  1.00139.63           C
ATOM   1492  CG2 ILE A 192      22.236 -16.556  16.830  1.00139.63           C
ATOM   1493  CD1 ILE A 192      24.540 -18.795  14.611  1.00139.63           C
ATOM   1494  C   ILE A 192      22.199 -17.526  13.165  1.00139.63           C
ATOM   1495  O   ILE A 192      22.522 -16.686  12.327  1.00139.63           O
ATOM   1496  N   SER A 193      22.283 -18.851  12.930  1.00 98.03           N
ATOM   1497  CA  SER A 193      22.857 -19.392  11.731  1.00 98.03           C
ATOM   1498  CB  SER A 193      22.914 -20.928  11.749  1.00 98.03           C
ATOM   1499  OG  SER A 193      23.483 -21.407  10.541  1.00 98.03           O
ATOM   1500  C   SER A 193      22.060 -19.002  10.532  1.00 98.03           C
ATOM   1501  O   SER A 193      22.610 -18.488   9.560  1.00 98.03           O
ATOM   1502  N   LYS A 194      20.736 -19.230  10.561  1.00182.47           N
ATOM   1503  CA  LYS A 194      19.997 -18.912   9.378  1.00182.47           C
ATOM   1504  CB  LYS A 194      18.852 -19.893   9.098  1.00182.47           C
ATOM   1505  CG  LYS A 194      19.382 -21.279   8.747  1.00182.47           C
ATOM   1506  CD  LYS A 194      18.305 -22.348   8.624  1.00182.47           C
ATOM   1507  CE  LYS A 194      18.854 -23.661   8.069  1.00182.47           C
ATOM   1508  NZ  LYS A 194      19.499 -23.416   6.760  1.00182.47           N
ATOM   1509  C   LYS A 194      19.420 -17.552   9.537  1.00182.47           C
ATOM   1510  O   LYS A 194      18.208 -17.379   9.640  1.00182.47           O
ATOM   1511  N   TYR A 195      20.299 -16.538   9.532  1.00 78.01           N
ATOM   1512  CA  TYR A 195      19.843 -15.188   9.640  1.00 78.01           C
ATOM   1513  CB  TYR A 195      20.318 -14.494  10.930  1.00 78.01           C
ATOM   1514  CG  TYR A 195      19.961 -13.047  10.872  1.00 78.01           C
ATOM   1515  CD1 TYR A 195      18.661 -12.628  11.044  1.00 78.01           C
ATOM   1516  CD2 TYR A 195      20.941 -12.103  10.666  1.00 78.01           C
ATOM   1517  CE1 TYR A 195      18.344 -11.290  10.997  1.00 78.01           C
ATOM   1518  CE2 TYR A 195      20.631 -10.765  10.619  1.00 78.01           C
ATOM   1519  CZ  TYR A 195      19.330 -10.356  10.783  1.00 78.01           C
ATOM   1520  OH  TYR A 195      19.009  -8.983  10.735  1.00 78.01           O
ATOM   1521  C   TYR A 195      20.403 -14.440   8.475  1.00 78.01           C
ATOM   1522  O   TYR A 195      21.595 -14.527   8.183  1.00 78.01           O
ATOM   1523  N   ASP A 196      19.528 -13.722   7.745  1.00141.46           N
ATOM   1524  CA  ASP A 196      19.965 -12.912   6.649  1.00141.46           C
ATOM   1525  CB  ASP A 196      20.018 -13.661   5.301  1.00141.46           C
ATOM   1526  CG  ASP A 196      18.681 -14.315   4.983  1.00141.46           C
ATOM   1527  OD1 ASP A 196      17.745 -14.239   5.822  1.00141.46           O
ATOM   1528  OD2 ASP A 196      18.595 -14.930   3.888  1.00141.46           O
ATOM   1529  C   ASP A 196      19.087 -11.697   6.574  1.00141.46           C
ATOM   1530  O   ASP A 196      17.880 -11.770   6.354  1.00141.46           O
ATOM   1531  N   PRO A 197      19.697 -10.562   6.770  1.00 77.30           N
ATOM   1532  CA  PRO A 197      19.009  -9.299   6.811  1.00 77.30           C
ATOM   1533  CD  PRO A 197      21.128 -10.406   6.565  1.00 77.30           C
ATOM   1534  CB  PRO A 197      20.105  -8.255   7.016  1.00 77.30           C
ATOM   1535  CG  PRO A 197      21.334  -8.897   6.348  1.00 77.30           C
ATOM   1536  C   PRO A 197      18.255  -9.058   5.539  1.00 77.30           C
ATOM   1537  O   PRO A 197      17.348  -8.227   5.532  1.00 77.30           O
ATOM   1538  N   ASN A 198      18.671  -9.712   4.442  1.00127.92           N
ATOM   1539  CA  ASN A 198      18.063  -9.582   3.151  1.00127.92           C
ATOM   1540  CB  ASN A 198      18.907 -10.268   2.065  1.00127.92           C
ATOM   1541  CG  ASN A 198      20.291  -9.641   2.110  1.00127.92           C
ATOM   1542  OD1 ASN A 198      20.439  -8.425   2.008  1.00127.92           O
ATOM   1543  ND2 ASN A 198      21.337 -10.492   2.290  1.00127.92           N
ATOM   1544  C   ASN A 198      16.717 -10.244   3.135  1.00127.92           C
ATOM   1545  O   ASN A 198      15.797  -9.749   2.489  1.00127.92           O
ATOM   1546  N   VAL A 199      16.564 -11.387   3.839  1.00 67.13           N
ATOM   1547  CA  VAL A 199      15.347 -12.148   3.727  1.00 67.13           C
ATOM   1548  CB  VAL A 199      15.581 -13.628   3.662  1.00 67.13           C
ATOM   1549  CG1 VAL A 199      14.225 -14.348   3.602  1.00 67.13           C
ATOM   1550  CG2 VAL A 199      16.480 -13.913   2.448  1.00 67.13           C
ATOM   1551  C   VAL A 199      14.417 -11.876   4.866  1.00 67.13           C
ATOM   1552  O   VAL A 199      14.787 -11.938   6.037  1.00 67.13           O
ATOM   1553  N   TYR A 200      13.171 -11.509   4.505  1.00123.12           N
ATOM   1554  CA  TYR A 200      12.103 -11.196   5.406  1.00123.12           C
ATOM   1555  CB  TYR A 200      10.973 -10.436   4.695  1.00123.12           C
ATOM   1556  CG  TYR A 200      11.648  -9.269   4.061  1.00123.12           C
ATOM   1557  CD1 TYR A 200      11.916  -8.131   4.782  1.00123.12           C
ATOM   1558  CD2 TYR A 200      12.048  -9.330   2.747  1.00123.12           C
ATOM   1559  CE1 TYR A 200      12.553  -7.064   4.194  1.00123.12           C
ATOM   1560  CE2 TYR A 200      12.683  -8.267   2.152  1.00123.12           C
ATOM   1561  CZ  TYR A 200      12.935  -7.129   2.876  1.00123.12           C
ATOM   1562  OH  TYR A 200      13.589  -6.036   2.270  1.00123.12           O
ATOM   1563  C   TYR A 200      11.523 -12.426   6.042  1.00123.12           C
ATOM   1564  O   TYR A 200      11.196 -12.417   7.227  1.00123.12           O
ATOM   1565  N   SER A 201      11.339 -13.514   5.264  1.00 60.29           N
ATOM   1566  CA  SER A 201      10.745 -14.694   5.831  1.00 60.29           C
ATOM   1567  CB  SER A 201       9.532 -15.201   5.033  1.00 60.29           C
ATOM   1568  OG  SER A 201       8.503 -14.223   5.035  1.00 60.29           O
ATOM   1569  C   SER A 201      11.772 -15.779   5.802  1.00 60.29           C
ATOM   1570  O   SER A 201      12.202 -16.211   4.734  1.00 60.29           O
ATOM   1571  N   ILE A 202      12.168 -16.279   6.990  1.00 53.16           N
ATOM   1572  CA  ILE A 202      13.196 -17.276   7.046  1.00 53.16           C
ATOM   1573  CB  ILE A 202      14.344 -16.877   7.931  1.00 53.16           C
ATOM   1574  CG1 ILE A 202      14.989 -15.582   7.407  1.00 53.16           C
ATOM   1575  CG2 ILE A 202      15.325 -18.058   8.016  1.00 53.16           C
ATOM   1576  CD1 ILE A 202      15.965 -14.941   8.393  1.00 53.16           C
ATOM   1577  C   ILE A 202      12.600 -18.526   7.606  1.00 53.16           C
ATOM   1578  O   ILE A 202      11.895 -18.496   8.613  1.00 53.16           O
ATOM   1579  N   LYS A 203      12.860 -19.671   6.944  1.00102.38           N
ATOM   1580  CA  LYS A 203      12.328 -20.912   7.423  1.00102.38           C
ATOM   1581  CB  LYS A 203      11.888 -21.864   6.301  1.00102.38           C
ATOM   1582  CG  LYS A 203      13.040 -22.295   5.397  1.00102.38           C
ATOM   1583  CD  LYS A 203      12.692 -23.478   4.496  1.00102.38           C
ATOM   1584  CE  LYS A 203      13.847 -23.911   3.593  1.00102.38           C
ATOM   1585  NZ  LYS A 203      13.454 -25.098   2.803  1.00102.38           N
ATOM   1586  C   LYS A 203      13.408 -21.596   8.200  1.00102.38           C
ATOM   1587  O   LYS A 203      14.580 -21.543   7.833  1.00102.38           O
ATOM   1588  N   TYR A 204      13.027 -22.261   9.310  1.00101.30           N
ATOM   1589  CA  TYR A 204      13.986 -22.924  10.149  1.00101.30           C
ATOM   1590  CB  TYR A 204      13.935 -22.473  11.623  1.00101.30           C
ATOM   1591  CG  TYR A 204      14.186 -21.003  11.662  1.00101.30           C
ATOM   1592  CD1 TYR A 204      15.466 -20.504  11.714  1.00101.30           C
ATOM   1593  CD2 TYR A 204      13.136 -20.116  11.633  1.00101.30           C
ATOM   1594  CE1 TYR A 204      15.692 -19.149  11.745  1.00101.30           C
ATOM   1595  CE2 TYR A 204      13.356 -18.759  11.664  1.00101.30           C
ATOM   1596  CZ  TYR A 204      14.638 -18.271  11.721  1.00101.30           C
ATOM   1597  OH  TYR A 204      14.873 -16.880  11.753  1.00101.30           O
ATOM   1598  C   TYR A 204      13.647 -24.383  10.124  1.00101.30           C
ATOM   1599  O   TYR A 204      12.477 -24.761  10.126  1.00101.30           O
ATOM   1600  N   ASN A 205      14.680 -25.242  10.049  1.00 60.49           N
ATOM   1601  CA  ASN A 205      14.495 -26.663   9.948  1.00 60.49           C
ATOM   1602  CB  ASN A 205      15.799 -27.397   9.599  1.00 60.49           C
ATOM   1603  CG  ASN A 205      16.182 -26.988   8.185  1.00 60.49           C
ATOM   1604  OD1 ASN A 205      15.324 -26.818   7.321  1.00 60.49           O
ATOM   1605  ND2 ASN A 205      17.509 -26.818   7.941  1.00 60.49           N
ATOM   1606  C   ASN A 205      13.962 -27.278  11.209  1.00 60.49           C
ATOM   1607  O   ASN A 205      13.035 -28.086  11.155  1.00 60.49           O
ATOM   1608  N   ASN A 206      14.519 -26.919  12.384  1.00115.93           N
ATOM   1609  CA  ASN A 206      14.101 -27.612  13.572  1.00115.93           C
ATOM   1610  CB  ASN A 206      15.276 -27.895  14.524  1.00115.93           C
ATOM   1611  CG  ASN A 206      16.200 -28.890  13.838  1.00115.93           C
ATOM   1612  OD1 ASN A 206      15.749 -29.896  13.292  1.00115.93           O
ATOM   1613  ND2 ASN A 206      17.529 -28.602  13.857  1.00115.93           N
ATOM   1614  C   ASN A 206      13.118 -26.783  14.329  1.00115.93           C
ATOM   1615  O   ASN A 206      13.182 -26.702  15.555  1.00115.93           O
ATOM   1616  N   GLN A 207      12.132 -26.198  13.627  1.00112.70           N
ATOM   1617  CA  GLN A 207      11.187 -25.377  14.320  1.00112.70           C
ATOM   1618  CB  GLN A 207      10.673 -24.203  13.467  1.00112.70           C
ATOM   1619  CG  GLN A 207       9.822 -23.194  14.239  1.00112.70           C
ATOM   1620  CD  GLN A 207       9.414 -22.104  13.258  1.00112.70           C
ATOM   1621  OE1 GLN A 207       8.598 -22.324  12.365  1.00112.70           O
ATOM   1622  NE2 GLN A 207      10.006 -20.893  13.417  1.00112.70           N
ATOM   1623  C   GLN A 207      10.024 -26.224  14.725  1.00112.70           C
ATOM   1624  O   GLN A 207       9.571 -27.089  13.978  1.00112.70           O
ATOM   1625  N   LEU A 208       9.529 -26.000  15.957  1.00 57.41           N
ATOM   1626  CA  LEU A 208       8.391 -26.717  16.461  1.00 57.41           C
ATOM   1627  CB  LEU A 208       8.619 -27.292  17.868  1.00 57.41           C
ATOM   1628  CG  LEU A 208       9.741 -28.341  17.953  1.00 57.41           C
ATOM   1629  CD1 LEU A 208       9.895 -28.860  19.391  1.00 57.41           C
ATOM   1630  CD2 LEU A 208       9.533 -29.471  16.930  1.00 57.41           C
ATOM   1631  C   LEU A 208       7.305 -25.704  16.599  1.00 57.41           C
ATOM   1632  O   LEU A 208       7.539 -24.607  17.104  1.00 57.41           O
ATOM   1633  N   ALA A 209       6.082 -26.025  16.137  1.00 48.80           N
ATOM   1634  CA  ALA A 209       5.055 -25.044  16.302  1.00 48.80           C
ATOM   1635  CB  ALA A 209       4.983 -24.034  15.145  1.00 48.80           C
ATOM   1636  C   ALA A 209       3.732 -25.723  16.375  1.00 48.80           C
ATOM   1637  O   ALA A 209       3.558 -26.848  15.908  1.00 48.80           O
ATOM   1638  N   THR A 210       2.756 -25.035  16.993  1.00 77.48           N
ATOM   1639  CA  THR A 210       1.439 -25.581  17.041  1.00 77.48           C
ATOM   1640  CB  THR A 210       0.541 -24.920  18.051  1.00 77.48           C
ATOM   1641  OG1 THR A 210       0.360 -23.548  17.735  1.00 77.48           O
ATOM   1642  CG2 THR A 210       1.186 -25.058  19.441  1.00 77.48           C
ATOM   1643  C   THR A 210       0.888 -25.343  15.678  1.00 77.48           C
ATOM   1644  O   THR A 210       1.445 -24.568  14.902  1.00 77.48           O
ATOM   1645  N   ARG A 211      -0.208 -26.033  15.332  1.00218.73           N
ATOM   1646  CA  ARG A 211      -0.765 -25.897  14.021  1.00218.73           C
ATOM   1647  CB  ARG A 211      -0.769 -27.229  13.251  1.00218.73           C
ATOM   1648  CG  ARG A 211      -1.453 -28.360  14.018  1.00218.73           C
ATOM   1649  CD  ARG A 211      -0.500 -29.176  14.897  1.00218.73           C
ATOM   1650  NE  ARG A 211       0.360 -30.013  14.009  1.00218.73           N
ATOM   1651  CZ  ARG A 211       1.530 -29.523  13.503  1.00218.73           C
ATOM   1652  NH1 ARG A 211       1.905 -28.234  13.752  1.00218.73           N
ATOM   1653  NH2 ARG A 211       2.337 -30.331  12.754  1.00218.73           N
ATOM   1654  C   ARG A 211      -2.164 -25.391  14.160  1.00218.73           C
ATOM   1655  O   ARG A 211      -2.700 -25.304  15.263  1.00218.73           O
ATOM   1656  N   THR A 212      -2.779 -25.009  13.024  1.00125.30           N
ATOM   1657  CA  THR A 212      -4.100 -24.454  13.035  1.00125.30           C
ATOM   1658  CB  THR A 212      -4.483 -23.819  11.729  1.00125.30           C
ATOM   1659  OG1 THR A 212      -5.796 -23.284  11.802  1.00125.30           O
ATOM   1660  CG2 THR A 212      -4.392 -24.872  10.615  1.00125.30           C
ATOM   1661  C   THR A 212      -5.093 -25.525  13.361  1.00125.30           C
ATOM   1662  O   THR A 212      -4.837 -26.714  13.179  1.00125.30           O
ATOM   1663  N   ALA A 213      -6.269 -25.103  13.870  1.00 65.56           N
ATOM   1664  CA  ALA A 213      -7.290 -26.020  14.288  1.00 65.56           C
ATOM   1665  CB  ALA A 213      -7.381 -26.199  15.812  1.00 65.56           C
ATOM   1666  C   ALA A 213      -8.609 -25.486  13.823  1.00 65.56           C
ATOM   1667  O   ALA A 213      -8.674 -24.501  13.089  1.00 65.56           O
ATOM   1668  N   GLN A 214      -9.706 -26.162  14.223  1.00 97.92           N
ATOM   1669  CA  GLN A 214     -11.021 -25.769  13.805  1.00 97.92           C
ATOM   1670  CB  GLN A 214     -12.151 -26.719  14.250  1.00 97.92           C
ATOM   1671  CG  GLN A 214     -12.139 -28.092  13.565  1.00 97.92           C
ATOM   1672  CD  GLN A 214     -11.215 -29.024  14.337  1.00 97.92           C
ATOM   1673  OE1 GLN A 214     -10.020 -28.767  14.472  1.00 97.92           O
ATOM   1674  NE2 GLN A 214     -11.786 -30.141  14.862  1.00 97.92           N
ATOM   1675  C   GLN A 214     -11.324 -24.404  14.344  1.00 97.92           C
ATOM   1676  O   GLN A 214     -10.680 -23.922  15.273  1.00 97.92           O
ATOM   1677  N   ALA A 215     -12.347 -23.764  13.744  1.00 63.39           N
ATOM   1678  CA  ALA A 215     -12.793 -22.415  13.982  1.00 63.39           C
ATOM   1679  CB  ALA A 215     -13.950 -21.984  13.064  1.00 63.39           C
ATOM   1680  C   ALA A 215     -13.248 -22.255  15.395  1.00 63.39           C
ATOM   1681  O   ALA A 215     -13.220 -21.156  15.944  1.00 63.39           O
ATOM   1682  N   ILE A 216     -13.706 -23.349  16.015  1.00146.19           N
ATOM   1683  CA  ILE A 216     -14.239 -23.326  17.344  1.00146.19           C
ATOM   1684  CB  ILE A 216     -14.545 -24.708  17.824  1.00146.19           C
ATOM   1685  CG1 ILE A 216     -15.578 -25.363  16.896  1.00146.19           C
ATOM   1686  CG2 ILE A 216     -14.995 -24.617  19.286  1.00146.19           C
ATOM   1687  CD1 ILE A 216     -15.717 -26.869  17.103  1.00146.19           C
ATOM   1688  C   ILE A 216     -13.210 -22.741  18.271  1.00146.19           C
ATOM   1689  O   ILE A 216     -13.555 -22.061  19.236  1.00146.19           O
ATOM   1690  N   PHE A 217     -11.927 -23.033  17.999  1.00160.18           N
ATOM   1691  CA  PHE A 217     -10.743 -22.651  18.726  1.00160.18           C
ATOM   1692  CB  PHE A 217      -9.500 -23.455  18.301  1.00160.18           C
ATOM   1693  CG  PHE A 217      -9.727 -24.860  18.744  1.00160.18           C
ATOM   1694  CD1 PHE A 217     -10.452 -25.738  17.974  1.00160.18           C
ATOM   1695  CD2 PHE A 217      -9.216 -25.301  19.941  1.00160.18           C
ATOM   1696  CE1 PHE A 217     -10.659 -27.032  18.389  1.00160.18           C
ATOM   1697  CE2 PHE A 217      -9.419 -26.594  20.362  1.00160.18           C
ATOM   1698  CZ  PHE A 217     -10.142 -27.464  19.586  1.00160.18           C
ATOM   1699  C   PHE A 217     -10.409 -21.186  18.597  1.00160.18           C
ATOM   1700  O   PHE A 217      -9.578 -20.677  19.347  1.00160.18           O
ATOM   1701  N   ASP A 218     -10.954 -20.468  17.601  1.00 84.92           N
ATOM   1702  CA  ASP A 218     -10.523 -19.107  17.408  1.00 84.92           C
ATOM   1703  CB  ASP A 218     -11.251 -18.391  16.260  1.00 84.92           C
ATOM   1704  CG  ASP A 218     -10.933 -19.077  14.935  1.00 84.92           C
ATOM   1705  OD1 ASP A 218     -10.125 -20.044  14.926  1.00 84.92           O
ATOM   1706  OD2 ASP A 218     -11.509 -18.632  13.906  1.00 84.92           O
ATOM   1707  C   ASP A 218     -10.743 -18.290  18.657  1.00 84.92           C
ATOM   1708  O   ASP A 218     -11.559 -18.635  19.510  1.00 84.92           O
ATOM   1709  N   ASP A 219      -9.982 -17.174  18.788  1.00173.55           N
ATOM   1710  CA  ASP A 219     -10.148 -16.243  19.870  1.00173.55           C
ATOM   1711  CB  ASP A 219     -11.631 -15.831  19.895  1.00173.55           C
ATOM   1712  CG  ASP A 219     -11.911 -14.694  20.848  1.00173.55           C
ATOM   1713  OD1 ASP A 219     -11.073 -13.761  20.944  1.00173.55           O
ATOM   1714  OD2 ASP A 219     -12.983 -14.768  21.506  1.00173.55           O
ATOM   1715  C   ASP A 219      -9.772 -16.855  21.209  1.00173.55           C
ATOM   1716  O   ASP A 219     -10.366 -16.497  22.225  1.00173.55           O
ATOM   1717  N   SER A 220      -8.829 -17.831  21.242  1.00 90.82           N
ATOM   1718  CA  SER A 220      -8.339 -18.471  22.451  1.00 90.82           C
ATOM   1719  CB  SER A 220      -7.899 -19.926  22.227  1.00 90.82           C
ATOM   1720  OG  SER A 220      -9.015 -20.723  21.864  1.00 90.82           O
ATOM   1721  C   SER A 220      -7.151 -17.777  23.089  1.00 90.82           C
ATOM   1722  O   SER A 220      -6.958 -17.858  24.301  1.00 90.82           O
ATOM   1723  N   TYR A 221      -6.318 -17.083  22.286  1.00255.78           N
ATOM   1724  CA  TYR A 221      -5.073 -16.444  22.678  1.00255.78           C
ATOM   1725  CB  TYR A 221      -5.052 -15.489  23.874  1.00255.78           C
ATOM   1726  CG  TYR A 221      -6.257 -14.663  23.956  1.00255.78           C
ATOM   1727  CD1 TYR A 221      -6.773 -13.968  22.894  1.00255.78           C
ATOM   1728  CD2 TYR A 221      -6.803 -14.577  25.200  1.00255.78           C
ATOM   1729  CE1 TYR A 221      -7.912 -13.233  23.098  1.00255.78           C
ATOM   1730  CE2 TYR A 221      -7.929 -13.849  25.405  1.00255.78           C
ATOM   1731  CZ  TYR A 221      -8.477 -13.190  24.345  1.00255.78           C
ATOM   1732  OH  TYR A 221      -9.642 -12.457  24.597  1.00255.78           O
ATOM   1733  C   TYR A 221      -4.088 -17.437  23.229  1.00255.78           C
ATOM   1734  O   TYR A 221      -3.490 -17.177  24.273  1.00255.78           O
ATOM   1735  N   LEU A 222      -3.867 -18.588  22.575  1.00 75.66           N
ATOM   1736  CA  LEU A 222      -2.856 -19.493  23.058  1.00 75.66           C
ATOM   1737  CB  LEU A 222      -2.808 -20.807  22.230  1.00 75.66           C
ATOM   1738  CG  LEU A 222      -1.701 -21.829  22.599  1.00 75.66           C
ATOM   1739  CD1 LEU A 222      -1.971 -22.577  23.910  1.00 75.66           C
ATOM   1740  CD2 LEU A 222      -1.409 -22.790  21.434  1.00 75.66           C
ATOM   1741  C   LEU A 222      -1.527 -18.792  22.916  1.00 75.66           C
ATOM   1742  O   LEU A 222      -1.244 -18.179  21.888  1.00 75.66           O
ATOM   1743  N   GLY A 223      -0.662 -18.878  23.953  1.00 35.48           N
ATOM   1744  CA  GLY A 223       0.635 -18.247  23.887  1.00 35.48           C
ATOM   1745  C   GLY A 223       0.619 -16.886  24.520  1.00 35.48           C
ATOM   1746  O   GLY A 223       1.545 -16.098  24.336  1.00 35.48           O
ATOM   1747  N   TYR A 224      -0.438 -16.589  25.293  1.00108.70           N
ATOM   1748  CA  TYR A 224      -0.634 -15.334  25.960  1.00108.70           C
ATOM   1749  CB  TYR A 224      -1.996 -15.351  26.684  1.00108.70           C
ATOM   1750  CG  TYR A 224      -2.502 -13.954  26.777  1.00108.70           C
ATOM   1751  CD1 TYR A 224      -2.919 -13.326  25.627  1.00108.70           C
ATOM   1752  CD2 TYR A 224      -2.602 -13.288  27.977  1.00108.70           C
ATOM   1753  CE1 TYR A 224      -3.399 -12.038  25.653  1.00108.70           C
ATOM   1754  CE2 TYR A 224      -3.083 -11.998  28.011  1.00108.70           C
ATOM   1755  CZ  TYR A 224      -3.476 -11.376  26.852  1.00108.70           C
ATOM   1756  OH  TYR A 224      -3.961 -10.058  26.890  1.00108.70           O
ATOM   1757  C   TYR A 224       0.481 -15.203  26.955  1.00108.70           C
ATOM   1758  O   TYR A 224       1.058 -14.128  27.124  1.00108.70           O
ATOM   1759  N   SER A 225       0.803 -16.309  27.656  1.00 49.31           N
ATOM   1760  CA  SER A 225       1.921 -16.306  28.558  1.00 49.31           C
ATOM   1761  CB  SER A 225       1.563 -16.100  30.036  1.00 49.31           C
ATOM   1762  OG  SER A 225       0.966 -17.273  30.567  1.00 49.31           O
ATOM   1763  C   SER A 225       2.562 -17.657  28.453  1.00 49.31           C
ATOM   1764  O   SER A 225       1.905 -18.631  28.090  1.00 49.31           O
ATOM   1765  N   VAL A 226       3.875 -17.751  28.760  1.00127.91           N
ATOM   1766  CA  VAL A 226       4.530 -19.025  28.659  1.00127.91           C
ATOM   1767  CB  VAL A 226       5.212 -19.221  27.339  1.00127.91           C
ATOM   1768  CG1 VAL A 226       6.268 -18.126  27.171  1.00127.91           C
ATOM   1769  CG2 VAL A 226       5.765 -20.647  27.261  1.00127.91           C
ATOM   1770  C   VAL A 226       5.534 -19.190  29.765  1.00127.91           C
ATOM   1771  O   VAL A 226       5.973 -18.216  30.376  1.00127.91           O
ATOM   1772  N   ALA A 227       5.873 -20.466  30.071  1.00 48.76           N
ATOM   1773  CA  ALA A 227       6.851 -20.844  31.058  1.00 48.76           C
ATOM   1774  CB  ALA A 227       6.289 -20.991  32.483  1.00 48.76           C
ATOM   1775  C   ALA A 227       7.370 -22.194  30.648  1.00 48.76           C
ATOM   1776  O   ALA A 227       6.782 -22.856  29.795  1.00 48.76           O
ATOM   1777  N   VAL A 228       8.509 -22.634  31.228  1.00 45.66           N
ATOM   1778  CA  VAL A 228       9.050 -23.908  30.843  1.00 45.66           C
ATOM   1779  CB  VAL A 228      10.308 -23.801  30.028  1.00 45.66           C
ATOM   1780  CG1 VAL A 228       9.964 -23.097  28.705  1.00 45.66           C
ATOM   1781  CG2 VAL A 228      11.377 -23.064  30.852  1.00 45.66           C
ATOM   1782  C   VAL A 228       9.363 -24.720  32.067  1.00 45.66           C
ATOM   1783  O   VAL A 228       9.575 -24.180  33.152  1.00 45.66           O
ATOM   1784  N   GLY A 229       9.373 -26.065  31.908  1.00 44.34           N
ATOM   1785  CA  GLY A 229       9.678 -26.963  32.991  1.00 44.34           C
ATOM   1786  C   GLY A 229       9.468 -28.368  32.497  1.00 44.34           C
ATOM   1787  O   GLY A 229       8.784 -28.580  31.499  1.00 44.34           O
ATOM   1788  N   ASP A 230      10.036 -29.367  33.212  1.00 70.27           N
ATOM   1789  CA  ASP A 230       9.973 -30.750  32.804  1.00 70.27           C
ATOM   1790  CB  ASP A 230      11.248 -31.526  33.175  1.00 70.27           C
ATOM   1791  CG  ASP A 230      11.202 -32.898  32.523  1.00 70.27           C
ATOM   1792  OD1 ASP A 230      10.181 -33.207  31.853  1.00 70.27           O
ATOM   1793  OD2 ASP A 230      12.192 -33.659  32.691  1.00 70.27           O
ATOM   1794  C   ASP A 230       8.817 -31.433  33.479  1.00 70.27           C
ATOM   1795  O   ASP A 230       8.810 -31.608  34.696  1.00 70.27           O
ATOM   1796  N   PHE A 231       7.735 -31.694  32.715  1.00246.96           N
ATOM   1797  CA  PHE A 231       6.595 -32.418  33.213  1.00246.96           C
ATOM   1798  CB  PHE A 231       5.290 -31.834  32.659  1.00246.96           C
ATOM   1799  CG  PHE A 231       5.297 -30.467  33.256  1.00246.96           C
ATOM   1800  CD1 PHE A 231       4.855 -30.272  34.542  1.00246.96           C
ATOM   1801  CD2 PHE A 231       5.785 -29.384  32.565  1.00246.96           C
ATOM   1802  CE1 PHE A 231       4.869 -29.024  35.118  1.00246.96           C
ATOM   1803  CE2 PHE A 231       5.800 -28.132  33.134  1.00246.96           C
ATOM   1804  CZ  PHE A 231       5.340 -27.945  34.413  1.00246.96           C
ATOM   1805  C   PHE A 231       6.656 -33.918  33.028  1.00246.96           C
ATOM   1806  O   PHE A 231       6.250 -34.690  33.894  1.00246.96           O
ATOM   1807  N   ASN A 232       7.132 -34.367  31.853  1.00109.20           N
ATOM   1808  CA  ASN A 232       7.140 -35.750  31.449  1.00109.20           C
ATOM   1809  CB  ASN A 232       7.098 -35.934  29.919  1.00109.20           C
ATOM   1810  CG  ASN A 232       8.227 -35.159  29.266  1.00109.20           C
ATOM   1811  OD1 ASN A 232       8.874 -34.323  29.893  1.00109.20           O
ATOM   1812  ND2 ASN A 232       8.448 -35.425  27.951  1.00109.20           N
ATOM   1813  C   ASN A 232       8.221 -36.597  32.062  1.00109.20           C
ATOM   1814  O   ASN A 232       8.098 -37.820  32.050  1.00109.20           O
ATOM   1815  N   GLY A 233       9.337 -36.014  32.545  1.00 44.65           N
ATOM   1816  CA  GLY A 233      10.356 -36.823  33.166  1.00 44.65           C
ATOM   1817  C   GLY A 233      11.416 -37.206  32.166  1.00 44.65           C
ATOM   1818  O   GLY A 233      12.312 -37.991  32.480  1.00 44.65           O
ATOM   1819  N   ASP A 234      11.316 -36.701  30.921  1.00 76.13           N
ATOM   1820  CA  ASP A 234      12.280 -36.995  29.894  1.00 76.13           C
ATOM   1821  CB  ASP A 234      11.762 -36.736  28.466  1.00 76.13           C
ATOM   1822  CG  ASP A 234      11.428 -35.264  28.289  1.00 76.13           C
ATOM   1823  OD1 ASP A 234      11.396 -34.525  29.307  1.00 76.13           O
ATOM   1824  OD2 ASP A 234      11.187 -34.861  27.119  1.00 76.13           O
ATOM   1825  C   ASP A 234      13.584 -36.267  30.090  1.00 76.13           C
ATOM   1826  O   ASP A 234      14.637 -36.790  29.734  1.00 76.13           O
ATOM   1827  N   GLY A 235      13.576 -35.045  30.662  1.00 34.16           N
ATOM   1828  CA  GLY A 235      14.814 -34.326  30.804  1.00 34.16           C
ATOM   1829  C   GLY A 235      14.834 -33.170  29.844  1.00 34.16           C
ATOM   1830  O   GLY A 235      15.780 -32.381  29.835  1.00 34.16           O
ATOM   1831  N   ILE A 236      13.791 -33.035  29.002  1.00103.54           N
ATOM   1832  CA  ILE A 236      13.717 -31.929  28.090  1.00103.54           C
ATOM   1833  CB  ILE A 236      13.338 -32.340  26.695  1.00103.54           C
ATOM   1834  CG1 ILE A 236      14.395 -33.286  26.098  1.00103.54           C
ATOM   1835  CG2 ILE A 236      13.110 -31.064  25.867  1.00103.54           C
ATOM   1836  CD1 ILE A 236      15.777 -32.653  25.954  1.00103.54           C
ATOM   1837  C   ILE A 236      12.630 -31.032  28.604  1.00103.54           C
ATOM   1838  O   ILE A 236      11.524 -31.486  28.892  1.00103.54           O
ATOM   1839  N   GLU A 237      12.917 -29.722  28.744  1.00 74.95           N
ATOM   1840  CA  GLU A 237      11.910 -28.870  29.308  1.00 74.95           C
ATOM   1841  CB  GLU A 237      12.403 -27.473  29.723  1.00 74.95           C
ATOM   1842  CG  GLU A 237      13.315 -27.539  30.951  1.00 74.95           C
ATOM   1843  CD  GLU A 237      13.400 -26.154  31.571  1.00 74.95           C
ATOM   1844  OE1 GLU A 237      13.790 -25.201  30.848  1.00 74.95           O
ATOM   1845  OE2 GLU A 237      13.067 -26.035  32.781  1.00 74.95           O
ATOM   1846  C   GLU A 237      10.755 -28.756  28.363  1.00 74.95           C
ATOM   1847  O   GLU A 237      10.926 -28.654  27.149  1.00 74.95           O
ATOM   1848  N   ASP A 238       9.530 -28.815  28.927  1.00 83.52           N
ATOM   1849  CA  ASP A 238       8.308 -28.768  28.172  1.00 83.52           C
ATOM   1850  CB  ASP A 238       7.231 -29.691  28.756  1.00 83.52           C
ATOM   1851  CG  ASP A 238       7.788 -31.098  28.606  1.00 83.52           C
ATOM   1852  OD1 ASP A 238       8.412 -31.364  27.545  1.00 83.52           O
ATOM   1853  OD2 ASP A 238       7.622 -31.914  29.551  1.00 83.52           O
ATOM   1854  C   ASP A 238       7.785 -27.364  28.150  1.00 83.52           C
ATOM   1855  O   ASP A 238       8.288 -26.491  28.855  1.00 83.52           O
ATOM   1856  N   PHE A 239       6.730 -27.111  27.344  1.00105.71           N
ATOM   1857  CA  PHE A 239       6.285 -25.753  27.213  1.00105.71           C
ATOM   1858  CB  PHE A 239       6.127 -25.307  25.748  1.00105.71           C
ATOM   1859  CG  PHE A 239       7.371 -25.676  25.008  1.00105.71           C
ATOM   1860  CD1 PHE A 239       8.523 -24.925  25.043  1.00105.71           C
ATOM   1861  CD2 PHE A 239       7.381 -26.833  24.272  1.00105.71           C
ATOM   1862  CE1 PHE A 239       9.644 -25.303  24.345  1.00105.71           C
ATOM   1863  CE2 PHE A 239       8.496 -27.223  23.572  1.00105.71           C
ATOM   1864  CZ  PHE A 239       9.632 -26.456  23.602  1.00105.71           C
ATOM   1865  C   PHE A 239       4.941 -25.595  27.866  1.00105.71           C
ATOM   1866  O   PHE A 239       3.994 -26.316  27.556  1.00105.71           O
ATOM   1867  N   VAL A 240       4.824 -24.619  28.791  1.00 51.04           N
ATOM   1868  CA  VAL A 240       3.570 -24.364  29.442  1.00 51.04           C
ATOM   1869  CB  VAL A 240       3.689 -24.179  30.928  1.00 51.04           C
ATOM   1870  CG1 VAL A 240       2.289 -23.886  31.492  1.00 51.04           C
ATOM   1871  CG2 VAL A 240       4.356 -25.424  31.536  1.00 51.04           C
ATOM   1872  C   VAL A 240       3.049 -23.073  28.886  1.00 51.04           C
ATOM   1873  O   VAL A 240       3.790 -22.094  28.796  1.00 51.04           O
ATOM   1874  N   SER A 241       1.760 -23.033  28.477  1.00 56.27           N
ATOM   1875  CA  SER A 241       1.265 -21.795  27.941  1.00 56.27           C
ATOM   1876  CB  SER A 241       1.235 -21.721  26.407  1.00 56.27           C
ATOM   1877  OG  SER A 241       0.798 -20.431  26.006  1.00 56.27           O
ATOM   1878  C   SER A 241      -0.145 -21.559  28.376  1.00 56.27           C
ATOM   1879  O   SER A 241      -0.971 -22.470  28.413  1.00 56.27           O
ATOM   1880  N   GLY A 242      -0.450 -20.292  28.714  1.00 44.23           N
ATOM   1881  CA  GLY A 242      -1.779 -19.936  29.113  1.00 44.23           C
ATOM   1882  C   GLY A 242      -2.611 -19.682  27.891  1.00 44.23           C
ATOM   1883  O   GLY A 242      -2.130 -19.134  26.897  1.00 44.23           O
ATOM   1884  N   VAL A 243      -3.897 -20.095  27.949  1.00100.28           N
ATOM   1885  CA  VAL A 243      -4.848 -19.811  26.904  1.00100.28           C
ATOM   1886  CB  VAL A 243      -5.366 -21.045  26.225  1.00100.28           C
ATOM   1887  CG1 VAL A 243      -6.372 -20.647  25.131  1.00100.28           C
ATOM   1888  CG2 VAL A 243      -4.176 -21.856  25.715  1.00100.28           C
ATOM   1889  C   VAL A 243      -6.044 -19.246  27.612  1.00100.28           C
ATOM   1890  O   VAL A 243      -7.050 -19.934  27.772  1.00100.28           O
ATOM   1891  N   PRO A 244      -6.000 -17.993  27.963  1.00190.96           N
ATOM   1892  CA  PRO A 244      -6.991 -17.389  28.823  1.00190.96           C
ATOM   1893  CD  PRO A 244      -4.777 -17.216  27.873  1.00190.96           C
ATOM   1894  CB  PRO A 244      -6.457 -15.988  29.125  1.00190.96           C
ATOM   1895  CG  PRO A 244      -4.935 -16.105  28.921  1.00190.96           C
ATOM   1896  C   PRO A 244      -8.412 -17.360  28.339  1.00190.96           C
ATOM   1897  O   PRO A 244      -9.325 -17.366  29.163  1.00190.96           O
ATOM   1898  N   ARG A 245      -8.613 -17.206  27.024  1.00217.14           N
ATOM   1899  CA  ARG A 245      -9.901 -17.110  26.400  1.00217.14           C
ATOM   1900  CB  ARG A 245      -9.870 -16.289  25.107  1.00217.14           C
ATOM   1901  CG  ARG A 245     -11.247 -15.757  24.715  1.00217.14           C
ATOM   1902  CD  ARG A 245     -11.690 -14.492  25.452  1.00217.14           C
ATOM   1903  NE  ARG A 245     -13.051 -14.182  24.936  1.00217.14           N
ATOM   1904  CZ  ARG A 245     -13.537 -12.909  24.907  1.00217.14           C
ATOM   1905  NH1 ARG A 245     -12.817 -11.869  25.422  1.00217.14           N
ATOM   1906  NH2 ARG A 245     -14.747 -12.701  24.312  1.00217.14           N
ATOM   1907  C   ARG A 245     -10.534 -18.444  26.104  1.00217.14           C
ATOM   1908  O   ARG A 245     -11.695 -18.496  25.702  1.00217.14           O
ATOM   1909  N   ALA A 246      -9.769 -19.550  26.177  1.00 61.36           N
ATOM   1910  CA  ALA A 246     -10.274 -20.834  25.762  1.00 61.36           C
ATOM   1911  CB  ALA A 246      -9.212 -21.949  25.723  1.00 61.36           C
ATOM   1912  C   ALA A 246     -11.394 -21.312  26.637  1.00 61.36           C
ATOM   1913  O   ALA A 246     -11.669 -20.762  27.702  1.00 61.36           O
ATOM   1914  N   ALA A 247     -12.089 -22.370  26.158  1.00 59.92           N
ATOM   1915  CA  ALA A 247     -13.156 -23.018  26.871  1.00 59.92           C
ATOM   1916  CB  ALA A 247     -12.672 -23.680  28.171  1.00 59.92           C
ATOM   1917  C   ALA A 247     -14.244 -22.054  27.219  1.00 59.92           C
ATOM   1918  O   ALA A 247     -14.706 -22.002  28.358  1.00 59.92           O
ATOM   1919  N   ARG A 248     -14.696 -21.284  26.216  1.00166.15           N
ATOM   1920  CA  ARG A 248     -15.757 -20.338  26.371  1.00166.15           C
ATOM   1921  CB  ARG A 248     -17.157 -20.965  26.441  1.00166.15           C
ATOM   1922  CG  ARG A 248     -18.214 -19.975  25.955  1.00166.15           C
ATOM   1923  CD  ARG A 248     -19.370 -20.636  25.203  1.00166.15           C
ATOM   1924  NE  ARG A 248     -20.060 -19.564  24.429  1.00166.15           N
ATOM   1925  CZ  ARG A 248     -20.353 -19.751  23.109  1.00166.15           C
ATOM   1926  NH1 ARG A 248     -19.990 -20.912  22.491  1.00166.15           N
ATOM   1927  NH2 ARG A 248     -21.006 -18.781  22.404  1.00166.15           N
ATOM   1928  C   ARG A 248     -15.476 -19.445  27.536  1.00166.15           C
ATOM   1929  O   ARG A 248     -16.265 -19.321  28.472  1.00166.15           O
ATOM   1930  N   THR A 249     -14.291 -18.812  27.474  1.00 86.53           N
ATOM   1931  CA  THR A 249     -13.774 -17.820  28.373  1.00 86.53           C
ATOM   1932  CB  THR A 249     -14.626 -16.583  28.456  1.00 86.53           C
ATOM   1933  OG1 THR A 249     -15.858 -16.857  29.105  1.00 86.53           O
ATOM   1934  CG2 THR A 249     -14.898 -16.102  27.022  1.00 86.53           C
ATOM   1935  C   THR A 249     -13.573 -18.347  29.764  1.00 86.53           C
ATOM   1936  O   THR A 249     -13.478 -17.563  30.707  1.00 86.53           O
ATOM   1937  N   LEU A 250     -13.534 -19.680  29.947  1.00 73.01           N
ATOM   1938  CA  LEU A 250     -13.177 -20.221  31.231  1.00 73.01           C
ATOM   1939  CB  LEU A 250     -13.490 -21.720  31.406  1.00 73.01           C
ATOM   1940  CG  LEU A 250     -14.975 -22.024  31.677  1.00 73.01           C
ATOM   1941  CD1 LEU A 250     -15.220 -23.530  31.844  1.00 73.01           C
ATOM   1942  CD2 LEU A 250     -15.480 -21.228  32.889  1.00 73.01           C
ATOM   1943  C   LEU A 250     -11.704 -20.038  31.437  1.00 73.01           C
ATOM   1944  O   LEU A 250     -11.244 -19.756  32.542  1.00 73.01           O
ATOM   1945  N   GLY A 251     -10.922 -20.224  30.356  1.00 33.63           N
ATOM   1946  CA  GLY A 251      -9.492 -20.094  30.398  1.00 33.63           C
ATOM   1947  C   GLY A 251      -8.906 -21.458  30.600  1.00 33.63           C
ATOM   1948  O   GLY A 251      -9.461 -22.285  31.324  1.00 33.63           O
ATOM   1949  N   MET A 252      -7.743 -21.723  29.965  1.00 53.78           N
ATOM   1950  CA  MET A 252      -7.121 -23.006  30.112  1.00 53.78           C
ATOM   1951  CB  MET A 252      -7.543 -24.014  29.031  1.00 53.78           C
ATOM   1952  CG  MET A 252      -9.027 -24.378  29.087  1.00 53.78           C
ATOM   1953  SD  MET A 252      -9.522 -25.635  27.875  1.00 53.78           S
ATOM   1954  CE  MET A 252      -8.490 -26.929  28.623  1.00 53.78           C
ATOM   1955  C   MET A 252      -5.635 -22.843  30.005  1.00 53.78           C
ATOM   1956  O   MET A 252      -5.134 -21.832  29.512  1.00 53.78           O
ATOM   1957  N   VAL A 253      -4.886 -23.841  30.516  1.00 56.31           N
ATOM   1958  CA  VAL A 253      -3.458 -23.845  30.378  1.00 56.31           C
ATOM   1959  CB  VAL A 253      -2.721 -23.765  31.679  1.00 56.31           C
ATOM   1960  CG1 VAL A 253      -1.223 -23.978  31.410  1.00 56.31           C
ATOM   1961  CG2 VAL A 253      -3.039 -22.405  32.321  1.00 56.31           C
ATOM   1962  C   VAL A 253      -3.101 -25.147  29.734  1.00 56.31           C
ATOM   1963  O   VAL A 253      -3.597 -26.203  30.122  1.00 56.31           O
ATOM   1964  N   TYR A 254      -2.198 -25.094  28.737  1.00100.72           N
ATOM   1965  CA  TYR A 254      -1.832 -26.251  27.970  1.00100.72           C
ATOM   1966  CB  TYR A 254      -1.962 -26.025  26.451  1.00100.72           C
ATOM   1967  CG  TYR A 254      -3.395 -25.942  26.037  1.00100.72           C
ATOM   1968  CD1 TYR A 254      -4.259 -25.041  26.614  1.00100.72           C
ATOM   1969  CD2 TYR A 254      -3.862 -26.739  25.017  1.00100.72           C
ATOM   1970  CE1 TYR A 254      -5.573 -24.968  26.208  1.00100.72           C
ATOM   1971  CE2 TYR A 254      -5.172 -26.670  24.605  1.00100.72           C
ATOM   1972  CZ  TYR A 254      -6.033 -25.786  25.205  1.00100.72           C
ATOM   1973  OH  TYR A 254      -7.377 -25.715  24.783  1.00100.72           O
ATOM   1974  C   TYR A 254      -0.381 -26.529  28.197  1.00100.72           C
ATOM   1975  O   TYR A 254       0.431 -25.618  28.348  1.00100.72           O
ATOM   1976  N   ILE A 255      -0.028 -27.826  28.254  1.00 59.91           N
ATOM   1977  CA  ILE A 255       1.346 -28.204  28.385  1.00 59.91           C
ATOM   1978  CB  ILE A 255       1.614 -29.062  29.584  1.00 59.91           C
ATOM   1979  CG1 ILE A 255       1.334 -28.258  30.864  1.00 59.91           C
ATOM   1980  CG2 ILE A 255       3.051 -29.599  29.489  1.00 59.91           C
ATOM   1981  CD1 ILE A 255       1.294 -29.108  32.131  1.00 59.91           C
ATOM   1982  C   ILE A 255       1.681 -28.996  27.162  1.00 59.91           C
ATOM   1983  O   ILE A 255       0.989 -29.956  26.829  1.00 59.91           O
ATOM   1984  N   TYR A 256       2.764 -28.608  26.462  1.00142.75           N
ATOM   1985  CA  TYR A 256       3.131 -29.276  25.245  1.00142.75           C
ATOM   1986  CB  TYR A 256       3.360 -28.341  24.044  1.00142.75           C
ATOM   1987  CG  TYR A 256       2.094 -27.678  23.632  1.00142.75           C
ATOM   1988  CD1 TYR A 256       1.701 -26.491  24.204  1.00142.75           C
ATOM   1989  CD2 TYR A 256       1.302 -28.239  22.658  1.00142.75           C
ATOM   1990  CE1 TYR A 256       0.535 -25.878  23.812  1.00142.75           C
ATOM   1991  CE2 TYR A 256       0.135 -27.630  22.263  1.00142.75           C
ATOM   1992  CZ  TYR A 256      -0.252 -26.446  22.840  1.00142.75           C
ATOM   1993  OH  TYR A 256      -1.449 -25.816  22.437  1.00142.75           O
ATOM   1994  C   TYR A 256       4.465 -29.913  25.445  1.00142.75           C
ATOM   1995  O   TYR A 256       5.319 -29.390  26.158  1.00142.75           O
ATOM   1996  N   ASP A 257       4.665 -31.081  24.801  1.00 60.41           N
ATOM   1997  CA  ASP A 257       5.914 -31.779  24.866  1.00 60.41           C
ATOM   1998  CB  ASP A 257       5.868 -33.133  24.132  1.00 60.41           C
ATOM   1999  CG  ASP A 257       7.154 -33.907  24.392  1.00 60.41           C
ATOM   2000  OD1 ASP A 257       7.839 -33.612  25.407  1.00 60.41           O
ATOM   2001  OD2 ASP A 257       7.471 -34.806  23.569  1.00 60.41           O
ATOM   2002  C   ASP A 257       6.950 -30.920  24.201  1.00 60.41           C
ATOM   2003  O   ASP A 257       6.741 -30.382  23.114  1.00 60.41           O
ATOM   2004  N   GLY A 258       8.111 -30.776  24.864  1.00 67.54           N
ATOM   2005  CA  GLY A 258       9.205 -29.961  24.417  1.00 67.54           C
ATOM   2006  C   GLY A 258       9.829 -30.509  23.171  1.00 67.54           C
ATOM   2007  O   GLY A 258      10.531 -29.777  22.478  1.00 67.54           O
ATOM   2008  N   LYS A 259       9.775 -31.842  22.974  1.00116.61           N
ATOM   2009  CA  LYS A 259      10.338 -32.480  21.811  1.00116.61           C
ATOM   2010  CB  LYS A 259      10.613 -33.975  22.042  1.00116.61           C
ATOM   2011  CG  LYS A 259      11.256 -34.654  20.833  1.00116.61           C
ATOM   2012  CD  LYS A 259      11.881 -36.013  21.147  1.00116.61           C
ATOM   2013  CE  LYS A 259      13.231 -35.910  21.857  1.00116.61           C
ATOM   2014  NZ  LYS A 259      13.768 -37.263  22.121  1.00116.61           N
ATOM   2015  C   LYS A 259       9.519 -32.371  20.544  1.00116.61           C
ATOM   2016  O   LYS A 259      10.064 -32.035  19.492  1.00116.61           O
ATOM   2017  N   ASN A 260       8.195 -32.666  20.593  1.00133.17           N
ATOM   2018  CA  ASN A 260       7.444 -32.728  19.358  1.00133.17           C
ATOM   2019  CB  ASN A 260       7.128 -34.180  18.954  1.00133.17           C
ATOM   2020  CG  ASN A 260       6.305 -34.840  20.056  1.00133.17           C
ATOM   2021  OD1 ASN A 260       5.967 -34.218  21.063  1.00133.17           O
ATOM   2022  ND2 ASN A 260       5.987 -36.149  19.870  1.00133.17           N
ATOM   2023  C   ASN A 260       6.133 -31.996  19.461  1.00133.17           C
ATOM   2024  O   ASN A 260       5.271 -32.136  18.593  1.00133.17           O
ATOM   2025  N   MET A 261       5.973 -31.171  20.508  1.00172.53           N
ATOM   2026  CA  MET A 261       4.824 -30.342  20.758  1.00172.53           C
ATOM   2027  CB  MET A 261       4.682 -29.155  19.793  1.00172.53           C
ATOM   2028  CG  MET A 261       5.824 -28.156  19.980  1.00172.53           C
ATOM   2029  SD  MET A 261       5.521 -26.488  19.332  1.00172.53           S
ATOM   2030  CE  MET A 261       4.595 -25.921  20.785  1.00172.53           C
ATOM   2031  C   MET A 261       3.521 -31.082  20.868  1.00172.53           C
ATOM   2032  O   MET A 261       2.463 -30.523  20.586  1.00172.53           O
ATOM   2033  N   SER A 262       3.529 -32.347  21.322  1.00 57.06           N
ATOM   2034  CA  SER A 262       2.260 -32.994  21.511  1.00 57.06           C
ATOM   2035  CB  SER A 262       2.357 -34.525  21.633  1.00 57.06           C
ATOM   2036  OG  SER A 262       1.065 -35.086  21.817  1.00 57.06           O
ATOM   2037  C   SER A 262       1.709 -32.464  22.802  1.00 57.06           C
ATOM   2038  O   SER A 262       2.473 -32.030  23.662  1.00 57.06           O
ATOM   2039  N   SER A 263       0.368 -32.473  22.981  1.00 69.30           N
ATOM   2040  CA  SER A 263      -0.182 -31.908  24.187  1.00 69.30           C
ATOM   2041  CB  SER A 263      -1.628 -31.408  24.025  1.00 69.30           C
ATOM   2042  OG  SER A 263      -2.086 -30.842  25.243  1.00 69.30           O
ATOM   2043  C   SER A 263      -0.171 -32.935  25.282  1.00 69.30           C
ATOM   2044  O   SER A 263      -0.716 -34.026  25.125  1.00 69.30           O
ATOM   2045  N   LEU A 264       0.562 -32.634  26.379  1.00 90.12           N
ATOM   2046  CA  LEU A 264       0.662 -33.462  27.555  1.00 90.12           C
ATOM   2047  CB  LEU A 264       1.941 -33.159  28.352  1.00 90.12           C
ATOM   2048  CG  LEU A 264       3.236 -33.345  27.540  1.00 90.12           C
ATOM   2049  CD1 LEU A 264       4.474 -33.034  28.396  1.00 90.12           C
ATOM   2050  CD2 LEU A 264       3.299 -34.729  26.877  1.00 90.12           C
ATOM   2051  C   LEU A 264      -0.482 -33.334  28.529  1.00 90.12           C
ATOM   2052  O   LEU A 264      -1.078 -34.335  28.924  1.00 90.12           O
ATOM   2053  N   HIS A 265      -0.827 -32.090  28.945  1.00 93.32           N
ATOM   2054  CA  HIS A 265      -1.805 -31.939  29.997  1.00 93.32           C
ATOM   2055  ND1 HIS A 265       0.708 -33.521  31.471  1.00 93.32           N
ATOM   2056  CG  HIS A 265      -0.551 -33.117  31.851  1.00 93.32           C
ATOM   2057  CB  HIS A 265      -1.193 -31.838  31.406  1.00 93.32           C
ATOM   2058  NE2 HIS A 265      -0.097 -35.113  32.798  1.00 93.32           N
ATOM   2059  CD2 HIS A 265      -1.029 -34.100  32.662  1.00 93.32           C
ATOM   2060  CE1 HIS A 265       0.929 -34.721  32.065  1.00 93.32           C
ATOM   2061  C   HIS A 265      -2.598 -30.688  29.790  1.00 93.32           C
ATOM   2062  O   HIS A 265      -2.199 -29.797  29.042  1.00 93.32           O
ATOM   2063  N   ASN A 266      -3.771 -30.608  30.462  1.00 52.88           N
ATOM   2064  CA  ASN A 266      -4.632 -29.465  30.343  1.00 52.88           C
ATOM   2065  CB  ASN A 266      -5.890 -29.731  29.494  1.00 52.88           C
ATOM   2066  CG  ASN A 266      -5.485 -29.871  28.033  1.00 52.88           C
ATOM   2067  OD1 ASN A 266      -4.632 -29.135  27.541  1.00 52.88           O
ATOM   2068  ND2 ASN A 266      -6.116 -30.838  27.313  1.00 52.88           N
ATOM   2069  C   ASN A 266      -5.125 -29.072  31.706  1.00 52.88           C
ATOM   2070  O   ASN A 266      -5.414 -29.925  32.544  1.00 52.88           O
ATOM   2071  N   PHE A 267      -5.219 -27.748  31.960  1.00130.46           N
ATOM   2072  CA  PHE A 267      -5.774 -27.233  33.183  1.00130.46           C
ATOM   2073  CB  PHE A 267      -4.791 -26.383  34.016  1.00130.46           C
ATOM   2074  CG  PHE A 267      -3.650 -27.223  34.489  1.00130.46           C
ATOM   2075  CD1 PHE A 267      -3.743 -27.945  35.655  1.00130.46           C
ATOM   2076  CD2 PHE A 267      -2.479 -27.292  33.772  1.00130.46           C
ATOM   2077  CE1 PHE A 267      -2.693 -28.716  36.093  1.00130.46           C
ATOM   2078  CE2 PHE A 267      -1.424 -28.062  34.207  1.00130.46           C
ATOM   2079  CZ  PHE A 267      -1.527 -28.778  35.372  1.00130.46           C
ATOM   2080  C   PHE A 267      -6.887 -26.312  32.761  1.00130.46           C
ATOM   2081  O   PHE A 267      -6.760 -25.611  31.759  1.00130.46           O
ATOM   2082  N   THR A 268      -8.014 -26.287  33.510  1.00 43.99           N
ATOM   2083  CA  THR A 268      -9.135 -25.473  33.108  1.00 43.99           C
ATOM   2084  CB  THR A 268     -10.299 -26.316  32.668  1.00 43.99           C
ATOM   2085  OG1 THR A 268      -9.907 -27.162  31.596  1.00 43.99           O
ATOM   2086  CG2 THR A 268     -11.452 -25.402  32.226  1.00 43.99           C
ATOM   2087  C   THR A 268      -9.592 -24.627  34.269  1.00 43.99           C
ATOM   2088  O   THR A 268      -9.606 -25.078  35.413  1.00 43.99           O
ATOM   2089  N   GLY A 269      -9.980 -23.360  33.990  1.00 46.46           N
ATOM   2090  CA  GLY A 269     -10.428 -22.438  35.006  1.00 46.46           C
ATOM   2091  C   GLY A 269     -11.860 -22.731  35.383  1.00 46.46           C
ATOM   2092  O   GLY A 269     -12.597 -23.371  34.635  1.00 46.46           O
ATOM   2093  N   GLU A 270     -12.264 -22.342  36.615  1.00116.62           N
ATOM   2094  CA  GLU A 270     -13.626 -22.514  37.062  1.00116.62           C
ATOM   2095  CB  GLU A 270     -13.834 -22.763  38.564  1.00116.62           C
ATOM   2096  CG  GLU A 270     -13.559 -24.215  38.947  1.00116.62           C
ATOM   2097  CD  GLU A 270     -14.513 -24.612  40.070  1.00116.62           C
ATOM   2098  OE1 GLU A 270     -14.632 -23.855  41.070  1.00116.62           O
ATOM   2099  OE2 GLU A 270     -15.150 -25.690  39.928  1.00116.62           O
ATOM   2100  C   GLU A 270     -14.586 -21.418  36.697  1.00116.62           C
ATOM   2101  O   GLU A 270     -15.776 -21.684  36.521  1.00116.62           O
ATOM   2102  N   GLN A 271     -14.126 -20.153  36.623  1.00 66.66           N
ATOM   2103  CA  GLN A 271     -15.084 -19.092  36.487  1.00 66.66           C
ATOM   2104  CB  GLN A 271     -14.973 -18.086  37.648  1.00 66.66           C
ATOM   2105  CG  GLN A 271     -16.012 -16.967  37.672  1.00 66.66           C
ATOM   2106  CD  GLN A 271     -15.707 -16.154  38.921  1.00 66.66           C
ATOM   2107  OE1 GLN A 271     -15.128 -15.072  38.842  1.00 66.66           O
ATOM   2108  NE2 GLN A 271     -16.087 -16.697  40.108  1.00 66.66           N
ATOM   2109  C   GLN A 271     -14.874 -18.366  35.202  1.00 66.66           C
ATOM   2110  O   GLN A 271     -13.745 -18.179  34.751  1.00 66.66           O
ATOM   2111  N   MET A 272     -15.985 -17.924  34.577  1.00 79.77           N
ATOM   2112  CA  MET A 272     -15.855 -17.262  33.317  1.00 79.77           C
ATOM   2113  CB  MET A 272     -17.157 -17.081  32.541  1.00 79.77           C
ATOM   2114  CG  MET A 272     -17.578 -18.384  31.887  1.00 79.77           C
ATOM   2115  SD  MET A 272     -19.041 -18.256  30.837  1.00 79.77           S
ATOM   2116  CE  MET A 272     -19.042 -20.048  30.559  1.00 79.77           C
ATOM   2117  C   MET A 272     -15.254 -15.914  33.502  1.00 79.77           C
ATOM   2118  O   MET A 272     -15.522 -15.213  34.475  1.00 79.77           O
ATOM   2119  N   ALA A 273     -14.399 -15.544  32.531  1.00 75.48           N
ATOM   2120  CA  ALA A 273     -13.751 -14.267  32.451  1.00 75.48           C
ATOM   2121  CB  ALA A 273     -14.742 -13.095  32.402  1.00 75.48           C
ATOM   2122  C   ALA A 273     -12.839 -14.024  33.621  1.00 75.48           C
ATOM   2123  O   ALA A 273     -12.513 -12.879  33.927  1.00 75.48           O
ATOM   2124  N   ALA A 274     -12.424 -15.094  34.315  1.00 75.85           N
ATOM   2125  CA  ALA A 274     -11.477 -15.055  35.397  1.00 75.85           C
ATOM   2126  CB  ALA A 274     -11.367 -16.398  36.140  1.00 75.85           C
ATOM   2127  C   ALA A 274     -10.127 -14.722  34.822  1.00 75.85           C
ATOM   2128  O   ALA A 274      -9.239 -14.206  35.502  1.00 75.85           O
ATOM   2129  N   TYR A 275      -9.945 -15.064  33.533  1.00231.11           N
ATOM   2130  CA  TYR A 275      -8.741 -14.870  32.773  1.00231.11           C
ATOM   2131  CB  TYR A 275      -8.287 -13.393  32.799  1.00231.11           C
ATOM   2132  CG  TYR A 275      -7.888 -12.903  31.434  1.00231.11           C
ATOM   2133  CD1 TYR A 275      -6.642 -13.079  30.879  1.00231.11           C
ATOM   2134  CD2 TYR A 275      -8.817 -12.206  30.697  1.00231.11           C
ATOM   2135  CE1 TYR A 275      -6.373 -12.577  29.620  1.00231.11           C
ATOM   2136  CE2 TYR A 275      -8.557 -11.705  29.443  1.00231.11           C
ATOM   2137  CZ  TYR A 275      -7.320 -11.894  28.895  1.00231.11           C
ATOM   2138  OH  TYR A 275      -7.027 -11.387  27.610  1.00231.11           O
ATOM   2139  C   TYR A 275      -7.680 -15.777  33.330  1.00231.11           C
ATOM   2140  O   TYR A 275      -6.526 -15.391  33.513  1.00231.11           O
ATOM   2141  N   PHE A 276      -8.082 -17.037  33.612  1.00102.08           N
ATOM   2142  CA  PHE A 276      -7.193 -18.071  34.072  1.00102.08           C
ATOM   2143  CB  PHE A 276      -7.940 -19.389  34.384  1.00102.08           C
ATOM   2144  CG  PHE A 276      -7.047 -20.539  34.763  1.00102.08           C
ATOM   2145  CD1 PHE A 276      -6.351 -20.577  35.951  1.00102.08           C
ATOM   2146  CD2 PHE A 276      -6.962 -21.636  33.933  1.00102.08           C
ATOM   2147  CE1 PHE A 276      -5.561 -21.658  36.280  1.00102.08           C
ATOM   2148  CE2 PHE A 276      -6.178 -22.722  34.249  1.00102.08           C
ATOM   2149  CZ  PHE A 276      -5.471 -22.733  35.426  1.00102.08           C
ATOM   2150  C   PHE A 276      -6.217 -18.330  32.980  1.00102.08           C
ATOM   2151  O   PHE A 276      -6.603 -18.651  31.857  1.00102.08           O
ATOM   2152  N   GLY A 277      -4.912 -18.253  33.305  1.00 42.52           N
ATOM   2153  CA  GLY A 277      -3.913 -18.453  32.299  1.00 42.52           C
ATOM   2154  C   GLY A 277      -3.274 -17.147  31.929  1.00 42.52           C
ATOM   2155  O   GLY A 277      -2.422 -17.111  31.045  1.00 42.52           O
ATOM   2156  N   PHE A 278      -3.631 -16.037  32.602  1.00110.41           N
ATOM   2157  CA  PHE A 278      -3.060 -14.769  32.231  1.00110.41           C
ATOM   2158  CB  PHE A 278      -3.727 -13.581  32.947  1.00110.41           C
ATOM   2159  CG  PHE A 278      -3.224 -12.278  32.414  1.00110.41           C
ATOM   2160  CD1 PHE A 278      -3.756 -11.707  31.281  1.00110.41           C
ATOM   2161  CD2 PHE A 278      -2.209 -11.612  33.060  1.00110.41           C
ATOM   2162  CE1 PHE A 278      -3.279 -10.500  30.817  1.00110.41           C
ATOM   2163  CE2 PHE A 278      -1.735 -10.407  32.603  1.00110.41           C
ATOM   2164  CZ  PHE A 278      -2.270  -9.842  31.474  1.00110.41           C
ATOM   2165  C   PHE A 278      -1.573 -14.808  32.463  1.00110.41           C
ATOM   2166  O   PHE A 278      -0.805 -14.238  31.685  1.00110.41           O
ATOM   2167  N   SER A 279      -1.134 -15.470  33.555  1.00 90.06           N
ATOM   2168  CA  SER A 279       0.267 -15.587  33.852  1.00 90.06           C
ATOM   2169  CB  SER A 279       0.683 -14.676  35.012  1.00 90.06           C
ATOM   2170  OG  SER A 279       2.092 -14.694  35.164  1.00 90.06           O
ATOM   2171  C   SER A 279       0.524 -16.997  34.308  1.00 90.06           C
ATOM   2172  O   SER A 279      -0.297 -17.587  35.009  1.00 90.06           O
ATOM   2173  N   VAL A 280       1.685 -17.573  33.913  1.00 47.80           N
ATOM   2174  CA  VAL A 280       2.034 -18.909  34.322  1.00 47.80           C
ATOM   2175  CB  VAL A 280       1.928 -19.931  33.231  1.00 47.80           C
ATOM   2176  CG1 VAL A 280       0.466 -20.043  32.772  1.00 47.80           C
ATOM   2177  CG2 VAL A 280       2.909 -19.537  32.116  1.00 47.80           C
ATOM   2178  C   VAL A 280       3.480 -18.940  34.719  1.00 47.80           C
ATOM   2179  O   VAL A 280       4.284 -18.121  34.272  1.00 47.80           O
ATOM   2180  N   ALA A 281       3.847 -19.907  35.591  1.00 41.67           N
ATOM   2181  CA  ALA A 281       5.220 -20.068  35.989  1.00 41.67           C
ATOM   2182  CB  ALA A 281       5.628 -19.181  37.178  1.00 41.67           C
ATOM   2183  C   ALA A 281       5.431 -21.502  36.386  1.00 41.67           C
ATOM   2184  O   ALA A 281       4.483 -22.206  36.734  1.00 41.67           O
ATOM   2185  N   ALA A 282       6.690 -21.992  36.309  1.00 45.86           N
ATOM   2186  CA  ALA A 282       6.938 -23.346  36.720  1.00 45.86           C
ATOM   2187  CB  ALA A 282       7.146 -24.317  35.547  1.00 45.86           C
ATOM   2188  C   ALA A 282       8.188 -23.384  37.547  1.00 45.86           C
ATOM   2189  O   ALA A 282       9.219 -22.839  37.155  1.00 45.86           O
ATOM   2190  N   THR A 283       8.115 -24.034  38.729  1.00120.31           N
ATOM   2191  CA  THR A 283       9.254 -24.168  39.594  1.00120.31           C
ATOM   2192  CB  THR A 283       9.563 -22.903  40.343  1.00120.31           C
ATOM   2193  OG1 THR A 283      10.738 -23.050  41.129  1.00120.31           O
ATOM   2194  CG2 THR A 283       8.353 -22.557  41.227  1.00120.31           C
ATOM   2195  C   THR A 283       8.927 -25.235  40.600  1.00120.31           C
ATOM   2196  O   THR A 283       7.758 -25.469  40.905  1.00120.31           O
ATOM   2197  N   ASP A 284       9.965 -25.900  41.150  1.00 64.24           N
ATOM   2198  CA  ASP A 284       9.806 -26.945  42.127  1.00 64.24           C
ATOM   2199  CB  ASP A 284      11.035 -27.865  42.186  1.00 64.24           C
ATOM   2200  CG  ASP A 284      10.806 -28.935  43.240  1.00 64.24           C
ATOM   2201  OD1 ASP A 284       9.665 -29.033  43.766  1.00 64.24           O
ATOM   2202  OD2 ASP A 284      11.786 -29.663  43.545  1.00 64.24           O
ATOM   2203  C   ASP A 284       9.657 -26.309  43.482  1.00 64.24           C
ATOM   2204  O   ASP A 284      10.623 -25.843  44.082  1.00 64.24           O
ATOM   2205  N   ILE A 285       8.402 -26.234  43.958  1.00191.02           N
ATOM   2206  CA  ILE A 285       7.999 -25.659  45.213  1.00191.02           C
ATOM   2207  CB  ILE A 285       6.556 -25.241  45.218  1.00191.02           C
ATOM   2208  CG1 ILE A 285       6.318 -24.201  46.322  1.00191.02           C
ATOM   2209  CG2 ILE A 285       5.685 -26.500  45.344  1.00191.02           C
ATOM   2210  CD1 ILE A 285       7.023 -22.873  46.040  1.00191.02           C
ATOM   2211  C   ILE A 285       8.247 -26.543  46.409  1.00191.02           C
ATOM   2212  O   ILE A 285       8.381 -26.042  47.524  1.00191.02           O
ATOM   2213  N   ASN A 286       8.197 -27.884  46.248  1.00130.99           N
ATOM   2214  CA  ASN A 286       8.250 -28.726  47.417  1.00130.99           C
ATOM   2215  CB  ASN A 286       6.977 -29.582  47.558  1.00130.99           C
ATOM   2216  CG  ASN A 286       6.780 -30.430  46.305  1.00130.99           C
ATOM   2217  OD1 ASN A 286       7.218 -30.075  45.211  1.00130.99           O
ATOM   2218  ND2 ASN A 286       6.076 -31.583  46.464  1.00130.99           N
ATOM   2219  C   ASN A 286       9.449 -29.642  47.473  1.00130.99           C
ATOM   2220  O   ASN A 286       9.445 -30.585  48.263  1.00130.99           O
ATOM   2221  N   GLY A 287      10.509 -29.399  46.674  1.00 51.15           N
ATOM   2222  CA  GLY A 287      11.738 -30.147  46.805  1.00 51.15           C
ATOM   2223  C   GLY A 287      11.646 -31.556  46.281  1.00 51.15           C
ATOM   2224  O   GLY A 287      12.478 -32.391  46.631  1.00 51.15           O
ATOM   2225  N   ASP A 288      10.610 -31.878  45.487  1.00111.91           N
ATOM   2226  CA  ASP A 288      10.415 -33.167  44.873  1.00111.91           C
ATOM   2227  CB  ASP A 288       8.931 -33.522  44.641  1.00111.91           C
ATOM   2228  CG  ASP A 288       8.248 -32.465  43.790  1.00111.91           C
ATOM   2229  OD1 ASP A 288       8.897 -31.434  43.473  1.00111.91           O
ATOM   2230  OD2 ASP A 288       7.050 -32.674  43.458  1.00111.91           O
ATOM   2231  C   ASP A 288      11.223 -33.349  43.610  1.00111.91           C
ATOM   2232  O   ASP A 288      11.333 -34.465  43.104  1.00111.91           O
ATOM   2233  N   ASP A 289      11.789 -32.261  43.047  1.00 79.12           N
ATOM   2234  CA  ASP A 289      12.516 -32.304  41.802  1.00 79.12           C
ATOM   2235  CB  ASP A 289      13.547 -33.445  41.732  1.00 79.12           C
ATOM   2236  CG  ASP A 289      14.726 -33.063  42.616  1.00 79.12           C
ATOM   2237  OD1 ASP A 289      14.910 -31.841  42.862  1.00 79.12           O
ATOM   2238  OD2 ASP A 289      15.460 -33.988  43.057  1.00 79.12           O
ATOM   2239  C   ASP A 289      11.564 -32.449  40.653  1.00 79.12           C
ATOM   2240  O   ASP A 289      11.962 -32.799  39.542  1.00 79.12           O
ATOM   2241  N   TYR A 290      10.272 -32.148  40.888  1.00 89.93           N
ATOM   2242  CA  TYR A 290       9.322 -32.120  39.813  1.00 89.93           C
ATOM   2243  CB  TYR A 290       8.096 -33.038  39.999  1.00 89.93           C
ATOM   2244  CG  TYR A 290       8.510 -34.469  39.903  1.00 89.93           C
ATOM   2245  CD1 TYR A 290       8.517 -35.113  38.689  1.00 89.93           C
ATOM   2246  CD2 TYR A 290       8.886 -35.172  41.023  1.00 89.93           C
ATOM   2247  CE1 TYR A 290       8.893 -36.432  38.592  1.00 89.93           C
ATOM   2248  CE2 TYR A 290       9.265 -36.491  40.936  1.00 89.93           C
ATOM   2249  CZ  TYR A 290       9.268 -37.124  39.717  1.00 89.93           C
ATOM   2250  OH  TYR A 290       9.655 -38.477  39.619  1.00 89.93           O
ATOM   2251  C   TYR A 290       8.803 -30.713  39.774  1.00 89.93           C
ATOM   2252  O   TYR A 290       8.362 -30.176  40.790  1.00 89.93           O
ATOM   2253  N   ALA A 291       8.848 -30.074  38.588  1.00 37.05           N
ATOM   2254  CA  ALA A 291       8.411 -28.714  38.460  1.00 37.05           C
ATOM   2255  CB  ALA A 291       8.651 -28.126  37.058  1.00 37.05           C
ATOM   2256  C   ALA A 291       6.942 -28.659  38.734  1.00 37.05           C
ATOM   2257  O   ALA A 291       6.193 -29.563  38.368  1.00 37.05           O
ATOM   2258  N   ASP A 292       6.498 -27.577  39.406  1.00 64.88           N
ATOM   2259  CA  ASP A 292       5.115 -27.414  39.757  1.00 64.88           C
ATOM   2260  CB  ASP A 292       4.927 -27.096  41.249  1.00 64.88           C
ATOM   2261  CG  ASP A 292       5.408 -28.313  42.033  1.00 64.88           C
ATOM   2262  OD1 ASP A 292       5.069 -29.456  41.622  1.00 64.88           O
ATOM   2263  OD2 ASP A 292       6.139 -28.118  43.040  1.00 64.88           O
ATOM   2264  C   ASP A 292       4.568 -26.273  38.947  1.00 64.88           C
ATOM   2265  O   ASP A 292       5.308 -25.377  38.546  1.00 64.88           O
ATOM   2266  N   VAL A 293       3.242 -26.282  38.684  1.00 61.95           N
ATOM   2267  CA  VAL A 293       2.647 -25.286  37.831  1.00 61.95           C
ATOM   2268  CB  VAL A 293       1.712 -25.880  36.810  1.00 61.95           C
ATOM   2269  CG1 VAL A 293       0.954 -24.749  36.091  1.00 61.95           C
ATOM   2270  CG2 VAL A 293       2.529 -26.784  35.869  1.00 61.95           C
ATOM   2271  C   VAL A 293       1.855 -24.302  38.637  1.00 61.95           C
ATOM   2272  O   VAL A 293       1.048 -24.671  39.488  1.00 61.95           O
ATOM   2273  N   PHE A 294       2.087 -22.997  38.374  1.00 59.86           N
ATOM   2274  CA  PHE A 294       1.361 -21.946  39.033  1.00 59.86           C
ATOM   2275  CB  PHE A 294       2.270 -20.920  39.735  1.00 59.86           C
ATOM   2276  CG  PHE A 294       3.026 -21.626  40.808  1.00 59.86           C
ATOM   2277  CD1 PHE A 294       4.165 -22.334  40.501  1.00 59.86           C
ATOM   2278  CD2 PHE A 294       2.606 -21.580  42.118  1.00 59.86           C
ATOM   2279  CE1 PHE A 294       4.872 -22.989  41.481  1.00 59.86           C
ATOM   2280  CE2 PHE A 294       3.310 -22.233  43.104  1.00 59.86           C
ATOM   2281  CZ  PHE A 294       4.445 -22.940  42.786  1.00 59.86           C
ATOM   2282  C   PHE A 294       0.626 -21.197  37.963  1.00 59.86           C
ATOM   2283  O   PHE A 294       1.236 -20.730  37.001  1.00 59.86           O
ATOM   2284  N   ILE A 295      -0.711 -21.056  38.098  1.00 64.23           N
ATOM   2285  CA  ILE A 295      -1.441 -20.355  37.080  1.00 64.23           C
ATOM   2286  CB  ILE A 295      -2.367 -21.245  36.310  1.00 64.23           C
ATOM   2287  CG1 ILE A 295      -1.562 -22.402  35.688  1.00 64.23           C
ATOM   2288  CG2 ILE A 295      -3.098 -20.381  35.268  1.00 64.23           C
ATOM   2289  CD1 ILE A 295      -2.425 -23.515  35.095  1.00 64.23           C
ATOM   2290  C   ILE A 295      -2.226 -19.249  37.718  1.00 64.23           C
ATOM   2291  O   ILE A 295      -2.899 -19.442  38.729  1.00 64.23           O
ATOM   2292  N   GLY A 296      -2.162 -18.043  37.119  1.00 43.35           N
ATOM   2293  CA  GLY A 296      -2.825 -16.908  37.693  1.00 43.35           C
ATOM   2294  C   GLY A 296      -4.117 -16.650  36.976  1.00 43.35           C
ATOM   2295  O   GLY A 296      -4.239 -16.880  35.773  1.00 43.35           O
ATOM   2296  N   ALA A 297      -5.139 -16.211  37.746  1.00 82.35           N
ATOM   2297  CA  ALA A 297      -6.394 -15.767  37.197  1.00 82.35           C
ATOM   2298  CB  ALA A 297      -7.535 -16.781  37.398  1.00 82.35           C
ATOM   2299  C   ALA A 297      -6.747 -14.531  37.974  1.00 82.35           C
ATOM   2300  O   ALA A 297      -7.521 -14.579  38.931  1.00 82.35           O
ATOM   2301  N   PRO A 298      -6.252 -13.409  37.526  1.00114.16           N
ATOM   2302  CA  PRO A 298      -6.381 -12.158  38.239  1.00114.16           C
ATOM   2303  CD  PRO A 298      -5.167 -13.386  36.562  1.00114.16           C
ATOM   2304  CB  PRO A 298      -5.413 -11.190  37.543  1.00114.16           C
ATOM   2305  CG  PRO A 298      -5.003 -11.897  36.235  1.00114.16           C
ATOM   2306  C   PRO A 298      -7.777 -11.620  38.386  1.00114.16           C
ATOM   2307  O   PRO A 298      -8.018 -10.810  39.279  1.00114.16           O
ATOM   2308  N   LEU A 299      -8.675 -11.983  37.465  1.00134.42           N
ATOM   2309  CA  LEU A 299     -10.049 -11.568  37.396  1.00134.42           C
ATOM   2310  CB  LEU A 299     -10.586 -11.657  35.962  1.00134.42           C
ATOM   2311  CG  LEU A 299      -9.743 -10.792  35.005  1.00134.42           C
ATOM   2312  CD1 LEU A 299     -10.414 -10.627  33.636  1.00134.42           C
ATOM   2313  CD2 LEU A 299      -9.366  -9.454  35.652  1.00134.42           C
ATOM   2314  C   LEU A 299     -10.963 -12.336  38.315  1.00134.42           C
ATOM   2315  O   LEU A 299     -12.132 -11.980  38.459  1.00134.42           O
ATOM   2316  N   PHE A 300     -10.501 -13.474  38.865  1.00 91.02           N
ATOM   2317  CA  PHE A 300     -11.331 -14.356  39.645  1.00 91.02           C
ATOM   2318  CB  PHE A 300     -10.507 -15.460  40.340  1.00 91.02           C
ATOM   2319  CG  PHE A 300     -11.402 -16.389  41.089  1.00 91.02           C
ATOM   2320  CD1 PHE A 300     -12.003 -17.450  40.450  1.00 91.02           C
ATOM   2321  CD2 PHE A 300     -11.627 -16.210  42.435  1.00 91.02           C
ATOM   2322  CE1 PHE A 300     -12.823 -18.313  41.139  1.00 91.02           C
ATOM   2323  CE2 PHE A 300     -12.446 -17.070  43.129  1.00 91.02           C
ATOM   2324  CZ  PHE A 300     -13.046 -18.123  42.481  1.00 91.02           C
ATOM   2325  C   PHE A 300     -12.111 -13.611  40.691  1.00 91.02           C
ATOM   2326  O   PHE A 300     -11.584 -12.771  41.423  1.00 91.02           O
ATOM   2327  N   MET A 301     -13.425 -13.927  40.772  1.00107.45           N
ATOM   2328  CA  MET A 301     -14.287 -13.310  41.741  1.00107.45           C
ATOM   2329  CB  MET A 301     -15.611 -12.767  41.178  1.00107.45           C
ATOM   2330  CG  MET A 301     -15.443 -11.618  40.185  1.00107.45           C
ATOM   2331  SD  MET A 301     -16.957 -10.650  39.913  1.00107.45           S
ATOM   2332  CE  MET A 301     -17.999 -12.072  39.483  1.00107.45           C
ATOM   2333  C   MET A 301     -14.663 -14.342  42.757  1.00107.45           C
ATOM   2334  O   MET A 301     -15.114 -15.438  42.427  1.00107.45           O
ATOM   2335  N   ASP A 302     -14.476 -13.991  44.040  1.00169.12           N
ATOM   2336  CA  ASP A 302     -14.770 -14.845  45.152  1.00169.12           C
ATOM   2337  CB  ASP A 302     -13.641 -14.772  46.196  1.00169.12           C
ATOM   2338  CG  ASP A 302     -13.837 -15.825  47.267  1.00169.12           C
ATOM   2339  OD1 ASP A 302     -14.477 -16.869  46.976  1.00169.12           O
ATOM   2340  OD2 ASP A 302     -13.326 -15.600  48.395  1.00169.12           O
ATOM   2341  C   ASP A 302     -16.022 -14.311  45.781  1.00169.12           C
ATOM   2342  O   ASP A 302     -16.395 -13.164  45.543  1.00169.12           O
ATOM   2343  N   ARG A 303     -16.723 -15.132  46.590  1.00168.19           N
ATOM   2344  CA  ARG A 303     -17.915 -14.648  47.230  1.00168.19           C
ATOM   2345  CB  ARG A 303     -19.054 -15.679  47.284  1.00168.19           C
ATOM   2346  CG  ARG A 303     -20.397 -15.087  47.712  1.00168.19           C
ATOM   2347  CD  ARG A 303     -21.519 -16.124  47.760  1.00168.19           C
ATOM   2348  NE  ARG A 303     -21.624 -16.718  46.399  1.00168.19           N
ATOM   2349  CZ  ARG A 303     -22.495 -16.198  45.486  1.00168.19           C
ATOM   2350  NH1 ARG A 303     -23.311 -15.160  45.829  1.00168.19           N
ATOM   2351  NH2 ARG A 303     -22.550 -16.723  44.227  1.00168.19           N
ATOM   2352  C   ARG A 303     -17.550 -14.285  48.638  1.00168.19           C
ATOM   2353  O   ARG A 303     -16.819 -15.015  49.305  1.00168.19           O
ATOM   2354  N   GLY A 304     -18.046 -13.123  49.118  1.00 36.84           N
ATOM   2355  CA  GLY A 304     -17.716 -12.649  50.435  1.00 36.84           C
ATOM   2356  C   GLY A 304     -18.633 -13.275  51.438  1.00 36.84           C
ATOM   2357  O   GLY A 304     -19.603 -13.948  51.091  1.00 36.84           O
ATOM   2358  N   SER A 305     -18.324 -13.062  52.732  1.00 74.53           N
ATOM   2359  CA  SER A 305     -19.122 -13.583  53.804  1.00 74.53           C
ATOM   2360  CB  SER A 305     -18.497 -13.339  55.186  1.00 74.53           C
ATOM   2361  OG  SER A 305     -19.333 -13.879  56.198  1.00 74.53           O
ATOM   2362  C   SER A 305     -20.415 -12.845  53.757  1.00 74.53           C
ATOM   2363  O   SER A 305     -21.469 -13.350  54.142  1.00 74.53           O
ATOM   2364  N   ASP A 306     -20.327 -11.606  53.254  1.00126.69           N
ATOM   2365  CA  ASP A 306     -21.420 -10.707  53.078  1.00126.69           C
ATOM   2366  CB  ASP A 306     -20.908  -9.363  52.539  1.00126.69           C
ATOM   2367  CG  ASP A 306     -22.077  -8.590  51.984  1.00126.69           C
ATOM   2368  OD1 ASP A 306     -22.465  -8.895  50.826  1.00126.69           O
ATOM   2369  OD2 ASP A 306     -22.601  -7.694  52.698  1.00126.69           O
ATOM   2370  C   ASP A 306     -22.374 -11.317  52.096  1.00126.69           C
ATOM   2371  O   ASP A 306     -23.584 -11.117  52.188  1.00126.69           O
ATOM   2372  N   GLY A 307     -21.858 -12.089  51.122  1.00 35.15           N
ATOM   2373  CA  GLY A 307     -22.717 -12.689  50.140  1.00 35.15           C
ATOM   2374  C   GLY A 307     -22.532 -11.967  48.839  1.00 35.15           C
ATOM   2375  O   GLY A 307     -23.044 -12.394  47.804  1.00 35.15           O
ATOM   2376  N   LYS A 308     -21.799 -10.837  48.857  1.00160.85           N
ATOM   2377  CA  LYS A 308     -21.549 -10.128  47.634  1.00160.85           C
ATOM   2378  CB  LYS A 308     -21.324  -8.613  47.798  1.00160.85           C
ATOM   2379  CG  LYS A 308     -22.595  -7.764  47.803  1.00160.85           C
ATOM   2380  CD  LYS A 308     -23.358  -7.793  46.478  1.00160.85           C
ATOM   2381  CE  LYS A 308     -24.569  -6.858  46.449  1.00160.85           C
ATOM   2382  NZ  LYS A 308     -25.605  -7.338  47.390  1.00160.85           N
ATOM   2383  C   LYS A 308     -20.294 -10.660  47.018  1.00160.85           C
ATOM   2384  O   LYS A 308     -19.387 -11.111  47.716  1.00160.85           O
ATOM   2385  N   LEU A 309     -20.232 -10.627  45.669  1.00129.62           N
ATOM   2386  CA  LEU A 309     -19.076 -11.062  44.932  1.00129.62           C
ATOM   2387  CB  LEU A 309     -19.321 -11.258  43.420  1.00129.62           C
ATOM   2388  CG  LEU A 309     -20.158 -12.488  43.012  1.00129.62           C
ATOM   2389  CD1 LEU A 309     -19.387 -13.798  43.234  1.00129.62           C
ATOM   2390  CD2 LEU A 309     -21.541 -12.480  43.671  1.00129.62           C
ATOM   2391  C   LEU A 309     -18.031  -9.994  45.042  1.00129.62           C
ATOM   2392  O   LEU A 309     -18.346  -8.815  45.193  1.00129.62           O
ATOM   2393  N   GLN A 310     -16.744 -10.400  45.007  1.00 96.17           N
ATOM   2394  CA  GLN A 310     -15.658  -9.455  45.023  1.00 96.17           C
ATOM   2395  CB  GLN A 310     -15.016  -9.245  46.405  1.00 96.17           C
ATOM   2396  CG  GLN A 310     -15.935  -8.564  47.418  1.00 96.17           C
ATOM   2397  CD  GLN A 310     -15.165  -8.425  48.723  1.00 96.17           C
ATOM   2398  OE1 GLN A 310     -14.365  -9.288  49.081  1.00 96.17           O
ATOM   2399  NE2 GLN A 310     -15.407  -7.304  49.452  1.00 96.17           N
ATOM   2400  C   GLN A 310     -14.573  -9.982  44.133  1.00 96.17           C
ATOM   2401  O   GLN A 310     -14.221 -11.161  44.187  1.00 96.17           O
ATOM   2402  N   GLU A 311     -13.989  -9.106  43.291  1.00108.66           N
ATOM   2403  CA  GLU A 311     -12.947  -9.573  42.417  1.00108.66           C
ATOM   2404  CB  GLU A 311     -12.807  -8.748  41.133  1.00108.66           C
ATOM   2405  CG  GLU A 311     -11.695  -9.267  40.223  1.00108.66           C
ATOM   2406  CD  GLU A 311     -11.467  -8.230  39.138  1.00108.66           C
ATOM   2407  OE1 GLU A 311     -12.473  -7.759  38.545  1.00108.66           O
ATOM   2408  OE2 GLU A 311     -10.279  -7.888  38.895  1.00108.66           O
ATOM   2409  C   GLU A 311     -11.627  -9.459  43.125  1.00108.66           C
ATOM   2410  O   GLU A 311     -11.127  -8.356  43.332  1.00108.66           O
ATOM   2411  N   VAL A 312     -11.117 -10.594  43.650  1.00122.70           N
ATOM   2412  CA  VAL A 312      -9.831 -10.703  44.292  1.00122.70           C
ATOM   2413  CB  VAL A 312      -9.910 -11.586  45.502  1.00122.70           C
ATOM   2414  CG1 VAL A 312     -10.842 -10.899  46.518  1.00122.70           C
ATOM   2415  CG2 VAL A 312     -10.411 -12.975  45.074  1.00122.70           C
ATOM   2416  C   VAL A 312      -8.683 -11.156  43.415  1.00122.70           C
ATOM   2417  O   VAL A 312      -7.561 -10.670  43.549  1.00122.70           O
ATOM   2418  N   GLY A 313      -8.922 -12.125  42.504  1.00 44.10           N
ATOM   2419  CA  GLY A 313      -7.858 -12.731  41.738  1.00 44.10           C
ATOM   2420  C   GLY A 313      -7.523 -14.028  42.427  1.00 44.10           C
ATOM   2421  O   GLY A 313      -7.666 -14.144  43.643  1.00 44.10           O
ATOM   2422  N   GLN A 314      -7.057 -15.045  41.666  1.00 60.05           N
ATOM   2423  CA  GLN A 314      -6.784 -16.332  42.250  1.00 60.05           C
ATOM   2424  CB  GLN A 314      -7.964 -17.305  42.076  1.00 60.05           C
ATOM   2425  CG  GLN A 314      -7.736 -18.694  42.672  1.00 60.05           C
ATOM   2426  CD  GLN A 314      -8.971 -19.535  42.379  1.00 60.05           C
ATOM   2427  OE1 GLN A 314      -9.103 -20.112  41.300  1.00 60.05           O
ATOM   2428  NE2 GLN A 314      -9.905 -19.607  43.365  1.00 60.05           N
ATOM   2429  C   GLN A 314      -5.607 -16.954  41.562  1.00 60.05           C
ATOM   2430  O   GLN A 314      -5.393 -16.758  40.367  1.00 60.05           O
ATOM   2431  N   VAL A 315      -4.804 -17.724  42.328  1.00 45.14           N
ATOM   2432  CA  VAL A 315      -3.681 -18.437  41.786  1.00 45.14           C
ATOM   2433  CB  VAL A 315      -2.379 -18.003  42.397  1.00 45.14           C
ATOM   2434  CG1 VAL A 315      -1.246 -18.903  41.878  1.00 45.14           C
ATOM   2435  CG2 VAL A 315      -2.181 -16.511  42.077  1.00 45.14           C
ATOM   2436  C   VAL A 315      -3.886 -19.888  42.109  1.00 45.14           C
ATOM   2437  O   VAL A 315      -4.175 -20.249  43.249  1.00 45.14           O
ATOM   2438  N   SER A 316      -3.732 -20.763  41.095  1.00 95.92           N
ATOM   2439  CA  SER A 316      -3.915 -22.178  41.269  1.00 95.92           C
ATOM   2440  CB  SER A 316      -4.614 -22.815  40.052  1.00 95.92           C
ATOM   2441  OG  SER A 316      -4.773 -24.213  40.228  1.00 95.92           O
ATOM   2442  C   SER A 316      -2.554 -22.792  41.379  1.00 95.92           C
ATOM   2443  O   SER A 316      -1.680 -22.531  40.553  1.00 95.92           O
ATOM   2444  N   VAL A 317      -2.339 -23.626  42.420  1.00 50.35           N
ATOM   2445  CA  VAL A 317      -1.054 -24.239  42.602  1.00 50.35           C
ATOM   2446  CB  VAL A 317      -0.485 -24.012  43.973  1.00 50.35           C
ATOM   2447  CG1 VAL A 317       0.879 -24.715  44.070  1.00 50.35           C
ATOM   2448  CG2 VAL A 317      -0.430 -22.498  44.236  1.00 50.35           C
ATOM   2449  C   VAL A 317      -1.222 -25.714  42.440  1.00 50.35           C
ATOM   2450  O   VAL A 317      -1.973 -26.348  43.179  1.00 50.35           O
ATOM   2451  N   SER A 318      -0.501 -26.306  41.470  1.00 61.82           N
ATOM   2452  CA  SER A 318      -0.643 -27.714  41.252  1.00 61.82           C
ATOM   2453  CB  SER A 318      -1.223 -28.047  39.870  1.00 61.82           C
ATOM   2454  OG  SER A 318      -0.420 -27.459  38.860  1.00 61.82           O
ATOM   2455  C   SER A 318       0.706 -28.352  41.367  1.00 61.82           C
ATOM   2456  O   SER A 318       1.660 -27.952  40.702  1.00 61.82           O
ATOM   2457  N   LEU A 319       0.799 -29.395  42.215  1.00 66.22           N
ATOM   2458  CA  LEU A 319       2.035 -30.075  42.471  1.00 66.22           C
ATOM   2459  CB  LEU A 319       2.112 -30.643  43.901  1.00 66.22           C
ATOM   2460  CG  LEU A 319       2.108 -29.578  45.015  1.00 66.22           C
ATOM   2461  CD1 LEU A 319       2.163 -30.227  46.403  1.00 66.22           C
ATOM   2462  CD2 LEU A 319       3.244 -28.563  44.829  1.00 66.22           C
ATOM   2463  C   LEU A 319       2.121 -31.244  41.543  1.00 66.22           C
ATOM   2464  O   LEU A 319       1.169 -32.013  41.420  1.00 66.22           O
ATOM   2465  N   GLN A 320       3.275 -31.398  40.860  1.00 81.25           N
ATOM   2466  CA  GLN A 320       3.462 -32.491  39.945  1.00 81.25           C
ATOM   2467  CB  GLN A 320       4.581 -32.266  38.910  1.00 81.25           C
ATOM   2468  CG  GLN A 320       4.793 -33.461  37.976  1.00 81.25           C
ATOM   2469  CD  GLN A 320       5.923 -33.124  37.014  1.00 81.25           C
ATOM   2470  OE1 GLN A 320       6.446 -33.996  36.324  1.00 81.25           O
ATOM   2471  NE2 GLN A 320       6.321 -31.825  36.973  1.00 81.25           N
ATOM   2472  C   GLN A 320       3.843 -33.709  40.718  1.00 81.25           C
ATOM   2473  O   GLN A 320       4.578 -33.635  41.701  1.00 81.25           O
ATOM   2474  N   ARG A 321       3.338 -34.876  40.273  1.00109.08           N
ATOM   2475  CA  ARG A 321       3.646 -36.116  40.917  1.00109.08           C
ATOM   2476  CB  ARG A 321       2.416 -36.766  41.573  1.00109.08           C
ATOM   2477  CG  ARG A 321       1.833 -35.911  42.704  1.00109.08           C
ATOM   2478  CD  ARG A 321       2.729 -35.885  43.942  1.00109.08           C
ATOM   2479  NE  ARG A 321       2.135 -34.948  44.936  1.00109.08           N
ATOM   2480  CZ  ARG A 321       2.805 -34.723  46.103  1.00109.08           C
ATOM   2481  NH1 ARG A 321       3.976 -35.381  46.344  1.00109.08           N
ATOM   2482  NH2 ARG A 321       2.322 -33.841  47.026  1.00109.08           N
ATOM   2483  C   ARG A 321       4.193 -37.045  39.873  1.00109.08           C
ATOM   2484  O   ARG A 321       3.958 -36.872  38.678  1.00109.08           O
ATOM   2485  N   ALA A 322       4.950 -38.067  40.317  1.00 34.36           N
ATOM   2486  CA  ALA A 322       5.603 -39.003  39.441  1.00 34.36           C
ATOM   2487  CB  ALA A 322       6.430 -40.053  40.203  1.00 34.36           C
ATOM   2488  C   ALA A 322       4.570 -39.732  38.639  1.00 34.36           C
ATOM   2489  O   ALA A 322       4.788 -40.053  37.472  1.00 34.36           O
ATOM   2490  N   VAL A 323       3.409 -40.002  39.258  1.00 42.81           N
ATOM   2491  CA  VAL A 323       2.347 -40.743  38.641  1.00 42.81           C
ATOM   2492  CB  VAL A 323       1.161 -40.900  39.545  1.00 42.81           C
ATOM   2493  CG1 VAL A 323       0.046 -41.623  38.771  1.00 42.81           C
ATOM   2494  CG2 VAL A 323       1.614 -41.632  40.819  1.00 42.81           C
ATOM   2495  C   VAL A 323       1.904 -40.020  37.408  1.00 42.81           C
ATOM   2496  O   VAL A 323       1.429 -40.640  36.458  1.00 42.81           O
ATOM   2497  N   GLY A 324       2.038 -38.682  37.384  1.00 30.19           N
ATOM   2498  CA  GLY A 324       1.614 -37.947  36.227  1.00 30.19           C
ATOM   2499  C   GLY A 324       0.430 -37.123  36.616  1.00 30.19           C
ATOM   2500  O   GLY A 324      -0.006 -36.255  35.862  1.00 30.19           O
ATOM   2501  N   ASP A 325      -0.117 -37.379  37.819  1.00 40.63           N
ATOM   2502  CA  ASP A 325      -1.256 -36.647  38.294  1.00 40.63           C
ATOM   2503  CB  ASP A 325      -2.005 -37.383  39.416  1.00 40.63           C
ATOM   2504  CG  ASP A 325      -2.583 -38.662  38.830  1.00 40.63           C
ATOM   2505  OD1 ASP A 325      -3.246 -38.582  37.761  1.00 40.63           O
ATOM   2506  OD2 ASP A 325      -2.353 -39.742  39.438  1.00 40.63           O
ATOM   2507  C   ASP A 325      -0.777 -35.344  38.859  1.00 40.63           C
ATOM   2508  O   ASP A 325       0.421 -35.133  39.033  1.00 40.63           O
ATOM   2509  N   PHE A 326      -1.722 -34.418  39.132  1.00 60.62           N
ATOM   2510  CA  PHE A 326      -1.385 -33.146  39.711  1.00 60.62           C
ATOM   2511  CB  PHE A 326      -1.652 -31.947  38.781  1.00 60.62           C
ATOM   2512  CG  PHE A 326      -0.672 -31.969  37.657  1.00 60.62           C
ATOM   2513  CD1 PHE A 326      -0.886 -32.752  36.546  1.00 60.62           C
ATOM   2514  CD2 PHE A 326       0.461 -31.191  37.713  1.00 60.62           C
ATOM   2515  CE1 PHE A 326       0.022 -32.762  35.512  1.00 60.62           C
ATOM   2516  CE2 PHE A 326       1.372 -31.197  36.683  1.00 60.62           C
ATOM   2517  CZ  PHE A 326       1.154 -31.985  35.579  1.00 60.62           C
ATOM   2518  C   PHE A 326      -2.257 -32.939  40.912  1.00 60.62           C
ATOM   2519  O   PHE A 326      -3.436 -33.292  40.909  1.00 60.62           O
ATOM   2520  N   GLN A 327      -1.684 -32.350  41.980  1.00 70.47           N
ATOM   2521  CA  GLN A 327      -2.411 -32.075  43.188  1.00 70.47           C
ATOM   2522  CB  GLN A 327      -1.591 -32.468  44.426  1.00 70.47           C
ATOM   2523  CG  GLN A 327      -2.331 -32.405  45.757  1.00 70.47           C
ATOM   2524  CD  GLN A 327      -1.331 -32.833  46.820  1.00 70.47           C
ATOM   2525  OE1 GLN A 327      -0.143 -32.978  46.540  1.00 70.47           O
ATOM   2526  NE2 GLN A 327      -1.813 -33.040  48.073  1.00 70.47           N
ATOM   2527  C   GLN A 327      -2.623 -30.590  43.203  1.00 70.47           C
ATOM   2528  O   GLN A 327      -1.671 -29.824  43.346  1.00 70.47           O
ATOM   2529  N   THR A 328      -3.890 -30.139  43.086  1.00 53.94           N
ATOM   2530  CA  THR A 328      -4.117 -28.730  42.926  1.00 53.94           C
ATOM   2531  CB  THR A 328      -4.908 -28.416  41.690  1.00 53.94           C
ATOM   2532  OG1 THR A 328      -4.223 -28.894  40.541  1.00 53.94           O
ATOM   2533  CG2 THR A 328      -5.109 -26.894  41.598  1.00 53.94           C
ATOM   2534  C   THR A 328      -4.861 -28.146  44.089  1.00 53.94           C
ATOM   2535  O   THR A 328      -5.771 -28.756  44.647  1.00 53.94           O
ATOM   2536  N   THR A 329      -4.452 -26.919  44.478  1.00119.29           N
ATOM   2537  CA  THR A 329      -5.084 -26.157  45.520  1.00119.29           C
ATOM   2538  CB  THR A 329      -4.293 -26.118  46.797  1.00119.29           C
ATOM   2539  OG1 THR A 329      -5.035 -25.468  47.817  1.00119.29           O
ATOM   2540  CG2 THR A 329      -2.961 -25.394  46.549  1.00119.29           C
ATOM   2541  C   THR A 329      -5.232 -24.756  44.995  1.00119.29           C
ATOM   2542  O   THR A 329      -4.696 -24.431  43.937  1.00119.29           O
ATOM   2543  N   LYS A 330      -5.988 -23.884  45.698  1.00 61.77           N
ATOM   2544  CA  LYS A 330      -6.164 -22.561  45.157  1.00 61.77           C
ATOM   2545  CB  LYS A 330      -7.574 -22.315  44.604  1.00 61.77           C
ATOM   2546  CG  LYS A 330      -7.870 -23.206  43.398  1.00 61.77           C
ATOM   2547  CD  LYS A 330      -9.339 -23.236  42.990  1.00 61.77           C
ATOM   2548  CE  LYS A 330      -9.604 -24.136  41.783  1.00 61.77           C
ATOM   2549  NZ  LYS A 330     -11.027 -24.051  41.398  1.00 61.77           N
ATOM   2550  C   LYS A 330      -5.874 -21.519  46.195  1.00 61.77           C
ATOM   2551  O   LYS A 330      -6.216 -21.671  47.368  1.00 61.77           O
ATOM   2552  N   LEU A 331      -5.220 -20.418  45.765  1.00 64.48           N
ATOM   2553  CA  LEU A 331      -4.856 -19.347  46.650  1.00 64.48           C
ATOM   2554  CB  LEU A 331      -3.344 -19.070  46.627  1.00 64.48           C
ATOM   2555  CG  LEU A 331      -2.877 -17.989  47.613  1.00 64.48           C
ATOM   2556  CD1 LEU A 331      -3.109 -18.425  49.067  1.00 64.48           C
ATOM   2557  CD2 LEU A 331      -1.415 -17.602  47.348  1.00 64.48           C
ATOM   2558  C   LEU A 331      -5.564 -18.107  46.179  1.00 64.48           C
ATOM   2559  O   LEU A 331      -5.380 -17.674  45.042  1.00 64.48           O
ATOM   2560  N   ASN A 332      -6.397 -17.499  47.052  1.00 59.75           N
ATOM   2561  CA  ASN A 332      -7.159 -16.341  46.668  1.00 59.75           C
ATOM   2562  CB  ASN A 332      -8.590 -16.312  47.238  1.00 59.75           C
ATOM   2563  CG  ASN A 332      -9.410 -17.362  46.501  1.00 59.75           C
ATOM   2564  OD1 ASN A 332      -8.932 -17.990  45.558  1.00 59.75           O
ATOM   2565  ND2 ASN A 332     -10.687 -17.550  46.929  1.00 59.75           N
ATOM   2566  C   ASN A 332      -6.471 -15.085  47.103  1.00 59.75           C
ATOM   2567  O   ASN A 332      -5.657 -15.088  48.027  1.00 59.75           O
ATOM   2568  N   GLY A 333      -6.804 -13.969  46.419  1.00 47.57           N
ATOM   2569  CA  GLY A 333      -6.227 -12.681  46.676  1.00 47.57           C
ATOM   2570  C   GLY A 333      -6.844 -12.073  47.895  1.00 47.57           C
ATOM   2571  O   GLY A 333      -7.897 -12.492  48.372  1.00 47.57           O
ATOM   2572  N   PHE A 334      -6.100 -11.118  48.480  1.00103.41           N
ATOM   2573  CA  PHE A 334      -6.438 -10.385  49.667  1.00103.41           C
ATOM   2574  CB  PHE A 334      -5.163  -9.953  50.398  1.00103.41           C
ATOM   2575  CG  PHE A 334      -4.382 -11.215  50.544  1.00103.41           C
ATOM   2576  CD1 PHE A 334      -4.645 -12.108  51.557  1.00103.41           C
ATOM   2577  CD2 PHE A 334      -3.387 -11.511  49.640  1.00103.41           C
ATOM   2578  CE1 PHE A 334      -3.917 -13.270  51.669  1.00103.41           C
ATOM   2579  CE2 PHE A 334      -2.656 -12.671  49.746  1.00103.41           C
ATOM   2580  CZ  PHE A 334      -2.921 -13.554  50.765  1.00103.41           C
ATOM   2581  C   PHE A 334      -7.296  -9.165  49.446  1.00103.41           C
ATOM   2582  O   PHE A 334      -8.153  -8.856  50.273  1.00103.41           O
ATOM   2583  N   GLU A 335      -7.069  -8.409  48.346  1.00 55.11           N
ATOM   2584  CA  GLU A 335      -7.734  -7.136  48.213  1.00 55.11           C
ATOM   2585  CB  GLU A 335      -6.759  -5.947  48.130  1.00 55.11           C
ATOM   2586  CG  GLU A 335      -5.969  -5.707  49.419  1.00 55.11           C
ATOM   2587  CD  GLU A 335      -5.053  -4.513  49.194  1.00 55.11           C
ATOM   2588  OE1 GLU A 335      -5.581  -3.392  48.964  1.00 55.11           O
ATOM   2589  OE2 GLU A 335      -3.809  -4.706  49.244  1.00 55.11           O
ATOM   2590  C   GLU A 335      -8.564  -7.110  46.972  1.00 55.11           C
ATOM   2591  O   GLU A 335      -8.242  -7.752  45.975  1.00 55.11           O
ATOM   2592  N   VAL A 336      -9.666  -6.331  47.012  1.00110.59           N
ATOM   2593  CA  VAL A 336     -10.571  -6.277  45.903  1.00110.59           C
ATOM   2594  CB  VAL A 336     -11.923  -5.743  46.272  1.00110.59           C
ATOM   2595  CG1 VAL A 336     -11.808  -4.231  46.514  1.00110.59           C
ATOM   2596  CG2 VAL A 336     -12.925  -6.142  45.179  1.00110.59           C
ATOM   2597  C   VAL A 336      -9.995  -5.406  44.823  1.00110.59           C
ATOM   2598  O   VAL A 336      -9.465  -4.327  45.084  1.00110.59           O
ATOM   2599  N   PHE A 337     -10.101  -5.883  43.565  1.00153.52           N
ATOM   2600  CA  PHE A 337      -9.650  -5.219  42.372  1.00153.52           C
ATOM   2601  CB  PHE A 337     -10.242  -3.811  42.213  1.00153.52           C
ATOM   2602  CG  PHE A 337     -11.661  -3.998  41.817  1.00153.52           C
ATOM   2603  CD1 PHE A 337     -12.646  -4.219  42.751  1.00153.52           C
ATOM   2604  CD2 PHE A 337     -11.998  -3.956  40.487  1.00153.52           C
ATOM   2605  CE1 PHE A 337     -13.951  -4.392  42.356  1.00153.52           C
ATOM   2606  CE2 PHE A 337     -13.299  -4.128  40.087  1.00153.52           C
ATOM   2607  CZ  PHE A 337     -14.276  -4.346  41.023  1.00153.52           C
ATOM   2608  C   PHE A 337      -8.154  -5.104  42.340  1.00153.52           C
ATOM   2609  O   PHE A 337      -7.605  -4.398  41.496  1.00153.52           O
ATOM   2610  N   ALA A 338      -7.462  -5.820  43.244  1.00 61.28           N
ATOM   2611  CA  ALA A 338      -6.026  -5.871  43.338  1.00 61.28           C
ATOM   2612  CB  ALA A 338      -5.543  -6.584  44.612  1.00 61.28           C
ATOM   2613  C   ALA A 338      -5.448  -6.599  42.155  1.00 61.28           C
ATOM   2614  O   ALA A 338      -4.325  -6.328  41.731  1.00 61.28           O
ATOM   2615  N   ARG A 339      -6.201  -7.574  41.611  1.00190.26           N
ATOM   2616  CA  ARG A 339      -5.771  -8.389  40.505  1.00190.26           C
ATOM   2617  CB  ARG A 339      -5.452  -7.549  39.250  1.00190.26           C
ATOM   2618  CG  ARG A 339      -6.667  -6.722  38.801  1.00190.26           C
ATOM   2619  CD  ARG A 339      -7.344  -7.157  37.497  1.00190.26           C
ATOM   2620  NE  ARG A 339      -6.644  -6.472  36.376  1.00190.26           N
ATOM   2621  CZ  ARG A 339      -7.346  -5.948  35.326  1.00190.26           C
ATOM   2622  NH1 ARG A 339      -8.704  -6.071  35.259  1.00190.26           N
ATOM   2623  NH2 ARG A 339      -6.684  -5.281  34.338  1.00190.26           N
ATOM   2624  C   ARG A 339      -4.593  -9.231  40.902  1.00190.26           C
ATOM   2625  O   ARG A 339      -3.585  -9.316  40.203  1.00190.26           O
ATOM   2626  N   PHE A 340      -4.728  -9.895  42.065  1.00 80.24           N
ATOM   2627  CA  PHE A 340      -3.769 -10.818  42.604  1.00 80.24           C
ATOM   2628  CB  PHE A 340      -4.314 -11.426  43.917  1.00 80.24           C
ATOM   2629  CG  PHE A 340      -3.388 -12.409  44.549  1.00 80.24           C
ATOM   2630  CD1 PHE A 340      -2.351 -11.993  45.350  1.00 80.24           C
ATOM   2631  CD2 PHE A 340      -3.588 -13.759  44.365  1.00 80.24           C
ATOM   2632  CE1 PHE A 340      -1.512 -12.910  45.940  1.00 80.24           C
ATOM   2633  CE2 PHE A 340      -2.753 -14.680  44.953  1.00 80.24           C
ATOM   2634  CZ  PHE A 340      -1.711 -14.255  45.741  1.00 80.24           C
ATOM   2635  C   PHE A 340      -3.585 -11.922  41.604  1.00 80.24           C
ATOM   2636  O   PHE A 340      -4.555 -12.494  41.107  1.00 80.24           O
ATOM   2637  N   GLY A 341      -2.313 -12.264  41.300  1.00 35.07           N
ATOM   2638  CA  GLY A 341      -2.029 -13.329  40.375  1.00 35.07           C
ATOM   2639  C   GLY A 341      -1.707 -12.803  39.005  1.00 35.07           C
ATOM   2640  O   GLY A 341      -1.570 -13.585  38.065  1.00 35.07           O
ATOM   2641  N   SER A 342      -1.588 -11.472  38.838  1.00 95.82           N
ATOM   2642  CA  SER A 342      -1.277 -10.934  37.540  1.00 95.82           C
ATOM   2643  CB  SER A 342      -1.427  -9.407  37.447  1.00 95.82           C
ATOM   2644  OG  SER A 342      -2.787  -9.043  37.620  1.00 95.82           O
ATOM   2645  C   SER A 342       0.132 -11.277  37.160  1.00 95.82           C
ATOM   2646  O   SER A 342       0.452 -11.367  35.976  1.00 95.82           O
ATOM   2647  N   ALA A 343       1.031 -11.446  38.149  1.00 42.19           N
ATOM   2648  CA  ALA A 343       2.386 -11.779  37.807  1.00 42.19           C
ATOM   2649  CB  ALA A 343       3.340 -10.574  37.849  1.00 42.19           C
ATOM   2650  C   ALA A 343       2.890 -12.772  38.806  1.00 42.19           C
ATOM   2651  O   ALA A 343       2.645 -12.639  40.003  1.00 42.19           O
ATOM   2652  N   ILE A 344       3.615 -13.805  38.325  1.00 52.53           N
ATOM   2653  CA  ILE A 344       4.159 -14.804  39.202  1.00 52.53           C
ATOM   2654  CB  ILE A 344       3.478 -16.133  39.058  1.00 52.53           C
ATOM   2655  CG1 ILE A 344       1.993 -16.001  39.435  1.00 52.53           C
ATOM   2656  CG2 ILE A 344       4.238 -17.166  39.905  1.00 52.53           C
ATOM   2657  CD1 ILE A 344       1.147 -17.208  39.037  1.00 52.53           C
ATOM   2658  C   ILE A 344       5.607 -14.987  38.853  1.00 52.53           C
ATOM   2659  O   ILE A 344       5.947 -15.144  37.681  1.00 52.53           O
ATOM   2660  N   ALA A 345       6.511 -14.961  39.858  1.00 58.03           N
ATOM   2661  CA  ALA A 345       7.902 -15.144  39.536  1.00 58.03           C
ATOM   2662  CB  ALA A 345       8.697 -13.829  39.517  1.00 58.03           C
ATOM   2663  C   ALA A 345       8.549 -16.027  40.563  1.00 58.03           C
ATOM   2664  O   ALA A 345       8.480 -15.754  41.761  1.00 58.03           O
ATOM   2665  N   PRO A 346       9.201 -17.075  40.114  1.00163.00           N
ATOM   2666  CA  PRO A 346       9.905 -17.957  41.007  1.00163.00           C
ATOM   2667  CD  PRO A 346       8.831 -17.737  38.878  1.00163.00           C
ATOM   2668  CB  PRO A 346      10.191 -19.237  40.216  1.00163.00           C
ATOM   2669  CG  PRO A 346       9.857 -18.873  38.755  1.00163.00           C
ATOM   2670  C   PRO A 346      11.111 -17.256  41.554  1.00163.00           C
ATOM   2671  O   PRO A 346      11.850 -16.636  40.792  1.00163.00           O
ATOM   2672  N   LEU A 347      11.261 -17.286  42.889  1.00104.67           N
ATOM   2673  CA  LEU A 347      12.312 -16.688  43.664  1.00104.67           C
ATOM   2674  CB  LEU A 347      11.853 -16.383  45.096  1.00104.67           C
ATOM   2675  CG  LEU A 347      10.659 -15.415  45.124  1.00104.67           C
ATOM   2676  CD1 LEU A 347      10.273 -15.040  46.562  1.00104.67           C
ATOM   2677  CD2 LEU A 347      10.922 -14.196  44.229  1.00104.67           C
ATOM   2678  C   LEU A 347      13.542 -17.533  43.758  1.00104.67           C
ATOM   2679  O   LEU A 347      14.622 -17.038  44.082  1.00104.67           O
ATOM   2680  N   GLY A 348      13.404 -18.853  43.564  1.00 36.03           N
ATOM   2681  CA  GLY A 348      14.513 -19.699  43.878  1.00 36.03           C
ATOM   2682  C   GLY A 348      14.358 -19.911  45.350  1.00 36.03           C
ATOM   2683  O   GLY A 348      13.269 -19.712  45.886  1.00 36.03           O
ATOM   2684  N   ASP A 349      15.429 -20.318  46.054  1.00 59.86           N
ATOM   2685  CA  ASP A 349      15.287 -20.527  47.466  1.00 59.86           C
ATOM   2686  CB  ASP A 349      16.203 -21.646  47.983  1.00 59.86           C
ATOM   2687  CG  ASP A 349      15.792 -21.992  49.402  1.00 59.86           C
ATOM   2688  OD1 ASP A 349      14.796 -21.401  49.898  1.00 59.86           O
ATOM   2689  OD2 ASP A 349      16.477 -22.856  50.010  1.00 59.86           O
ATOM   2690  C   ASP A 349      15.696 -19.248  48.133  1.00 59.86           C
ATOM   2691  O   ASP A 349      16.859 -19.059  48.481  1.00 59.86           O
ATOM   2692  N   LEU A 350      14.721 -18.347  48.360  1.00 83.10           N
ATOM   2693  CA  LEU A 350      14.979 -17.027  48.858  1.00 83.10           C
ATOM   2694  CB  LEU A 350      13.685 -16.200  48.935  1.00 83.10           C
ATOM   2695  CG  LEU A 350      13.896 -14.719  49.286  1.00 83.10           C
ATOM   2696  CD1 LEU A 350      14.693 -13.997  48.187  1.00 83.10           C
ATOM   2697  CD2 LEU A 350      12.556 -14.031  49.594  1.00 83.10           C
ATOM   2698  C   LEU A 350      15.599 -17.078  50.229  1.00 83.10           C
ATOM   2699  O   LEU A 350      16.556 -16.356  50.505  1.00 83.10           O
ATOM   2700  N   ASP A 351      15.015 -17.878  51.140  1.00129.76           N
ATOM   2701  CA  ASP A 351      15.460 -18.087  52.495  1.00129.76           C
ATOM   2702  CB  ASP A 351      14.317 -18.276  53.514  1.00129.76           C
ATOM   2703  CG  ASP A 351      13.424 -19.439  53.122  1.00129.76           C
ATOM   2704  OD1 ASP A 351      13.435 -19.826  51.924  1.00129.76           O
ATOM   2705  OD2 ASP A 351      12.701 -19.943  54.022  1.00129.76           O
ATOM   2706  C   ASP A 351      16.505 -19.164  52.651  1.00129.76           C
ATOM   2707  O   ASP A 351      17.016 -19.358  53.752  1.00129.76           O
ATOM   2708  N   GLN A 352      16.789 -19.954  51.596  1.00 94.12           N
ATOM   2709  CA  GLN A 352      17.768 -21.015  51.654  1.00 94.12           C
ATOM   2710  CB  GLN A 352      19.188 -20.508  51.967  1.00 94.12           C
ATOM   2711  CG  GLN A 352      19.789 -19.644  50.852  1.00 94.12           C
ATOM   2712  CD  GLN A 352      20.133 -20.550  49.676  1.00 94.12           C
ATOM   2713  OE1 GLN A 352      20.673 -21.641  49.854  1.00 94.12           O
ATOM   2714  NE2 GLN A 352      19.806 -20.094  48.437  1.00 94.12           N
ATOM   2715  C   GLN A 352      17.391 -22.069  52.663  1.00 94.12           C
ATOM   2716  O   GLN A 352      18.253 -22.620  53.348  1.00 94.12           O
ATOM   2717  N   ASP A 353      16.075 -22.341  52.799  1.00100.57           N
ATOM   2718  CA  ASP A 353      15.513 -23.376  53.633  1.00100.57           C
ATOM   2719  CB  ASP A 353      14.068 -23.101  54.101  1.00100.57           C
ATOM   2720  CG  ASP A 353      13.118 -23.055  52.917  1.00100.57           C
ATOM   2721  OD1 ASP A 353      13.607 -23.094  51.757  1.00100.57           O
ATOM   2722  OD2 ASP A 353      11.883 -22.974  53.160  1.00100.57           O
ATOM   2723  C   ASP A 353      15.580 -24.728  52.971  1.00100.57           C
ATOM   2724  O   ASP A 353      15.403 -25.752  53.629  1.00100.57           O
ATOM   2725  N   GLY A 354      15.788 -24.784  51.641  1.00 39.41           N
ATOM   2726  CA  GLY A 354      15.809 -26.059  50.975  1.00 39.41           C
ATOM   2727  C   GLY A 354      14.595 -26.173  50.104  1.00 39.41           C
ATOM   2728  O   GLY A 354      14.468 -27.127  49.337  1.00 39.41           O
ATOM   2729  N   PHE A 355      13.657 -25.210  50.209  1.00 66.70           N
ATOM   2730  CA  PHE A 355      12.503 -25.262  49.357  1.00 66.70           C
ATOM   2731  CB  PHE A 355      11.197 -25.569  50.107  1.00 66.70           C
ATOM   2732  CG  PHE A 355      11.328 -26.968  50.603  1.00 66.70           C
ATOM   2733  CD1 PHE A 355      11.154 -28.017  49.734  1.00 66.70           C
ATOM   2734  CD2 PHE A 355      11.654 -27.243  51.911  1.00 66.70           C
ATOM   2735  CE1 PHE A 355      11.278 -29.316  50.163  1.00 66.70           C
ATOM   2736  CE2 PHE A 355      11.778 -28.542  52.348  1.00 66.70           C
ATOM   2737  CZ  PHE A 355      11.587 -29.583  51.473  1.00 66.70           C
ATOM   2738  C   PHE A 355      12.362 -23.940  48.660  1.00 66.70           C
ATOM   2739  O   PHE A 355      12.550 -22.881  49.255  1.00 66.70           O
ATOM   2740  N   ASN A 356      12.009 -23.979  47.359  1.00 43.65           N
ATOM   2741  CA  ASN A 356      11.904 -22.786  46.567  1.00 43.65           C
ATOM   2742  CB  ASN A 356      11.742 -23.049  45.060  1.00 43.65           C
ATOM   2743  CG  ASN A 356      13.075 -23.546  44.524  1.00 43.65           C
ATOM   2744  OD1 ASN A 356      14.137 -23.145  44.997  1.00 43.65           O
ATOM   2745  ND2 ASN A 356      13.021 -24.442  43.502  1.00 43.65           N
ATOM   2746  C   ASN A 356      10.722 -21.985  47.010  1.00 43.65           C
ATOM   2747  O   ASN A 356       9.741 -22.517  47.527  1.00 43.65           O
ATOM   2748  N   ASP A 357      10.820 -20.652  46.817  1.00 73.62           N
ATOM   2749  CA  ASP A 357       9.792 -19.732  47.212  1.00 73.62           C
ATOM   2750  CB  ASP A 357      10.313 -18.678  48.199  1.00 73.62           C
ATOM   2751  CG  ASP A 357      10.778 -19.435  49.436  1.00 73.62           C
ATOM   2752  OD1 ASP A 357      10.139 -20.464  49.780  1.00 73.62           O
ATOM   2753  OD2 ASP A 357      11.794 -19.007  50.042  1.00 73.62           O
ATOM   2754  C   ASP A 357       9.309 -19.022  45.980  1.00 73.62           C
ATOM   2755  O   ASP A 357       9.957 -19.063  44.935  1.00 73.62           O
ATOM   2756  N   ILE A 358       8.130 -18.366  46.061  1.00106.11           N
ATOM   2757  CA  ILE A 358       7.596 -17.723  44.891  1.00106.11           C
ATOM   2758  CB  ILE A 358       6.564 -18.573  44.206  1.00106.11           C
ATOM   2759  CG1 ILE A 358       6.269 -18.062  42.788  1.00106.11           C
ATOM   2760  CG2 ILE A 358       5.331 -18.656  45.121  1.00106.11           C
ATOM   2761  CD1 ILE A 358       5.502 -19.075  41.939  1.00106.11           C
ATOM   2762  C   ILE A 358       6.960 -16.411  45.259  1.00106.11           C
ATOM   2763  O   ILE A 358       6.483 -16.223  46.377  1.00106.11           O
ATOM   2764  N   ALA A 359       6.950 -15.453  44.306  1.00 40.28           N
ATOM   2765  CA  ALA A 359       6.340 -14.174  44.549  1.00 40.28           C
ATOM   2766  CB  ALA A 359       7.270 -12.985  44.250  1.00 40.28           C
ATOM   2767  C   ALA A 359       5.145 -14.043  43.651  1.00 40.28           C
ATOM   2768  O   ALA A 359       5.173 -14.455  42.491  1.00 40.28           O
ATOM   2769  N   ILE A 360       4.041 -13.485  44.194  1.00 54.09           N
ATOM   2770  CA  ILE A 360       2.841 -13.266  43.432  1.00 54.09           C
ATOM   2771  CB  ILE A 360       1.692 -14.113  43.899  1.00 54.09           C
ATOM   2772  CG1 ILE A 360       2.036 -15.606  43.747  1.00 54.09           C
ATOM   2773  CG2 ILE A 360       0.433 -13.690  43.125  1.00 54.09           C
ATOM   2774  CD1 ILE A 360       1.058 -16.535  44.466  1.00 54.09           C
ATOM   2775  C   ILE A 360       2.461 -11.828  43.620  1.00 54.09           C
ATOM   2776  O   ILE A 360       2.405 -11.335  44.745  1.00 54.09           O
ATOM   2777  N   ALA A 361       2.156 -11.117  42.516  1.00 58.62           N
ATOM   2778  CA  ALA A 361       1.905  -9.707  42.626  1.00 58.62           C
ATOM   2779  CB  ALA A 361       2.674  -8.872  41.587  1.00 58.62           C
ATOM   2780  C   ALA A 361       0.454  -9.387  42.440  1.00 58.62           C
ATOM   2781  O   ALA A 361      -0.291 -10.112  41.780  1.00 58.62           O
ATOM   2782  N   ALA A 362       0.014  -8.305  43.123  1.00 80.10           N
ATOM   2783  CA  ALA A 362      -1.281  -7.721  42.915  1.00 80.10           C
ATOM   2784  CB  ALA A 362      -2.195  -7.805  44.149  1.00 80.10           C
ATOM   2785  C   ALA A 362      -0.988  -6.267  42.677  1.00 80.10           C
ATOM   2786  O   ALA A 362      -1.001  -5.460  43.605  1.00 80.10           O
ATOM   2787  N   PRO A 363      -0.810  -5.900  41.438  1.00178.59           N
ATOM   2788  CA  PRO A 363      -0.342  -4.588  41.064  1.00178.59           C
ATOM   2789  CD  PRO A 363      -0.777  -6.846  40.338  1.00178.59           C
ATOM   2790  CB  PRO A 363      -0.071  -4.663  39.557  1.00178.59           C
ATOM   2791  CG  PRO A 363      -0.772  -5.955  39.089  1.00178.59           C
ATOM   2792  C   PRO A 363      -1.207  -3.431  41.472  1.00178.59           C
ATOM   2793  O   PRO A 363      -0.712  -2.308  41.539  1.00178.59           O
ATOM   2794  N   TYR A 364      -2.516  -3.664  41.602  1.00155.49           N
ATOM   2795  CA  TYR A 364      -3.534  -2.727  41.982  1.00155.49           C
ATOM   2796  CB  TYR A 364      -4.845  -2.990  41.233  1.00155.49           C
ATOM   2797  CG  TYR A 364      -4.398  -2.890  39.814  1.00155.49           C
ATOM   2798  CD1 TYR A 364      -4.071  -1.670  39.266  1.00155.49           C
ATOM   2799  CD2 TYR A 364      -4.292  -4.019  39.035  1.00155.49           C
ATOM   2800  CE1 TYR A 364      -3.645  -1.580  37.961  1.00155.49           C
ATOM   2801  CE2 TYR A 364      -3.868  -3.936  37.730  1.00155.49           C
ATOM   2802  CZ  TYR A 364      -3.542  -2.715  37.193  1.00155.49           C
ATOM   2803  OH  TYR A 364      -3.104  -2.629  35.854  1.00155.49           O
ATOM   2804  C   TYR A 364      -3.769  -2.592  43.464  1.00155.49           C
ATOM   2805  O   TYR A 364      -4.577  -1.761  43.874  1.00155.49           O
ATOM   2806  N   GLY A 365      -3.238  -3.506  44.299  1.00 42.39           N
ATOM   2807  CA  GLY A 365      -3.587  -3.487  45.700  1.00 42.39           C
ATOM   2808  C   GLY A 365      -2.839  -2.446  46.485  1.00 42.39           C
ATOM   2809  O   GLY A 365      -2.052  -1.666  45.953  1.00 42.39           O
ATOM   2810  N   GLY A 366      -3.121  -2.405  47.809  1.00 25.41           N
ATOM   2811  CA  GLY A 366      -2.453  -1.523  48.727  1.00 25.41           C
ATOM   2812  C   GLY A 366      -3.127  -0.187  48.745  1.00 25.41           C
ATOM   2813  O   GLY A 366      -4.116   0.048  48.053  1.00 25.41           O
ATOM   2814  N   GLU A 367      -2.584   0.735  49.564  1.00 63.39           N
ATOM   2815  CA  GLU A 367      -3.130   2.055  49.666  1.00 63.39           C
ATOM   2816  CB  GLU A 367      -2.426   2.926  50.722  1.00 63.39           C
ATOM   2817  CG  GLU A 367      -2.626   2.448  52.160  1.00 63.39           C
ATOM   2818  CD  GLU A 367      -1.815   3.363  53.069  1.00 63.39           C
ATOM   2819  OE1 GLU A 367      -0.580   3.139  53.182  1.00 63.39           O
ATOM   2820  OE2 GLU A 367      -2.418   4.298  53.660  1.00 63.39           O
ATOM   2821  C   GLU A 367      -2.928   2.730  48.348  1.00 63.39           C
ATOM   2822  O   GLU A 367      -1.884   2.589  47.713  1.00 63.39           O
ATOM   2823  N   ASP A 368      -3.960   3.468  47.900  1.00195.69           N
ATOM   2824  CA  ASP A 368      -3.905   4.234  46.689  1.00195.69           C
ATOM   2825  CB  ASP A 368      -2.863   5.367  46.741  1.00195.69           C
ATOM   2826  CG  ASP A 368      -3.383   6.444  47.683  1.00195.69           C
ATOM   2827  OD1 ASP A 368      -4.598   6.403  48.018  1.00195.69           O
ATOM   2828  OD2 ASP A 368      -2.573   7.325  48.077  1.00195.69           O
ATOM   2829  C   ASP A 368      -3.582   3.348  45.527  1.00195.69           C
ATOM   2830  O   ASP A 368      -3.087   3.821  44.505  1.00195.69           O
ATOM   2831  N   LYS A 369      -3.884   2.041  45.642  1.00104.83           N
ATOM   2832  CA  LYS A 369      -3.677   1.113  44.562  1.00104.83           C
ATOM   2833  CB  LYS A 369      -4.651   1.316  43.387  1.00104.83           C
ATOM   2834  CG  LYS A 369      -6.106   0.999  43.736  1.00104.83           C
ATOM   2835  CD  LYS A 369      -7.108   1.430  42.662  1.00104.83           C
ATOM   2836  CE  LYS A 369      -7.358   2.938  42.621  1.00104.83           C
ATOM   2837  NZ  LYS A 369      -8.347   3.257  41.567  1.00104.83           N
ATOM   2838  C   LYS A 369      -2.277   1.212  44.024  1.00104.83           C
ATOM   2839  O   LYS A 369      -2.079   1.204  42.810  1.00104.83           O
ATOM   2840  N   LYS A 370      -1.270   1.318  44.913  1.00 57.30           N
ATOM   2841  CA  LYS A 370       0.114   1.411  44.521  1.00 57.30           C
ATOM   2842  CB  LYS A 370       1.038   1.797  45.690  1.00 57.30           C
ATOM   2843  CG  LYS A 370       0.798   3.215  46.214  1.00 57.30           C
ATOM   2844  CD  LYS A 370       1.521   3.514  47.529  1.00 57.30           C
ATOM   2845  CE  LYS A 370       1.284   4.931  48.054  1.00 57.30           C
ATOM   2846  NZ  LYS A 370       2.087   5.156  49.277  1.00 57.30           N
ATOM   2847  C   LYS A 370       0.612   0.104  43.964  1.00 57.30           C
ATOM   2848  O   LYS A 370       1.374   0.084  42.998  1.00 57.30           O
ATOM   2849  N   GLY A 371       0.191  -1.030  44.558  1.00 37.91           N
ATOM   2850  CA  GLY A 371       0.648  -2.318  44.106  1.00 37.91           C
ATOM   2851  C   GLY A 371       1.345  -3.012  45.237  1.00 37.91           C
ATOM   2852  O   GLY A 371       2.036  -2.385  46.039  1.00 37.91           O
ATOM   2853  N   LEU A 372       1.169  -4.353  45.313  1.00141.91           N
ATOM   2854  CA  LEU A 372       1.705  -5.112  46.405  1.00141.91           C
ATOM   2855  CB  LEU A 372       0.587  -5.480  47.397  1.00141.91           C
ATOM   2856  CG  LEU A 372       1.075  -5.916  48.782  1.00141.91           C
ATOM   2857  CD1 LEU A 372       1.890  -7.218  48.743  1.00141.91           C
ATOM   2858  CD2 LEU A 372       1.801  -4.738  49.449  1.00141.91           C
ATOM   2859  C   LEU A 372       2.279  -6.394  45.859  1.00141.91           C
ATOM   2860  O   LEU A 372       1.723  -6.987  44.935  1.00141.91           O
ATOM   2861  N   VAL A 373       3.431  -6.845  46.406  1.00 55.18           N
ATOM   2862  CA  VAL A 373       3.998  -8.103  45.999  1.00 55.18           C
ATOM   2863  CB  VAL A 373       5.415  -7.995  45.509  1.00 55.18           C
ATOM   2864  CG1 VAL A 373       5.944  -9.410  45.208  1.00 55.18           C
ATOM   2865  CG2 VAL A 373       5.446  -7.050  44.296  1.00 55.18           C
ATOM   2866  C   VAL A 373       4.010  -8.982  47.215  1.00 55.18           C
ATOM   2867  O   VAL A 373       4.458  -8.570  48.284  1.00 55.18           O
ATOM   2868  N   TYR A 374       3.535 -10.238  47.076  1.00 91.37           N
ATOM   2869  CA  TYR A 374       3.457 -11.111  48.217  1.00 91.37           C
ATOM   2870  CB  TYR A 374       2.107 -11.835  48.381  1.00 91.37           C
ATOM   2871  CG  TYR A 374       1.008 -10.849  48.596  1.00 91.37           C
ATOM   2872  CD1 TYR A 374       0.706 -10.388  49.856  1.00 91.37           C
ATOM   2873  CD2 TYR A 374       0.271 -10.382  47.534  1.00 91.37           C
ATOM   2874  CE1 TYR A 374      -0.310  -9.482  50.054  1.00 91.37           C
ATOM   2875  CE2 TYR A 374      -0.747  -9.477  47.725  1.00 91.37           C
ATOM   2876  CZ  TYR A 374      -1.041  -9.026  48.987  1.00 91.37           C
ATOM   2877  OH  TYR A 374      -2.085  -8.098  49.184  1.00 91.37           O
ATOM   2878  C   TYR A 374       4.468 -12.200  48.040  1.00 91.37           C
ATOM   2879  O   TYR A 374       4.625 -12.751  46.952  1.00 91.37           O
ATOM   2880  N   ILE A 375       5.188 -12.541  49.128  1.00102.17           N
ATOM   2881  CA  ILE A 375       6.185 -13.569  49.042  1.00102.17           C
ATOM   2882  CB  ILE A 375       7.484 -13.185  49.692  1.00102.17           C
ATOM   2883  CG1 ILE A 375       8.034 -11.891  49.065  1.00102.17           C
ATOM   2884  CG2 ILE A 375       8.447 -14.378  49.572  1.00102.17           C
ATOM   2885  CD1 ILE A 375       8.317 -11.999  47.567  1.00102.17           C
ATOM   2886  C   ILE A 375       5.659 -14.767  49.771  1.00102.17           C
ATOM   2887  O   ILE A 375       5.275 -14.675  50.937  1.00102.17           O
ATOM   2888  N   PHE A 376       5.611 -15.929  49.084  1.00 74.47           N
ATOM   2889  CA  PHE A 376       5.112 -17.128  49.703  1.00 74.47           C
ATOM   2890  CB  PHE A 376       3.983 -17.819  48.915  1.00 74.47           C
ATOM   2891  CG  PHE A 376       2.768 -16.954  48.925  1.00 74.47           C
ATOM   2892  CD1 PHE A 376       2.582 -15.990  47.962  1.00 74.47           C
ATOM   2893  CD2 PHE A 376       1.808 -17.111  49.896  1.00 74.47           C
ATOM   2894  CE1 PHE A 376       1.459 -15.196  47.971  1.00 74.47           C
ATOM   2895  CE2 PHE A 376       0.684 -16.319  49.909  1.00 74.47           C
ATOM   2896  CZ  PHE A 376       0.505 -15.358  48.945  1.00 74.47           C
ATOM   2897  C   PHE A 376       6.233 -18.122  49.778  1.00 74.47           C
ATOM   2898  O   PHE A 376       6.915 -18.375  48.786  1.00 74.47           O
ATOM   2899  N   ASN A 377       6.445 -18.721  50.969  1.00 65.81           N
ATOM   2900  CA  ASN A 377       7.504 -19.674  51.160  1.00 65.81           C
ATOM   2901  CB  ASN A 377       8.043 -19.718  52.602  1.00 65.81           C
ATOM   2902  CG  ASN A 377       8.867 -18.462  52.849  1.00 65.81           C
ATOM   2903  OD1 ASN A 377       8.360 -17.454  53.338  1.00 65.81           O
ATOM   2904  ND2 ASN A 377      10.181 -18.524  52.507  1.00 65.81           N
ATOM   2905  C   ASN A 377       7.028 -21.050  50.826  1.00 65.81           C
ATOM   2906  O   ASN A 377       5.854 -21.380  50.992  1.00 65.81           O
ATOM   2907  N   GLY A 378       7.959 -21.893  50.331  1.00 30.90           N
ATOM   2908  CA  GLY A 378       7.632 -23.248  49.992  1.00 30.90           C
ATOM   2909  C   GLY A 378       7.851 -24.112  51.194  1.00 30.90           C
ATOM   2910  O   GLY A 378       8.323 -23.653  52.233  1.00 30.90           O
ATOM   2911  N   ARG A 379       7.497 -25.408  51.061  1.00 99.66           N
ATOM   2912  CA  ARG A 379       7.670 -26.369  52.112  1.00 99.66           C
ATOM   2913  CB  ARG A 379       6.784 -26.100  53.342  1.00 99.66           C
ATOM   2914  CG  ARG A 379       5.295 -25.947  53.040  1.00 99.66           C
ATOM   2915  CD  ARG A 379       4.480 -25.559  54.275  1.00 99.66           C
ATOM   2916  NE  ARG A 379       3.138 -25.109  53.813  1.00 99.66           N
ATOM   2917  CZ  ARG A 379       2.044 -25.289  54.608  1.00 99.66           C
ATOM   2918  NH1 ARG A 379       2.159 -25.967  55.788  1.00 99.66           N
ATOM   2919  NH2 ARG A 379       0.834 -24.791  54.223  1.00 99.66           N
ATOM   2920  C   ARG A 379       7.399 -27.731  51.543  1.00 99.66           C
ATOM   2921  O   ARG A 379       6.977 -27.862  50.396  1.00 99.66           O
ATOM   2922  N   SER A 380       7.647 -28.790  52.339  1.00 38.79           N
ATOM   2923  CA  SER A 380       7.514 -30.141  51.869  1.00 38.79           C
ATOM   2924  CB  SER A 380       7.863 -31.180  52.947  1.00 38.79           C
ATOM   2925  OG  SER A 380       6.951 -31.083  54.031  1.00 38.79           O
ATOM   2926  C   SER A 380       6.101 -30.394  51.439  1.00 38.79           C
ATOM   2927  O   SER A 380       5.853 -31.147  50.500  1.00 38.79           O
ATOM   2928  N   THR A 381       5.135 -29.787  52.144  1.00135.41           N
ATOM   2929  CA  THR A 381       3.735 -29.952  51.868  1.00135.41           C
ATOM   2930  CB  THR A 381       2.870 -29.445  52.983  1.00135.41           C
ATOM   2931  OG1 THR A 381       1.516 -29.781  52.731  1.00135.41           O
ATOM   2932  CG2 THR A 381       3.028 -27.920  53.100  1.00135.41           C
ATOM   2933  C   THR A 381       3.342 -29.246  50.606  1.00135.41           C
ATOM   2934  O   THR A 381       2.379 -29.637  49.947  1.00135.41           O
ATOM   2935  N   GLY A 382       4.040 -28.150  50.260  1.00 49.37           N
ATOM   2936  CA  GLY A 382       3.666 -27.396  49.101  1.00 49.37           C
ATOM   2937  C   GLY A 382       3.854 -25.959  49.466  1.00 49.37           C
ATOM   2938  O   GLY A 382       4.570 -25.639  50.412  1.00 49.37           O
ATOM   2939  N   LEU A 383       3.205 -25.051  48.716  1.00 62.12           N
ATOM   2940  CA  LEU A 383       3.347 -23.644  48.951  1.00 62.12           C
ATOM   2941  CB  LEU A 383       2.808 -22.811  47.773  1.00 62.12           C
ATOM   2942  CG  LEU A 383       3.000 -21.292  47.908  1.00 62.12           C
ATOM   2943  CD1 LEU A 383       4.490 -20.916  47.892  1.00 62.12           C
ATOM   2944  CD2 LEU A 383       2.186 -20.539  46.843  1.00 62.12           C
ATOM   2945  C   LEU A 383       2.578 -23.273  50.183  1.00 62.12           C
ATOM   2946  O   LEU A 383       1.476 -23.767  50.418  1.00 62.12           O
ATOM   2947  N   ASN A 384       3.156 -22.375  51.008  1.00 66.80           N
ATOM   2948  CA  ASN A 384       2.504 -21.936  52.210  1.00 66.80           C
ATOM   2949  CB  ASN A 384       3.493 -21.384  53.252  1.00 66.80           C
ATOM   2950  CG  ASN A 384       2.729 -21.019  54.513  1.00 66.80           C
ATOM   2951  OD1 ASN A 384       2.499 -19.844  54.787  1.00 66.80           O
ATOM   2952  ND2 ASN A 384       2.312 -22.046  55.301  1.00 66.80           N
ATOM   2953  C   ASN A 384       1.543 -20.857  51.815  1.00 66.80           C
ATOM   2954  O   ASN A 384       1.919 -19.871  51.185  1.00 66.80           O
ATOM   2955  N   SER A 385       0.265 -21.030  52.198  1.00 45.63           N
ATOM   2956  CA  SER A 385      -0.816 -20.168  51.803  1.00 45.63           C
ATOM   2957  CB  SER A 385      -2.187 -20.696  52.258  1.00 45.63           C
ATOM   2958  OG  SER A 385      -2.264 -20.698  53.676  1.00 45.63           O
ATOM   2959  C   SER A 385      -0.672 -18.784  52.359  1.00 45.63           C
ATOM   2960  O   SER A 385      -1.161 -17.833  51.751  1.00 45.63           O
ATOM   2961  N   VAL A 386      -0.025 -18.612  53.529  1.00110.84           N
ATOM   2962  CA  VAL A 386       0.060 -17.280  54.065  1.00110.84           C
ATOM   2963  CB  VAL A 386      -0.094 -17.206  55.561  1.00110.84           C
ATOM   2964  CG1 VAL A 386      -1.524 -17.639  55.923  1.00110.84           C
ATOM   2965  CG2 VAL A 386       0.989 -18.067  56.229  1.00110.84           C
ATOM   2966  C   VAL A 386       1.384 -16.689  53.693  1.00110.84           C
ATOM   2967  O   VAL A 386       2.426 -17.336  53.787  1.00110.84           O
ATOM   2968  N   PRO A 387       1.348 -15.460  53.236  1.00 90.06           N
ATOM   2969  CA  PRO A 387       2.532 -14.757  52.818  1.00 90.06           C
ATOM   2970  CD  PRO A 387       0.136 -14.861  52.708  1.00 90.06           C
ATOM   2971  CB  PRO A 387       2.050 -13.557  52.001  1.00 90.06           C
ATOM   2972  CG  PRO A 387       0.556 -13.425  52.355  1.00 90.06           C
ATOM   2973  C   PRO A 387       3.405 -14.384  53.969  1.00 90.06           C
ATOM   2974  O   PRO A 387       2.892 -13.927  54.989  1.00 90.06           O
ATOM   2975  N   SER A 388       4.726 -14.607  53.829  1.00110.21           N
ATOM   2976  CA  SER A 388       5.681 -14.264  54.840  1.00110.21           C
ATOM   2977  CB  SER A 388       6.976 -15.081  54.740  1.00110.21           C
ATOM   2978  OG  SER A 388       6.705 -16.441  55.036  1.00110.21           O
ATOM   2979  C   SER A 388       6.063 -12.822  54.756  1.00110.21           C
ATOM   2980  O   SER A 388       6.442 -12.220  55.759  1.00110.21           O
ATOM   2981  N   GLN A 389       6.014 -12.224  53.552  1.00 61.01           N
ATOM   2982  CA  GLN A 389       6.459 -10.864  53.480  1.00 61.01           C
ATOM   2983  CB  GLN A 389       7.926 -10.745  53.029  1.00 61.01           C
ATOM   2984  CG  GLN A 389       8.481  -9.322  53.090  1.00 61.01           C
ATOM   2985  CD  GLN A 389       9.976  -9.394  52.812  1.00 61.01           C
ATOM   2986  OE1 GLN A 389      10.515 -10.462  52.525  1.00 61.01           O
ATOM   2987  NE2 GLN A 389      10.668  -8.227  52.905  1.00 61.01           N
ATOM   2988  C   GLN A 389       5.608 -10.118  52.507  1.00 61.01           C
ATOM   2989  O   GLN A 389       5.108 -10.684  51.535  1.00 61.01           O
ATOM   2990  N   ILE A 390       5.407  -8.810  52.771  1.00 98.68           N
ATOM   2991  CA  ILE A 390       4.615  -8.000  51.897  1.00 98.68           C
ATOM   2992  CB  ILE A 390       3.371  -7.476  52.558  1.00 98.68           C
ATOM   2993  CG1 ILE A 390       2.369  -8.613  52.825  1.00 98.68           C
ATOM   2994  CG2 ILE A 390       2.800  -6.363  51.680  1.00 98.68           C
ATOM   2995  CD1 ILE A 390       2.822  -9.619  53.877  1.00 98.68           C
ATOM   2996  C   ILE A 390       5.442  -6.834  51.440  1.00 98.68           C
ATOM   2997  O   ILE A 390       5.968  -6.077  52.255  1.00 98.68           O
ATOM   2998  N   LEU A 391       5.577  -6.667  50.105  1.00113.56           N
ATOM   2999  CA  LEU A 391       6.320  -5.569  49.548  1.00113.56           C
ATOM   3000  CB  LEU A 391       7.179  -5.941  48.323  1.00113.56           C
ATOM   3001  CG  LEU A 391       8.398  -6.835  48.626  1.00113.56           C
ATOM   3002  CD1 LEU A 391       7.988  -8.193  49.205  1.00113.56           C
ATOM   3003  CD2 LEU A 391       9.281  -6.999  47.382  1.00113.56           C
ATOM   3004  C   LEU A 391       5.327  -4.555  49.077  1.00113.56           C
ATOM   3005  O   LEU A 391       4.408  -4.877  48.323  1.00113.56           O
ATOM   3006  N   GLU A 392       5.500  -3.287  49.502  1.00 47.57           N
ATOM   3007  CA  GLU A 392       4.533  -2.287  49.149  1.00 47.57           C
ATOM   3008  CB  GLU A 392       3.937  -1.577  50.376  1.00 47.57           C
ATOM   3009  CG  GLU A 392       3.134  -2.528  51.266  1.00 47.57           C
ATOM   3010  CD  GLU A 392       2.614  -1.749  52.464  1.00 47.57           C
ATOM   3011  OE1 GLU A 392       2.801  -0.504  52.489  1.00 47.57           O
ATOM   3012  OE2 GLU A 392       2.023  -2.391  53.373  1.00 47.57           O
ATOM   3013  C   GLU A 392       5.172  -1.247  48.284  1.00 47.57           C
ATOM   3014  O   GLU A 392       6.338  -0.896  48.459  1.00 47.57           O
ATOM   3015  N   GLY A 393       4.396  -0.749  47.298  1.00 55.16           N
ATOM   3016  CA  GLY A 393       4.848   0.266  46.391  1.00 55.16           C
ATOM   3017  C   GLY A 393       4.917   1.572  47.119  1.00 55.16           C
ATOM   3018  O   GLY A 393       4.062   1.901  47.938  1.00 55.16           O
ATOM   3019  N   GLN A 394       6.010   2.309  46.869  1.00138.52           N
ATOM   3020  CA  GLN A 394       6.306   3.601  47.417  1.00138.52           C
ATOM   3021  CB  GLN A 394       7.817   3.870  47.469  1.00138.52           C
ATOM   3022  CG  GLN A 394       8.548   2.857  48.350  1.00138.52           C
ATOM   3023  CD  GLN A 394       7.968   2.966  49.752  1.00138.52           C
ATOM   3024  OE1 GLN A 394       8.100   3.994  50.413  1.00138.52           O
ATOM   3025  NE2 GLN A 394       7.299   1.877  50.219  1.00138.52           N
ATOM   3026  C   GLN A 394       5.666   4.744  46.680  1.00138.52           C
ATOM   3027  O   GLN A 394       5.441   5.801  47.268  1.00138.52           O
ATOM   3028  N   TRP A 395       5.396   4.585  45.366  1.00114.91           N
ATOM   3029  CA  TRP A 395       5.098   5.743  44.566  1.00114.91           C
ATOM   3030  CB  TRP A 395       5.898   5.697  43.260  1.00114.91           C
ATOM   3031  CG  TRP A 395       7.369   5.542  43.564  1.00114.91           C
ATOM   3032  CD2 TRP A 395       7.976   4.274  43.859  1.00114.91           C
ATOM   3033  CD1 TRP A 395       8.358   6.477  43.667  1.00114.91           C
ATOM   3034  NE1 TRP A 395       9.544   5.869  44.011  1.00114.91           N
ATOM   3035  CE2 TRP A 395       9.322   4.512  44.131  1.00114.91           C
ATOM   3036  CE3 TRP A 395       7.452   3.013  43.905  1.00114.91           C
ATOM   3037  CZ2 TRP A 395      10.167   3.489  44.453  1.00114.91           C
ATOM   3038  CZ3 TRP A 395       8.308   1.982  44.223  1.00114.91           C
ATOM   3039  CH2 TRP A 395       9.640   2.216  44.492  1.00114.91           C
ATOM   3040  C   TRP A 395       3.639   5.874  44.250  1.00114.91           C
ATOM   3041  O   TRP A 395       2.924   4.887  44.101  1.00114.91           O
ATOM   3042  N   ALA A 396       3.166   7.139  44.176  1.00 39.52           N
ATOM   3043  CA  ALA A 396       1.796   7.461  43.872  1.00 39.52           C
ATOM   3044  CB  ALA A 396       1.324   8.789  44.489  1.00 39.52           C
ATOM   3045  C   ALA A 396       1.631   7.561  42.385  1.00 39.52           C
ATOM   3046  O   ALA A 396       2.603   7.717  41.649  1.00 39.52           O
ATOM   3047  N   ALA A 397       0.369   7.485  41.906  1.00 46.76           N
ATOM   3048  CA  ALA A 397       0.102   7.503  40.495  1.00 46.76           C
ATOM   3049  CB  ALA A 397      -1.209   6.794  40.115  1.00 46.76           C
ATOM   3050  C   ALA A 397       0.002   8.914  40.010  1.00 46.76           C
ATOM   3051  O   ALA A 397      -0.774   9.716  40.528  1.00 46.76           O
ATOM   3052  N   GLN A 398       0.860   9.251  39.024  1.00 62.07           N
ATOM   3053  CA  GLN A 398       0.883  10.534  38.384  1.00 62.07           C
ATOM   3054  CB  GLN A 398       2.171  10.736  37.569  1.00 62.07           C
ATOM   3055  CG  GLN A 398       3.436  10.695  38.430  1.00 62.07           C
ATOM   3056  CD  GLN A 398       4.644  10.762  37.508  1.00 62.07           C
ATOM   3057  OE1 GLN A 398       4.641  11.478  36.508  1.00 62.07           O
ATOM   3058  NE2 GLN A 398       5.708   9.986  37.849  1.00 62.07           N
ATOM   3059  C   GLN A 398      -0.278  10.663  37.442  1.00 62.07           C
ATOM   3060  O   GLN A 398      -0.949  11.694  37.408  1.00 62.07           O
ATOM   3061  N   SER A 399      -0.539   9.601  36.648  1.00148.42           N
ATOM   3062  CA  SER A 399      -1.582   9.638  35.659  1.00148.42           C
ATOM   3063  CB  SER A 399      -1.053   9.921  34.245  1.00148.42           C
ATOM   3064  OG  SER A 399      -0.431  11.194  34.203  1.00148.42           O
ATOM   3065  C   SER A 399      -2.184   8.272  35.594  1.00148.42           C
ATOM   3066  O   SER A 399      -3.342   8.103  35.215  1.00148.42           O
ATOM   3067  N   MET A 400      -1.381   7.250  35.939  1.00160.26           N
ATOM   3068  CA  MET A 400      -1.854   5.903  35.924  1.00160.26           C
ATOM   3069  CB  MET A 400      -1.393   5.110  34.690  1.00160.26           C
ATOM   3070  CG  MET A 400       0.125   4.923  34.629  1.00160.26           C
ATOM   3071  SD  MET A 400       0.714   3.938  33.220  1.00160.26           S
ATOM   3072  CE  MET A 400       0.193   2.339  33.907  1.00160.26           C
ATOM   3073  C   MET A 400      -1.288   5.217  37.115  1.00160.26           C
ATOM   3074  O   MET A 400      -0.351   5.710  37.741  1.00160.26           O
ATOM   3075  N   PRO A 401      -1.837   4.075  37.435  1.00147.05           N
ATOM   3076  CA  PRO A 401      -1.370   3.372  38.591  1.00147.05           C
ATOM   3077  CD  PRO A 401      -3.233   3.784  37.146  1.00147.05           C
ATOM   3078  CB  PRO A 401      -2.381   2.252  38.836  1.00147.05           C
ATOM   3079  CG  PRO A 401      -3.690   2.819  38.256  1.00147.05           C
ATOM   3080  C   PRO A 401       0.033   2.902  38.392  1.00147.05           C
ATOM   3081  O   PRO A 401       0.379   2.461  37.298  1.00147.05           O
ATOM   3082  N   PRO A 402       0.816   2.978  39.428  1.00160.14           N
ATOM   3083  CA  PRO A 402       2.202   2.604  39.412  1.00160.14           C
ATOM   3084  CD  PRO A 402       0.294   3.134  40.775  1.00160.14           C
ATOM   3085  CB  PRO A 402       2.691   2.795  40.848  1.00160.14           C
ATOM   3086  CG  PRO A 402       1.415   2.621  41.692  1.00160.14           C
ATOM   3087  C   PRO A 402       2.356   1.194  38.940  1.00160.14           C
ATOM   3088  O   PRO A 402       3.381   0.874  38.341  1.00160.14           O
ATOM   3089  N   SER A 403       1.358   0.335  39.201  1.00 66.95           N
ATOM   3090  CA  SER A 403       1.401  -1.032  38.775  1.00 66.95           C
ATOM   3091  CB  SER A 403       1.367  -1.177  37.246  1.00 66.95           C
ATOM   3092  OG  SER A 403       0.141  -0.662  36.746  1.00 66.95           O
ATOM   3093  C   SER A 403       2.623  -1.712  39.308  1.00 66.95           C
ATOM   3094  O   SER A 403       3.272  -2.489  38.611  1.00 66.95           O
ATOM   3095  N   PHE A 404       2.958  -1.455  40.584  1.00 84.07           N
ATOM   3096  CA  PHE A 404       4.096  -2.084  41.184  1.00 84.07           C
ATOM   3097  CB  PHE A 404       4.370  -1.512  42.590  1.00 84.07           C
ATOM   3098  CG  PHE A 404       5.615  -2.084  43.177  1.00 84.07           C
ATOM   3099  CD1 PHE A 404       6.851  -1.685  42.724  1.00 84.07           C
ATOM   3100  CD2 PHE A 404       5.548  -2.989  44.209  1.00 84.07           C
ATOM   3101  CE1 PHE A 404       7.999  -2.204  43.275  1.00 84.07           C
ATOM   3102  CE2 PHE A 404       6.693  -3.510  44.764  1.00 84.07           C
ATOM   3103  CZ  PHE A 404       7.922  -3.120  44.296  1.00 84.07           C
ATOM   3104  C   PHE A 404       3.799  -3.552  41.286  1.00 84.07           C
ATOM   3105  O   PHE A 404       2.776  -3.955  41.840  1.00 84.07           O
ATOM   3106  N   GLY A 405       4.714  -4.396  40.762  1.00 35.60           N
ATOM   3107  CA  GLY A 405       4.531  -5.821  40.826  1.00 35.60           C
ATOM   3108  C   GLY A 405       3.998  -6.362  39.529  1.00 35.60           C
ATOM   3109  O   GLY A 405       3.782  -7.565  39.395  1.00 35.60           O
ATOM   3110  N   TYR A 406       3.798  -5.498  38.522  1.00 85.03           N
ATOM   3111  CA  TYR A 406       3.258  -5.922  37.260  1.00 85.03           C
ATOM   3112  CB  TYR A 406       3.108  -4.736  36.291  1.00 85.03           C
ATOM   3113  CG  TYR A 406       2.426  -5.192  35.047  1.00 85.03           C
ATOM   3114  CD1 TYR A 406       1.065  -5.391  35.041  1.00 85.03           C
ATOM   3115  CD2 TYR A 406       3.131  -5.400  33.884  1.00 85.03           C
ATOM   3116  CE1 TYR A 406       0.415  -5.803  33.901  1.00 85.03           C
ATOM   3117  CE2 TYR A 406       2.487  -5.812  32.740  1.00 85.03           C
ATOM   3118  CZ  TYR A 406       1.128  -6.015  32.746  1.00 85.03           C
ATOM   3119  OH  TYR A 406       0.467  -6.436  31.572  1.00 85.03           O
ATOM   3120  C   TYR A 406       4.199  -6.918  36.641  1.00 85.03           C
ATOM   3121  O   TYR A 406       3.763  -7.883  36.015  1.00 85.03           O
ATOM   3122  N   SER A 407       5.523  -6.696  36.757  1.00 89.35           N
ATOM   3123  CA  SER A 407       6.450  -7.643  36.197  1.00 89.35           C
ATOM   3124  CB  SER A 407       7.166  -7.117  34.939  1.00 89.35           C
ATOM   3125  OG  SER A 407       8.068  -8.092  34.436  1.00 89.35           O
ATOM   3126  C   SER A 407       7.511  -7.917  37.222  1.00 89.35           C
ATOM   3127  O   SER A 407       7.987  -7.001  37.891  1.00 89.35           O
ATOM   3128  N   MET A 408       7.913  -9.198  37.380  1.00137.82           N
ATOM   3129  CA  MET A 408       8.941  -9.482  38.339  1.00137.82           C
ATOM   3130  CB  MET A 408       8.427  -9.663  39.777  1.00137.82           C
ATOM   3131  CG  MET A 408       7.139 -10.472  39.897  1.00137.82           C
ATOM   3132  SD  MET A 408       6.489 -10.551  41.593  1.00137.82           S
ATOM   3133  CE  MET A 408       4.905 -11.299  41.118  1.00137.82           C
ATOM   3134  C   MET A 408       9.770 -10.653  37.916  1.00137.82           C
ATOM   3135  O   MET A 408       9.354 -11.477  37.104  1.00137.82           O
ATOM   3136  N   LYS A 409      11.017 -10.709  38.428  1.00106.95           N
ATOM   3137  CA  LYS A 409      11.888 -11.802  38.111  1.00106.95           C
ATOM   3138  CB  LYS A 409      12.793 -11.528  36.900  1.00106.95           C
ATOM   3139  CG  LYS A 409      13.634 -12.741  36.520  1.00106.95           C
ATOM   3140  CD  LYS A 409      14.216 -12.674  35.115  1.00106.95           C
ATOM   3141  CE  LYS A 409      15.054 -13.904  34.779  1.00106.95           C
ATOM   3142  NZ  LYS A 409      14.308 -15.128  35.139  1.00106.95           N
ATOM   3143  C   LYS A 409      12.773 -12.055  39.296  1.00106.95           C
ATOM   3144  O   LYS A 409      13.276 -11.123  39.921  1.00106.95           O
ATOM   3145  N   GLY A 410      13.002 -13.344  39.623  1.00 54.28           N
ATOM   3146  CA  GLY A 410      13.813 -13.666  40.764  1.00 54.28           C
ATOM   3147  C   GLY A 410      14.723 -14.805  40.410  1.00 54.28           C
ATOM   3148  O   GLY A 410      14.961 -15.098  39.240  1.00 54.28           O
ATOM   3149  N   ALA A 411      15.240 -15.486  41.452  1.00 69.70           N
ATOM   3150  CA  ALA A 411      16.102 -16.632  41.343  1.00 69.70           C
ATOM   3151  CB  ALA A 411      15.533 -17.719  40.415  1.00 69.70           C
ATOM   3152  C   ALA A 411      17.490 -16.301  40.855  1.00 69.70           C
ATOM   3153  O   ALA A 411      18.194 -17.199  40.395  1.00 69.70           O
ATOM   3154  N   THR A 412      17.942 -15.031  40.948  1.00140.80           N
ATOM   3155  CA  THR A 412      19.305 -14.710  40.588  1.00140.80           C
ATOM   3156  CB  THR A 412      19.448 -13.752  39.447  1.00140.80           C
ATOM   3157  OG1 THR A 412      18.739 -12.559  39.740  1.00140.80           O
ATOM   3158  CG2 THR A 412      18.946 -14.387  38.152  1.00140.80           C
ATOM   3159  C   THR A 412      19.927 -13.986  41.742  1.00140.80           C
ATOM   3160  O   THR A 412      19.306 -13.107  42.335  1.00140.80           O
ATOM   3161  N   ASP A 413      21.195 -14.320  42.062  1.00 69.85           N
ATOM   3162  CA  ASP A 413      21.894 -13.714  43.163  1.00 69.85           C
ATOM   3163  CB  ASP A 413      22.771 -14.737  43.906  1.00 69.85           C
ATOM   3164  CG  ASP A 413      23.252 -14.122  45.205  1.00 69.85           C
ATOM   3165  OD1 ASP A 413      22.716 -13.047  45.579  1.00 69.85           O
ATOM   3166  OD2 ASP A 413      24.162 -14.719  45.840  1.00 69.85           O
ATOM   3167  C   ASP A 413      22.812 -12.653  42.615  1.00 69.85           C
ATOM   3168  O   ASP A 413      23.898 -12.954  42.119  1.00 69.85           O
ATOM   3169  N   VAL A 414      22.375 -11.375  42.655  1.00149.53           N
ATOM   3170  CA  VAL A 414      23.169 -10.289  42.133  1.00149.53           C
ATOM   3171  CB  VAL A 414      22.372  -9.038  41.897  1.00149.53           C
ATOM   3172  CG1 VAL A 414      21.253  -9.360  40.891  1.00149.53           C
ATOM   3173  CG2 VAL A 414      21.893  -8.473  43.242  1.00149.53           C
ATOM   3174  C   VAL A 414      24.350  -9.933  43.017  1.00149.53           C
ATOM   3175  O   VAL A 414      25.447  -9.675  42.522  1.00149.53           O
ATOM   3176  N   ASP A 415      24.131  -9.858  44.350  1.00132.93           N
ATOM   3177  CA  ASP A 415      25.107  -9.463  45.341  1.00132.93           C
ATOM   3178  CB  ASP A 415      24.500  -8.819  46.606  1.00132.93           C
ATOM   3179  CG  ASP A 415      23.506  -9.750  47.273  1.00132.93           C
ATOM   3180  OD1 ASP A 415      23.176 -10.804  46.671  1.00132.93           O
ATOM   3181  OD2 ASP A 415      23.046  -9.405  48.394  1.00132.93           O
ATOM   3182  C   ASP A 415      26.102 -10.542  45.700  1.00132.93           C
ATOM   3183  O   ASP A 415      27.076 -10.263  46.400  1.00132.93           O
ATOM   3184  N   ARG A 416      25.857 -11.809  45.301  1.00149.36           N
ATOM   3185  CA  ARG A 416      26.769 -12.894  45.570  1.00149.36           C
ATOM   3186  CB  ARG A 416      28.209 -12.606  45.111  1.00149.36           C
ATOM   3187  CG  ARG A 416      28.377 -12.538  43.592  1.00149.36           C
ATOM   3188  CD  ARG A 416      28.306 -13.908  42.915  1.00149.36           C
ATOM   3189  NE  ARG A 416      28.565 -13.707  41.462  1.00149.36           N
ATOM   3190  CZ  ARG A 416      29.847 -13.728  40.995  1.00149.36           C
ATOM   3191  NH1 ARG A 416      30.884 -13.939  41.859  1.00149.36           N
ATOM   3192  NH2 ARG A 416      30.094 -13.545  39.666  1.00149.36           N
ATOM   3193  C   ARG A 416      26.822 -13.205  47.040  1.00149.36           C
ATOM   3194  O   ARG A 416      27.837 -13.677  47.553  1.00149.36           O
ATOM   3195  N   ASN A 417      25.729 -12.910  47.764  1.00109.59           N
ATOM   3196  CA  ASN A 417      25.572 -13.205  49.163  1.00109.59           C
ATOM   3197  CB  ASN A 417      24.593 -12.266  49.889  1.00109.59           C
ATOM   3198  CG  ASN A 417      23.204 -12.421  49.302  1.00109.59           C
ATOM   3199  OD1 ASN A 417      22.997 -13.140  48.326  1.00109.59           O
ATOM   3200  ND2 ASN A 417      22.223 -11.707  49.913  1.00109.59           N
ATOM   3201  C   ASN A 417      25.158 -14.635  49.387  1.00109.59           C
ATOM   3202  O   ASN A 417      25.220 -15.131  50.511  1.00109.59           O
ATOM   3203  N   GLY A 418      24.648 -15.322  48.345  1.00 46.96           N
ATOM   3204  CA  GLY A 418      24.223 -16.686  48.513  1.00 46.96           C
ATOM   3205  C   GLY A 418      22.724 -16.743  48.534  1.00 46.96           C
ATOM   3206  O   GLY A 418      22.140 -17.826  48.497  1.00 46.96           O
ATOM   3207  N   TYR A 419      22.055 -15.574  48.593  1.00 78.42           N
ATOM   3208  CA  TYR A 419      20.616 -15.565  48.610  1.00 78.42           C
ATOM   3209  CB  TYR A 419      20.032 -14.830  49.828  1.00 78.42           C
ATOM   3210  CG  TYR A 419      20.447 -15.567  51.055  1.00 78.42           C
ATOM   3211  CD1 TYR A 419      21.702 -15.391  51.588  1.00 78.42           C
ATOM   3212  CD2 TYR A 419      19.578 -16.429  51.680  1.00 78.42           C
ATOM   3213  CE1 TYR A 419      22.088 -16.068  52.720  1.00 78.42           C
ATOM   3214  CE2 TYR A 419      19.956 -17.109  52.813  1.00 78.42           C
ATOM   3215  CZ  TYR A 419      21.213 -16.930  53.335  1.00 78.42           C
ATOM   3216  OH  TYR A 419      21.603 -17.628  54.497  1.00 78.42           O
ATOM   3217  C   TYR A 419      20.137 -14.823  47.391  1.00 78.42           C
ATOM   3218  O   TYR A 419      20.566 -13.703  47.122  1.00 78.42           O
ATOM   3219  N   PRO A 420      19.247 -15.429  46.648  1.00 75.66           N
ATOM   3220  CA  PRO A 420      18.708 -14.886  45.422  1.00 75.66           C
ATOM   3221  CD  PRO A 420      18.508 -16.590  47.112  1.00 75.66           C
ATOM   3222  CB  PRO A 420      17.790 -15.975  44.876  1.00 75.66           C
ATOM   3223  CG  PRO A 420      17.315 -16.707  46.147  1.00 75.66           C
ATOM   3224  C   PRO A 420      17.949 -13.615  45.666  1.00 75.66           C
ATOM   3225  O   PRO A 420      17.307 -13.492  46.708  1.00 75.66           O
ATOM   3226  N   ASP A 421      18.011 -12.662  44.711  1.00 72.68           N
ATOM   3227  CA  ASP A 421      17.365 -11.386  44.853  1.00 72.68           C
ATOM   3228  CB  ASP A 421      18.308 -10.235  44.489  1.00 72.68           C
ATOM   3229  CG  ASP A 421      19.446 -10.322  45.495  1.00 72.68           C
ATOM   3230  OD1 ASP A 421      19.182 -10.751  46.648  1.00 72.68           O
ATOM   3231  OD2 ASP A 421      20.598  -9.985  45.121  1.00 72.68           O
ATOM   3232  C   ASP A 421      16.140 -11.306  43.984  1.00 72.68           C
ATOM   3233  O   ASP A 421      15.834 -12.232  43.234  1.00 72.68           O
ATOM   3234  N   LEU A 422      15.405 -10.168  44.062  1.00147.57           N
ATOM   3235  CA  LEU A 422      14.167 -10.037  43.335  1.00147.57           C
ATOM   3236  CB  LEU A 422      12.965 -10.199  44.290  1.00147.57           C
ATOM   3237  CG  LEU A 422      11.567 -10.333  43.652  1.00147.57           C
ATOM   3238  CD1 LEU A 422      11.165  -9.102  42.844  1.00147.57           C
ATOM   3239  CD2 LEU A 422      11.438 -11.635  42.858  1.00147.57           C
ATOM   3240  C   LEU A 422      14.076  -8.666  42.714  1.00147.57           C
ATOM   3241  O   LEU A 422      14.342  -7.656  43.364  1.00147.57           O
ATOM   3242  N   VAL A 423      13.680  -8.593  41.424  1.00 49.42           N
ATOM   3243  CA  VAL A 423      13.504  -7.313  40.790  1.00 49.42           C
ATOM   3244  CB  VAL A 423      14.215  -7.176  39.479  1.00 49.42           C
ATOM   3245  CG1 VAL A 423      13.836  -5.814  38.872  1.00 49.42           C
ATOM   3246  CG2 VAL A 423      15.723  -7.351  39.722  1.00 49.42           C
ATOM   3247  C   VAL A 423      12.041  -7.138  40.518  1.00 49.42           C
ATOM   3248  O   VAL A 423      11.391  -8.038  39.986  1.00 49.42           O
ATOM   3249  N   VAL A 424      11.477  -5.968  40.896  1.00 61.36           N
ATOM   3250  CA  VAL A 424      10.079  -5.728  40.659  1.00 61.36           C
ATOM   3251  CB  VAL A 424       9.267  -5.513  41.903  1.00 61.36           C
ATOM   3252  CG1 VAL A 424       7.813  -5.240  41.482  1.00 61.36           C
ATOM   3253  CG2 VAL A 424       9.422  -6.729  42.829  1.00 61.36           C
ATOM   3254  C   VAL A 424       9.936  -4.473  39.857  1.00 61.36           C
ATOM   3255  O   VAL A 424      10.537  -3.446  40.168  1.00 61.36           O
ATOM   3256  N   GLY A 425       9.097  -4.517  38.805  1.00 50.99           N
ATOM   3257  CA  GLY A 425       8.928  -3.356  37.981  1.00 50.99           C
ATOM   3258  C   GLY A 425       7.660  -2.653  38.363  1.00 50.99           C
ATOM   3259  O   GLY A 425       6.719  -3.265  38.869  1.00 50.99           O
ATOM   3260  N   ALA A 426       7.640  -1.314  38.173  1.00 85.69           N
ATOM   3261  CA  ALA A 426       6.441  -0.537  38.346  1.00 85.69           C
ATOM   3262  CB  ALA A 426       6.433   0.283  39.647  1.00 85.69           C
ATOM   3263  C   ALA A 426       6.431   0.443  37.210  1.00 85.69           C
ATOM   3264  O   ALA A 426       6.832   1.595  37.371  1.00 85.69           O
ATOM   3265  N   PHE A 427       5.868   0.031  36.057  1.00207.11           N
ATOM   3266  CA  PHE A 427       5.960   0.790  34.837  1.00207.11           C
ATOM   3267  CB  PHE A 427       5.621  -0.005  33.558  1.00207.11           C
ATOM   3268  CG  PHE A 427       4.177  -0.355  33.500  1.00207.11           C
ATOM   3269  CD1 PHE A 427       3.714  -1.538  34.028  1.00207.11           C
ATOM   3270  CD2 PHE A 427       3.288   0.503  32.898  1.00207.11           C
ATOM   3271  CE1 PHE A 427       2.378  -1.853  33.960  1.00207.11           C
ATOM   3272  CE2 PHE A 427       1.951   0.193  32.828  1.00207.11           C
ATOM   3273  CZ  PHE A 427       1.494  -0.988  33.360  1.00207.11           C
ATOM   3274  C   PHE A 427       5.166   2.063  34.877  1.00207.11           C
ATOM   3275  O   PHE A 427       5.512   3.026  34.194  1.00207.11           O
ATOM   3276  N   GLY A 428       4.067   2.113  35.651  1.00 61.71           N
ATOM   3277  CA  GLY A 428       3.245   3.292  35.657  1.00 61.71           C
ATOM   3278  C   GLY A 428       4.056   4.491  36.075  1.00 61.71           C
ATOM   3279  O   GLY A 428       3.758   5.612  35.664  1.00 61.71           O
ATOM   3280  N   VAL A 429       4.986   4.295  37.029  1.00123.95           N
ATOM   3281  CA  VAL A 429       5.933   5.253  37.551  1.00123.95           C
ATOM   3282  CB  VAL A 429       6.226   5.049  39.011  1.00123.95           C
ATOM   3283  CG1 VAL A 429       4.928   5.330  39.786  1.00123.95           C
ATOM   3284  CG2 VAL A 429       6.765   3.629  39.239  1.00123.95           C
ATOM   3285  C   VAL A 429       7.220   5.317  36.770  1.00123.95           C
ATOM   3286  O   VAL A 429       8.056   6.179  37.041  1.00123.95           O
ATOM   3287  N   ASP A 430       7.455   4.375  35.833  1.00 84.03           N
ATOM   3288  CA  ASP A 430       8.701   4.316  35.106  1.00 84.03           C
ATOM   3289  CB  ASP A 430       9.047   5.632  34.394  1.00 84.03           C
ATOM   3290  CG  ASP A 430       8.037   5.833  33.279  1.00 84.03           C
ATOM   3291  OD1 ASP A 430       7.857   4.891  32.463  1.00 84.03           O
ATOM   3292  OD2 ASP A 430       7.419   6.929  33.241  1.00 84.03           O
ATOM   3293  C   ASP A 430       9.831   4.015  36.046  1.00 84.03           C
ATOM   3294  O   ASP A 430      10.875   4.665  36.001  1.00 84.03           O
ATOM   3295  N   ARG A 431       9.651   3.010  36.932  1.00 85.50           N
ATOM   3296  CA  ARG A 431      10.708   2.665  37.843  1.00 85.50           C
ATOM   3297  CB  ARG A 431      10.484   3.185  39.267  1.00 85.50           C
ATOM   3298  CG  ARG A 431      10.455   4.705  39.357  1.00 85.50           C
ATOM   3299  CD  ARG A 431      10.231   5.201  40.778  1.00 85.50           C
ATOM   3300  NE  ARG A 431      10.207   6.687  40.734  1.00 85.50           N
ATOM   3301  CZ  ARG A 431      11.386   7.369  40.686  1.00 85.50           C
ATOM   3302  NH1 ARG A 431      12.550   6.691  40.478  1.00 85.50           N
ATOM   3303  NH2 ARG A 431      11.404   8.721  40.861  1.00 85.50           N
ATOM   3304  C   ARG A 431      10.811   1.175  37.973  1.00 85.50           C
ATOM   3305  O   ARG A 431       9.886   0.433  37.642  1.00 85.50           O
ATOM   3306  N   ALA A 432      11.990   0.710  38.438  1.00 48.32           N
ATOM   3307  CA  ALA A 432      12.219  -0.677  38.735  1.00 48.32           C
ATOM   3308  CB  ALA A 432      13.078  -1.410  37.690  1.00 48.32           C
ATOM   3309  C   ALA A 432      12.974  -0.697  40.033  1.00 48.32           C
ATOM   3310  O   ALA A 432      13.833   0.154  40.262  1.00 48.32           O
ATOM   3311  N   VAL A 433      12.675  -1.673  40.919  1.00 59.99           N
ATOM   3312  CA  VAL A 433      13.313  -1.688  42.209  1.00 59.99           C
ATOM   3313  CB  VAL A 433      12.334  -1.477  43.334  1.00 59.99           C
ATOM   3314  CG1 VAL A 433      13.085  -1.516  44.677  1.00 59.99           C
ATOM   3315  CG2 VAL A 433      11.537  -0.189  43.081  1.00 59.99           C
ATOM   3316  C   VAL A 433      13.919  -3.040  42.447  1.00 59.99           C
ATOM   3317  O   VAL A 433      13.309  -4.070  42.163  1.00 59.99           O
ATOM   3318  N   LEU A 434      15.146  -3.066  43.006  1.00 62.59           N
ATOM   3319  CA  LEU A 434      15.805  -4.310  43.291  1.00 62.59           C
ATOM   3320  CB  LEU A 434      17.279  -4.315  42.848  1.00 62.59           C
ATOM   3321  CG  LEU A 434      18.027  -5.627  43.143  1.00 62.59           C
ATOM   3322  CD1 LEU A 434      17.430  -6.805  42.357  1.00 62.59           C
ATOM   3323  CD2 LEU A 434      19.538  -5.466  42.916  1.00 62.59           C
ATOM   3324  C   LEU A 434      15.787  -4.540  44.773  1.00 62.59           C
ATOM   3325  O   LEU A 434      16.253  -3.703  45.547  1.00 62.59           O
ATOM   3326  N   TYR A 435      15.260  -5.707  45.206  1.00 92.56           N
ATOM   3327  CA  TYR A 435      15.225  -6.021  46.609  1.00 92.56           C
ATOM   3328  CB  TYR A 435      13.882  -6.574  47.128  1.00 92.56           C
ATOM   3329  CG  TYR A 435      12.815  -5.540  47.001  1.00 92.56           C
ATOM   3330  CD1 TYR A 435      12.744  -4.491  47.884  1.00 92.56           C
ATOM   3331  CD2 TYR A 435      11.885  -5.605  45.992  1.00 92.56           C
ATOM   3332  CE1 TYR A 435      11.764  -3.532  47.773  1.00 92.56           C
ATOM   3333  CE2 TYR A 435      10.901  -4.650  45.876  1.00 92.56           C
ATOM   3334  CZ  TYR A 435      10.837  -3.610  46.769  1.00 92.56           C
ATOM   3335  OH  TYR A 435       9.831  -2.628  46.656  1.00 92.56           O
ATOM   3336  C   TYR A 435      16.223  -7.118  46.817  1.00 92.56           C
ATOM   3337  O   TYR A 435      16.216  -8.118  46.103  1.00 92.56           O
ATOM   3338  N   ARG A 436      17.116  -6.952  47.814  1.00115.80           N
ATOM   3339  CA  ARG A 436      18.151  -7.916  48.051  1.00115.80           C
ATOM   3340  CB  ARG A 436      19.515  -7.243  48.266  1.00115.80           C
ATOM   3341  CG  ARG A 436      20.011  -6.587  46.974  1.00115.80           C
ATOM   3342  CD  ARG A 436      21.078  -5.508  47.158  1.00115.80           C
ATOM   3343  NE  ARG A 436      22.158  -6.066  48.011  1.00115.80           N
ATOM   3344  CZ  ARG A 436      22.147  -5.830  49.354  1.00115.80           C
ATOM   3345  NH1 ARG A 436      21.156  -5.076  49.909  1.00115.80           N
ATOM   3346  NH2 ARG A 436      23.133  -6.343  50.144  1.00115.80           N
ATOM   3347  C   ARG A 436      17.795  -8.729  49.256  1.00115.80           C
ATOM   3348  O   ARG A 436      17.244  -8.214  50.228  1.00115.80           O
ATOM   3349  N   ALA A 437      18.083 -10.049  49.195  1.00 56.21           N
ATOM   3350  CA  ALA A 437      17.739 -10.945  50.263  1.00 56.21           C
ATOM   3351  CB  ALA A 437      17.627 -12.412  49.814  1.00 56.21           C
ATOM   3352  C   ALA A 437      18.767 -10.884  51.347  1.00 56.21           C
ATOM   3353  O   ALA A 437      19.968 -10.960  51.098  1.00 56.21           O
ATOM   3354  N   ARG A 438      18.292 -10.775  52.601  1.00136.87           N
ATOM   3355  CA  ARG A 438      19.134 -10.717  53.758  1.00136.87           C
ATOM   3356  CB  ARG A 438      18.413 -10.065  54.949  1.00136.87           C
ATOM   3357  CG  ARG A 438      17.955  -8.638  54.644  1.00136.87           C
ATOM   3358  CD  ARG A 438      16.826  -8.142  55.549  1.00136.87           C
ATOM   3359  NE  ARG A 438      17.420  -7.719  56.846  1.00136.87           N
ATOM   3360  CZ  ARG A 438      16.635  -7.079  57.760  1.00136.87           C
ATOM   3361  NH1 ARG A 438      15.317  -6.854  57.485  1.00136.87           N
ATOM   3362  NH2 ARG A 438      17.168  -6.655  58.943  1.00136.87           N
ATOM   3363  C   ARG A 438      19.470 -12.125  54.154  1.00136.87           C
ATOM   3364  O   ARG A 438      18.679 -13.043  53.949  1.00136.87           O
ATOM   3365  N   PRO A 439      20.631 -12.321  54.721  1.00 86.95           N
ATOM   3366  CA  PRO A 439      21.014 -13.634  55.166  1.00 86.95           C
ATOM   3367  CD  PRO A 439      21.780 -11.502  54.374  1.00 86.95           C
ATOM   3368  CB  PRO A 439      22.499 -13.535  55.502  1.00 86.95           C
ATOM   3369  CG  PRO A 439      23.005 -12.409  54.580  1.00 86.95           C
ATOM   3370  C   PRO A 439      20.142 -14.021  56.317  1.00 86.95           C
ATOM   3371  O   PRO A 439      19.690 -13.140  57.045  1.00 86.95           O
ATOM   3372  N   VAL A 440      19.884 -15.328  56.501  1.00 66.55           N
ATOM   3373  CA  VAL A 440      18.980 -15.723  57.539  1.00 66.55           C
ATOM   3374  CB  VAL A 440      17.894 -16.627  57.033  1.00 66.55           C
ATOM   3375  CG1 VAL A 440      16.978 -17.015  58.204  1.00 66.55           C
ATOM   3376  CG2 VAL A 440      17.170 -15.920  55.874  1.00 66.55           C
ATOM   3377  C   VAL A 440      19.743 -16.464  58.584  1.00 66.55           C
ATOM   3378  O   VAL A 440      20.532 -17.359  58.287  1.00 66.55           O
ATOM   3379  N   VAL A 441      19.524 -16.099  59.860  1.00112.23           N
ATOM   3380  CA  VAL A 441      20.221 -16.792  60.899  1.00112.23           C
ATOM   3381  CB  VAL A 441      20.893 -15.873  61.883  1.00112.23           C
ATOM   3382  CG1 VAL A 441      19.832 -15.022  62.602  1.00112.23           C
ATOM   3383  CG2 VAL A 441      21.755 -16.729  62.826  1.00112.23           C
ATOM   3384  C   VAL A 441      19.242 -17.643  61.645  1.00112.23           C
ATOM   3385  O   VAL A 441      18.204 -17.170  62.107  1.00112.23           O
ATOM   3386  N   THR A 442      19.562 -18.945  61.779  1.00 53.21           N
ATOM   3387  CA  THR A 442      18.702 -19.841  62.494  1.00 53.21           C
ATOM   3388  CB  THR A 442      18.587 -21.199  61.863  1.00 53.21           C
ATOM   3389  OG1 THR A 442      18.078 -21.081  60.542  1.00 53.21           O
ATOM   3390  CG2 THR A 442      17.646 -22.067  62.716  1.00 53.21           C
ATOM   3391  C   THR A 442      19.332 -20.015  63.831  1.00 53.21           C
ATOM   3392  O   THR A 442      20.529 -20.275  63.934  1.00 53.21           O
ATOM   3393  N   VAL A 443      18.534 -19.854  64.902  1.00 77.56           N
ATOM   3394  CA  VAL A 443      19.114 -19.927  66.206  1.00 77.56           C
ATOM   3395  CB  VAL A 443      18.869 -18.705  67.045  1.00 77.56           C
ATOM   3396  CG1 VAL A 443      19.461 -18.948  68.440  1.00 77.56           C
ATOM   3397  CG2 VAL A 443      19.465 -17.478  66.347  1.00 77.56           C
ATOM   3398  C   VAL A 443      18.527 -21.072  66.965  1.00 77.56           C
ATOM   3399  O   VAL A 443      17.318 -21.303  66.945  1.00 77.56           O
ATOM   3400  N   ASN A 444      19.405 -21.825  67.657  1.00 67.65           N
ATOM   3401  CA  ASN A 444      18.978 -22.904  68.495  1.00 67.65           C
ATOM   3402  CB  ASN A 444      19.778 -24.202  68.279  1.00 67.65           C
ATOM   3403  CG  ASN A 444      19.458 -24.733  66.888  1.00 67.65           C
ATOM   3404  OD1 ASN A 444      20.348 -24.911  66.058  1.00 67.65           O
ATOM   3405  ND2 ASN A 444      18.150 -24.995  66.624  1.00 67.65           N
ATOM   3406  C   ASN A 444      19.235 -22.451  69.896  1.00 67.65           C
ATOM   3407  O   ASN A 444      20.384 -22.299  70.312  1.00 67.65           O
ATOM   3408  N   ALA A 445      18.158 -22.223  70.669  1.00 56.53           N
ATOM   3409  CA  ALA A 445      18.343 -21.744  72.005  1.00 56.53           C
ATOM   3410  CB  ALA A 445      17.502 -20.498  72.334  1.00 56.53           C
ATOM   3411  C   ALA A 445      17.927 -22.830  72.944  1.00 56.53           C
ATOM   3412  O   ALA A 445      16.962 -23.552  72.697  1.00 56.53           O
ATOM   3413  N   GLY A 446      18.667 -22.975  74.060  1.00 51.86           N
ATOM   3414  CA  GLY A 446      18.338 -24.003  75.002  1.00 51.86           C
ATOM   3415  C   GLY A 446      18.116 -23.351  76.328  1.00 51.86           C
ATOM   3416  O   GLY A 446      18.662 -22.285  76.605  1.00 51.86           O
ATOM   3417  N   LEU A 447      17.274 -23.973  77.179  1.00 74.78           N
ATOM   3418  CA  LEU A 447      17.033 -23.422  78.481  1.00 74.78           C
ATOM   3419  CB  LEU A 447      15.838 -22.456  78.513  1.00 74.78           C
ATOM   3420  CG  LEU A 447      15.564 -21.848  79.898  1.00 74.78           C
ATOM   3421  CD1 LEU A 447      16.748 -20.990  80.371  1.00 74.78           C
ATOM   3422  CD2 LEU A 447      14.234 -21.078  79.909  1.00 74.78           C
ATOM   3423  C   LEU A 447      16.734 -24.550  79.421  1.00 74.78           C
ATOM   3424  O   LEU A 447      15.910 -25.414  79.127  1.00 74.78           O
ATOM   3425  N   GLU A 448      17.405 -24.577  80.590  1.00112.18           N
ATOM   3426  CA  GLU A 448      17.135 -25.638  81.519  1.00112.18           C
ATOM   3427  CB  GLU A 448      18.146 -26.799  81.442  1.00112.18           C
ATOM   3428  CG  GLU A 448      19.594 -26.395  81.724  1.00112.18           C
ATOM   3429  CD  GLU A 448      20.454 -27.648  81.607  1.00112.18           C
ATOM   3430  OE1 GLU A 448      20.557 -28.189  80.475  1.00112.18           O
ATOM   3431  OE2 GLU A 448      21.016 -28.083  82.648  1.00112.18           O
ATOM   3432  C   GLU A 448      17.165 -25.083  82.905  1.00112.18           C
ATOM   3433  O   GLU A 448      17.894 -24.135  83.192  1.00112.18           O
ATOM   3434  N   VAL A 449      16.333 -25.651  83.800  1.00 59.53           N
ATOM   3435  CA  VAL A 449      16.324 -25.181  85.153  1.00 59.53           C
ATOM   3436  CB  VAL A 449      15.035 -24.503  85.513  1.00 59.53           C
ATOM   3437  CG1 VAL A 449      15.103 -24.030  86.974  1.00 59.53           C
ATOM   3438  CG2 VAL A 449      14.782 -23.380  84.494  1.00 59.53           C
ATOM   3439  C   VAL A 449      16.477 -26.368  86.049  1.00 59.53           C
ATOM   3440  O   VAL A 449      15.724 -27.336  85.959  1.00 59.53           O
ATOM   3441  N   TYR A 450      17.492 -26.333  86.933  1.00 89.30           N
ATOM   3442  CA  TYR A 450      17.660 -27.404  87.868  1.00 89.30           C
ATOM   3443  CB  TYR A 450      18.814 -28.357  87.506  1.00 89.30           C
ATOM   3444  CG  TYR A 450      19.963 -27.538  87.030  1.00 89.30           C
ATOM   3445  CD1 TYR A 450      19.993 -27.139  85.714  1.00 89.30           C
ATOM   3446  CD2 TYR A 450      20.995 -27.173  87.863  1.00 89.30           C
ATOM   3447  CE1 TYR A 450      21.032 -26.386  85.226  1.00 89.30           C
ATOM   3448  CE2 TYR A 450      22.040 -26.419  87.380  1.00 89.30           C
ATOM   3449  CZ  TYR A 450      22.059 -26.026  86.061  1.00 89.30           C
ATOM   3450  OH  TYR A 450      23.126 -25.254  85.558  1.00 89.30           O
ATOM   3451  C   TYR A 450      17.863 -26.830  89.233  1.00 89.30           C
ATOM   3452  O   TYR A 450      18.676 -25.925  89.417  1.00 89.30           O
ATOM   3453  N   PRO A 451      17.139 -27.311  90.216  1.00174.16           N
ATOM   3454  CA  PRO A 451      16.116 -28.312  90.016  1.00174.16           C
ATOM   3455  CD  PRO A 451      17.745 -27.421  91.534  1.00174.16           C
ATOM   3456  CB  PRO A 451      15.923 -29.006  91.361  1.00174.16           C
ATOM   3457  CG  PRO A 451      17.234 -28.748  92.113  1.00174.16           C
ATOM   3458  C   PRO A 451      14.829 -27.675  89.586  1.00174.16           C
ATOM   3459  O   PRO A 451      14.677 -26.466  89.749  1.00174.16           O
ATOM   3460  N   SER A 452      13.904 -28.474  89.014  1.00 50.02           N
ATOM   3461  CA  SER A 452      12.596 -28.003  88.652  1.00 50.02           C
ATOM   3462  CB  SER A 452      11.846 -28.974  87.724  1.00 50.02           C
ATOM   3463  OG  SER A 452      11.573 -30.190  88.406  1.00 50.02           O
ATOM   3464  C   SER A 452      11.772 -27.849  89.895  1.00 50.02           C
ATOM   3465  O   SER A 452      10.912 -26.972  89.976  1.00 50.02           O
ATOM   3466  N   ILE A 453      12.009 -28.708  90.906  1.00115.06           N
ATOM   3467  CA  ILE A 453      11.220 -28.627  92.100  1.00115.06           C
ATOM   3468  CB  ILE A 453      10.668 -29.947  92.562  1.00115.06           C
ATOM   3469  CG1 ILE A 453      11.802 -30.935  92.884  1.00115.06           C
ATOM   3470  CG2 ILE A 453       9.677 -30.448  91.498  1.00115.06           C
ATOM   3471  CD1 ILE A 453      11.330 -32.187  93.621  1.00115.06           C
ATOM   3472  C   ILE A 453      12.080 -28.074  93.186  1.00115.06           C
ATOM   3473  O   ILE A 453      13.136 -28.620  93.505  1.00115.06           O
ATOM   3474  N   LEU A 454      11.621 -26.942  93.760  1.00171.96           N
ATOM   3475  CA  LEU A 454      12.299 -26.206  94.792  1.00171.96           C
ATOM   3476  CB  LEU A 454      12.592 -24.727  94.441  1.00171.96           C
ATOM   3477  CG  LEU A 454      13.519 -24.414  93.248  1.00171.96           C
ATOM   3478  CD1 LEU A 454      14.965 -24.855  93.502  1.00171.96           C
ATOM   3479  CD2 LEU A 454      12.945 -24.931  91.924  1.00171.96           C
ATOM   3480  C   LEU A 454      11.333 -26.043  95.924  1.00171.96           C
ATOM   3481  O   LEU A 454      10.141 -26.312  95.792  1.00171.96           O
ATOM   3482  N   ASN A 455      11.846 -25.572  97.077  1.00 87.09           N
ATOM   3483  CA  ASN A 455      11.044 -25.325  98.236  1.00 87.09           C
ATOM   3484  CB  ASN A 455      11.154 -26.476  99.256  1.00 87.09           C
ATOM   3485  CG  ASN A 455      10.305 -26.182 100.484  1.00 87.09           C
ATOM   3486  OD1 ASN A 455      10.834 -25.900 101.558  1.00 87.09           O
ATOM   3487  ND2 ASN A 455       8.956 -26.250 100.328  1.00 87.09           N
ATOM   3488  C   ASN A 455      11.555 -24.079  98.899  1.00 87.09           C
ATOM   3489  O   ASN A 455      12.680 -23.642  98.663  1.00 87.09           O
ATOM   3490  N   GLN A 456      10.714 -23.472  99.755  1.00145.77           N
ATOM   3491  CA  GLN A 456      11.033 -22.257 100.450  1.00145.77           C
ATOM   3492  CB  GLN A 456       9.836 -21.739 101.269  1.00145.77           C
ATOM   3493  CG  GLN A 456      10.052 -20.363 101.899  1.00145.77           C
ATOM   3494  CD  GLN A 456       9.781 -19.316 100.830  1.00145.77           C
ATOM   3495  OE1 GLN A 456       9.064 -19.567  99.862  1.00145.77           O
ATOM   3496  NE2 GLN A 456      10.366 -18.102 101.012  1.00145.77           N
ATOM   3497  C   GLN A 456      12.148 -22.512 101.411  1.00145.77           C
ATOM   3498  O   GLN A 456      12.980 -21.640 101.653  1.00145.77           O
ATOM   3499  N   ASP A 457      12.184 -23.705 102.029  1.00135.11           N
ATOM   3500  CA  ASP A 457      13.238 -23.921 102.974  1.00135.11           C
ATOM   3501  CB  ASP A 457      12.757 -24.545 104.297  1.00135.11           C
ATOM   3502  CG  ASP A 457      13.890 -24.440 105.312  1.00135.11           C
ATOM   3503  OD1 ASP A 457      14.991 -23.971 104.921  1.00135.11           O
ATOM   3504  OD2 ASP A 457      13.678 -24.836 106.487  1.00135.11           O
ATOM   3505  C   ASP A 457      14.242 -24.850 102.376  1.00135.11           C
ATOM   3506  O   ASP A 457      14.815 -25.693 103.062  1.00135.11           O
ATOM   3507  N   ASN A 458      14.506 -24.729 101.067  1.00 86.54           N
ATOM   3508  CA  ASN A 458      15.547 -25.557 100.541  1.00 86.54           C
ATOM   3509  CB  ASN A 458      15.224 -26.119  99.145  1.00 86.54           C
ATOM   3510  CG  ASN A 458      16.266 -27.170  98.788  1.00 86.54           C
ATOM   3511  OD1 ASN A 458      17.429 -27.068  99.175  1.00 86.54           O
ATOM   3512  ND2 ASN A 458      15.838 -28.213  98.027  1.00 86.54           N
ATOM   3513  C   ASN A 458      16.721 -24.645 100.405  1.00 86.54           C
ATOM   3514  O   ASN A 458      16.912 -24.032  99.356  1.00 86.54           O
ATOM   3515  N   LYS A 459      17.555 -24.545 101.461  1.00148.16           N
ATOM   3516  CA  LYS A 459      18.632 -23.592 101.409  1.00148.16           C
ATOM   3517  CB  LYS A 459      18.947 -22.918 102.758  1.00148.16           C
ATOM   3518  CG  LYS A 459      17.995 -21.785 103.145  1.00148.16           C
ATOM   3519  CD  LYS A 459      16.582 -22.235 103.512  1.00148.16           C
ATOM   3520  CE  LYS A 459      15.703 -21.095 104.030  1.00148.16           C
ATOM   3521  NZ  LYS A 459      16.260 -20.569 105.297  1.00148.16           N
ATOM   3522  C   LYS A 459      19.905 -24.234 100.949  1.00148.16           C
ATOM   3523  O   LYS A 459      20.610 -24.878 101.726  1.00148.16           O
ATOM   3524  N   ILE A 460      20.169 -24.135  99.631  1.00 89.30           N
ATOM   3525  CA  ILE A 460      21.365 -24.600  98.984  1.00 89.30           C
ATOM   3526  CB  ILE A 460      21.146 -24.988  97.553  1.00 89.30           C
ATOM   3527  CG1 ILE A 460      20.165 -26.173  97.478  1.00 89.30           C
ATOM   3528  CG2 ILE A 460      22.518 -25.297  96.932  1.00 89.30           C
ATOM   3529  CD1 ILE A 460      19.726 -26.520  96.057  1.00 89.30           C
ATOM   3530  C   ILE A 460      22.544 -23.656  99.043  1.00 89.30           C
ATOM   3531  O   ILE A 460      23.668 -24.113  99.245  1.00 89.30           O
ATOM   3532  N   CYS A 461      22.335 -22.326  98.839  1.00 89.54           N
ATOM   3533  CA  CYS A 461      23.455 -21.424  98.663  1.00 89.54           C
ATOM   3534  CB  CYS A 461      23.600 -20.996  97.187  1.00 89.54           C
ATOM   3535  SG  CYS A 461      22.155 -20.089  96.540  1.00 89.54           S
ATOM   3536  C   CYS A 461      23.307 -20.162  99.483  1.00 89.54           C
ATOM   3537  O   CYS A 461      22.235 -19.844  99.993  1.00 89.54           O
ATOM   3538  N   PRO A 462      24.428 -19.491  99.685  1.00 96.79           N
ATOM   3539  CA  PRO A 462      24.450 -18.224 100.395  1.00 96.79           C
ATOM   3540  CD  PRO A 462      25.642 -20.254  99.926  1.00 96.79           C
ATOM   3541  CB  PRO A 462      25.721 -18.235 101.244  1.00 96.79           C
ATOM   3542  CG  PRO A 462      26.631 -19.259 100.549  1.00 96.79           C
ATOM   3543  C   PRO A 462      24.405 -17.011  99.497  1.00 96.79           C
ATOM   3544  O   PRO A 462      24.807 -17.112  98.340  1.00 96.79           O
ATOM   3545  N   LEU A 463      23.982 -15.842 100.037  1.00112.23           N
ATOM   3546  CA  LEU A 463      23.914 -14.592  99.317  1.00112.23           C
ATOM   3547  CB  LEU A 463      22.972 -13.575  99.982  1.00112.23           C
ATOM   3548  CG  LEU A 463      22.750 -12.291  99.165  1.00112.23           C
ATOM   3549  CD1 LEU A 463      21.997 -12.582  97.858  1.00112.23           C
ATOM   3550  CD2 LEU A 463      22.049 -11.215 100.007  1.00112.23           C
ATOM   3551  C   LEU A 463      25.297 -13.997  99.284  1.00112.23           C
ATOM   3552  O   LEU A 463      26.147 -14.313 100.117  1.00112.23           O
ATOM   3553  N   PRO A 464      25.543 -13.175  98.292  1.00240.38           N
ATOM   3554  CA  PRO A 464      26.841 -12.579  98.096  1.00240.38           C
ATOM   3555  CD  PRO A 464      24.821 -13.308  97.037  1.00240.38           C
ATOM   3556  CB  PRO A 464      26.783 -11.898  96.731  1.00240.38           C
ATOM   3557  CG  PRO A 464      25.761 -12.750  95.954  1.00240.38           C
ATOM   3558  C   PRO A 464      27.521 -11.767  99.153  1.00240.38           C
ATOM   3559  O   PRO A 464      28.512 -12.271  99.662  1.00240.38           O
ATOM   3560  N   GLY A 465      27.032 -10.569  99.541  1.00107.36           N
ATOM   3561  CA  GLY A 465      27.742  -9.762 100.504  1.00107.36           C
ATOM   3562  C   GLY A 465      27.748 -10.426 101.834  1.00107.36           C
ATOM   3563  O   GLY A 465      28.780 -10.516 102.498  1.00107.36           O
ATOM   3564  N   THR A 466      26.574 -10.914 102.256  1.00110.49           N
ATOM   3565  CA  THR A 466      26.491 -11.540 103.535  1.00110.49           C
ATOM   3566  CB  THR A 466      25.440 -10.944 104.424  1.00110.49           C
ATOM   3567  OG1 THR A 466      25.507 -11.520 105.720  1.00110.49           O
ATOM   3568  CG2 THR A 466      24.059 -11.194 103.794  1.00110.49           C
ATOM   3569  C   THR A 466      26.110 -12.948 103.271  1.00110.49           C
ATOM   3570  O   THR A 466      25.285 -13.218 102.401  1.00110.49           O
ATOM   3571  N   ALA A 467      26.706 -13.900 104.007  1.00 48.05           N
ATOM   3572  CA  ALA A 467      26.349 -15.239 103.675  1.00 48.05           C
ATOM   3573  CB  ALA A 467      27.399 -16.278 104.104  1.00 48.05           C
ATOM   3574  C   ALA A 467      25.079 -15.564 104.384  1.00 48.05           C
ATOM   3575  O   ALA A 467      25.081 -16.160 105.459  1.00 48.05           O
ATOM   3576  N   LEU A 468      23.942 -15.209 103.763  1.00138.93           N
ATOM   3577  CA  LEU A 468      22.687 -15.571 104.343  1.00138.93           C
ATOM   3578  CB  LEU A 468      21.610 -14.464 104.263  1.00138.93           C
ATOM   3579  CG  LEU A 468      21.340 -13.864 102.867  1.00138.93           C
ATOM   3580  CD1 LEU A 468      20.610 -14.846 101.941  1.00138.93           C
ATOM   3581  CD2 LEU A 468      20.606 -12.518 102.980  1.00138.93           C
ATOM   3582  C   LEU A 468      22.257 -16.783 103.587  1.00138.93           C
ATOM   3583  O   LEU A 468      22.410 -16.858 102.369  1.00138.93           O
ATOM   3584  N   LYS A 469      21.744 -17.802 104.296  1.00 83.54           N
ATOM   3585  CA  LYS A 469      21.403 -19.000 103.585  1.00 83.54           C
ATOM   3586  CB  LYS A 469      21.410 -20.265 104.460  1.00 83.54           C
ATOM   3587  CG  LYS A 469      22.783 -20.607 105.045  1.00 83.54           C
ATOM   3588  CD  LYS A 469      23.252 -19.625 106.121  1.00 83.54           C
ATOM   3589  CE  LYS A 469      24.591 -20.007 106.756  1.00 83.54           C
ATOM   3590  NZ  LYS A 469      24.981 -18.995 107.764  1.00 83.54           N
ATOM   3591  C   LYS A 469      20.022 -18.843 103.041  1.00 83.54           C
ATOM   3592  O   LYS A 469      19.092 -18.517 103.776  1.00 83.54           O
ATOM   3593  N   VAL A 470      19.857 -19.064 101.719  1.00111.98           N
ATOM   3594  CA  VAL A 470      18.548 -18.962 101.133  1.00111.98           C
ATOM   3595  CB  VAL A 470      18.277 -17.650 100.456  1.00111.98           C
ATOM   3596  CG1 VAL A 470      18.239 -16.546 101.524  1.00111.98           C
ATOM   3597  CG2 VAL A 470      19.345 -17.426  99.373  1.00111.98           C
ATOM   3598  C   VAL A 470      18.358 -20.054 100.122  1.00111.98           C
ATOM   3599  O   VAL A 470      19.308 -20.707  99.693  1.00111.98           O
ATOM   3600  N   SER A 471      17.088 -20.305  99.739  1.00 99.78           N
ATOM   3601  CA  SER A 471      16.800 -21.323  98.766  1.00 99.78           C
ATOM   3602  CB  SER A 471      15.313 -21.716  98.704  1.00 99.78           C
ATOM   3603  OG  SER A 471      14.534 -20.618  98.254  1.00 99.78           O
ATOM   3604  C   SER A 471      17.181 -20.774  97.430  1.00 99.78           C
ATOM   3605  O   SER A 471      17.062 -19.572  97.194  1.00 99.78           O
ATOM   3606  N   CYS A 472      17.664 -21.641  96.515  1.00 92.16           N
ATOM   3607  CA  CYS A 472      18.052 -21.123  95.238  1.00 92.16           C
ATOM   3608  CB  CYS A 472      19.474 -20.509  95.224  1.00 92.16           C
ATOM   3609  SG  CYS A 472      20.792 -21.507  95.994  1.00 92.16           S
ATOM   3610  C   CYS A 472      17.915 -22.172  94.174  1.00 92.16           C
ATOM   3611  O   CYS A 472      17.573 -23.324  94.442  1.00 92.16           O
ATOM   3612  N   PHE A 473      18.099 -21.750  92.905  1.00112.80           N
ATOM   3613  CA  PHE A 473      18.080 -22.651  91.790  1.00112.80           C
ATOM   3614  CB  PHE A 473      16.679 -22.977  91.239  1.00112.80           C
ATOM   3615  CG  PHE A 473      15.957 -21.712  90.953  1.00112.80           C
ATOM   3616  CD1 PHE A 473      15.259 -21.083  91.958  1.00112.80           C
ATOM   3617  CD2 PHE A 473      15.967 -21.164  89.694  1.00112.80           C
ATOM   3618  CE1 PHE A 473      14.581 -19.915  91.713  1.00112.80           C
ATOM   3619  CE2 PHE A 473      15.291 -19.995  89.444  1.00112.80           C
ATOM   3620  CZ  PHE A 473      14.597 -19.370  90.452  1.00112.80           C
ATOM   3621  C   PHE A 473      18.962 -22.076  90.723  1.00112.80           C
ATOM   3622  O   PHE A 473      19.238 -20.877  90.701  1.00112.80           O
ATOM   3623  N   ASN A 474      19.451 -22.936  89.809  1.00 53.62           N
ATOM   3624  CA  ASN A 474      20.372 -22.469  88.816  1.00 53.62           C
ATOM   3625  CB  ASN A 474      21.559 -23.417  88.585  1.00 53.62           C
ATOM   3626  CG  ASN A 474      22.435 -23.386  89.828  1.00 53.62           C
ATOM   3627  OD1 ASN A 474      22.737 -22.321  90.364  1.00 53.62           O
ATOM   3628  ND2 ASN A 474      22.853 -24.588  90.303  1.00 53.62           N
ATOM   3629  C   ASN A 474      19.663 -22.330  87.515  1.00 53.62           C
ATOM   3630  O   ASN A 474      18.864 -23.181  87.130  1.00 53.62           O
ATOM   3631  N   VAL A 475      19.942 -21.220  86.807  1.00 59.63           N
ATOM   3632  CA  VAL A 475      19.335 -21.002  85.531  1.00 59.63           C
ATOM   3633  CB  VAL A 475      18.788 -19.611  85.381  1.00 59.63           C
ATOM   3634  CG1 VAL A 475      18.240 -19.440  83.955  1.00 59.63           C
ATOM   3635  CG2 VAL A 475      17.745 -19.376  86.487  1.00 59.63           C
ATOM   3636  C   VAL A 475      20.400 -21.178  84.496  1.00 59.63           C
ATOM   3637  O   VAL A 475      21.421 -20.493  84.509  1.00 59.63           O
ATOM   3638  N   ARG A 476      20.179 -22.108  83.549  1.00131.69           N
ATOM   3639  CA  ARG A 476      21.184 -22.339  82.553  1.00131.69           C
ATOM   3640  CB  ARG A 476      21.684 -23.789  82.491  1.00131.69           C
ATOM   3641  CG  ARG A 476      22.751 -23.974  81.413  1.00131.69           C
ATOM   3642  CD  ARG A 476      22.697 -25.330  80.710  1.00131.69           C
ATOM   3643  NE  ARG A 476      23.278 -26.354  81.615  1.00131.69           N
ATOM   3644  CZ  ARG A 476      24.610 -26.634  81.541  1.00131.69           C
ATOM   3645  NH1 ARG A 476      25.410 -25.940  80.680  1.00131.69           N
ATOM   3646  NH2 ARG A 476      25.139 -27.616  82.325  1.00131.69           N
ATOM   3647  C   ARG A 476      20.585 -22.061  81.213  1.00131.69           C
ATOM   3648  O   ARG A 476      19.408 -22.330  80.973  1.00131.69           O
ATOM   3649  N   PHE A 477      21.391 -21.476  80.305  1.00 73.55           N
ATOM   3650  CA  PHE A 477      20.922 -21.232  78.973  1.00 73.55           C
ATOM   3651  CB  PHE A 477      20.291 -19.837  78.790  1.00 73.55           C
ATOM   3652  CG  PHE A 477      21.299 -18.792  79.142  1.00 73.55           C
ATOM   3653  CD1 PHE A 477      21.487 -18.419  80.454  1.00 73.55           C
ATOM   3654  CD2 PHE A 477      22.046 -18.174  78.166  1.00 73.55           C
ATOM   3655  CE1 PHE A 477      22.408 -17.454  80.788  1.00 73.55           C
ATOM   3656  CE2 PHE A 477      22.969 -17.208  78.494  1.00 73.55           C
ATOM   3657  CZ  PHE A 477      23.153 -16.846  79.807  1.00 73.55           C
ATOM   3658  C   PHE A 477      22.088 -21.334  78.042  1.00 73.55           C
ATOM   3659  O   PHE A 477      23.209 -20.984  78.406  1.00 73.55           O
ATOM   3660  N   CYS A 478      21.856 -21.824  76.804  1.00 79.66           N
ATOM   3661  CA  CYS A 478      22.959 -21.954  75.893  1.00 79.66           C
ATOM   3662  CB  CYS A 478      23.409 -23.419  75.712  1.00 79.66           C
ATOM   3663  SG  CYS A 478      23.433 -24.450  77.224  1.00 79.66           S
ATOM   3664  C   CYS A 478      22.491 -21.453  74.548  1.00 79.66           C
ATOM   3665  O   CYS A 478      21.300 -21.519  74.244  1.00 79.66           O
ATOM   3666  N   LEU A 479      23.409 -20.908  73.710  1.00138.95           N
ATOM   3667  CA  LEU A 479      23.023 -20.410  72.409  1.00138.95           C
ATOM   3668  CB  LEU A 479      22.997 -18.877  72.266  1.00138.95           C
ATOM   3669  CG  LEU A 479      21.713 -18.209  72.772  1.00138.95           C
ATOM   3670  CD1 LEU A 479      21.475 -18.514  74.250  1.00138.95           C
ATOM   3671  CD2 LEU A 479      21.715 -16.703  72.464  1.00138.95           C
ATOM   3672  C   LEU A 479      23.943 -20.876  71.322  1.00138.95           C
ATOM   3673  O   LEU A 479      25.156 -20.976  71.496  1.00138.95           O
ATOM   3674  N   LYS A 480      23.347 -21.158  70.144  1.00 98.52           N
ATOM   3675  CA  LYS A 480      24.061 -21.552  68.961  1.00 98.52           C
ATOM   3676  CB  LYS A 480      24.040 -23.071  68.736  1.00 98.52           C
ATOM   3677  CG  LYS A 480      24.879 -23.538  67.548  1.00 98.52           C
ATOM   3678  CD  LYS A 480      24.982 -25.060  67.455  1.00 98.52           C
ATOM   3679  CE  LYS A 480      23.666 -25.719  67.038  1.00 98.52           C
ATOM   3680  NZ  LYS A 480      23.836 -27.184  66.949  1.00 98.52           N
ATOM   3681  C   LYS A 480      23.336 -20.926  67.800  1.00 98.52           C
ATOM   3682  O   LYS A 480      22.115 -20.780  67.843  1.00 98.52           O
ATOM   3683  N   ALA A 481      24.064 -20.527  66.730  1.00 59.65           N
ATOM   3684  CA  ALA A 481      23.408 -19.921  65.596  1.00 59.65           C
ATOM   3685  CB  ALA A 481      23.269 -18.393  65.718  1.00 59.65           C
ATOM   3686  C   ALA A 481      24.217 -20.182  64.357  1.00 59.65           C
ATOM   3687  O   ALA A 481      25.418 -20.435  64.438  1.00 59.65           O
ATOM   3688  N   ASP A 482      23.567 -20.148  63.168  1.00 77.23           N
ATOM   3689  CA  ASP A 482      24.288 -20.366  61.939  1.00 77.23           C
ATOM   3690  CB  ASP A 482      24.531 -21.855  61.636  1.00 77.23           C
ATOM   3691  CG  ASP A 482      25.648 -21.963  60.607  1.00 77.23           C
ATOM   3692  OD1 ASP A 482      26.329 -20.932  60.357  1.00 77.23           O
ATOM   3693  OD2 ASP A 482      25.841 -23.082  60.063  1.00 77.23           O
ATOM   3694  C   ASP A 482      23.499 -19.797  60.786  1.00 77.23           C
ATOM   3695  O   ASP A 482      22.335 -19.426  60.940  1.00 77.23           O
ATOM   3696  N   GLY A 483      24.142 -19.708  59.595  1.00 52.74           N
ATOM   3697  CA  GLY A 483      23.528 -19.212  58.390  1.00 52.74           C
ATOM   3698  C   GLY A 483      24.109 -19.964  57.221  1.00 52.74           C
ATOM   3699  O   GLY A 483      25.166 -20.581  57.322  1.00 52.74           O
ATOM   3700  N   LYS A 484      23.353 -19.995  56.104  1.00187.08           N
ATOM   3701  CA  LYS A 484      23.658 -20.673  54.868  1.00187.08           C
ATOM   3702  CB  LYS A 484      22.360 -21.017  54.112  1.00187.08           C
ATOM   3703  CG  LYS A 484      22.482 -22.063  52.999  1.00187.08           C
ATOM   3704  CD  LYS A 484      23.280 -21.619  51.774  1.00187.08           C
ATOM   3705  CE  LYS A 484      23.355 -22.686  50.680  1.00187.08           C
ATOM   3706  NZ  LYS A 484      24.059 -23.884  51.189  1.00187.08           N
ATOM   3707  C   LYS A 484      24.597 -19.955  53.916  1.00187.08           C
ATOM   3708  O   LYS A 484      25.373 -20.597  53.209  1.00187.08           O
ATOM   3709  N   GLY A 485      24.540 -18.610  53.830  1.00 48.82           N
ATOM   3710  CA  GLY A 485      25.253 -17.905  52.791  1.00 48.82           C
ATOM   3711  C   GLY A 485      26.486 -17.250  53.321  1.00 48.82           C
ATOM   3712  O   GLY A 485      27.230 -17.834  54.104  1.00 48.82           O
ATOM   3713  N   THR A 486      26.748 -16.003  52.866  1.00127.90           N
ATOM   3714  CA  THR A 486      27.929 -15.321  53.303  1.00127.90           C
ATOM   3715  CB  THR A 486      28.548 -14.455  52.242  1.00127.90           C
ATOM   3716  OG1 THR A 486      27.636 -13.447  51.833  1.00127.90           O
ATOM   3717  CG2 THR A 486      28.933 -15.341  51.045  1.00127.90           C
ATOM   3718  C   THR A 486      27.572 -14.440  54.462  1.00127.90           C
ATOM   3719  O   THR A 486      26.881 -13.435  54.302  1.00127.90           O
ATOM   3720  N   LEU A 487      28.040 -14.820  55.674  1.00134.02           N
ATOM   3721  CA  LEU A 487      27.785 -14.080  56.881  1.00134.02           C
ATOM   3722  CB  LEU A 487      26.760 -14.715  57.837  1.00134.02           C
ATOM   3723  CG  LEU A 487      25.336 -14.853  57.285  1.00134.02           C
ATOM   3724  CD1 LEU A 487      25.277 -15.890  56.157  1.00134.02           C
ATOM   3725  CD2 LEU A 487      24.333 -15.146  58.409  1.00134.02           C
ATOM   3726  C   LEU A 487      29.048 -14.036  57.689  1.00134.02           C
ATOM   3727  O   LEU A 487      29.919 -14.894  57.555  1.00134.02           O
ATOM   3728  N   PRO A 488      29.153 -13.037  58.531  1.00 79.27           N
ATOM   3729  CA  PRO A 488      30.267 -12.842  59.425  1.00 79.27           C
ATOM   3730  CD  PRO A 488      28.052 -12.131  58.803  1.00 79.27           C
ATOM   3731  CB  PRO A 488      29.988 -11.515  60.128  1.00 79.27           C
ATOM   3732  CG  PRO A 488      28.450 -11.414  60.105  1.00 79.27           C
ATOM   3733  C   PRO A 488      30.339 -13.975  60.406  1.00 79.27           C
ATOM   3734  O   PRO A 488      29.297 -14.507  60.786  1.00 79.27           O
ATOM   3735  N   ARG A 489      31.561 -14.375  60.814  1.00118.29           N
ATOM   3736  CA  ARG A 489      31.733 -15.462  61.737  1.00118.29           C
ATOM   3737  CB  ARG A 489      33.193 -15.931  61.854  1.00118.29           C
ATOM   3738  CG  ARG A 489      33.662 -16.655  60.592  1.00118.29           C
ATOM   3739  CD  ARG A 489      32.860 -17.929  60.312  1.00118.29           C
ATOM   3740  NE  ARG A 489      33.226 -18.412  58.951  1.00118.29           N
ATOM   3741  CZ  ARG A 489      32.596 -19.504  58.427  1.00118.29           C
ATOM   3742  NH1 ARG A 489      31.648 -20.158  59.160  1.00118.29           N
ATOM   3743  NH2 ARG A 489      32.910 -19.939  57.172  1.00118.29           N
ATOM   3744  C   ARG A 489      31.244 -15.102  63.107  1.00118.29           C
ATOM   3745  O   ARG A 489      30.601 -15.917  63.767  1.00118.29           O
ATOM   3746  N   LYS A 490      31.525 -13.872  63.581  1.00102.67           N
ATOM   3747  CA  LYS A 490      31.125 -13.550  64.922  1.00102.67           C
ATOM   3748  CB  LYS A 490      32.122 -12.652  65.676  1.00102.67           C
ATOM   3749  CG  LYS A 490      33.265 -13.433  66.325  1.00102.67           C
ATOM   3750  CD  LYS A 490      34.167 -14.167  65.336  1.00102.67           C
ATOM   3751  CE  LYS A 490      35.275 -14.975  66.013  1.00102.67           C
ATOM   3752  NZ  LYS A 490      35.922 -15.866  65.025  1.00102.67           N
ATOM   3753  C   LYS A 490      29.804 -12.858  64.907  1.00102.67           C
ATOM   3754  O   LYS A 490      29.647 -11.784  64.327  1.00102.67           O
ATOM   3755  N   LEU A 491      28.809 -13.480  65.569  1.00112.09           N
ATOM   3756  CA  LEU A 491      27.503 -12.897  65.654  1.00112.09           C
ATOM   3757  CB  LEU A 491      26.350 -13.892  65.416  1.00112.09           C
ATOM   3758  CG  LEU A 491      26.170 -14.356  63.956  1.00112.09           C
ATOM   3759  CD1 LEU A 491      25.664 -13.217  63.060  1.00112.09           C
ATOM   3760  CD2 LEU A 491      27.438 -15.011  63.401  1.00112.09           C
ATOM   3761  C   LEU A 491      27.342 -12.362  67.041  1.00112.09           C
ATOM   3762  O   LEU A 491      27.573 -13.062  68.025  1.00112.09           O
ATOM   3763  N   HIS A 492      26.920 -11.089  67.141  1.00130.06           N
ATOM   3764  CA  HIS A 492      26.763 -10.422  68.403  1.00130.06           C
ATOM   3765  ND1 HIS A 492      28.258  -7.828  70.240  1.00130.06           N
ATOM   3766  CG  HIS A 492      27.110  -8.133  69.543  1.00130.06           C
ATOM   3767  CB  HIS A 492      27.093  -8.924  68.270  1.00130.06           C
ATOM   3768  NE2 HIS A 492      26.576  -6.880  71.341  1.00130.06           N
ATOM   3769  CD2 HIS A 492      26.092  -7.548  70.231  1.00130.06           C
ATOM   3770  CE1 HIS A 492      27.882  -7.076  71.304  1.00130.06           C
ATOM   3771  C   HIS A 492      25.321 -10.538  68.797  1.00130.06           C
ATOM   3772  O   HIS A 492      24.440 -10.052  68.088  1.00130.06           O
ATOM   3773  N   PHE A 493      25.045 -11.183  69.952  1.00 70.43           N
ATOM   3774  CA  PHE A 493      23.685 -11.381  70.383  1.00 70.43           C
ATOM   3775  CB  PHE A 493      23.303 -12.853  70.636  1.00 70.43           C
ATOM   3776  CG  PHE A 493      23.177 -13.577  69.341  1.00 70.43           C
ATOM   3777  CD1 PHE A 493      24.277 -14.130  68.729  1.00 70.43           C
ATOM   3778  CD2 PHE A 493      21.945 -13.712  68.743  1.00 70.43           C
ATOM   3779  CE1 PHE A 493      24.149 -14.801  67.535  1.00 70.43           C
ATOM   3780  CE2 PHE A 493      21.812 -14.380  67.550  1.00 70.43           C
ATOM   3781  CZ  PHE A 493      22.916 -14.926  66.942  1.00 70.43           C
ATOM   3782  C   PHE A 493      23.453 -10.696  71.692  1.00 70.43           C
ATOM   3783  O   PHE A 493      24.348 -10.590  72.530  1.00 70.43           O
ATOM   3784  N   GLN A 494      22.210 -10.207  71.882  1.00 52.75           N
ATOM   3785  CA  GLN A 494      21.813  -9.604  73.120  1.00 52.75           C
ATOM   3786  CB  GLN A 494      21.093  -8.255  72.949  1.00 52.75           C
ATOM   3787  CG  GLN A 494      21.979  -7.157  72.358  1.00 52.75           C
ATOM   3788  CD  GLN A 494      21.138  -5.893  72.248  1.00 52.75           C
ATOM   3789  OE1 GLN A 494      21.631  -4.833  71.867  1.00 52.75           O
ATOM   3790  NE2 GLN A 494      19.827  -6.006  72.592  1.00 52.75           N
ATOM   3791  C   GLN A 494      20.833 -10.551  73.736  1.00 52.75           C
ATOM   3792  O   GLN A 494      19.850 -10.938  73.105  1.00 52.75           O
ATOM   3793  N   VAL A 495      21.078 -10.958  74.996  1.00 50.90           N
ATOM   3794  CA  VAL A 495      20.203 -11.915  75.608  1.00 50.90           C
ATOM   3795  CB  VAL A 495      20.899 -13.203  75.948  1.00 50.90           C
ATOM   3796  CG1 VAL A 495      19.912 -14.123  76.684  1.00 50.90           C
ATOM   3797  CG2 VAL A 495      21.487 -13.804  74.660  1.00 50.90           C
ATOM   3798  C   VAL A 495      19.700 -11.361  76.903  1.00 50.90           C
ATOM   3799  O   VAL A 495      20.427 -10.685  77.630  1.00 50.90           O
ATOM   3800  N   GLU A 496      18.416 -11.632  77.214  1.00103.23           N
ATOM   3801  CA  GLU A 496      17.849 -11.190  78.454  1.00103.23           C
ATOM   3802  CB  GLU A 496      16.785 -10.085  78.301  1.00103.23           C
ATOM   3803  CG  GLU A 496      17.368  -8.692  78.042  1.00103.23           C
ATOM   3804  CD  GLU A 496      17.874  -8.618  76.612  1.00103.23           C
ATOM   3805  OE1 GLU A 496      17.550  -9.542  75.820  1.00103.23           O
ATOM   3806  OE2 GLU A 496      18.594  -7.636  76.290  1.00103.23           O
ATOM   3807  C   GLU A 496      17.181 -12.363  79.102  1.00103.23           C
ATOM   3808  O   GLU A 496      16.527 -13.167  78.440  1.00103.23           O
ATOM   3809  N   LEU A 497      17.350 -12.488  80.433  1.00105.69           N
ATOM   3810  CA  LEU A 497      16.776 -13.565  81.192  1.00105.69           C
ATOM   3811  CB  LEU A 497      17.862 -14.399  81.880  1.00105.69           C
ATOM   3812  CG  LEU A 497      18.657 -15.210  80.843  1.00105.69           C
ATOM   3813  CD1 LEU A 497      19.950 -15.780  81.422  1.00105.69           C
ATOM   3814  CD2 LEU A 497      17.777 -16.318  80.247  1.00105.69           C
ATOM   3815  C   LEU A 497      15.878 -12.959  82.221  1.00105.69           C
ATOM   3816  O   LEU A 497      16.267 -12.030  82.927  1.00105.69           O
ATOM   3817  N   LEU A 498      14.636 -13.477  82.319  1.00 91.69           N
ATOM   3818  CA  LEU A 498      13.665 -12.929  83.224  1.00 91.69           C
ATOM   3819  CB  LEU A 498      12.385 -12.470  82.508  1.00 91.69           C
ATOM   3820  CG  LEU A 498      12.621 -11.416  81.410  1.00 91.69           C
ATOM   3821  CD1 LEU A 498      11.299 -11.008  80.742  1.00 91.69           C
ATOM   3822  CD2 LEU A 498      13.411 -10.211  81.942  1.00 91.69           C
ATOM   3823  C   LEU A 498      13.239 -14.005  84.171  1.00 91.69           C
ATOM   3824  O   LEU A 498      13.142 -15.177  83.805  1.00 91.69           O
ATOM   3825  N   LEU A 499      12.980 -13.622  85.436  1.00 85.42           N
ATOM   3826  CA  LEU A 499      12.528 -14.580  86.402  1.00 85.42           C
ATOM   3827  CB  LEU A 499      13.428 -14.679  87.648  1.00 85.42           C
ATOM   3828  CG  LEU A 499      14.846 -15.209  87.367  1.00 85.42           C
ATOM   3829  CD1 LEU A 499      15.681 -15.278  88.655  1.00 85.42           C
ATOM   3830  CD2 LEU A 499      14.803 -16.552  86.620  1.00 85.42           C
ATOM   3831  C   LEU A 499      11.179 -14.147  86.894  1.00 85.42           C
ATOM   3832  O   LEU A 499      10.931 -12.960  87.094  1.00 85.42           O
ATOM   3833  N   ASP A 500      10.271 -15.122  87.102  1.00110.07           N
ATOM   3834  CA  ASP A 500       8.970 -14.858  87.655  1.00110.07           C
ATOM   3835  CB  ASP A 500       9.048 -14.415  89.126  1.00110.07           C
ATOM   3836  CG  ASP A 500       7.653 -14.481  89.723  1.00110.07           C
ATOM   3837  OD1 ASP A 500       6.855 -15.341  89.266  1.00110.07           O
ATOM   3838  OD2 ASP A 500       7.367 -13.666  90.639  1.00110.07           O
ATOM   3839  C   ASP A 500       8.270 -13.770  86.887  1.00110.07           C
ATOM   3840  O   ASP A 500       7.745 -12.828  87.475  1.00110.07           O
ATOM   3841  N   LYS A 501       8.238 -13.889  85.547  1.00 97.61           N
ATOM   3842  CA  LYS A 501       7.603 -12.960  84.642  1.00 97.61           C
ATOM   3843  CB  LYS A 501       7.864 -13.288  83.163  1.00 97.61           C
ATOM   3844  CG  LYS A 501       7.189 -12.303  82.205  1.00 97.61           C
ATOM   3845  CD  LYS A 501       7.625 -12.460  80.747  1.00 97.61           C
ATOM   3846  CE  LYS A 501       6.940 -11.478  79.794  1.00 97.61           C
ATOM   3847  NZ  LYS A 501       7.418 -11.698  78.411  1.00 97.61           N
ATOM   3848  C   LYS A 501       6.118 -12.996  84.823  1.00 97.61           C
ATOM   3849  O   LYS A 501       5.421 -12.018  84.552  1.00 97.61           O
ATOM   3850  N   LEU A 502       5.606 -14.132  85.317  1.00218.12           N
ATOM   3851  CA  LEU A 502       4.205 -14.411  85.422  1.00218.12           C
ATOM   3852  CB  LEU A 502       4.000 -15.712  86.220  1.00218.12           C
ATOM   3853  CG  LEU A 502       2.597 -16.325  86.135  1.00218.12           C
ATOM   3854  CD1 LEU A 502       1.537 -15.363  86.673  1.00218.12           C
ATOM   3855  CD2 LEU A 502       2.302 -16.840  84.718  1.00218.12           C
ATOM   3856  C   LEU A 502       3.593 -13.267  86.167  1.00218.12           C
ATOM   3857  O   LEU A 502       2.453 -12.895  85.903  1.00218.12           O
ATOM   3858  N   LYS A 503       4.321 -12.681  87.134  1.00200.08           N
ATOM   3859  CA  LYS A 503       3.794 -11.539  87.832  1.00200.08           C
ATOM   3860  CB  LYS A 503       4.604 -11.188  89.094  1.00200.08           C
ATOM   3861  CG  LYS A 503       4.652 -12.299  90.153  1.00200.08           C
ATOM   3862  CD  LYS A 503       3.307 -12.645  90.800  1.00200.08           C
ATOM   3863  CE  LYS A 503       3.413 -13.759  91.850  1.00200.08           C
ATOM   3864  NZ  LYS A 503       2.125 -13.925  92.558  1.00200.08           N
ATOM   3865  C   LYS A 503       3.894 -10.369  86.897  1.00200.08           C
ATOM   3866  O   LYS A 503       4.944 -10.119  86.308  1.00200.08           O
ATOM   3867  N   GLN A 504       2.791  -9.602  86.771  1.00175.32           N
ATOM   3868  CA  GLN A 504       2.708  -8.478  85.879  1.00175.32           C
ATOM   3869  CB  GLN A 504       1.296  -7.877  85.742  1.00175.32           C
ATOM   3870  CG  GLN A 504       0.282  -8.804  85.066  1.00175.32           C
ATOM   3871  CD  GLN A 504      -0.385  -9.661  86.132  1.00175.32           C
ATOM   3872  OE1 GLN A 504      -0.289  -9.378  87.326  1.00175.32           O
ATOM   3873  NE2 GLN A 504      -1.091 -10.736  85.691  1.00175.32           N
ATOM   3874  C   GLN A 504       3.618  -7.378  86.345  1.00175.32           C
ATOM   3875  O   GLN A 504       4.313  -7.483  87.354  1.00175.32           O
ATOM   3876  N   LYS A 505       3.592  -6.256  85.605  1.00232.41           N
ATOM   3877  CA  LYS A 505       4.507  -5.157  85.737  1.00232.41           C
ATOM   3878  CB  LYS A 505       4.147  -4.004  84.786  1.00232.41           C
ATOM   3879  CG  LYS A 505       5.139  -2.844  84.825  1.00232.41           C
ATOM   3880  CD  LYS A 505       6.495  -3.189  84.213  1.00232.41           C
ATOM   3881  CE  LYS A 505       7.357  -4.098  85.088  1.00232.41           C
ATOM   3882  NZ  LYS A 505       8.644  -4.369  84.409  1.00232.41           N
ATOM   3883  C   LYS A 505       4.548  -4.574  87.121  1.00232.41           C
ATOM   3884  O   LYS A 505       5.612  -4.150  87.567  1.00232.41           O
ATOM   3885  N   GLY A 506       3.396  -4.451  87.800  1.00146.02           N
ATOM   3886  CA  GLY A 506       3.318  -3.859  89.112  1.00146.02           C
ATOM   3887  C   GLY A 506       3.882  -4.718  90.211  1.00146.02           C
ATOM   3888  O   GLY A 506       4.498  -4.208  91.146  1.00146.02           O
ATOM   3889  N   ALA A 507       3.673  -6.045  90.114  1.00128.80           N
ATOM   3890  CA  ALA A 507       3.885  -6.999  91.173  1.00128.80           C
ATOM   3891  CB  ALA A 507       3.335  -8.398  90.841  1.00128.80           C
ATOM   3892  C   ALA A 507       5.311  -7.181  91.635  1.00128.80           C
ATOM   3893  O   ALA A 507       6.284  -6.826  90.976  1.00128.80           O
ATOM   3894  N   ILE A 508       5.440  -7.753  92.854  1.00230.18           N
ATOM   3895  CA  ILE A 508       6.695  -8.043  93.501  1.00230.18           C
ATOM   3896  CB  ILE A 508       6.539  -8.277  94.974  1.00230.18           C
ATOM   3897  CG1 ILE A 508       7.906  -8.572  95.610  1.00230.18           C
ATOM   3898  CG2 ILE A 508       5.502  -9.404  95.172  1.00230.18           C
ATOM   3899  CD1 ILE A 508       7.879  -8.576  97.134  1.00230.18           C
ATOM   3900  C   ILE A 508       7.222  -9.330  92.953  1.00230.18           C
ATOM   3901  O   ILE A 508       6.470 -10.285  92.761  1.00230.18           O
ATOM   3902  N   ARG A 509       8.544  -9.385  92.687  1.00276.78           N
ATOM   3903  CA  ARG A 509       9.102 -10.582  92.138  1.00276.78           C
ATOM   3904  CB  ARG A 509      10.069 -10.376  90.974  1.00276.78           C
ATOM   3905  CG  ARG A 509       9.300 -10.305  89.666  1.00276.78           C
ATOM   3906  CD  ARG A 509      10.155 -10.451  88.416  1.00276.78           C
ATOM   3907  NE  ARG A 509       9.209 -10.613  87.279  1.00276.78           N
ATOM   3908  CZ  ARG A 509       8.629  -9.526  86.695  1.00276.78           C
ATOM   3909  NH1 ARG A 509       8.955  -8.264  87.106  1.00276.78           N
ATOM   3910  NH2 ARG A 509       7.703  -9.707  85.710  1.00276.78           N
ATOM   3911  C   ARG A 509       9.822 -11.330  93.187  1.00276.78           C
ATOM   3912  O   ARG A 509      10.620 -10.779  93.938  1.00276.78           O
ATOM   3913  N   ARG A 510       9.472 -12.618  93.293  1.00223.30           N
ATOM   3914  CA  ARG A 510      10.042 -13.511  94.251  1.00223.30           C
ATOM   3915  CB  ARG A 510       9.145 -14.730  94.449  1.00223.30           C
ATOM   3916  CG  ARG A 510       7.780 -14.298  94.976  1.00223.30           C
ATOM   3917  CD  ARG A 510       6.696 -15.335  94.723  1.00223.30           C
ATOM   3918  NE  ARG A 510       6.603 -15.488  93.246  1.00223.30           N
ATOM   3919  CZ  ARG A 510       6.456 -16.736  92.718  1.00223.30           C
ATOM   3920  NH1 ARG A 510       6.390 -17.813  93.553  1.00223.30           N
ATOM   3921  NH2 ARG A 510       6.375 -16.906  91.366  1.00223.30           N
ATOM   3922  C   ARG A 510      11.419 -13.965  93.873  1.00223.30           C
ATOM   3923  O   ARG A 510      12.287 -14.097  94.733  1.00223.30           O
ATOM   3924  N   ALA A 511      11.671 -14.227  92.575  1.00107.82           N
ATOM   3925  CA  ALA A 511      12.957 -14.787  92.255  1.00107.82           C
ATOM   3926  CB  ALA A 511      12.886 -15.946  91.247  1.00107.82           C
ATOM   3927  C   ALA A 511      13.839 -13.740  91.654  1.00107.82           C
ATOM   3928  O   ALA A 511      13.491 -13.109  90.660  1.00107.82           O
ATOM   3929  N   LEU A 512      15.030 -13.537  92.250  1.00173.20           N
ATOM   3930  CA  LEU A 512      15.959 -12.575  91.725  1.00173.20           C
ATOM   3931  CB  LEU A 512      15.957 -11.237  92.487  1.00173.20           C
ATOM   3932  CG  LEU A 512      16.121 -11.377  94.008  1.00173.20           C
ATOM   3933  CD1 LEU A 512      17.520 -11.883  94.374  1.00173.20           C
ATOM   3934  CD2 LEU A 512      15.741 -10.075  94.730  1.00173.20           C
ATOM   3935  C   LEU A 512      17.332 -13.178  91.730  1.00173.20           C
ATOM   3936  O   LEU A 512      17.615 -14.114  92.475  1.00173.20           O
ATOM   3937  N   PHE A 513      18.228 -12.655  90.867  1.00162.54           N
ATOM   3938  CA  PHE A 513      19.553 -13.194  90.728  1.00162.54           C
ATOM   3939  CB  PHE A 513      20.304 -12.630  89.511  1.00162.54           C
ATOM   3940  CG  PHE A 513      19.477 -12.908  88.299  1.00162.54           C
ATOM   3941  CD1 PHE A 513      19.572 -14.109  87.636  1.00162.54           C
ATOM   3942  CD2 PHE A 513      18.587 -11.969  87.831  1.00162.54           C
ATOM   3943  CE1 PHE A 513      18.810 -14.362  86.518  1.00162.54           C
ATOM   3944  CE2 PHE A 513      17.821 -12.214  86.715  1.00162.54           C
ATOM   3945  CZ  PHE A 513      17.932 -13.413  86.052  1.00162.54           C
ATOM   3946  C   PHE A 513      20.339 -12.855  91.963  1.00162.54           C
ATOM   3947  O   PHE A 513      20.090 -11.832  92.596  1.00162.54           O
ATOM   3948  N   LEU A 514      21.308 -13.725  92.343  1.00196.11           N
ATOM   3949  CA  LEU A 514      22.059 -13.553  93.559  1.00196.11           C
ATOM   3950  CB  LEU A 514      23.058 -14.697  93.830  1.00196.11           C
ATOM   3951  CG  LEU A 514      22.449 -15.991  94.400  1.00196.11           C
ATOM   3952  CD1 LEU A 514      21.996 -15.787  95.854  1.00196.11           C
ATOM   3953  CD2 LEU A 514      21.337 -16.551  93.501  1.00196.11           C
ATOM   3954  C   LEU A 514      22.875 -12.293  93.567  1.00196.11           C
ATOM   3955  O   LEU A 514      22.811 -11.526  94.527  1.00196.11           O
ATOM   3956  N   HIS A 515      23.702 -12.069  92.527  1.00102.04           N
ATOM   3957  CA  HIS A 515      24.566 -10.918  92.487  1.00102.04           C
ATOM   3958  ND1 HIS A 515      27.809  -9.880  92.081  1.00102.04           N
ATOM   3959  CG  HIS A 515      26.612  -9.889  91.401  1.00102.04           C
ATOM   3960  CB  HIS A 515      25.652 -11.041  91.404  1.00102.04           C
ATOM   3961  NE2 HIS A 515      27.648  -7.916  91.052  1.00102.04           N
ATOM   3962  CD2 HIS A 515      26.530  -8.682  90.778  1.00102.04           C
ATOM   3963  CE1 HIS A 515      28.388  -8.677  91.838  1.00102.04           C
ATOM   3964  C   HIS A 515      23.820  -9.645  92.210  1.00102.04           C
ATOM   3965  O   HIS A 515      23.994  -8.633  92.889  1.00102.04           O
ATOM   3966  N   ASN A 516      22.977  -9.682  91.165  1.00 98.90           N
ATOM   3967  CA  ASN A 516      22.266  -8.540  90.653  1.00 98.90           C
ATOM   3968  CB  ASN A 516      21.643  -8.806  89.273  1.00 98.90           C
ATOM   3969  CG  ASN A 516      22.796  -8.966  88.294  1.00 98.90           C
ATOM   3970  OD1 ASN A 516      23.960  -9.012  88.690  1.00 98.90           O
ATOM   3971  ND2 ASN A 516      22.469  -9.040  86.977  1.00 98.90           N
ATOM   3972  C   ASN A 516      21.183  -8.089  91.584  1.00 98.90           C
ATOM   3973  O   ASN A 516      20.921  -6.892  91.699  1.00 98.90           O
ATOM   3974  N   ARG A 517      20.516  -9.032  92.273  1.00195.26           N
ATOM   3975  CA  ARG A 517      19.445  -8.673  93.158  1.00195.26           C
ATOM   3976  CB  ARG A 517      19.911  -7.658  94.213  1.00195.26           C
ATOM   3977  CG  ARG A 517      21.231  -8.079  94.863  1.00195.26           C
ATOM   3978  CD  ARG A 517      21.151  -9.387  95.649  1.00195.26           C
ATOM   3979  NE  ARG A 517      20.461  -9.078  96.929  1.00195.26           N
ATOM   3980  CZ  ARG A 517      19.099  -9.073  96.998  1.00195.26           C
ATOM   3981  NH1 ARG A 517      18.354  -9.395  95.899  1.00195.26           N
ATOM   3982  NH2 ARG A 517      18.479  -8.750  98.171  1.00195.26           N
ATOM   3983  C   ARG A 517      18.359  -8.051  92.334  1.00195.26           C
ATOM   3984  O   ARG A 517      17.683  -7.119  92.771  1.00195.26           O
ATOM   3985  N   SER A 518      18.164  -8.570  91.104  1.00 48.92           N
ATOM   3986  CA  SER A 518      17.145  -8.049  90.242  1.00 48.92           C
ATOM   3987  CB  SER A 518      17.702  -7.104  89.162  1.00 48.92           C
ATOM   3988  OG  SER A 518      16.651  -6.618  88.341  1.00 48.92           O
ATOM   3989  C   SER A 518      16.504  -9.213  89.553  1.00 48.92           C
ATOM   3990  O   SER A 518      17.091 -10.281  89.396  1.00 48.92           O
ATOM   3991  N   PRO A 519      15.277  -9.029  89.170  1.00103.48           N
ATOM   3992  CA  PRO A 519      14.546 -10.050  88.476  1.00103.48           C
ATOM   3993  CD  PRO A 519      14.401  -8.100  89.860  1.00103.48           C
ATOM   3994  CB  PRO A 519      13.073  -9.643  88.563  1.00103.48           C
ATOM   3995  CG  PRO A 519      13.087  -8.191  89.074  1.00103.48           C
ATOM   3996  C   PRO A 519      15.039 -10.253  87.078  1.00103.48           C
ATOM   3997  O   PRO A 519      14.656 -11.246  86.460  1.00103.48           O
ATOM   3998  N   VAL A 520      15.857  -9.325  86.541  1.00102.10           N
ATOM   3999  CA  VAL A 520      16.303  -9.493  85.188  1.00102.10           C
ATOM   4000  CB  VAL A 520      15.731  -8.482  84.239  1.00102.10           C
ATOM   4001  CG1 VAL A 520      16.237  -7.087  84.642  1.00102.10           C
ATOM   4002  CG2 VAL A 520      16.111  -8.890  82.805  1.00102.10           C
ATOM   4003  C   VAL A 520      17.790  -9.361  85.139  1.00102.10           C
ATOM   4004  O   VAL A 520      18.409  -8.752  86.009  1.00102.10           O
ATOM   4005  N   HIS A 521      18.394  -9.978  84.105  1.00 58.99           N
ATOM   4006  CA  HIS A 521      19.810  -9.953  83.886  1.00 58.99           C
ATOM   4007  ND1 HIS A 521      22.518 -11.777  82.896  1.00 58.99           N
ATOM   4008  CG  HIS A 521      21.960 -11.315  84.067  1.00 58.99           C
ATOM   4009  CB  HIS A 521      20.483 -11.266  84.318  1.00 58.99           C
ATOM   4010  NE2 HIS A 521      24.207 -11.190  84.216  1.00 58.99           N
ATOM   4011  CD2 HIS A 521      23.005 -10.961  84.863  1.00 58.99           C
ATOM   4012  CE1 HIS A 521      23.864 -11.680  83.039  1.00 58.99           C
ATOM   4013  C   HIS A 521      20.022  -9.807  82.408  1.00 58.99           C
ATOM   4014  O   HIS A 521      19.323 -10.433  81.614  1.00 58.99           O
ATOM   4015  N   SER A 522      20.999  -8.968  81.998  1.00 51.20           N
ATOM   4016  CA  SER A 522      21.259  -8.781  80.596  1.00 51.20           C
ATOM   4017  CB  SER A 522      21.028  -7.336  80.110  1.00 51.20           C
ATOM   4018  OG  SER A 522      21.304  -7.228  78.721  1.00 51.20           O
ATOM   4019  C   SER A 522      22.701  -9.110  80.347  1.00 51.20           C
ATOM   4020  O   SER A 522      23.549  -8.912  81.217  1.00 51.20           O
ATOM   4021  N   LYS A 523      23.021  -9.643  79.146  1.00145.76           N
ATOM   4022  CA  LYS A 523      24.390 -10.002  78.898  1.00145.76           C
ATOM   4023  CB  LYS A 523      24.671 -11.449  79.339  1.00145.76           C
ATOM   4024  CG  LYS A 523      26.122 -11.738  79.720  1.00145.76           C
ATOM   4025  CD  LYS A 523      27.134 -11.604  78.590  1.00145.76           C
ATOM   4026  CE  LYS A 523      28.567 -11.855  79.059  1.00145.76           C
ATOM   4027  NZ  LYS A 523      28.601 -13.047  79.935  1.00145.76           N
ATOM   4028  C   LYS A 523      24.655  -9.889  77.425  1.00145.76           C
ATOM   4029  O   LYS A 523      23.782 -10.155  76.600  1.00145.76           O
ATOM   4030  N   THR A 524      25.885  -9.487  77.049  1.00111.12           N
ATOM   4031  CA  THR A 524      26.187  -9.379  75.652  1.00111.12           C
ATOM   4032  CB  THR A 524      26.955  -8.137  75.290  1.00111.12           C
ATOM   4033  OG1 THR A 524      27.080  -8.041  73.880  1.00111.12           O
ATOM   4034  CG2 THR A 524      28.341  -8.161  75.957  1.00111.12           C
ATOM   4035  C   THR A 524      26.990 -10.584  75.281  1.00111.12           C
ATOM   4036  O   THR A 524      28.020 -10.878  75.886  1.00111.12           O
ATOM   4037  N   MET A 525      26.519 -11.344  74.271  1.00112.70           N
ATOM   4038  CA  MET A 525      27.225 -12.542  73.931  1.00112.70           C
ATOM   4039  CB  MET A 525      26.391 -13.832  74.018  1.00112.70           C
ATOM   4040  CG  MET A 525      26.190 -14.379  75.427  1.00112.70           C
ATOM   4041  SD  MET A 525      25.200 -15.902  75.475  1.00112.70           S
ATOM   4042  CE  MET A 525      26.404 -16.893  74.543  1.00112.70           C
ATOM   4043  C   MET A 525      27.690 -12.497  72.520  1.00112.70           C
ATOM   4044  O   MET A 525      26.949 -12.138  71.606  1.00112.70           O
ATOM   4045  N   THR A 526      28.962 -12.880  72.314  1.00122.65           N
ATOM   4046  CA  THR A 526      29.433 -13.001  70.974  1.00122.65           C
ATOM   4047  CB  THR A 526      30.709 -12.250  70.681  1.00122.65           C
ATOM   4048  OG1 THR A 526      30.876 -12.125  69.278  1.00122.65           O
ATOM   4049  CG2 THR A 526      31.919 -12.984  71.283  1.00122.65           C
ATOM   4050  C   THR A 526      29.645 -14.468  70.784  1.00122.65           C
ATOM   4051  O   THR A 526      30.270 -15.137  71.606  1.00122.65           O
ATOM   4052  N   VAL A 527      29.075 -15.026  69.705  1.00 38.86           N
ATOM   4053  CA  VAL A 527      29.203 -16.435  69.497  1.00 38.86           C
ATOM   4054  CB  VAL A 527      27.899 -17.168  69.640  1.00 38.86           C
ATOM   4055  CG1 VAL A 527      28.128 -18.665  69.375  1.00 38.86           C
ATOM   4056  CG2 VAL A 527      27.326 -16.865  71.034  1.00 38.86           C
ATOM   4057  C   VAL A 527      29.689 -16.639  68.100  1.00 38.86           C
ATOM   4058  O   VAL A 527      29.512 -15.782  67.236  1.00 38.86           O
ATOM   4059  N   PHE A 528      30.342 -17.792  67.856  1.00 45.66           N
ATOM   4060  CA  PHE A 528      30.858 -18.111  66.557  1.00 45.66           C
ATOM   4061  CB  PHE A 528      32.207 -18.849  66.636  1.00 45.66           C
ATOM   4062  CG  PHE A 528      32.705 -19.159  65.267  1.00 45.66           C
ATOM   4063  CD1 PHE A 528      33.422 -18.225  64.554  1.00 45.66           C
ATOM   4064  CD2 PHE A 528      32.470 -20.390  64.702  1.00 45.66           C
ATOM   4065  CE1 PHE A 528      33.888 -18.511  63.294  1.00 45.66           C
ATOM   4066  CE2 PHE A 528      32.935 -20.683  63.440  1.00 45.66           C
ATOM   4067  CZ  PHE A 528      33.645 -19.742  62.734  1.00 45.66           C
ATOM   4068  C   PHE A 528      29.865 -19.020  65.905  1.00 45.66           C
ATOM   4069  O   PHE A 528      29.454 -20.026  66.482  1.00 45.66           O
ATOM   4070  N   ARG A 529      29.449 -18.674  64.671  1.00 95.63           N
ATOM   4071  CA  ARG A 529      28.460 -19.451  63.982  1.00 95.63           C
ATOM   4072  CB  ARG A 529      27.806 -18.706  62.801  1.00 95.63           C
ATOM   4073  CG  ARG A 529      28.814 -18.195  61.766  1.00 95.63           C
ATOM   4074  CD  ARG A 529      28.196 -17.304  60.684  1.00 95.63           C
ATOM   4075  NE  ARG A 529      27.709 -18.178  59.582  1.00 95.63           N
ATOM   4076  CZ  ARG A 529      28.424 -18.244  58.420  1.00 95.63           C
ATOM   4077  NH1 ARG A 529      29.528 -17.459  58.257  1.00 95.63           N
ATOM   4078  NH2 ARG A 529      28.034 -19.085  57.418  1.00 95.63           N
ATOM   4079  C   ARG A 529      29.071 -20.710  63.465  1.00 95.63           C
ATOM   4080  O   ARG A 529      30.225 -20.733  63.041  1.00 95.63           O
ATOM   4081  N   GLY A 530      28.287 -21.806  63.512  1.00 16.68           N
ATOM   4082  CA  GLY A 530      28.713 -23.078  63.007  1.00 16.68           C
ATOM   4083  C   GLY A 530      29.477 -23.784  64.075  1.00 16.68           C
ATOM   4084  O   GLY A 530      29.946 -24.905  63.882  1.00 16.68           O
ATOM   4085  N   GLY A 531      29.616 -23.141  65.246  1.00 32.63           N
ATOM   4086  CA  GLY A 531      30.373 -23.745  66.297  1.00 32.63           C
ATOM   4087  C   GLY A 531      29.442 -24.444  67.221  1.00 32.63           C
ATOM   4088  O   GLY A 531      28.315 -24.794  66.872  1.00 32.63           O
ATOM   4089  N   GLN A 532      29.934 -24.677  68.448  1.00 79.49           N
ATOM   4090  CA  GLN A 532      29.171 -25.339  69.456  1.00 79.49           C
ATOM   4091  CB  GLN A 532      30.045 -26.098  70.467  1.00 79.49           C
ATOM   4092  CG  GLN A 532      29.252 -26.819  71.558  1.00 79.49           C
ATOM   4093  CD  GLN A 532      30.254 -27.518  72.466  1.00 79.49           C
ATOM   4094  OE1 GLN A 532      31.459 -27.488  72.222  1.00 79.49           O
ATOM   4095  NE2 GLN A 532      29.743 -28.166  73.547  1.00 79.49           N
ATOM   4096  C   GLN A 532      28.399 -24.299  70.190  1.00 79.49           C
ATOM   4097  O   GLN A 532      28.686 -23.106  70.097  1.00 79.49           O
ATOM   4098  N   MET A 533      27.369 -24.741  70.931  1.00 77.02           N
ATOM   4099  CA  MET A 533      26.539 -23.827  71.649  1.00 77.02           C
ATOM   4100  CB  MET A 533      25.266 -24.516  72.168  1.00 77.02           C
ATOM   4101  CG  MET A 533      24.139 -23.574  72.584  1.00 77.02           C
ATOM   4102  SD  MET A 533      22.584 -24.445  72.945  1.00 77.02           S
ATOM   4103  CE  MET A 533      22.333 -25.020  71.242  1.00 77.02           C
ATOM   4104  C   MET A 533      27.335 -23.311  72.808  1.00 77.02           C
ATOM   4105  O   MET A 533      27.956 -24.080  73.540  1.00 77.02           O
ATOM   4106  N   GLN A 534      27.347 -21.974  72.990  1.00 46.34           N
ATOM   4107  CA  GLN A 534      28.060 -21.383  74.087  1.00 46.34           C
ATOM   4108  CB  GLN A 534      28.522 -19.940  73.818  1.00 46.34           C
ATOM   4109  CG  GLN A 534      29.587 -19.827  72.726  1.00 46.34           C
ATOM   4110  CD  GLN A 534      29.946 -18.356  72.568  1.00 46.34           C
ATOM   4111  OE1 GLN A 534      29.344 -17.486  73.194  1.00 46.34           O
ATOM   4112  NE2 GLN A 534      30.953 -18.067  71.700  1.00 46.34           N
ATOM   4113  C   GLN A 534      27.085 -21.340  75.216  1.00 46.34           C
ATOM   4114  O   GLN A 534      25.953 -20.891  75.043  1.00 46.34           O
ATOM   4115  N   CYS A 535      27.487 -21.807  76.415  1.00 64.79           N
ATOM   4116  CA  CYS A 535      26.495 -21.864  77.446  1.00 64.79           C
ATOM   4117  CB  CYS A 535      26.172 -23.310  77.866  1.00 64.79           C
ATOM   4118  SG  CYS A 535      24.534 -23.462  78.624  1.00 64.79           S
ATOM   4119  C   CYS A 535      26.966 -21.086  78.641  1.00 64.79           C
ATOM   4120  O   CYS A 535      28.165 -20.881  78.826  1.00 64.79           O
ATOM   4121  N   GLU A 536      26.011 -20.600  79.469  1.00 57.42           N
ATOM   4122  CA  GLU A 536      26.345 -19.829  80.638  1.00 57.42           C
ATOM   4123  CB  GLU A 536      26.328 -18.312  80.378  1.00 57.42           C
ATOM   4124  CG  GLU A 536      26.862 -17.475  81.542  1.00 57.42           C
ATOM   4125  CD  GLU A 536      27.016 -16.045  81.044  1.00 57.42           C
ATOM   4126  OE1 GLU A 536      27.623 -15.864  79.955  1.00 57.42           O
ATOM   4127  OE2 GLU A 536      26.527 -15.116  81.741  1.00 57.42           O
ATOM   4128  C   GLU A 536      25.337 -20.134  81.710  1.00 57.42           C
ATOM   4129  O   GLU A 536      24.227 -20.578  81.425  1.00 57.42           O
ATOM   4130  N   GLU A 537      25.702 -19.913  82.991  1.00 62.86           N
ATOM   4131  CA  GLU A 537      24.795 -20.243  84.058  1.00 62.86           C
ATOM   4132  CB  GLU A 537      25.286 -21.456  84.868  1.00 62.86           C
ATOM   4133  CG  GLU A 537      24.315 -21.976  85.926  1.00 62.86           C
ATOM   4134  CD  GLU A 537      24.985 -23.177  86.581  1.00 62.86           C
ATOM   4135  OE1 GLU A 537      25.946 -23.717  85.969  1.00 62.86           O
ATOM   4136  OE2 GLU A 537      24.550 -23.571  87.695  1.00 62.86           O
ATOM   4137  C   GLU A 537      24.678 -19.070  84.988  1.00 62.86           C
ATOM   4138  O   GLU A 537      25.651 -18.358  85.230  1.00 62.86           O
ATOM   4139  N   LEU A 538      23.458 -18.824  85.517  1.00108.08           N
ATOM   4140  CA  LEU A 538      23.282 -17.745  86.442  1.00108.08           C
ATOM   4141  CB  LEU A 538      22.540 -16.559  85.812  1.00108.08           C
ATOM   4142  CG  LEU A 538      22.645 -15.261  86.621  1.00108.08           C
ATOM   4143  CD1 LEU A 538      24.115 -14.901  86.901  1.00108.08           C
ATOM   4144  CD2 LEU A 538      21.932 -14.124  85.878  1.00108.08           C
ATOM   4145  C   LEU A 538      22.538 -18.312  87.622  1.00108.08           C
ATOM   4146  O   LEU A 538      21.726 -19.222  87.465  1.00108.08           O
ATOM   4147  N   VAL A 539      22.817 -17.816  88.848  1.00104.93           N
ATOM   4148  CA  VAL A 539      22.197 -18.392  90.013  1.00104.93           C
ATOM   4149  CB  VAL A 539      23.175 -18.699  91.109  1.00104.93           C
ATOM   4150  CG1 VAL A 539      23.832 -17.381  91.555  1.00104.93           C
ATOM   4151  CG2 VAL A 539      22.433 -19.432  92.238  1.00104.93           C
ATOM   4152  C   VAL A 539      21.191 -17.434  90.566  1.00104.93           C
ATOM   4153  O   VAL A 539      21.466 -16.245  90.721  1.00104.93           O
ATOM   4154  N   ALA A 540      19.985 -17.946  90.891  1.00 63.37           N
ATOM   4155  CA  ALA A 540      18.950 -17.101  91.416  1.00 63.37           C
ATOM   4156  CB  ALA A 540      17.746 -16.956  90.472  1.00 63.37           C
ATOM   4157  C   ALA A 540      18.449 -17.695  92.697  1.00 63.37           C
ATOM   4158  O   ALA A 540      18.588 -18.896  92.930  1.00 63.37           O
ATOM   4159  N   TYR A 541      17.880 -16.849  93.587  1.00 93.78           N
ATOM   4160  CA  TYR A 541      17.349 -17.356  94.824  1.00 93.78           C
ATOM   4161  CB  TYR A 541      18.224 -17.127  96.073  1.00 93.78           C
ATOM   4162  CG  TYR A 541      18.238 -15.688  96.453  1.00 93.78           C
ATOM   4163  CD1 TYR A 541      19.129 -14.814  95.877  1.00 93.78           C
ATOM   4164  CD2 TYR A 541      17.361 -15.220  97.403  1.00 93.78           C
ATOM   4165  CE1 TYR A 541      19.140 -13.489  96.241  1.00 93.78           C
ATOM   4166  CE2 TYR A 541      17.366 -13.896  97.771  1.00 93.78           C
ATOM   4167  CZ  TYR A 541      18.255 -13.029  97.186  1.00 93.78           C
ATOM   4168  OH  TYR A 541      18.262 -11.670  97.560  1.00 93.78           O
ATOM   4169  C   TYR A 541      16.003 -16.733  95.059  1.00 93.78           C
ATOM   4170  O   TYR A 541      15.613 -15.778  94.388  1.00 93.78           O
ATOM   4171  N   LEU A 542      15.230 -17.284  96.019  1.00174.11           N
ATOM   4172  CA  LEU A 542      13.901 -16.777  96.200  1.00174.11           C
ATOM   4173  CB  LEU A 542      12.849 -17.914  96.158  1.00174.11           C
ATOM   4174  CG  LEU A 542      11.374 -17.511  95.901  1.00174.11           C
ATOM   4175  CD1 LEU A 542      10.503 -18.757  95.719  1.00174.11           C
ATOM   4176  CD2 LEU A 542      10.771 -16.612  96.977  1.00174.11           C
ATOM   4177  C   LEU A 542      13.852 -16.021  97.499  1.00174.11           C
ATOM   4178  O   LEU A 542      14.601 -16.314  98.431  1.00174.11           O
ATOM   4179  N   ARG A 543      12.990 -14.982  97.568  1.00208.36           N
ATOM   4180  CA  ARG A 543      12.857 -14.188  98.757  1.00208.36           C
ATOM   4181  CB  ARG A 543      12.140 -12.842  98.572  1.00208.36           C
ATOM   4182  CG  ARG A 543      13.063 -11.736  98.065  1.00208.36           C
ATOM   4183  CD  ARG A 543      13.367 -11.796  96.574  1.00208.36           C
ATOM   4184  NE  ARG A 543      12.382 -10.900  95.912  1.00208.36           N
ATOM   4185  CZ  ARG A 543      12.600  -9.553  95.870  1.00208.36           C
ATOM   4186  NH1 ARG A 543      13.700  -9.025  96.481  1.00208.36           N
ATOM   4187  NH2 ARG A 543      11.719  -8.732  95.228  1.00208.36           N
ATOM   4188  C   ARG A 543      12.115 -14.956  99.804  1.00208.36           C
ATOM   4189  O   ARG A 543      11.495 -15.983  99.539  1.00208.36           O
ATOM   4190  N   ASP A 544      12.193 -14.466 101.055  1.00106.70           N
ATOM   4191  CA  ASP A 544      11.578 -15.123 102.172  1.00106.70           C
ATOM   4192  CB  ASP A 544      12.112 -14.654 103.534  1.00106.70           C
ATOM   4193  CG  ASP A 544      11.706 -13.200 103.714  1.00106.70           C
ATOM   4194  OD1 ASP A 544      11.907 -12.408 102.755  1.00106.70           O
ATOM   4195  OD2 ASP A 544      11.171 -12.867 104.804  1.00106.70           O
ATOM   4196  C   ASP A 544      10.108 -14.849 102.173  1.00106.70           C
ATOM   4197  O   ASP A 544       9.602 -14.035 101.405  1.00106.70           O
ATOM   4198  N   GLU A 545       9.401 -15.552 103.080  1.00150.56           N
ATOM   4199  CA  GLU A 545       7.972 -15.553 103.236  1.00150.56           C
ATOM   4200  CB  GLU A 545       7.501 -16.607 104.252  1.00150.56           C
ATOM   4201  CG  GLU A 545       7.659 -18.039 103.742  1.00150.56           C
ATOM   4202  CD  GLU A 545       7.359 -18.998 104.884  1.00150.56           C
ATOM   4203  OE1 GLU A 545       6.169 -19.095 105.284  1.00150.56           O
ATOM   4204  OE2 GLU A 545       8.322 -19.646 105.374  1.00150.56           O
ATOM   4205  C   GLU A 545       7.448 -14.221 103.675  1.00150.56           C
ATOM   4206  O   GLU A 545       6.359 -13.818 103.271  1.00150.56           O
ATOM   4207  N   SER A 546       8.191 -13.490 104.517  1.00 72.67           N
ATOM   4208  CA  SER A 546       7.649 -12.265 105.032  1.00 72.67           C
ATOM   4209  CB  SER A 546       8.600 -11.556 106.010  1.00 72.67           C
ATOM   4210  OG  SER A 546       8.794 -12.354 107.169  1.00 72.67           O
ATOM   4211  C   SER A 546       7.381 -11.322 103.901  1.00 72.67           C
ATOM   4212  O   SER A 546       6.447 -10.522 103.962  1.00 72.67           O
ATOM   4213  N   GLU A 547       8.214 -11.387 102.847  1.00134.54           N
ATOM   4214  CA  GLU A 547       8.127 -10.500 101.726  1.00134.54           C
ATOM   4215  CB  GLU A 547       9.348 -10.595 100.798  1.00134.54           C
ATOM   4216  CG  GLU A 547      10.644 -10.143 101.473  1.00134.54           C
ATOM   4217  CD  GLU A 547      11.765 -10.266 100.454  1.00134.54           C
ATOM   4218  OE1 GLU A 547      11.578  -9.760  99.317  1.00134.54           O
ATOM   4219  OE2 GLU A 547      12.824 -10.859 100.797  1.00134.54           O
ATOM   4220  C   GLU A 547       6.902 -10.733 100.884  1.00134.54           C
ATOM   4221  O   GLU A 547       6.334  -9.772 100.372  1.00134.54           O
ATOM   4222  N   PHE A 548       6.468 -11.993 100.665  1.00152.58           N
ATOM   4223  CA  PHE A 548       5.329 -12.168  99.800  1.00152.58           C
ATOM   4224  CB  PHE A 548       5.716 -12.602  98.374  1.00152.58           C
ATOM   4225  CG  PHE A 548       6.514 -13.857  98.475  1.00152.58           C
ATOM   4226  CD1 PHE A 548       7.871 -13.799  98.706  1.00152.58           C
ATOM   4227  CD2 PHE A 548       5.914 -15.087  98.337  1.00152.58           C
ATOM   4228  CE1 PHE A 548       8.616 -14.952  98.800  1.00152.58           C
ATOM   4229  CE2 PHE A 548       6.654 -16.243  98.430  1.00152.58           C
ATOM   4230  CZ  PHE A 548       8.006 -16.176  98.661  1.00152.58           C
ATOM   4231  C   PHE A 548       4.386 -13.182 100.366  1.00152.58           C
ATOM   4232  O   PHE A 548       4.797 -14.207 100.901  1.00152.58           O
ATOM   4233  N   ARG A 549       3.077 -12.869 100.274  1.00381.59           N
ATOM   4234  CA  ARG A 549       1.966 -13.651 100.749  1.00381.59           C
ATOM   4235  CB  ARG A 549       0.657 -12.846 100.756  1.00381.59           C
ATOM   4236  CG  ARG A 549       0.649 -11.718 101.789  1.00381.59           C
ATOM   4237  CD  ARG A 549      -0.502 -10.726 101.611  1.00381.59           C
ATOM   4238  NE  ARG A 549      -1.780 -11.492 101.629  1.00381.59           N
ATOM   4239  CZ  ARG A 549      -2.404 -11.761 102.813  1.00381.59           C
ATOM   4240  NH1 ARG A 549      -1.843 -11.361 103.991  1.00381.59           N
ATOM   4241  NH2 ARG A 549      -3.596 -12.426 102.817  1.00381.59           N
ATOM   4242  C   ARG A 549       1.723 -14.873  99.910  1.00381.59           C
ATOM   4243  O   ARG A 549       1.303 -15.907 100.425  1.00381.59           O
ATOM   4244  N   ASP A 550       1.937 -14.789  98.584  1.00118.47           N
ATOM   4245  CA  ASP A 550       1.630 -15.912  97.738  1.00118.47           C
ATOM   4246  CB  ASP A 550       1.617 -15.495  96.258  1.00118.47           C
ATOM   4247  CG  ASP A 550       1.050 -16.617  95.411  1.00118.47           C
ATOM   4248  OD1 ASP A 550       0.987 -17.771  95.913  1.00118.47           O
ATOM   4249  OD2 ASP A 550       0.680 -16.332  94.241  1.00118.47           O
ATOM   4250  C   ASP A 550       2.711 -16.928  97.944  1.00118.47           C
ATOM   4251  O   ASP A 550       3.784 -16.818  97.357  1.00118.47           O
ATOM   4252  N   LYS A 551       2.457 -17.926  98.820  1.00246.43           N
ATOM   4253  CA  LYS A 551       3.456 -18.893  99.173  1.00246.43           C
ATOM   4254  CB  LYS A 551       3.170 -19.610 100.501  1.00246.43           C
ATOM   4255  CG  LYS A 551       3.739 -18.811 101.675  1.00246.43           C
ATOM   4256  CD  LYS A 551       3.190 -17.388 101.754  1.00246.43           C
ATOM   4257  CE  LYS A 551       3.920 -16.491 102.755  1.00246.43           C
ATOM   4258  NZ  LYS A 551       3.309 -16.631 104.093  1.00246.43           N
ATOM   4259  C   LYS A 551       3.759 -19.895  98.112  1.00246.43           C
ATOM   4260  O   LYS A 551       4.922 -20.251  97.924  1.00246.43           O
ATOM   4261  N   LEU A 552       2.740 -20.399  97.395  1.00245.08           N
ATOM   4262  CA  LEU A 552       3.065 -21.408  96.437  1.00245.08           C
ATOM   4263  CB  LEU A 552       2.206 -22.661  96.622  1.00245.08           C
ATOM   4264  CG  LEU A 552       2.239 -23.144  98.080  1.00245.08           C
ATOM   4265  CD1 LEU A 552       1.581 -24.518  98.234  1.00245.08           C
ATOM   4266  CD2 LEU A 552       3.656 -23.063  98.665  1.00245.08           C
ATOM   4267  C   LEU A 552       2.748 -20.847  95.097  1.00245.08           C
ATOM   4268  O   LEU A 552       1.591 -20.569  94.788  1.00245.08           O
ATOM   4269  N   THR A 553       3.783 -20.646  94.263  1.00172.47           N
ATOM   4270  CA  THR A 553       3.526 -20.116  92.965  1.00172.47           C
ATOM   4271  CB  THR A 553       3.726 -18.621  92.878  1.00172.47           C
ATOM   4272  OG1 THR A 553       2.883 -17.961  93.807  1.00172.47           O
ATOM   4273  CG2 THR A 553       3.407 -18.122  91.456  1.00172.47           C
ATOM   4274  C   THR A 553       4.501 -20.756  92.044  1.00172.47           C
ATOM   4275  O   THR A 553       5.506 -21.334  92.457  1.00172.47           O
ATOM   4276  N   PRO A 554       4.167 -20.719  90.793  1.00147.21           N
ATOM   4277  CA  PRO A 554       5.084 -21.187  89.801  1.00147.21           C
ATOM   4278  CD  PRO A 554       2.785 -20.883  90.378  1.00147.21           C
ATOM   4279  CB  PRO A 554       4.243 -21.545  88.573  1.00147.21           C
ATOM   4280  CG  PRO A 554       2.864 -20.915  88.846  1.00147.21           C
ATOM   4281  C   PRO A 554       6.087 -20.107  89.553  1.00147.21           C
ATOM   4282  O   PRO A 554       5.722 -18.936  89.631  1.00147.21           O
ATOM   4283  N   ILE A 555       7.355 -20.454  89.270  1.00111.00           N
ATOM   4284  CA  ILE A 555       8.284 -19.415  88.949  1.00111.00           C
ATOM   4285  CB  ILE A 555       9.483 -19.359  89.852  1.00111.00           C
ATOM   4286  CG1 ILE A 555       9.027 -19.029  91.287  1.00111.00           C
ATOM   4287  CG2 ILE A 555      10.472 -18.330  89.279  1.00111.00           C
ATOM   4288  CD1 ILE A 555      10.121 -19.173  92.343  1.00111.00           C
ATOM   4289  C   ILE A 555       8.707 -19.680  87.541  1.00111.00           C
ATOM   4290  O   ILE A 555       9.391 -20.659  87.244  1.00111.00           O
ATOM   4291  N   THR A 556       8.279 -18.803  86.616  1.00189.32           N
ATOM   4292  CA  THR A 556       8.592 -19.018  85.238  1.00189.32           C
ATOM   4293  CB  THR A 556       7.624 -18.360  84.297  1.00189.32           C
ATOM   4294  OG1 THR A 556       7.433 -17.004  84.664  1.00189.32           O
ATOM   4295  CG2 THR A 556       6.297 -19.121  84.306  1.00189.32           C
ATOM   4296  C   THR A 556       9.959 -18.502  84.955  1.00189.32           C
ATOM   4297  O   THR A 556      10.396 -17.487  85.494  1.00189.32           O
ATOM   4298  N   ILE A 557      10.682 -19.232  84.091  1.00136.76           N
ATOM   4299  CA  ILE A 557      11.986 -18.809  83.689  1.00136.76           C
ATOM   4300  CB  ILE A 557      13.011 -19.906  83.723  1.00136.76           C
ATOM   4301  CG1 ILE A 557      13.133 -20.507  85.134  1.00136.76           C
ATOM   4302  CG2 ILE A 557      14.330 -19.324  83.188  1.00136.76           C
ATOM   4303  CD1 ILE A 557      13.564 -19.505  86.201  1.00136.76           C
ATOM   4304  C   ILE A 557      11.812 -18.426  82.257  1.00136.76           C
ATOM   4305  O   ILE A 557      11.369 -19.233  81.441  1.00136.76           O
ATOM   4306  N   PHE A 558      12.148 -17.168  81.916  1.00 88.52           N
ATOM   4307  CA  PHE A 558      11.913 -16.687  80.585  1.00 88.52           C
ATOM   4308  CB  PHE A 558      10.954 -15.481  80.586  1.00 88.52           C
ATOM   4309  CG  PHE A 558      10.739 -14.965  79.204  1.00 88.52           C
ATOM   4310  CD1 PHE A 558       9.842 -15.567  78.352  1.00 88.52           C
ATOM   4311  CD2 PHE A 558      11.426 -13.855  78.769  1.00 88.52           C
ATOM   4312  CE1 PHE A 558       9.646 -15.076  77.082  1.00 88.52           C
ATOM   4313  CE2 PHE A 558      11.235 -13.359  77.502  1.00 88.52           C
ATOM   4314  CZ  PHE A 558      10.343 -13.971  76.656  1.00 88.52           C
ATOM   4315  C   PHE A 558      13.209 -16.246  79.980  1.00 88.52           C
ATOM   4316  O   PHE A 558      14.007 -15.562  80.619  1.00 88.52           O
ATOM   4317  N   MET A 559      13.444 -16.636  78.709  1.00 67.35           N
ATOM   4318  CA  MET A 559      14.653 -16.257  78.034  1.00 67.35           C
ATOM   4319  CB  MET A 559      15.599 -17.445  77.797  1.00 67.35           C
ATOM   4320  CG  MET A 559      16.894 -17.071  77.081  1.00 67.35           C
ATOM   4321  SD  MET A 559      18.016 -18.471  76.799  1.00 67.35           S
ATOM   4322  CE  MET A 559      19.117 -17.521  75.713  1.00 67.35           C
ATOM   4323  C   MET A 559      14.315 -15.672  76.694  1.00 67.35           C
ATOM   4324  O   MET A 559      13.529 -16.236  75.932  1.00 67.35           O
ATOM   4325  N   GLU A 560      14.926 -14.509  76.376  1.00 58.97           N
ATOM   4326  CA  GLU A 560      14.684 -13.821  75.134  1.00 58.97           C
ATOM   4327  CB  GLU A 560      13.944 -12.489  75.344  1.00 58.97           C
ATOM   4328  CG  GLU A 560      13.655 -11.707  74.062  1.00 58.97           C
ATOM   4329  CD  GLU A 560      12.937 -10.426  74.467  1.00 58.97           C
ATOM   4330  OE1 GLU A 560      12.543 -10.324  75.660  1.00 58.97           O
ATOM   4331  OE2 GLU A 560      12.775  -9.533  73.594  1.00 58.97           O
ATOM   4332  C   GLU A 560      16.013 -13.487  74.515  1.00 58.97           C
ATOM   4333  O   GLU A 560      16.961 -13.150  75.222  1.00 58.97           O
ATOM   4334  N   TYR A 561      16.127 -13.592  73.170  1.00139.31           N
ATOM   4335  CA  TYR A 561      17.371 -13.239  72.534  1.00139.31           C
ATOM   4336  CB  TYR A 561      18.289 -14.444  72.238  1.00139.31           C
ATOM   4337  CG  TYR A 561      17.542 -15.469  71.457  1.00139.31           C
ATOM   4338  CD1 TYR A 561      17.446 -15.384  70.087  1.00139.31           C
ATOM   4339  CD2 TYR A 561      16.945 -16.526  72.104  1.00139.31           C
ATOM   4340  CE1 TYR A 561      16.754 -16.336  69.375  1.00139.31           C
ATOM   4341  CE2 TYR A 561      16.253 -17.481  71.398  1.00139.31           C
ATOM   4342  CZ  TYR A 561      16.160 -17.387  70.031  1.00139.31           C
ATOM   4343  OH  TYR A 561      15.450 -18.366  69.304  1.00139.31           O
ATOM   4344  C   TYR A 561      17.126 -12.461  71.269  1.00139.31           C
ATOM   4345  O   TYR A 561      16.074 -12.588  70.642  1.00139.31           O
ATOM   4346  N   ARG A 562      18.106 -11.606  70.879  1.00 73.91           N
ATOM   4347  CA  ARG A 562      17.996 -10.762  69.711  1.00 73.91           C
ATOM   4348  CB  ARG A 562      17.346  -9.407  70.028  1.00 73.91           C
ATOM   4349  CG  ARG A 562      15.894  -9.531  70.487  1.00 73.91           C
ATOM   4350  CD  ARG A 562      15.236  -8.191  70.817  1.00 73.91           C
ATOM   4351  NE  ARG A 562      13.780  -8.457  70.963  1.00 73.91           N
ATOM   4352  CZ  ARG A 562      13.019  -8.554  69.834  1.00 73.91           C
ATOM   4353  NH1 ARG A 562      13.610  -8.411  68.614  1.00 73.91           N
ATOM   4354  NH2 ARG A 562      11.679  -8.800  69.918  1.00 73.91           N
ATOM   4355  C   ARG A 562      19.381 -10.458  69.185  1.00 73.91           C
ATOM   4356  O   ARG A 562      20.377 -10.743  69.846  1.00 73.91           O
ATOM   4357  N   LEU A 563      19.469  -9.878  67.957  1.00192.01           N
ATOM   4358  CA  LEU A 563      20.721  -9.519  67.323  1.00192.01           C
ATOM   4359  CB  LEU A 563      20.722  -9.619  65.784  1.00192.01           C
ATOM   4360  CG  LEU A 563      20.778 -11.037  65.190  1.00192.01           C
ATOM   4361  CD1 LEU A 563      22.130 -11.706  65.477  1.00192.01           C
ATOM   4362  CD2 LEU A 563      19.574 -11.880  65.625  1.00192.01           C
ATOM   4363  C   LEU A 563      21.061  -8.078  67.597  1.00192.01           C
ATOM   4364  O   LEU A 563      20.183  -7.245  67.816  1.00192.01           O
ATOM   4365  N   ASP A 564      22.380  -7.765  67.591  1.00 74.67           N
ATOM   4366  CA  ASP A 564      22.910  -6.446  67.836  1.00 74.67           C
ATOM   4367  CB  ASP A 564      24.444  -6.443  67.952  1.00 74.67           C
ATOM   4368  CG  ASP A 564      24.893  -5.043  68.348  1.00 74.67           C
ATOM   4369  OD1 ASP A 564      24.168  -4.385  69.141  1.00 74.67           O
ATOM   4370  OD2 ASP A 564      25.962  -4.606  67.845  1.00 74.67           O
ATOM   4371  C   ASP A 564      22.551  -5.483  66.744  1.00 74.67           C
ATOM   4372  O   ASP A 564      22.081  -4.376  67.007  1.00 74.67           O
ATOM   4373  N   GLN A 565      22.772  -5.887  65.480  1.00193.93           N
ATOM   4374  CA  GLN A 565      22.465  -5.075  64.335  1.00193.93           C
ATOM   4375  CB  GLN A 565      21.018  -4.551  64.387  1.00193.93           C
ATOM   4376  CG  GLN A 565      20.592  -3.701  63.191  1.00193.93           C
ATOM   4377  CD  GLN A 565      19.148  -3.281  63.419  1.00193.93           C
ATOM   4378  OE1 GLN A 565      18.579  -3.536  64.479  1.00193.93           O
ATOM   4379  NE2 GLN A 565      18.536  -2.615  62.403  1.00193.93           N
ATOM   4380  C   GLN A 565      23.400  -3.900  64.222  1.00193.93           C
ATOM   4381  O   GLN A 565      23.259  -3.080  63.316  1.00193.93           O
ATOM   4382  N   ARG A 566      24.329  -3.690  65.170  1.00190.70           N
ATOM   4383  CA  ARG A 566      25.315  -2.692  64.868  1.00190.70           C
ATOM   4384  CB  ARG A 566      25.975  -2.104  66.126  1.00190.70           C
ATOM   4385  CG  ARG A 566      25.002  -1.296  66.987  1.00190.70           C
ATOM   4386  CD  ARG A 566      24.699   0.097  66.430  1.00190.70           C
ATOM   4387  NE  ARG A 566      23.926  -0.081  65.167  1.00190.70           N
ATOM   4388  CZ  ARG A 566      23.207   0.961  64.657  1.00190.70           C
ATOM   4389  NH1 ARG A 566      23.190   2.159  65.309  1.00190.70           N
ATOM   4390  NH2 ARG A 566      22.504   0.805  63.497  1.00190.70           N
ATOM   4391  C   ARG A 566      26.389  -3.317  64.025  1.00190.70           C
ATOM   4392  O   ARG A 566      26.755  -2.813  62.964  1.00190.70           O
ATOM   4393  N   THR A 567      26.918  -4.449  64.546  1.00107.30           N
ATOM   4394  CA  THR A 567      28.013  -5.245  64.052  1.00107.30           C
ATOM   4395  CB  THR A 567      28.671  -6.059  65.127  1.00107.30           C
ATOM   4396  OG1 THR A 567      27.772  -7.034  65.634  1.00107.30           O
ATOM   4397  CG2 THR A 567      29.109  -5.110  66.254  1.00107.30           C
ATOM   4398  C   THR A 567      27.636  -6.198  62.973  1.00107.30           C
ATOM   4399  O   THR A 567      28.476  -6.560  62.151  1.00107.30           O
ATOM   4400  N   ALA A 568      26.391  -6.699  62.970  1.00223.58           N
ATOM   4401  CA  ALA A 568      26.128  -7.714  61.997  1.00223.58           C
ATOM   4402  CB  ALA A 568      25.014  -8.690  62.420  1.00223.58           C
ATOM   4403  C   ALA A 568      25.698  -7.067  60.723  1.00223.58           C
ATOM   4404  O   ALA A 568      24.537  -6.702  60.549  1.00223.58           O
ATOM   4405  N   ALA A 569      26.641  -6.945  59.771  1.00 70.47           N
ATOM   4406  CA  ALA A 569      26.320  -6.370  58.499  1.00 70.47           C
ATOM   4407  CB  ALA A 569      26.267  -4.832  58.508  1.00 70.47           C
ATOM   4408  C   ALA A 569      27.408  -6.763  57.551  1.00 70.47           C
ATOM   4409  O   ALA A 569      28.526  -7.058  57.972  1.00 70.47           O
ATOM   4410  N   ASP A 570      27.084  -6.789  56.241  1.00130.70           N
ATOM   4411  CA  ASP A 570      28.008  -7.126  55.201  1.00130.70           C
ATOM   4412  CB  ASP A 570      27.292  -7.739  53.982  1.00130.70           C
ATOM   4413  CG  ASP A 570      28.305  -8.404  53.066  1.00130.70           C
ATOM   4414  OD1 ASP A 570      29.481  -8.559  53.491  1.00130.70           O
ATOM   4415  OD2 ASP A 570      27.914  -8.761  51.923  1.00130.70           O
ATOM   4416  C   ASP A 570      28.672  -5.854  54.760  1.00130.70           C
ATOM   4417  O   ASP A 570      28.455  -4.794  55.347  1.00130.70           O
ATOM   4418  N   ALA A 571      29.525  -5.947  53.718  1.00 42.80           N
ATOM   4419  CA  ALA A 571      30.227  -4.822  53.168  1.00 42.80           C
ATOM   4420  CB  ALA A 571      31.180  -5.218  52.028  1.00 42.80           C
ATOM   4421  C   ALA A 571      29.218  -3.876  52.598  1.00 42.80           C
ATOM   4422  O   ALA A 571      29.380  -2.657  52.662  1.00 42.80           O
ATOM   4423  N   THR A 572      28.159  -4.444  51.994  1.00 84.51           N
ATOM   4424  CA  THR A 572      27.093  -3.709  51.379  1.00 84.51           C
ATOM   4425  CB  THR A 572      26.176  -4.573  50.562  1.00 84.51           C
ATOM   4426  OG1 THR A 572      25.553  -5.553  51.377  1.00 84.51           O
ATOM   4427  CG2 THR A 572      27.003  -5.253  49.459  1.00 84.51           C
ATOM   4428  C   THR A 572      26.289  -3.009  52.433  1.00 84.51           C
ATOM   4429  O   THR A 572      25.628  -2.012  52.148  1.00 84.51           O
ATOM   4430  N   GLY A 573      26.295  -3.524  53.679  1.00 43.51           N
ATOM   4431  CA  GLY A 573      25.521  -2.892  54.712  1.00 43.51           C
ATOM   4432  C   GLY A 573      24.231  -3.633  54.837  1.00 43.51           C
ATOM   4433  O   GLY A 573      23.272  -3.148  55.439  1.00 43.51           O
ATOM   4434  N   LEU A 574      24.182  -4.846  54.257  1.00 79.42           N
ATOM   4435  CA  LEU A 574      22.993  -5.641  54.323  1.00 79.42           C
ATOM   4436  CB  LEU A 574      22.933  -6.670  53.181  1.00 79.42           C
ATOM   4437  CG  LEU A 574      21.650  -7.515  53.131  1.00 79.42           C
ATOM   4438  CD1 LEU A 574      20.419  -6.635  52.861  1.00 79.42           C
ATOM   4439  CD2 LEU A 574      21.785  -8.658  52.112  1.00 79.42           C
ATOM   4440  C   LEU A 574      23.036  -6.379  55.626  1.00 79.42           C
ATOM   4441  O   LEU A 574      23.998  -7.083  55.926  1.00 79.42           O
ATOM   4442  N   GLN A 575      21.979  -6.236  56.448  1.00 75.53           N
ATOM   4443  CA  GLN A 575      21.994  -6.865  57.737  1.00 75.53           C
ATOM   4444  CB  GLN A 575      21.433  -5.957  58.843  1.00 75.53           C
ATOM   4445  CG  GLN A 575      22.308  -4.716  59.049  1.00 75.53           C
ATOM   4446  CD  GLN A 575      21.683  -3.833  60.115  1.00 75.53           C
ATOM   4447  OE1 GLN A 575      20.518  -4.004  60.471  1.00 75.53           O
ATOM   4448  NE2 GLN A 575      22.473  -2.850  60.626  1.00 75.53           N
ATOM   4449  C   GLN A 575      21.188  -8.128  57.665  1.00 75.53           C
ATOM   4450  O   GLN A 575      20.188  -8.212  56.955  1.00 75.53           O
ATOM   4451  N   PRO A 576      21.647  -9.127  58.375  1.00116.22           N
ATOM   4452  CA  PRO A 576      20.994 -10.410  58.414  1.00116.22           C
ATOM   4453  CD  PRO A 576      23.062  -9.231  58.683  1.00116.22           C
ATOM   4454  CB  PRO A 576      22.037 -11.406  58.929  1.00116.22           C
ATOM   4455  CG  PRO A 576      23.172 -10.531  59.491  1.00116.22           C
ATOM   4456  C   PRO A 576      19.750 -10.372  59.236  1.00116.22           C
ATOM   4457  O   PRO A 576      19.594  -9.461  60.047  1.00116.22           O
ATOM   4458  N   ILE A 577      18.839 -11.343  59.028  1.00116.85           N
ATOM   4459  CA  ILE A 577      17.620 -11.351  59.777  1.00116.85           C
ATOM   4460  CB  ILE A 577      16.408 -11.050  58.942  1.00116.85           C
ATOM   4461  CG1 ILE A 577      15.197 -10.748  59.839  1.00116.85           C
ATOM   4462  CG2 ILE A 577      16.201 -12.210  57.954  1.00116.85           C
ATOM   4463  CD1 ILE A 577      15.343  -9.452  60.639  1.00116.85           C
ATOM   4464  C   ILE A 577      17.468 -12.703  60.402  1.00116.85           C
ATOM   4465  O   ILE A 577      17.901 -13.714  59.852  1.00116.85           O
ATOM   4466  N   LEU A 578      16.874 -12.742  61.608  1.00170.77           N
ATOM   4467  CA  LEU A 578      16.706 -13.980  62.302  1.00170.77           C
ATOM   4468  CB  LEU A 578      16.493 -13.736  63.814  1.00170.77           C
ATOM   4469  CG  LEU A 578      16.707 -14.936  64.759  1.00170.77           C
ATOM   4470  CD1 LEU A 578      16.547 -14.500  66.223  1.00170.77           C
ATOM   4471  CD2 LEU A 578      15.808 -16.132  64.428  1.00170.77           C
ATOM   4472  C   LEU A 578      15.527 -14.654  61.665  1.00170.77           C
ATOM   4473  O   LEU A 578      14.621 -13.988  61.167  1.00170.77           O
ATOM   4474  N   ASN A 579      15.526 -16.001  61.632  1.00 84.32           N
ATOM   4475  CA  ASN A 579      14.475 -16.747  61.003  1.00 84.32           C
ATOM   4476  CB  ASN A 579      14.737 -18.264  61.065  1.00 84.32           C
ATOM   4477  CG  ASN A 579      13.825 -18.974  60.080  1.00 84.32           C
ATOM   4478  OD1 ASN A 579      12.621 -18.730  60.045  1.00 84.32           O
ATOM   4479  ND2 ASN A 579      14.412 -19.879  59.253  1.00 84.32           N
ATOM   4480  C   ASN A 579      13.182 -16.443  61.704  1.00 84.32           C
ATOM   4481  O   ASN A 579      13.089 -16.517  62.927  1.00 84.32           O
ATOM   4482  N   GLN A 580      12.146 -16.071  60.926  1.00136.07           N
ATOM   4483  CA  GLN A 580      10.845 -15.738  61.447  1.00136.07           C
ATOM   4484  CB  GLN A 580       9.860 -15.210  60.394  1.00136.07           C
ATOM   4485  CG  GLN A 580      10.147 -13.812  59.865  1.00136.07           C
ATOM   4486  CD  GLN A 580       8.914 -13.392  59.071  1.00136.07           C
ATOM   4487  OE1 GLN A 580       8.834 -12.264  58.591  1.00136.07           O
ATOM   4488  NE2 GLN A 580       7.921 -14.314  58.930  1.00136.07           N
ATOM   4489  C   GLN A 580      10.169 -16.956  61.988  1.00136.07           C
ATOM   4490  O   GLN A 580       9.421 -16.887  62.964  1.00136.07           O
ATOM   4491  N   PHE A 581      10.407 -18.107  61.339  1.00112.73           N
ATOM   4492  CA  PHE A 581       9.708 -19.317  61.649  1.00112.73           C
ATOM   4493  CB  PHE A 581      10.063 -20.462  60.685  1.00112.73           C
ATOM   4494  CG  PHE A 581       9.586 -20.018  59.338  1.00112.73           C
ATOM   4495  CD1 PHE A 581      10.411 -19.292  58.506  1.00112.73           C
ATOM   4496  CD2 PHE A 581       8.312 -20.308  58.909  1.00112.73           C
ATOM   4497  CE1 PHE A 581       9.981 -18.873  57.268  1.00112.73           C
ATOM   4498  CE2 PHE A 581       7.876 -19.891  57.671  1.00112.73           C
ATOM   4499  CZ  PHE A 581       8.710 -19.174  56.847  1.00112.73           C
ATOM   4500  C   PHE A 581       9.975 -19.723  63.065  1.00112.73           C
ATOM   4501  O   PHE A 581       9.081 -20.240  63.731  1.00112.73           O
ATOM   4502  N   THR A 582      11.207 -19.517  63.568  1.00207.22           N
ATOM   4503  CA  THR A 582      11.519 -19.923  64.913  1.00207.22           C
ATOM   4504  CB  THR A 582      12.956 -20.318  65.070  1.00207.22           C
ATOM   4505  OG1 THR A 582      13.806 -19.214  64.792  1.00207.22           O
ATOM   4506  CG2 THR A 582      13.240 -21.464  64.084  1.00207.22           C
ATOM   4507  C   THR A 582      11.223 -18.809  65.888  1.00207.22           C
ATOM   4508  O   THR A 582      11.205 -17.627  65.545  1.00207.22           O
ATOM   4509  N   PRO A 583      10.910 -19.210  67.102  1.00323.38           N
ATOM   4510  CA  PRO A 583      10.647 -18.265  68.169  1.00323.38           C
ATOM   4511  CD  PRO A 583      10.091 -20.403  67.239  1.00323.38           C
ATOM   4512  CB  PRO A 583       9.789 -19.005  69.193  1.00323.38           C
ATOM   4513  CG  PRO A 583       9.098 -20.102  68.371  1.00323.38           C
ATOM   4514  C   PRO A 583      11.893 -17.687  68.776  1.00323.38           C
ATOM   4515  O   PRO A 583      12.901 -18.387  68.853  1.00323.38           O
ATOM   4516  N   ALA A 584      11.853 -16.390  69.147  1.00100.98           N
ATOM   4517  CA  ALA A 584      12.879 -15.670  69.855  1.00100.98           C
ATOM   4518  CB  ALA A 584      12.676 -14.146  69.801  1.00100.98           C
ATOM   4519  C   ALA A 584      12.895 -16.061  71.290  1.00100.98           C
ATOM   4520  O   ALA A 584      13.946 -16.096  71.933  1.00100.98           O
ATOM   4521  N   ASN A 585      11.689 -16.322  71.829  1.00133.24           N
ATOM   4522  CA  ASN A 585      11.557 -16.531  73.232  1.00133.24           C
ATOM   4523  CB  ASN A 585      10.435 -15.696  73.860  1.00133.24           C
ATOM   4524  CG  ASN A 585      10.830 -14.237  73.760  1.00133.24           C
ATOM   4525  OD1 ASN A 585      11.977 -13.880  74.023  1.00133.24           O
ATOM   4526  ND2 ASN A 585       9.858 -13.369  73.371  1.00133.24           N
ATOM   4527  C   ASN A 585      11.220 -17.949  73.535  1.00133.24           C
ATOM   4528  O   ASN A 585      10.435 -18.594  72.842  1.00133.24           O
ATOM   4529  N   VAL A 586      11.827 -18.461  74.619  1.00 52.38           N
ATOM   4530  CA  VAL A 586      11.558 -19.789  75.077  1.00 52.38           C
ATOM   4531  CB  VAL A 586      12.690 -20.744  74.833  1.00 52.38           C
ATOM   4532  CG1 VAL A 586      12.327 -22.106  75.448  1.00 52.38           C
ATOM   4533  CG2 VAL A 586      12.969 -20.794  73.321  1.00 52.38           C
ATOM   4534  C   VAL A 586      11.378 -19.686  76.561  1.00 52.38           C
ATOM   4535  O   VAL A 586      11.880 -18.750  77.184  1.00 52.38           O
ATOM   4536  N   SER A 587      10.636 -20.634  77.173  1.00 82.92           N
ATOM   4537  CA  SER A 587      10.427 -20.530  78.590  1.00 82.92           C
ATOM   4538  CB  SER A 587       9.126 -19.785  78.943  1.00 82.92           C
ATOM   4539  OG  SER A 587       8.967 -19.693  80.349  1.00 82.92           O
ATOM   4540  C   SER A 587      10.336 -21.905  79.188  1.00 82.92           C
ATOM   4541  O   SER A 587      10.003 -22.873  78.505  1.00 82.92           O
ATOM   4542  N   ARG A 588      10.665 -22.014  80.496  1.00116.81           N
ATOM   4543  CA  ARG A 588      10.563 -23.242  81.241  1.00116.81           C
ATOM   4544  CB  ARG A 588      11.886 -24.009  81.408  1.00116.81           C
ATOM   4545  CG  ARG A 588      11.699 -25.332  82.156  1.00116.81           C
ATOM   4546  CD  ARG A 588      12.998 -26.049  82.521  1.00116.81           C
ATOM   4547  NE  ARG A 588      13.626 -26.520  81.257  1.00116.81           N
ATOM   4548  CZ  ARG A 588      14.630 -27.441  81.310  1.00116.81           C
ATOM   4549  NH1 ARG A 588      15.022 -27.948  82.515  1.00116.81           N
ATOM   4550  NH2 ARG A 588      15.241 -27.855  80.162  1.00116.81           N
ATOM   4551  C   ARG A 588      10.102 -22.851  82.615  1.00116.81           C
ATOM   4552  O   ARG A 588      10.063 -21.666  82.937  1.00116.81           O
ATOM   4553  N   GLN A 589       9.710 -23.819  83.472  1.00117.00           N
ATOM   4554  CA  GLN A 589       9.248 -23.377  84.758  1.00117.00           C
ATOM   4555  CB  GLN A 589       7.723 -23.188  84.819  1.00117.00           C
ATOM   4556  CG  GLN A 589       6.918 -24.463  84.582  1.00117.00           C
ATOM   4557  CD  GLN A 589       5.451 -24.074  84.672  1.00117.00           C
ATOM   4558  OE1 GLN A 589       5.119 -22.902  84.839  1.00117.00           O
ATOM   4559  NE2 GLN A 589       4.547 -25.084  84.558  1.00117.00           N
ATOM   4560  C   GLN A 589       9.681 -24.298  85.865  1.00117.00           C
ATOM   4561  O   GLN A 589       9.977 -25.474  85.655  1.00117.00           O
ATOM   4562  N   ALA A 590       9.746 -23.729  87.090  1.00 71.16           N
ATOM   4563  CA  ALA A 590      10.098 -24.403  88.314  1.00 71.16           C
ATOM   4564  CB  ALA A 590      11.414 -23.899  88.934  1.00 71.16           C
ATOM   4565  C   ALA A 590       8.993 -24.075  89.284  1.00 71.16           C
ATOM   4566  O   ALA A 590       8.277 -23.097  89.084  1.00 71.16           O
ATOM   4567  N   HIS A 591       8.795 -24.884  90.352  1.00 94.50           N
ATOM   4568  CA  HIS A 591       7.684 -24.602  91.231  1.00 94.50           C
ATOM   4569  ND1 HIS A 591       5.096 -24.791  89.024  1.00 94.50           N
ATOM   4570  CG  HIS A 591       6.042 -25.622  89.580  1.00 94.50           C
ATOM   4571  CB  HIS A 591       6.498 -25.557  91.007  1.00 94.50           C
ATOM   4572  NE2 HIS A 591       5.750 -26.177  87.412  1.00 94.50           N
ATOM   4573  CD2 HIS A 591       6.432 -26.462  88.581  1.00 94.50           C
ATOM   4574  CE1 HIS A 591       4.959 -25.167  87.727  1.00 94.50           C
ATOM   4575  C   HIS A 591       8.097 -24.818  92.663  1.00 94.50           C
ATOM   4576  O   HIS A 591       9.061 -25.535  92.923  1.00 94.50           O
ATOM   4577  N   ILE A 592       7.386 -24.198  93.645  1.00236.29           N
ATOM   4578  CA  ILE A 592       7.719 -24.516  95.019  1.00236.29           C
ATOM   4579  CB  ILE A 592       7.976 -23.390  95.987  1.00236.29           C
ATOM   4580  CG1 ILE A 592       6.729 -22.544  96.248  1.00236.29           C
ATOM   4581  CG2 ILE A 592       9.180 -22.592  95.472  1.00236.29           C
ATOM   4582  CD1 ILE A 592       6.263 -21.765  95.034  1.00236.29           C
ATOM   4583  C   ILE A 592       6.599 -25.342  95.583  1.00236.29           C
ATOM   4584  O   ILE A 592       5.431 -24.959  95.494  1.00236.29           O
ATOM   4585  N   LEU A 593       6.947 -26.505  96.193  1.00156.21           N
ATOM   4586  CA  LEU A 593       5.933 -27.457  96.584  1.00156.21           C
ATOM   4587  CB  LEU A 593       6.041 -28.808  95.848  1.00156.21           C
ATOM   4588  CG  LEU A 593       6.086 -28.724  94.310  1.00156.21           C
ATOM   4589  CD1 LEU A 593       4.838 -28.048  93.727  1.00156.21           C
ATOM   4590  CD2 LEU A 593       7.401 -28.095  93.829  1.00156.21           C
ATOM   4591  C   LEU A 593       5.949 -27.845  98.049  1.00156.21           C
ATOM   4592  O   LEU A 593       6.904 -27.557  98.773  1.00156.21           O
ATOM   4593  N   LEU A 594       4.834 -28.520  98.485  1.00194.25           N
ATOM   4594  CA  LEU A 594       4.575 -29.067  99.802  1.00194.25           C
ATOM   4595  CB  LEU A 594       3.853 -28.063 100.717  1.00194.25           C
ATOM   4596  CG  LEU A 594       2.674 -27.347 100.030  1.00194.25           C
ATOM   4597  CD1 LEU A 594       1.499 -28.300  99.764  1.00194.25           C
ATOM   4598  CD2 LEU A 594       2.273 -26.075 100.792  1.00194.25           C
ATOM   4599  C   LEU A 594       3.732 -30.292  99.643  1.00194.25           C
ATOM   4600  O   LEU A 594       3.069 -30.475  98.623  1.00194.25           O
ATOM   4601  N   ASP A 595       3.759 -31.184 100.650  1.00 67.62           N
ATOM   4602  CA  ASP A 595       2.984 -32.385 100.548  1.00 67.62           C
ATOM   4603  CB  ASP A 595       3.712 -33.618 101.094  1.00 67.62           C
ATOM   4604  CG  ASP A 595       3.048 -34.812 100.441  1.00 67.62           C
ATOM   4605  OD1 ASP A 595       2.181 -34.579  99.556  1.00 67.62           O
ATOM   4606  OD2 ASP A 595       3.397 -35.966 100.805  1.00 67.62           O
ATOM   4607  C   ASP A 595       1.715 -32.185 101.366  1.00 67.62           C
ATOM   4608  O   ASP A 595       0.608 -32.243 100.767  1.00 67.62           O
ATOM   4609  OXT ASP A 595       1.836 -31.973 102.602  1.00 67.62           O
TER    4610      ASP A 595
ATOM   4611  N   ASP B 596     -48.427   1.958  38.327  1.00 40.42           N
ATOM   4612  CA  ASP B 596     -47.858   3.021  37.468  1.00 40.42           C
ATOM   4613  CB  ASP B 596     -48.786   4.248  37.476  1.00 40.42           C
ATOM   4614  CG  ASP B 596     -48.341   5.214  36.389  1.00 40.42           C
ATOM   4615  OD1 ASP B 596     -47.414   4.856  35.615  1.00 40.42           O
ATOM   4616  OD2 ASP B 596     -48.926   6.327  36.321  1.00 40.42           O
ATOM   4617  C   ASP B 596     -46.523   3.421  38.012  1.00 40.42           C
ATOM   4618  O   ASP B 596     -46.427   3.888  39.146  1.00 40.42           O
ATOM   4619  N   TYR B 597     -45.443   3.193  37.234  1.00 81.57           N
ATOM   4620  CA  TYR B 597     -44.136   3.550  37.713  1.00 81.57           C
ATOM   4621  CB  TYR B 597     -43.450   2.368  38.423  1.00 81.57           C
ATOM   4622  CG  TYR B 597     -42.254   2.848  39.173  1.00 81.57           C
ATOM   4623  CD1 TYR B 597     -42.410   3.449  40.401  1.00 81.57           C
ATOM   4624  CD2 TYR B 597     -40.984   2.683  38.671  1.00 81.57           C
ATOM   4625  CE1 TYR B 597     -41.320   3.892  41.113  1.00 81.57           C
ATOM   4626  CE2 TYR B 597     -39.889   3.124  39.377  1.00 81.57           C
ATOM   4627  CZ  TYR B 597     -40.057   3.729  40.600  1.00 81.57           C
ATOM   4628  OH  TYR B 597     -38.936   4.182  41.327  1.00 81.57           O
ATOM   4629  C   TYR B 597     -43.301   3.932  36.517  1.00 81.57           C
ATOM   4630  O   TYR B 597     -43.468   3.368  35.437  1.00 81.57           O
ATOM   4631  N   PRO B 598     -42.393   4.864  36.668  1.00 79.03           N
ATOM   4632  CA  PRO B 598     -41.586   5.282  35.543  1.00 79.03           C
ATOM   4633  CD  PRO B 598     -42.628   5.959  37.598  1.00 79.03           C
ATOM   4634  CB  PRO B 598     -40.971   6.620  35.951  1.00 79.03           C
ATOM   4635  CG  PRO B 598     -41.980   7.197  36.958  1.00 79.03           C
ATOM   4636  C   PRO B 598     -40.566   4.258  35.126  1.00 79.03           C
ATOM   4637  O   PRO B 598     -40.067   3.529  35.982  1.00 79.03           O
ATOM   4638  N   VAL B 599     -40.238   4.190  33.814  1.00 83.20           N
ATOM   4639  CA  VAL B 599     -39.269   3.237  33.341  1.00 83.20           C
ATOM   4640  CB  VAL B 599     -39.903   2.018  32.726  1.00 83.20           C
ATOM   4641  CG1 VAL B 599     -38.799   1.143  32.109  1.00 83.20           C
ATOM   4642  CG2 VAL B 599     -40.729   1.296  33.808  1.00 83.20           C
ATOM   4643  C   VAL B 599     -38.389   3.877  32.301  1.00 83.20           C
ATOM   4644  O   VAL B 599     -38.842   4.675  31.480  1.00 83.20           O
ATOM   4645  N   ASP B 600     -37.080   3.536  32.329  1.00 83.48           N
ATOM   4646  CA  ASP B 600     -36.120   4.040  31.379  1.00 83.48           C
ATOM   4647  CB  ASP B 600     -34.902   4.727  32.024  1.00 83.48           C
ATOM   4648  CG  ASP B 600     -35.317   6.059  32.625  1.00 83.48           C
ATOM   4649  OD1 ASP B 600     -36.405   6.572  32.254  1.00 83.48           O
ATOM   4650  OD2 ASP B 600     -34.537   6.585  33.463  1.00 83.48           O
ATOM   4651  C   ASP B 600     -35.548   2.864  30.650  1.00 83.48           C
ATOM   4652  O   ASP B 600     -35.158   1.874  31.267  1.00 83.48           O
ATOM   4653  N   LEU B 601     -35.489   2.926  29.304  1.00192.66           N
ATOM   4654  CA  LEU B 601     -34.897   1.819  28.606  1.00192.66           C
ATOM   4655  CB  LEU B 601     -35.919   0.986  27.805  1.00192.66           C
ATOM   4656  CG  LEU B 601     -35.419  -0.395  27.315  1.00192.66           C
ATOM   4657  CD1 LEU B 601     -36.515  -1.127  26.533  1.00192.66           C
ATOM   4658  CD2 LEU B 601     -34.113  -0.329  26.519  1.00192.66           C
ATOM   4659  C   LEU B 601     -33.882   2.373  27.646  1.00192.66           C
ATOM   4660  O   LEU B 601     -34.187   3.219  26.807  1.00192.66           O
ATOM   4661  N   TYR B 602     -32.636   1.870  27.733  1.00115.76           N
ATOM   4662  CA  TYR B 602     -31.568   2.329  26.885  1.00115.76           C
ATOM   4663  CB  TYR B 602     -30.305   2.686  27.693  1.00115.76           C
ATOM   4664  CG  TYR B 602     -29.274   3.318  26.818  1.00115.76           C
ATOM   4665  CD1 TYR B 602     -29.409   4.626  26.418  1.00115.76           C
ATOM   4666  CD2 TYR B 602     -28.158   2.619  26.421  1.00115.76           C
ATOM   4667  CE1 TYR B 602     -28.461   5.225  25.623  1.00115.76           C
ATOM   4668  CE2 TYR B 602     -27.204   3.212  25.625  1.00115.76           C
ATOM   4669  CZ  TYR B 602     -27.355   4.516  25.224  1.00115.76           C
ATOM   4670  OH  TYR B 602     -26.380   5.129  24.409  1.00115.76           O
ATOM   4671  C   TYR B 602     -31.240   1.199  25.954  1.00115.76           C
ATOM   4672  O   TYR B 602     -31.020   0.066  26.379  1.00115.76           O
ATOM   4673  N   TYR B 603     -31.185   1.487  24.641  1.00155.04           N
ATOM   4674  CA  TYR B 603     -30.994   0.448  23.667  1.00155.04           C
ATOM   4675  CB  TYR B 603     -31.954   0.684  22.478  1.00155.04           C
ATOM   4676  CG  TYR B 603     -32.098  -0.506  21.590  1.00155.04           C
ATOM   4677  CD1 TYR B 603     -32.783  -1.619  22.018  1.00155.04           C
ATOM   4678  CD2 TYR B 603     -31.599  -0.493  20.309  1.00155.04           C
ATOM   4679  CE1 TYR B 603     -32.934  -2.713  21.197  1.00155.04           C
ATOM   4680  CE2 TYR B 603     -31.747  -1.583  19.483  1.00155.04           C
ATOM   4681  CZ  TYR B 603     -32.412  -2.698  19.927  1.00155.04           C
ATOM   4682  OH  TYR B 603     -32.566  -3.817  19.082  1.00155.04           O
ATOM   4683  C   TYR B 603     -29.565   0.522  23.201  1.00155.04           C
ATOM   4684  O   TYR B 603     -29.162   1.472  22.532  1.00155.04           O
ATOM   4685  N   LEU B 604     -28.749  -0.496  23.560  1.00100.69           N
ATOM   4686  CA  LEU B 604     -27.354  -0.508  23.201  1.00100.69           C
ATOM   4687  CB  LEU B 604     -26.462  -0.926  24.384  1.00100.69           C
ATOM   4688  CG  LEU B 604     -24.952  -0.938  24.092  1.00100.69           C
ATOM   4689  CD1 LEU B 604     -24.428   0.476  23.797  1.00100.69           C
ATOM   4690  CD2 LEU B 604     -24.180  -1.627  25.229  1.00100.69           C
ATOM   4691  C   LEU B 604     -27.186  -1.516  22.103  1.00100.69           C
ATOM   4692  O   LEU B 604     -27.313  -2.718  22.329  1.00100.69           O
ATOM   4693  N   MET B 605     -26.849  -1.050  20.882  1.00142.44           N
ATOM   4694  CA  MET B 605     -26.826  -1.936  19.749  1.00142.44           C
ATOM   4695  CB  MET B 605     -27.699  -1.429  18.589  1.00142.44           C
ATOM   4696  CG  MET B 605     -27.618  -2.286  17.326  1.00142.44           C
ATOM   4697  SD  MET B 605     -28.754  -1.779  16.001  1.00142.44           S
ATOM   4698  CE  MET B 605     -28.124  -0.084  15.860  1.00142.44           C
ATOM   4699  C   MET B 605     -25.440  -2.122  19.206  1.00142.44           C
ATOM   4700  O   MET B 605     -24.635  -1.195  19.120  1.00142.44           O
ATOM   4701  N   ASP B 606     -25.155  -3.379  18.809  1.00119.46           N
ATOM   4702  CA  ASP B 606     -23.914  -3.794  18.217  1.00119.46           C
ATOM   4703  CB  ASP B 606     -23.707  -5.310  18.391  1.00119.46           C
ATOM   4704  CG  ASP B 606     -22.411  -5.766  17.739  1.00119.46           C
ATOM   4705  OD1 ASP B 606     -21.677  -4.911  17.176  1.00119.46           O
ATOM   4706  OD2 ASP B 606     -22.149  -6.997  17.788  1.00119.46           O
ATOM   4707  C   ASP B 606     -23.995  -3.516  16.743  1.00119.46           C
ATOM   4708  O   ASP B 606     -24.804  -4.105  16.030  1.00119.46           O
ATOM   4709  N   LEU B 607     -23.200  -2.530  16.290  1.00149.30           N
ATOM   4710  CA  LEU B 607     -23.039  -2.069  14.935  1.00149.30           C
ATOM   4711  CB  LEU B 607     -22.683  -0.580  14.828  1.00149.30           C
ATOM   4712  CG  LEU B 607     -23.883   0.300  15.214  1.00149.30           C
ATOM   4713  CD1 LEU B 607     -23.637   1.779  14.879  1.00149.30           C
ATOM   4714  CD2 LEU B 607     -25.178  -0.252  14.595  1.00149.30           C
ATOM   4715  C   LEU B 607     -22.070  -2.872  14.110  1.00149.30           C
ATOM   4716  O   LEU B 607     -21.883  -2.571  12.932  1.00149.30           O
ATOM   4717  N   SER B 608     -21.331  -3.818  14.718  1.00 89.72           N
ATOM   4718  CA  SER B 608     -20.289  -4.535  14.027  1.00 89.72           C
ATOM   4719  CB  SER B 608     -19.608  -5.610  14.893  1.00 89.72           C
ATOM   4720  OG  SER B 608     -20.529  -6.644  15.207  1.00 89.72           O
ATOM   4721  C   SER B 608     -20.806  -5.212  12.795  1.00 89.72           C
ATOM   4722  O   SER B 608     -22.004  -5.272  12.531  1.00 89.72           O
ATOM   4723  N   ALA B 609     -19.856  -5.740  12.000  1.00 67.12           N
ATOM   4724  CA  ALA B 609     -20.095  -6.331  10.715  1.00 67.12           C
ATOM   4725  CB  ALA B 609     -18.800  -6.782  10.015  1.00 67.12           C
ATOM   4726  C   ALA B 609     -20.993  -7.529  10.809  1.00 67.12           C
ATOM   4727  O   ALA B 609     -21.819  -7.742   9.925  1.00 67.12           O
ATOM   4728  N   SER B 610     -20.860  -8.347  11.871  1.00 80.27           N
ATOM   4729  CA  SER B 610     -21.612  -9.570  11.991  1.00 80.27           C
ATOM   4730  CB  SER B 610     -21.233 -10.387  13.239  1.00 80.27           C
ATOM   4731  OG  SER B 610     -21.570  -9.668  14.416  1.00 80.27           O
ATOM   4732  C   SER B 610     -23.078  -9.269  12.115  1.00 80.27           C
ATOM   4733  O   SER B 610     -23.917 -10.163  12.023  1.00 80.27           O
ATOM   4734  N   MET B 611     -23.402  -8.002  12.407  1.00243.49           N
ATOM   4735  CA  MET B 611     -24.717  -7.472  12.629  1.00243.49           C
ATOM   4736  CB  MET B 611     -24.700  -6.207  13.495  1.00243.49           C
ATOM   4737  CG  MET B 611     -26.082  -5.901  14.054  1.00243.49           C
ATOM   4738  SD  MET B 611     -26.778  -7.216  15.103  1.00243.49           S
ATOM   4739  CE  MET B 611     -25.727  -6.919  16.548  1.00243.49           C
ATOM   4740  C   MET B 611     -25.534  -7.250  11.387  1.00243.49           C
ATOM   4741  O   MET B 611     -26.736  -7.021  11.489  1.00243.49           O
ATOM   4742  N   ASP B 612     -24.921  -7.222  10.190  1.00 90.59           N
ATOM   4743  CA  ASP B 612     -25.667  -6.872   9.006  1.00 90.59           C
ATOM   4744  CB  ASP B 612     -24.826  -6.929   7.717  1.00 90.59           C
ATOM   4745  CG  ASP B 612     -25.602  -6.235   6.603  1.00 90.59           C
ATOM   4746  OD1 ASP B 612     -26.594  -6.828   6.106  1.00 90.59           O
ATOM   4747  OD2 ASP B 612     -25.203  -5.098   6.229  1.00 90.59           O
ATOM   4748  C   ASP B 612     -26.836  -7.796   8.821  1.00 90.59           C
ATOM   4749  O   ASP B 612     -27.909  -7.353   8.416  1.00 90.59           O
ATOM   4750  N   ASP B 613     -26.658  -9.102   9.090  1.00 82.48           N
ATOM   4751  CA  ASP B 613     -27.702 -10.078   8.942  1.00 82.48           C
ATOM   4752  CB  ASP B 613     -27.195 -11.532   9.038  1.00 82.48           C
ATOM   4753  CG  ASP B 613     -26.531 -11.758  10.388  1.00 82.48           C
ATOM   4754  OD1 ASP B 613     -26.227 -10.751  11.081  1.00 82.48           O
ATOM   4755  OD2 ASP B 613     -26.305 -12.946  10.740  1.00 82.48           O
ATOM   4756  C   ASP B 613     -28.777  -9.853   9.959  1.00 82.48           C
ATOM   4757  O   ASP B 613     -29.921 -10.248   9.743  1.00 82.48           O
ATOM   4758  N   ASP B 614     -28.435  -9.242  11.112  1.00135.91           N
ATOM   4759  CA  ASP B 614     -29.404  -9.073  12.156  1.00135.91           C
ATOM   4760  CB  ASP B 614     -28.814  -9.429  13.525  1.00135.91           C
ATOM   4761  CG  ASP B 614     -28.425 -10.894  13.467  1.00135.91           C
ATOM   4762  OD1 ASP B 614     -28.998 -11.622  12.614  1.00135.91           O
ATOM   4763  OD2 ASP B 614     -27.541 -11.301  14.264  1.00135.91           O
ATOM   4764  C   ASP B 614     -29.822  -7.635  12.246  1.00135.91           C
ATOM   4765  O   ASP B 614     -30.502  -7.249  13.195  1.00135.91           O
ATOM   4766  N   LEU B 615     -29.460  -6.807  11.249  1.00137.35           N
ATOM   4767  CA  LEU B 615     -29.756  -5.403  11.307  1.00137.35           C
ATOM   4768  CB  LEU B 615     -29.086  -4.634  10.151  1.00137.35           C
ATOM   4769  CG  LEU B 615     -29.236  -3.105  10.221  1.00137.35           C
ATOM   4770  CD1 LEU B 615     -28.602  -2.539  11.503  1.00137.35           C
ATOM   4771  CD2 LEU B 615     -28.673  -2.441   8.953  1.00137.35           C
ATOM   4772  C   LEU B 615     -31.239  -5.181  11.260  1.00137.35           C
ATOM   4773  O   LEU B 615     -31.787  -4.392  12.028  1.00137.35           O
ATOM   4774  N   ASN B 616     -31.938  -5.909  10.373  1.00 77.75           N
ATOM   4775  CA  ASN B 616     -33.348  -5.729  10.179  1.00 77.75           C
ATOM   4776  CB  ASN B 616     -33.921  -6.585   9.033  1.00 77.75           C
ATOM   4777  CG  ASN B 616     -33.819  -8.057   9.408  1.00 77.75           C
ATOM   4778  OD1 ASN B 616     -32.782  -8.524   9.875  1.00 77.75           O
ATOM   4779  ND2 ASN B 616     -34.932  -8.811   9.200  1.00 77.75           N
ATOM   4780  C   ASN B 616     -34.094  -6.084  11.430  1.00 77.75           C
ATOM   4781  O   ASN B 616     -35.129  -5.491  11.722  1.00 77.75           O
ATOM   4782  N   THR B 617     -33.607  -7.081  12.194  1.00130.88           N
ATOM   4783  CA  THR B 617     -34.299  -7.514  13.376  1.00130.88           C
ATOM   4784  CB  THR B 617     -33.692  -8.718  14.041  1.00130.88           C
ATOM   4785  OG1 THR B 617     -32.382  -8.428  14.504  1.00130.88           O
ATOM   4786  CG2 THR B 617     -33.662  -9.881  13.041  1.00130.88           C
ATOM   4787  C   THR B 617     -34.306  -6.416  14.392  1.00130.88           C
ATOM   4788  O   THR B 617     -35.267  -6.272  15.145  1.00130.88           O
ATOM   4789  N   ILE B 618     -33.207  -5.645  14.468  1.00211.89           N
ATOM   4790  CA  ILE B 618     -33.055  -4.588  15.425  1.00211.89           C
ATOM   4791  CB  ILE B 618     -31.678  -3.994  15.384  1.00211.89           C
ATOM   4792  CG1 ILE B 618     -30.634  -5.092  15.649  1.00211.89           C
ATOM   4793  CG2 ILE B 618     -31.621  -2.833  16.391  1.00211.89           C
ATOM   4794  CD1 ILE B 618     -30.841  -5.811  16.981  1.00211.89           C
ATOM   4795  C   ILE B 618     -34.033  -3.488  15.137  1.00211.89           C
ATOM   4796  O   ILE B 618     -34.630  -2.922  16.050  1.00211.89           O
ATOM   4797  N   LYS B 619     -34.201  -3.143  13.848  1.00179.68           N
ATOM   4798  CA  LYS B 619     -35.083  -2.081  13.446  1.00179.68           C
ATOM   4799  CB  LYS B 619     -35.166  -1.931  11.915  1.00179.68           C
ATOM   4800  CG  LYS B 619     -33.851  -1.621  11.197  1.00179.68           C
ATOM   4801  CD  LYS B 619     -33.247  -0.257  11.522  1.00179.68           C
ATOM   4802  CE  LYS B 619     -32.096   0.111  10.585  1.00179.68           C
ATOM   4803  NZ  LYS B 619     -30.977  -0.836  10.768  1.00179.68           N
ATOM   4804  C   LYS B 619     -36.466  -2.466  13.855  1.00179.68           C
ATOM   4805  O   LYS B 619     -37.227  -1.650  14.371  1.00179.68           O
ATOM   4806  N   GLU B 620     -36.816  -3.741  13.607  1.00 95.25           N
ATOM   4807  CA  GLU B 620     -38.112  -4.277  13.897  1.00 95.25           C
ATOM   4808  CB  GLU B 620     -38.314  -5.697  13.341  1.00 95.25           C
ATOM   4809  CG  GLU B 620     -39.763  -6.175  13.430  1.00 95.25           C
ATOM   4810  CD  GLU B 620     -39.851  -7.562  12.809  1.00 95.25           C
ATOM   4811  OE1 GLU B 620     -39.686  -7.665  11.563  1.00 95.25           O
ATOM   4812  OE2 GLU B 620     -40.085  -8.536  13.571  1.00 95.25           O
ATOM   4813  C   GLU B 620     -38.297  -4.321  15.382  1.00 95.25           C
ATOM   4814  O   GLU B 620     -39.423  -4.292  15.874  1.00 95.25           O
ATOM   4815  N   LEU B 621     -37.196  -4.514  16.132  1.00128.81           N
ATOM   4816  CA  LEU B 621     -37.258  -4.512  17.564  1.00128.81           C
ATOM   4817  CB  LEU B 621     -35.982  -5.078  18.213  1.00128.81           C
ATOM   4818  CG  LEU B 621     -36.027  -5.089  19.752  1.00128.81           C
ATOM   4819  CD1 LEU B 621     -37.212  -5.919  20.273  1.00128.81           C
ATOM   4820  CD2 LEU B 621     -34.687  -5.559  20.338  1.00128.81           C
ATOM   4821  C   LEU B 621     -37.480  -3.122  18.084  1.00128.81           C
ATOM   4822  O   LEU B 621     -38.238  -2.923  19.033  1.00128.81           O
ATOM   4823  N   GLY B 622     -36.805  -2.119  17.485  1.00162.64           N
ATOM   4824  CA  GLY B 622     -36.894  -0.771  17.978  1.00162.64           C
ATOM   4825  C   GLY B 622     -38.290  -0.232  17.851  1.00162.64           C
ATOM   4826  O   GLY B 622     -38.853   0.269  18.822  1.00162.64           O
ATOM   4827  N   SER B 623     -38.902  -0.341  16.658  1.00 85.57           N
ATOM   4828  CA  SER B 623     -40.203   0.231  16.441  1.00 85.57           C
ATOM   4829  CB  SER B 623     -40.664   0.110  14.979  1.00 85.57           C
ATOM   4830  OG  SER B 623     -40.795  -1.257  14.619  1.00 85.57           O
ATOM   4831  C   SER B 623     -41.210  -0.476  17.294  1.00 85.57           C
ATOM   4832  O   SER B 623     -42.104   0.145  17.868  1.00 85.57           O
ATOM   4833  N   ARG B 624     -41.074  -1.809  17.396  1.00 86.66           N
ATOM   4834  CA  ARG B 624     -41.986  -2.642  18.126  1.00 86.66           C
ATOM   4835  CB  ARG B 624     -41.580  -4.123  18.024  1.00 86.66           C
ATOM   4836  CG  ARG B 624     -42.558  -5.110  18.660  1.00 86.66           C
ATOM   4837  CD  ARG B 624     -43.887  -5.219  17.912  1.00 86.66           C
ATOM   4838  NE  ARG B 624     -44.606  -6.406  18.452  1.00 86.66           N
ATOM   4839  CZ  ARG B 624     -44.490  -7.613  17.824  1.00 86.66           C
ATOM   4840  NH1 ARG B 624     -43.746  -7.723  16.684  1.00 86.66           N
ATOM   4841  NH2 ARG B 624     -45.121  -8.711  18.332  1.00 86.66           N
ATOM   4842  C   ARG B 624     -41.944  -2.256  19.573  1.00 86.66           C
ATOM   4843  O   ARG B 624     -42.975  -2.181  20.240  1.00 86.66           O
ATOM   4844  N   LEU B 625     -40.727  -2.018  20.092  1.00106.95           N
ATOM   4845  CA  LEU B 625     -40.503  -1.640  21.458  1.00106.95           C
ATOM   4846  CB  LEU B 625     -39.007  -1.557  21.798  1.00106.95           C
ATOM   4847  CG  LEU B 625     -38.730  -1.259  23.280  1.00106.95           C
ATOM   4848  CD1 LEU B 625     -39.107  -2.459  24.162  1.00106.95           C
ATOM   4849  CD2 LEU B 625     -37.287  -0.784  23.501  1.00106.95           C
ATOM   4850  C   LEU B 625     -41.082  -0.270  21.666  1.00106.95           C
ATOM   4851  O   LEU B 625     -41.575   0.066  22.740  1.00106.95           O
ATOM   4852  N   ALA B 626     -41.004   0.566  20.620  1.00232.93           N
ATOM   4853  CA  ALA B 626     -41.438   1.932  20.585  1.00232.93           C
ATOM   4854  CB  ALA B 626     -41.078   2.640  19.269  1.00232.93           C
ATOM   4855  C   ALA B 626     -42.924   2.042  20.766  1.00232.93           C
ATOM   4856  O   ALA B 626     -43.404   3.152  20.967  1.00232.93           O
ATOM   4857  N   LYS B 627     -43.701   0.997  20.408  1.00163.70           N
ATOM   4858  CA  LYS B 627     -45.127   0.933  20.636  1.00163.70           C
ATOM   4859  CB  LYS B 627     -45.824   0.018  19.615  1.00163.70           C
ATOM   4860  CG  LYS B 627     -47.326  -0.148  19.856  1.00163.70           C
ATOM   4861  CD  LYS B 627     -48.152   1.114  19.607  1.00163.70           C
ATOM   4862  CE  LYS B 627     -49.648   0.907  19.858  1.00163.70           C
ATOM   4863  NZ  LYS B 627     -50.179  -0.114  18.928  1.00163.70           N
ATOM   4864  C   LYS B 627     -45.559   0.433  21.995  1.00163.70           C
ATOM   4865  O   LYS B 627     -46.354   1.064  22.690  1.00163.70           O
ATOM   4866  N   GLU B 628     -45.010  -0.731  22.398  1.00110.59           N
ATOM   4867  CA  GLU B 628     -45.458  -1.537  23.509  1.00110.59           C
ATOM   4868  CB  GLU B 628     -44.740  -2.894  23.575  1.00110.59           C
ATOM   4869  CG  GLU B 628     -45.005  -3.790  22.364  1.00110.59           C
ATOM   4870  CD  GLU B 628     -46.459  -4.236  22.401  1.00110.59           C
ATOM   4871  OE1 GLU B 628     -47.345  -3.416  22.042  1.00110.59           O
ATOM   4872  OE2 GLU B 628     -46.702  -5.409  22.791  1.00110.59           O
ATOM   4873  C   GLU B 628     -45.251  -0.877  24.826  1.00110.59           C
ATOM   4874  O   GLU B 628     -45.980  -1.150  25.779  1.00110.59           O
ATOM   4875  N   MET B 629     -44.220  -0.031  24.934  1.00 98.94           N
ATOM   4876  CA  MET B 629     -43.893   0.553  26.197  1.00 98.94           C
ATOM   4877  CB  MET B 629     -42.564   1.310  26.190  1.00 98.94           C
ATOM   4878  CG  MET B 629     -41.384   0.353  26.021  1.00 98.94           C
ATOM   4879  SD  MET B 629     -41.393  -1.031  27.204  1.00 98.94           S
ATOM   4880  CE  MET B 629     -41.490  -0.009  28.703  1.00 98.94           C
ATOM   4881  C   MET B 629     -44.982   1.451  26.692  1.00 98.94           C
ATOM   4882  O   MET B 629     -45.204   1.558  27.897  1.00 98.94           O
ATOM   4883  N   SER B 630     -45.692   2.130  25.782  1.00 70.63           N
ATOM   4884  CA  SER B 630     -46.690   3.074  26.189  1.00 70.63           C
ATOM   4885  CB  SER B 630     -47.308   3.825  24.998  1.00 70.63           C
ATOM   4886  OG  SER B 630     -48.289   4.744  25.457  1.00 70.63           O
ATOM   4887  C   SER B 630     -47.816   2.395  26.920  1.00 70.63           C
ATOM   4888  O   SER B 630     -48.526   3.046  27.683  1.00 70.63           O
ATOM   4889  N   LYS B 631     -48.058   1.089  26.695  1.00 74.62           N
ATOM   4890  CA  LYS B 631     -49.192   0.482  27.340  1.00 74.62           C
ATOM   4891  CB  LYS B 631     -49.479  -0.940  26.837  1.00 74.62           C
ATOM   4892  CG  LYS B 631     -50.029  -0.972  25.412  1.00 74.62           C
ATOM   4893  CD  LYS B 631     -50.131  -2.379  24.826  1.00 74.62           C
ATOM   4894  CE  LYS B 631     -50.892  -2.426  23.500  1.00 74.62           C
ATOM   4895  NZ  LYS B 631     -50.960  -3.817  22.999  1.00 74.62           N
ATOM   4896  C   LYS B 631     -49.059   0.400  28.837  1.00 74.62           C
ATOM   4897  O   LYS B 631     -49.903   0.912  29.569  1.00 74.62           O
ATOM   4898  N   LEU B 632     -47.976  -0.227  29.329  1.00124.15           N
ATOM   4899  CA  LEU B 632     -47.780  -0.505  30.726  1.00124.15           C
ATOM   4900  CB  LEU B 632     -46.567  -1.414  30.995  1.00124.15           C
ATOM   4901  CG  LEU B 632     -46.694  -2.840  30.431  1.00124.15           C
ATOM   4902  CD1 LEU B 632     -46.718  -2.839  28.897  1.00124.15           C
ATOM   4903  CD2 LEU B 632     -45.602  -3.757  30.998  1.00124.15           C
ATOM   4904  C   LEU B 632     -47.551   0.726  31.541  1.00124.15           C
ATOM   4905  O   LEU B 632     -47.928   0.764  32.710  1.00124.15           O
ATOM   4906  N   THR B 633     -46.863   1.740  30.987  1.00138.54           N
ATOM   4907  CA  THR B 633     -46.565   2.881  31.803  1.00138.54           C
ATOM   4908  CB  THR B 633     -45.157   2.859  32.319  1.00138.54           C
ATOM   4909  OG1 THR B 633     -44.924   3.967  33.176  1.00138.54           O
ATOM   4910  CG2 THR B 633     -44.200   2.896  31.116  1.00138.54           C
ATOM   4911  C   THR B 633     -46.717   4.142  31.017  1.00138.54           C
ATOM   4912  O   THR B 633     -46.567   4.157  29.795  1.00138.54           O
ATOM   4913  N   SER B 634     -47.099   5.224  31.728  1.00128.93           N
ATOM   4914  CA  SER B 634     -47.225   6.543  31.174  1.00128.93           C
ATOM   4915  CB  SER B 634     -48.094   7.463  32.044  1.00128.93           C
ATOM   4916  OG  SER B 634     -49.397   6.918  32.179  1.00128.93           O
ATOM   4917  C   SER B 634     -45.880   7.206  31.070  1.00128.93           C
ATOM   4918  O   SER B 634     -45.594   7.887  30.086  1.00128.93           O
ATOM   4919  N   ASN B 635     -45.016   7.031  32.096  1.00105.85           N
ATOM   4920  CA  ASN B 635     -43.763   7.738  32.102  1.00105.85           C
ATOM   4921  CB  ASN B 635     -43.319   8.162  33.513  1.00105.85           C
ATOM   4922  CG  ASN B 635     -42.236   9.222  33.377  1.00105.85           C
ATOM   4923  OD1 ASN B 635     -41.820   9.564  32.271  1.00105.85           O
ATOM   4924  ND2 ASN B 635     -41.759   9.758  34.533  1.00105.85           N
ATOM   4925  C   ASN B 635     -42.702   6.851  31.534  1.00105.85           C
ATOM   4926  O   ASN B 635     -42.023   6.113  32.248  1.00105.85           O
ATOM   4927  N   PHE B 636     -42.503   6.946  30.209  1.00183.46           N
ATOM   4928  CA  PHE B 636     -41.576   6.076  29.548  1.00183.46           C
ATOM   4929  CB  PHE B 636     -42.315   5.104  28.609  1.00183.46           C
ATOM   4930  CG  PHE B 636     -41.363   4.266  27.835  1.00183.46           C
ATOM   4931  CD1 PHE B 636     -40.618   3.283  28.445  1.00183.46           C
ATOM   4932  CD2 PHE B 636     -41.255   4.450  26.477  1.00183.46           C
ATOM   4933  CE1 PHE B 636     -39.753   2.509  27.708  1.00183.46           C
ATOM   4934  CE2 PHE B 636     -40.394   3.680  25.735  1.00183.46           C
ATOM   4935  CZ  PHE B 636     -39.643   2.711  26.354  1.00183.46           C
ATOM   4936  C   PHE B 636     -40.602   6.896  28.755  1.00183.46           C
ATOM   4937  O   PHE B 636     -40.989   7.796  28.010  1.00183.46           O
ATOM   4938  N   ARG B 637     -39.293   6.601  28.917  1.00193.56           N
ATOM   4939  CA  ARG B 637     -38.274   7.295  28.175  1.00193.56           C
ATOM   4940  CB  ARG B 637     -37.432   8.257  29.033  1.00193.56           C
ATOM   4941  CG  ARG B 637     -38.179   9.536  29.417  1.00193.56           C
ATOM   4942  CD  ARG B 637     -37.582  10.290  30.609  1.00193.56           C
ATOM   4943  NE  ARG B 637     -36.299  10.916  30.188  1.00193.56           N
ATOM   4944  CZ  ARG B 637     -35.111  10.315  30.494  1.00193.56           C
ATOM   4945  NH1 ARG B 637     -35.097   9.122  31.155  1.00193.56           N
ATOM   4946  NH2 ARG B 637     -33.934  10.918  30.159  1.00193.56           N
ATOM   4947  C   ARG B 637     -37.334   6.267  27.615  1.00193.56           C
ATOM   4948  O   ARG B 637     -36.979   5.304  28.294  1.00193.56           O
ATOM   4949  N   LEU B 638     -36.913   6.457  26.346  1.00152.37           N
ATOM   4950  CA  LEU B 638     -36.032   5.547  25.657  1.00152.37           C
ATOM   4951  CB  LEU B 638     -36.603   4.950  24.359  1.00152.37           C
ATOM   4952  CG  LEU B 638     -37.562   3.773  24.527  1.00152.37           C
ATOM   4953  CD1 LEU B 638     -38.066   3.264  23.166  1.00152.37           C
ATOM   4954  CD2 LEU B 638     -36.881   2.668  25.343  1.00152.37           C
ATOM   4955  C   LEU B 638     -34.823   6.267  25.158  1.00152.37           C
ATOM   4956  O   LEU B 638     -34.894   7.438  24.789  1.00152.37           O
ATOM   4957  N   GLY B 639     -33.683   5.542  25.084  1.00 72.35           N
ATOM   4958  CA  GLY B 639     -32.463   6.114  24.584  1.00 72.35           C
ATOM   4959  C   GLY B 639     -31.812   5.143  23.638  1.00 72.35           C
ATOM   4960  O   GLY B 639     -32.300   4.032  23.434  1.00 72.35           O
ATOM   4961  N   PHE B 640     -30.680   5.549  23.017  1.00118.35           N
ATOM   4962  CA  PHE B 640     -30.046   4.687  22.054  1.00118.35           C
ATOM   4963  CB  PHE B 640     -30.637   4.911  20.648  1.00118.35           C
ATOM   4964  CG  PHE B 640     -29.951   4.057  19.639  1.00118.35           C
ATOM   4965  CD1 PHE B 640     -30.111   2.692  19.634  1.00118.35           C
ATOM   4966  CD2 PHE B 640     -29.174   4.634  18.663  1.00118.35           C
ATOM   4967  CE1 PHE B 640     -29.482   1.915  18.690  1.00118.35           C
ATOM   4968  CE2 PHE B 640     -28.544   3.863  17.716  1.00118.35           C
ATOM   4969  CZ  PHE B 640     -28.694   2.498  17.729  1.00118.35           C
ATOM   4970  C   PHE B 640     -28.569   4.955  22.008  1.00118.35           C
ATOM   4971  O   PHE B 640     -28.129   6.098  22.126  1.00118.35           O
ATOM   4972  N   GLY B 641     -27.765   3.884  21.814  1.00 48.19           N
ATOM   4973  CA  GLY B 641     -26.335   4.004  21.724  1.00 48.19           C
ATOM   4974  C   GLY B 641     -25.830   2.858  20.896  1.00 48.19           C
ATOM   4975  O   GLY B 641     -26.487   1.824  20.790  1.00 48.19           O
ATOM   4976  N   SER B 642     -24.629   3.012  20.294  1.00 72.70           N
ATOM   4977  CA  SER B 642     -24.092   1.978  19.450  1.00 72.70           C
ATOM   4978  CB  SER B 642     -24.191   2.324  17.956  1.00 72.70           C
ATOM   4979  OG  SER B 642     -23.483   3.527  17.691  1.00 72.70           O
ATOM   4980  C   SER B 642     -22.637   1.761  19.766  1.00 72.70           C
ATOM   4981  O   SER B 642     -21.973   2.655  20.289  1.00 72.70           O
ATOM   4982  N   PHE B 643     -22.103   0.545  19.475  1.00154.19           N
ATOM   4983  CA  PHE B 643     -20.709   0.291  19.756  1.00154.19           C
ATOM   4984  CB  PHE B 643     -20.491  -0.286  21.168  1.00154.19           C
ATOM   4985  CG  PHE B 643     -21.113  -1.645  21.229  1.00154.19           C
ATOM   4986  CD1 PHE B 643     -22.463  -1.801  21.443  1.00154.19           C
ATOM   4987  CD2 PHE B 643     -20.348  -2.775  21.056  1.00154.19           C
ATOM   4988  CE1 PHE B 643     -23.034  -3.053  21.497  1.00154.19           C
ATOM   4989  CE2 PHE B 643     -20.911  -4.030  21.111  1.00154.19           C
ATOM   4990  CZ  PHE B 643     -22.259  -4.174  21.333  1.00154.19           C
ATOM   4991  C   PHE B 643     -20.143  -0.713  18.784  1.00154.19           C
ATOM   4992  O   PHE B 643     -20.858  -1.596  18.309  1.00154.19           O
ATOM   4993  N   VAL B 644     -18.914  -0.478  18.263  1.00154.03           N
ATOM   4994  CA  VAL B 644     -18.253  -1.518  17.508  1.00154.03           C
ATOM   4995  CB  VAL B 644     -17.677  -0.983  16.232  1.00154.03           C
ATOM   4996  CG1 VAL B 644     -16.990  -2.131  15.474  1.00154.03           C
ATOM   4997  CG2 VAL B 644     -18.803  -0.285  15.448  1.00154.03           C
ATOM   4998  C   VAL B 644     -17.144  -2.259  18.230  1.00154.03           C
ATOM   4999  O   VAL B 644     -17.270  -3.417  18.629  1.00154.03           O
ATOM   5000  N   GLU B 645     -16.025  -1.531  18.490  1.00163.03           N
ATOM   5001  CA  GLU B 645     -14.805  -2.133  18.978  1.00163.03           C
ATOM   5002  CB  GLU B 645     -14.181  -3.101  17.957  1.00163.03           C
ATOM   5003  CG  GLU B 645     -12.930  -3.825  18.452  1.00163.03           C
ATOM   5004  CD  GLU B 645     -13.381  -5.009  19.285  1.00163.03           C
ATOM   5005  OE1 GLU B 645     -14.110  -5.880  18.740  1.00163.03           O
ATOM   5006  OE2 GLU B 645     -13.002  -5.060  20.481  1.00163.03           O
ATOM   5007  C   GLU B 645     -13.790  -1.046  19.209  1.00163.03           C
ATOM   5008  O   GLU B 645     -13.993   0.098  18.810  1.00163.03           O
ATOM   5009  N   LYS B 646     -12.662  -1.377  19.878  1.00107.57           N
ATOM   5010  CA  LYS B 646     -11.624  -0.402  20.101  1.00107.57           C
ATOM   5011  CB  LYS B 646     -10.567  -0.855  21.126  1.00107.57           C
ATOM   5012  CG  LYS B 646     -11.115  -1.001  22.548  1.00107.57           C
ATOM   5013  CD  LYS B 646     -10.144  -1.673  23.520  1.00107.57           C
ATOM   5014  CE  LYS B 646     -10.670  -1.746  24.956  1.00107.57           C
ATOM   5015  NZ  LYS B 646     -10.865  -0.383  25.499  1.00107.57           N
ATOM   5016  C   LYS B 646     -10.928  -0.164  18.785  1.00107.57           C
ATOM   5017  O   LYS B 646     -10.559  -1.093  18.072  1.00107.57           O
ATOM   5018  N   PRO B 647     -10.717   1.091  18.495  1.00205.78           N
ATOM   5019  CA  PRO B 647     -10.137   1.554  17.252  1.00205.78           C
ATOM   5020  CD  PRO B 647     -11.633   2.078  19.048  1.00205.78           C
ATOM   5021  CB  PRO B 647     -10.495   3.035  17.141  1.00205.78           C
ATOM   5022  CG  PRO B 647     -11.769   3.177  17.983  1.00205.78           C
ATOM   5023  C   PRO B 647      -8.660   1.339  17.119  1.00205.78           C
ATOM   5024  O   PRO B 647      -8.014   2.196  16.519  1.00205.78           O
ATOM   5025  N   VAL B 648      -8.078   0.291  17.732  1.00129.62           N
ATOM   5026  CA  VAL B 648      -6.652   0.126  17.631  1.00129.62           C
ATOM   5027  CB  VAL B 648      -5.991   0.318  18.967  1.00129.62           C
ATOM   5028  CG1 VAL B 648      -6.636  -0.660  19.962  1.00129.62           C
ATOM   5029  CG2 VAL B 648      -4.474   0.137  18.826  1.00129.62           C
ATOM   5030  C   VAL B 648      -6.326  -1.259  17.143  1.00129.62           C
ATOM   5031  O   VAL B 648      -7.150  -2.168  17.225  1.00129.62           O
ATOM   5032  N   SER B 649      -5.108  -1.453  16.584  1.00122.62           N
ATOM   5033  CA  SER B 649      -4.734  -2.771  16.149  1.00122.62           C
ATOM   5034  CB  SER B 649      -3.450  -2.859  15.298  1.00122.62           C
ATOM   5035  OG  SER B 649      -2.298  -2.771  16.119  1.00122.62           O
ATOM   5036  C   SER B 649      -4.525  -3.562  17.396  1.00122.62           C
ATOM   5037  O   SER B 649      -4.265  -2.971  18.445  1.00122.62           O
ATOM   5038  N   PRO B 650      -4.605  -4.867  17.390  1.00202.89           N
ATOM   5039  CA  PRO B 650      -4.929  -5.688  16.242  1.00202.89           C
ATOM   5040  CD  PRO B 650      -3.730  -5.566  18.311  1.00202.89           C
ATOM   5041  CB  PRO B 650      -4.354  -7.070  16.526  1.00202.89           C
ATOM   5042  CG  PRO B 650      -3.259  -6.809  17.553  1.00202.89           C
ATOM   5043  C   PRO B 650      -6.390  -5.812  15.934  1.00202.89           C
ATOM   5044  O   PRO B 650      -6.730  -6.551  15.011  1.00202.89           O
ATOM   5045  N   PHE B 651      -7.273  -5.160  16.704  1.00129.46           N
[truncated: 128,316 more chars]
