# Supplementary material for: The RGD-binding integrins αvβ6 and αvβ8 are receptors for mouse adenovirus-1 and -3 infection
Source: PLoS Pathog. 2021 Dec 15;17(12):e1010083. doi: 10.1371/journal.ppat.1010083 (PMC8673666; doi:10.1371/journal.ppat.1010083)
Supplement: S4 Dataset — The mouse integrin complex structures were modeled as described in Materials and Methods resulting in complex mαvβ8-A20M1. (PDB) [file ppat.1010083.s004.pdb]

EXPDTA    THEORETICAL MODEL, MODELLER 10.1 2021/07/26 12:21:53
REMARK   6 MODELLER OBJECTIVE FUNCTION:     31244.7344
REMARK   6 MODELLER BEST TEMPLATE % SEQ ID:  93.107
REMARK   6 SEQUENCE: Va8b
REMARK   6 ALIGNMENT: ali-mult8_ed.pir
REMARK   6 SCRIPT: model_mult.py
REMARK   6 TEMPLATE: 6ffoA 1:A - 596:A MODELS 1:A - 595:A AT 79.3%
REMARK   6 TEMPLATE: 6ffoA 113:B - 354:B MODELS 596:B - 836:B AT 79.3%
REMARK   6 TEMPLATE: 6ffoA 209:D - 228:D MODELS 837:C - 856:C AT 79.3%
REMARK   6 TEMPLATE: 4wk0A 1:A - 452:A MODELS 1:A - 441:A AT 42.3%
REMARK   6 TEMPLATE: 4wk0A 120:B - 358:B MODELS 596:B - 836:B AT 42.3%
REMARK   6 TEMPLATE: 4wk0A 1524:C - 1526:C MODELS 843:C - 845:C AT 42.3%
REMARK   6 TEMPLATE: 6ujaA 1:A - 593:A MODELS 1:A - 593:A AT 93.1%
REMARK   6 TEMPLATE: 6ujaA 102:B - 342:B MODELS 596:B - 836:B AT 93.1%
REMARK   6 TEMPLATE: 6ujaA 209:D - 228:D MODELS 837:C - 856:C AT 93.1%
SSBOND   1 CYS A   59    CYS A   67                          1555   1555  2.03
SSBOND   2 CYS A  108    CYS A  128                          1555   1555  2.04
SSBOND   3 CYS A  142    CYS A  155                          1555   1555  2.03
SSBOND   4 CYS A  461    CYS A  472                          1555   1555  2.04
SSBOND   5 CYS A  478    CYS A  535                          1555   1555  2.04
SSBOND   6 CYS B  663    CYS B  670                          1555   1555  2.03
SSBOND   7 CYS B  718    CYS B  759                          1555   1555  2.03
ATOM      1  N   PHE A   1      13.003 -11.781  53.041  1.00154.45           N
ATOM      2  CA  PHE A   1      13.181 -10.825  54.159  1.00154.45           C
ATOM      3  CB  PHE A   1      12.957 -11.549  55.501  1.00154.45           C
ATOM      4  CG  PHE A   1      13.919 -12.682  55.613  1.00154.45           C
ATOM      5  CD1 PHE A   1      15.215 -12.460  56.011  1.00154.45           C
ATOM      6  CD2 PHE A   1      13.526 -13.971  55.335  1.00154.45           C
ATOM      7  CE1 PHE A   1      16.105 -13.501  56.120  1.00154.45           C
ATOM      8  CE2 PHE A   1      14.412 -15.017  55.443  1.00154.45           C
ATOM      9  CZ  PHE A   1      15.708 -14.784  55.833  1.00154.45           C
ATOM     10  C   PHE A   1      14.540 -10.189  54.132  1.00154.45           C
ATOM     11  O   PHE A   1      14.753  -9.126  54.712  1.00154.45           O
ATOM     12  N   ASN A   2      15.487 -10.858  53.446  1.00114.01           N
ATOM     13  CA  ASN A   2      16.870 -10.494  53.284  1.00114.01           C
ATOM     14  CB  ASN A   2      17.779 -11.701  52.964  1.00114.01           C
ATOM     15  CG  ASN A   2      17.300 -12.403  51.700  1.00114.01           C
ATOM     16  OD1 ASN A   2      16.147 -12.271  51.295  1.00114.01           O
ATOM     17  ND2 ASN A   2      18.208 -13.200  51.074  1.00114.01           N
ATOM     18  C   ASN A   2      17.127  -9.399  52.276  1.00114.01           C
ATOM     19  O   ASN A   2      18.247  -8.898  52.211  1.00114.01           O
ATOM     20  N   LEU A   3      16.166  -9.043  51.400  1.00 69.09           N
ATOM     21  CA  LEU A   3      16.473  -8.046  50.398  1.00 69.09           C
ATOM     22  CB  LEU A   3      15.364  -7.876  49.338  1.00 69.09           C
ATOM     23  CG  LEU A   3      15.124  -9.142  48.484  1.00 69.09           C
ATOM     24  CD1 LEU A   3      14.017  -8.917  47.438  1.00 69.09           C
ATOM     25  CD2 LEU A   3      16.434  -9.655  47.863  1.00 69.09           C
ATOM     26  C   LEU A   3      16.747  -6.709  51.036  1.00 69.09           C
ATOM     27  O   LEU A   3      16.078  -6.301  51.984  1.00 69.09           O
ATOM     28  N   ASP A   4      17.767  -5.988  50.512  1.00 76.24           N
ATOM     29  CA  ASP A   4      18.164  -4.708  51.044  1.00 76.24           C
ATOM     30  CB  ASP A   4      19.660  -4.400  50.833  1.00 76.24           C
ATOM     31  CG  ASP A   4      20.004  -3.113  51.570  1.00 76.24           C
ATOM     32  OD1 ASP A   4      19.233  -2.734  52.490  1.00 76.24           O
ATOM     33  OD2 ASP A   4      21.042  -2.490  51.218  1.00 76.24           O
ATOM     34  C   ASP A   4      17.388  -3.619  50.360  1.00 76.24           C
ATOM     35  O   ASP A   4      17.707  -3.200  49.248  1.00 76.24           O
ATOM     36  N   VAL A   5      16.299  -3.178  51.013  1.00137.31           N
ATOM     37  CA  VAL A   5      15.447  -2.102  50.590  1.00137.31           C
ATOM     38  CB  VAL A   5      14.084  -2.173  51.213  1.00137.31           C
ATOM     39  CG1 VAL A   5      13.329  -3.360  50.590  1.00137.31           C
ATOM     40  CG2 VAL A   5      14.255  -2.312  52.735  1.00137.31           C
ATOM     41  C   VAL A   5      16.069  -0.763  50.883  1.00137.31           C
ATOM     42  O   VAL A   5      15.694   0.246  50.288  1.00137.31           O
ATOM     43  N   GLU A   6      16.987  -0.710  51.865  1.00 78.13           N
ATOM     44  CA  GLU A   6      17.581   0.517  52.319  1.00 78.13           C
ATOM     45  CB  GLU A   6      18.513   0.271  53.515  1.00 78.13           C
ATOM     46  CG  GLU A   6      17.757  -0.237  54.744  1.00 78.13           C
ATOM     47  CD  GLU A   6      18.758  -0.839  55.718  1.00 78.13           C
ATOM     48  OE1 GLU A   6      19.850  -1.273  55.262  1.00 78.13           O
ATOM     49  OE2 GLU A   6      18.437  -0.880  56.936  1.00 78.13           O
ATOM     50  C   GLU A   6      18.378   1.190  51.238  1.00 78.13           C
ATOM     51  O   GLU A   6      18.224   2.393  51.031  1.00 78.13           O
ATOM     52  N   SER A   7      19.256   0.455  50.519  1.00122.91           N
ATOM     53  CA  SER A   7      20.013   1.144  49.508  1.00122.91           C
ATOM     54  CB  SER A   7      21.482   1.341  49.916  1.00122.91           C
ATOM     55  OG  SER A   7      22.188   2.020  48.892  1.00122.91           O
ATOM     56  C   SER A   7      20.011   0.335  48.236  1.00122.91           C
ATOM     57  O   SER A   7      20.961  -0.394  47.955  1.00122.91           O
ATOM     58  N   PRO A   8      18.972   0.463  47.447  1.00 90.24           N
ATOM     59  CA  PRO A   8      18.901  -0.229  46.180  1.00 90.24           C
ATOM     60  CD  PRO A   8      17.653   0.657  48.024  1.00 90.24           C
ATOM     61  CB  PRO A   8      17.418  -0.509  45.929  1.00 90.24           C
ATOM     62  CG  PRO A   8      16.679   0.472  46.851  1.00 90.24           C
ATOM     63  C   PRO A   8      19.527   0.578  45.079  1.00 90.24           C
ATOM     64  O   PRO A   8      19.733   1.775  45.267  1.00 90.24           O
ATOM     65  N   ALA A   9      19.821  -0.043  43.915  1.00 48.04           N
ATOM     66  CA  ALA A   9      20.390   0.705  42.829  1.00 48.04           C
ATOM     67  CB  ALA A   9      21.410  -0.091  41.997  1.00 48.04           C
ATOM     68  C   ALA A   9      19.271   1.094  41.910  1.00 48.04           C
ATOM     69  O   ALA A   9      18.488   0.251  41.477  1.00 48.04           O
ATOM     70  N   GLU A  10      19.178   2.398  41.576  1.00 57.81           N
ATOM     71  CA  GLU A  10      18.106   2.877  40.745  1.00 57.81           C
ATOM     72  CB  GLU A  10      17.484   4.182  41.274  1.00 57.81           C
ATOM     73  CG  GLU A  10      16.331   4.725  40.427  1.00 57.81           C
ATOM     74  CD  GLU A  10      15.980   6.102  40.970  1.00 57.81           C
ATOM     75  OE1 GLU A  10      16.854   6.705  41.648  1.00 57.81           O
ATOM     76  OE2 GLU A  10      14.841   6.574  40.712  1.00 57.81           O
ATOM     77  C   GLU A  10      18.652   3.182  39.383  1.00 57.81           C
ATOM     78  O   GLU A  10      19.630   3.915  39.245  1.00 57.81           O
ATOM     79  N   TYR A  11      18.000   2.634  38.334  1.00 74.57           N
ATOM     80  CA  TYR A  11      18.408   2.828  36.965  1.00 74.57           C
ATOM     81  CB  TYR A  11      18.598   1.513  36.178  1.00 74.57           C
ATOM     82  CG  TYR A  11      19.708   0.715  36.774  1.00 74.57           C
ATOM     83  CD1 TYR A  11      19.494  -0.053  37.896  1.00 74.57           C
ATOM     84  CD2 TYR A  11      20.960   0.719  36.203  1.00 74.57           C
ATOM     85  CE1 TYR A  11      20.511  -0.798  38.446  1.00 74.57           C
ATOM     86  CE2 TYR A  11      21.981  -0.024  36.748  1.00 74.57           C
ATOM     87  CZ  TYR A  11      21.761  -0.779  37.875  1.00 74.57           C
ATOM     88  OH  TYR A  11      22.809  -1.540  38.437  1.00 74.57           O
ATOM     89  C   TYR A  11      17.281   3.538  36.274  1.00 74.57           C
ATOM     90  O   TYR A  11      16.113   3.279  36.562  1.00 74.57           O
ATOM     91  N   ALA A  12      17.599   4.464  35.342  1.00 37.98           N
ATOM     92  CA  ALA A  12      16.555   5.192  34.671  1.00 37.98           C
ATOM     93  CB  ALA A  12      16.401   6.637  35.179  1.00 37.98           C
ATOM     94  C   ALA A  12      16.854   5.265  33.202  1.00 37.98           C
ATOM     95  O   ALA A  12      18.008   5.198  32.781  1.00 37.98           O
ATOM     96  N   GLY A  13      15.789   5.408  32.380  1.00 41.01           N
ATOM     97  CA  GLY A  13      15.923   5.480  30.950  1.00 41.01           C
ATOM     98  C   GLY A  13      15.216   6.716  30.478  1.00 41.01           C
ATOM     99  O   GLY A  13      14.783   7.542  31.280  1.00 41.01           O
ATOM    100  N   PRO A  14      15.078   6.855  29.182  1.00 93.89           N
ATOM    101  CA  PRO A  14      14.459   8.029  28.625  1.00 93.89           C
ATOM    102  CD  PRO A  14      15.987   6.216  28.243  1.00 93.89           C
ATOM    103  CB  PRO A  14      14.685   7.939  27.119  1.00 93.89           C
ATOM    104  CG  PRO A  14      15.981   7.116  26.994  1.00 93.89           C
ATOM    105  C   PRO A  14      13.024   8.096  29.024  1.00 93.89           C
ATOM    106  O   PRO A  14      12.403   7.047  29.182  1.00 93.89           O
ATOM    107  N   GLU A  15      12.471   9.313  29.197  1.00 49.35           N
ATOM    108  CA  GLU A  15      11.117   9.379  29.655  1.00 49.35           C
ATOM    109  CB  GLU A  15      10.713  10.731  30.272  1.00 49.35           C
ATOM    110  CG  GLU A  15       9.358  10.658  30.983  1.00 49.35           C
ATOM    111  CD  GLU A  15       9.188  11.890  31.859  1.00 49.35           C
ATOM    112  OE1 GLU A  15       9.977  12.857  31.688  1.00 49.35           O
ATOM    113  OE2 GLU A  15       8.265  11.877  32.717  1.00 49.35           O
ATOM    114  C   GLU A  15      10.183   9.054  28.534  1.00 49.35           C
ATOM    115  O   GLU A  15      10.416   9.419  27.383  1.00 49.35           O
ATOM    116  N   GLY A  16       9.100   8.320  28.866  1.00 30.97           N
ATOM    117  CA  GLY A  16       8.061   7.971  27.943  1.00 30.97           C
ATOM    118  C   GLY A  16       8.442   6.731  27.191  1.00 30.97           C
ATOM    119  O   GLY A  16       7.657   6.221  26.394  1.00 30.97           O
ATOM    120  N   SER A  17       9.669   6.226  27.419  1.00 64.61           N
ATOM    121  CA  SER A  17      10.184   5.076  26.726  1.00 64.61           C
ATOM    122  CB  SER A  17      11.720   4.982  26.780  1.00 64.61           C
ATOM    123  OG  SER A  17      12.154   4.717  28.105  1.00 64.61           O
ATOM    124  C   SER A  17       9.635   3.786  27.275  1.00 64.61           C
ATOM    125  O   SER A  17       9.779   2.743  26.638  1.00 64.61           O
ATOM    126  N   TYR A  18       8.978   3.810  28.454  1.00147.66           N
ATOM    127  CA  TYR A  18       8.539   2.582  29.066  1.00147.66           C
ATOM    128  CB  TYR A  18       7.651   1.737  28.135  1.00147.66           C
ATOM    129  CG  TYR A  18       6.252   2.253  28.189  1.00147.66           C
ATOM    130  CD1 TYR A  18       5.970   3.597  28.100  1.00147.66           C
ATOM    131  CD2 TYR A  18       5.206   1.365  28.276  1.00147.66           C
ATOM    132  CE1 TYR A  18       4.668   4.045  28.140  1.00147.66           C
ATOM    133  CE2 TYR A  18       3.905   1.806  28.313  1.00147.66           C
ATOM    134  CZ  TYR A  18       3.632   3.149  28.250  1.00147.66           C
ATOM    135  OH  TYR A  18       2.296   3.602  28.290  1.00147.66           O
ATOM    136  C   TYR A  18       9.731   1.765  29.465  1.00147.66           C
ATOM    137  O   TYR A  18       9.684   0.536  29.484  1.00147.66           O
ATOM    138  N   PHE A  19      10.831   2.448  29.833  1.00 74.02           N
ATOM    139  CA  PHE A  19      12.024   1.791  30.284  1.00 74.02           C
ATOM    140  CB  PHE A  19      13.110   2.821  30.661  1.00 74.02           C
ATOM    141  CG  PHE A  19      14.360   2.152  31.124  1.00 74.02           C
ATOM    142  CD1 PHE A  19      15.285   1.682  30.220  1.00 74.02           C
ATOM    143  CD2 PHE A  19      14.618   2.012  32.469  1.00 74.02           C
ATOM    144  CE1 PHE A  19      16.440   1.074  30.650  1.00 74.02           C
ATOM    145  CE2 PHE A  19      15.772   1.404  32.906  1.00 74.02           C
ATOM    146  CZ  PHE A  19      16.687   0.933  31.995  1.00 74.02           C
ATOM    147  C   PHE A  19      11.659   1.000  31.505  1.00 74.02           C
ATOM    148  O   PHE A  19      11.113   1.545  32.465  1.00 74.02           O
ATOM    149  N   GLY A  20      11.993  -0.308  31.512  1.00 40.48           N
ATOM    150  CA  GLY A  20      11.668  -1.146  32.637  1.00 40.48           C
ATOM    151  C   GLY A  20      10.505  -2.046  32.325  1.00 40.48           C
ATOM    152  O   GLY A  20      10.067  -2.812  33.181  1.00 40.48           O
ATOM    153  N   PHE A  21       9.987  -2.001  31.086  1.00 71.59           N
ATOM    154  CA  PHE A  21       8.864  -2.808  30.696  1.00 71.59           C
ATOM    155  CB  PHE A  21       8.448  -2.521  29.245  1.00 71.59           C
ATOM    156  CG  PHE A  21       7.141  -3.177  28.976  1.00 71.59           C
ATOM    157  CD1 PHE A  21       5.969  -2.575  29.371  1.00 71.59           C
ATOM    158  CD2 PHE A  21       7.086  -4.385  28.321  1.00 71.59           C
ATOM    159  CE1 PHE A  21       4.757  -3.171  29.122  1.00 71.59           C
ATOM    160  CE2 PHE A  21       5.877  -4.986  28.070  1.00 71.59           C
ATOM    161  CZ  PHE A  21       4.710  -4.380  28.469  1.00 71.59           C
ATOM    162  C   PHE A  21       9.260  -4.255  30.815  1.00 71.59           C
ATOM    163  O   PHE A  21       8.449  -5.098  31.198  1.00 71.59           O
ATOM    164  N   ALA A  22      10.509  -4.598  30.440  1.00 42.21           N
ATOM    165  CA  ALA A  22      10.967  -5.953  30.595  0.83 42.21           C
ATOM    166  CB  ALA A  22      11.058  -6.725  29.270  0.83 42.21           C
ATOM    167  C   ALA A  22      12.351  -5.886  31.170  1.00 42.21           C
ATOM    168  O   ALA A  22      13.146  -5.032  30.781  1.00 42.21           O
ATOM    169  N   VAL A  23      12.678  -6.794  32.115  1.00 43.46           N
ATOM    170  CA  VAL A  23      13.979  -6.758  32.727  1.00 43.46           C
ATOM    171  CB  VAL A  23      13.960  -6.243  34.137  1.00 43.46           C
ATOM    172  CG1 VAL A  23      13.481  -4.782  34.124  1.00 43.46           C
ATOM    173  CG2 VAL A  23      13.078  -7.177  34.980  1.00 43.46           C
ATOM    174  C   VAL A  23      14.528  -8.151  32.782  1.00 43.46           C
ATOM    175  O   VAL A  23      13.779  -9.123  32.864  1.00 43.46           O
ATOM    176  N   ASP A  24      15.873  -8.276  32.712  1.00 85.82           N
ATOM    177  CA  ASP A  24      16.507  -9.563  32.770  1.00 85.82           C
ATOM    178  CB  ASP A  24      16.509 -10.289  31.415  1.00 85.82           C
ATOM    179  CG  ASP A  24      16.665 -11.782  31.658  1.00 85.82           C
ATOM    180  OD1 ASP A  24      16.259 -12.259  32.751  1.00 85.82           O
ATOM    181  OD2 ASP A  24      17.187 -12.469  30.743  1.00 85.82           O
ATOM    182  C   ASP A  24      17.943  -9.340  33.173  1.00 85.82           C
ATOM    183  O   ASP A  24      18.387  -8.201  33.313  1.00 85.82           O
ATOM    184  N   PHE A  25      18.705 -10.437  33.388  1.00 69.67           N
ATOM    185  CA  PHE A  25      20.095 -10.352  33.762  1.00 69.67           C
ATOM    186  CB  PHE A  25      20.503 -11.284  34.920  1.00 69.67           C
ATOM    187  CG  PHE A  25      19.879 -10.810  36.188  1.00 69.67           C
ATOM    188  CD1 PHE A  25      18.622 -11.229  36.557  1.00 69.67           C
ATOM    189  CD2 PHE A  25      20.563  -9.950  37.014  1.00 69.67           C
ATOM    190  CE1 PHE A  25      18.054 -10.787  37.728  1.00 69.67           C
ATOM    191  CE2 PHE A  25      19.999  -9.505  38.186  1.00 69.67           C
ATOM    192  CZ  PHE A  25      18.743  -9.927  38.548  1.00 69.67           C
ATOM    193  C   PHE A  25      20.930 -10.776  32.591  1.00 69.67           C
ATOM    194  O   PHE A  25      20.461 -11.480  31.701  1.00 69.67           O
ATOM    195  N   PHE A  26      22.197 -10.316  32.546  1.00 96.19           N
ATOM    196  CA  PHE A  26      23.064 -10.720  31.470  1.00 96.19           C
ATOM    197  CB  PHE A  26      23.386  -9.541  30.530  1.00 96.19           C
ATOM    198  CG  PHE A  26      24.281  -9.971  29.419  1.00 96.19           C
ATOM    199  CD1 PHE A  26      23.867 -10.906  28.500  1.00 96.19           C
ATOM    200  CD2 PHE A  26      25.522  -9.394  29.261  1.00 96.19           C
ATOM    201  CE1 PHE A  26      24.690 -11.289  27.466  1.00 96.19           C
ATOM    202  CE2 PHE A  26      26.349  -9.770  28.229  1.00 96.19           C
ATOM    203  CZ  PHE A  26      25.935 -10.723  27.329  1.00 96.19           C
ATOM    204  C   PHE A  26      24.333 -11.240  32.073  1.00 96.19           C
ATOM    205  O   PHE A  26      25.035 -10.517  32.778  1.00 96.19           O
ATOM    206  N   GLU A  27      24.655 -12.530  31.819  1.00110.08           N
ATOM    207  CA  GLU A  27      25.861 -13.106  32.351  1.00110.08           C
ATOM    208  CB  GLU A  27      25.598 -14.269  33.324  1.00110.08           C
ATOM    209  CG  GLU A  27      24.812 -13.913  34.583  1.00110.08           C
ATOM    210  CD  GLU A  27      24.699 -15.192  35.399  1.00110.08           C
ATOM    211  OE1 GLU A  27      25.215 -16.239  34.926  1.00110.08           O
ATOM    212  OE2 GLU A  27      24.105 -15.146  36.505  1.00110.08           O
ATOM    213  C   GLU A  27      26.616 -13.747  31.224  1.00110.08           C
ATOM    214  O   GLU A  27      26.294 -14.863  30.825  1.00110.08           O
ATOM    215  N   PRO A  28      27.631 -13.110  30.710  1.00121.94           N
ATOM    216  CA  PRO A  28      28.428 -13.722  29.683  1.00121.94           C
ATOM    217  CD  PRO A  28      27.669 -11.662  30.636  1.00121.94           C
ATOM    218  CB  PRO A  28      29.198 -12.588  29.003  1.00121.94           C
ATOM    219  CG  PRO A  28      29.000 -11.374  29.928  1.00121.94           C
ATOM    220  C   PRO A  28      29.280 -14.739  30.360  1.00121.94           C
ATOM    221  O   PRO A  28      29.484 -14.631  31.566  1.00121.94           O
ATOM    222  N   SER A  29      29.763 -15.755  29.632  1.00120.62           N
ATOM    223  CA  SER A  29      30.519 -16.770  30.299  1.00120.62           C
ATOM    224  CB  SER A  29      30.889 -17.932  29.358  1.00120.62           C
ATOM    225  OG  SER A  29      31.650 -17.458  28.255  1.00120.62           O
ATOM    226  C   SER A  29      31.789 -16.214  30.892  1.00120.62           C
ATOM    227  O   SER A  29      31.962 -16.185  32.108  1.00120.62           O
ATOM    228  N   THR A  30      32.717 -15.778  30.020  1.00148.02           N
ATOM    229  CA  THR A  30      34.052 -15.338  30.338  1.00148.02           C
ATOM    230  CB  THR A  30      34.977 -15.434  29.162  1.00148.02           C
ATOM    231  OG1 THR A  30      36.320 -15.227  29.575  1.00148.02           O
ATOM    232  CG2 THR A  30      34.572 -14.369  28.130  1.00148.02           C
ATOM    233  C   THR A  30      34.202 -13.944  30.873  1.00148.02           C
ATOM    234  O   THR A  30      35.142 -13.692  31.623  1.00148.02           O
ATOM    235  N   SER A  31      33.309 -13.000  30.519  1.00135.63           N
ATOM    236  CA  SER A  31      33.589 -11.603  30.738  1.00135.63           C
ATOM    237  CB  SER A  31      32.453 -10.693  30.246  1.00135.63           C
ATOM    238  OG  SER A  31      32.308 -10.821  28.839  1.00135.63           O
ATOM    239  C   SER A  31      33.871 -11.273  32.175  1.00135.63           C
ATOM    240  O   SER A  31      34.643 -10.354  32.448  1.00135.63           O
ATOM    241  N   SER A  32      33.271 -12.006  33.128  1.00144.07           N
ATOM    242  CA  SER A  32      33.508 -11.779  34.527  1.00144.07           C
ATOM    243  CB  SER A  32      35.001 -11.660  34.871  1.00144.07           C
ATOM    244  OG  SER A  32      35.658 -12.886  34.589  1.00144.07           O
ATOM    245  C   SER A  32      32.834 -10.535  35.036  1.00144.07           C
ATOM    246  O   SER A  32      32.992 -10.187  36.206  1.00144.07           O
ATOM    247  N   ARG A  33      32.046  -9.832  34.203  1.00125.29           N
ATOM    248  CA  ARG A  33      31.297  -8.734  34.748  1.00125.29           C
ATOM    249  CB  ARG A  33      31.697  -7.337  34.232  1.00125.29           C
ATOM    250  CG  ARG A  33      31.493  -7.115  32.735  1.00125.29           C
ATOM    251  CD  ARG A  33      32.521  -7.818  31.851  1.00125.29           C
ATOM    252  NE  ARG A  33      32.169  -7.493  30.442  1.00125.29           N
ATOM    253  CZ  ARG A  33      31.048  -8.043  29.895  1.00125.29           C
ATOM    254  NH1 ARG A  33      30.216  -8.794  30.674  1.00125.29           N
ATOM    255  NH2 ARG A  33      30.751  -7.837  28.579  1.00125.29           N
ATOM    256  C   ARG A  33      29.882  -9.005  34.346  1.00125.29           C
ATOM    257  O   ARG A  33      29.648  -9.688  33.350  1.00125.29           O
ATOM    258  N   MET A  34      28.901  -8.503  35.127  1.00 96.37           N
ATOM    259  CA  MET A  34      27.521  -8.803  34.855  1.00 96.37           C
ATOM    260  CB  MET A  34      26.814  -9.482  36.038  1.00 96.37           C
ATOM    261  CG  MET A  34      27.438 -10.827  36.415  1.00 96.37           C
ATOM    262  SD  MET A  34      27.242 -12.136  35.171  1.00 96.37           S
ATOM    263  CE  MET A  34      28.339 -13.319  36.005  1.00 96.37           C
ATOM    264  C   MET A  34      26.786  -7.527  34.582  1.00 96.37           C
ATOM    265  O   MET A  34      27.201  -6.450  35.012  1.00 96.37           O
ATOM    266  N   PHE A  35      25.662  -7.628  33.839  1.00 85.94           N
ATOM    267  CA  PHE A  35      24.911  -6.457  33.482  1.00 85.94           C
ATOM    268  CB  PHE A  35      25.089  -6.040  32.012  1.00 85.94           C
ATOM    269  CG  PHE A  35      26.498  -5.605  31.799  1.00 85.94           C
ATOM    270  CD1 PHE A  35      26.873  -4.301  32.028  1.00 85.94           C
ATOM    271  CD2 PHE A  35      27.443  -6.505  31.366  1.00 85.94           C
ATOM    272  CE1 PHE A  35      28.172  -3.898  31.826  1.00 85.94           C
ATOM    273  CE2 PHE A  35      28.743  -6.106  31.163  1.00 85.94           C
ATOM    274  CZ  PHE A  35      29.111  -4.803  31.396  1.00 85.94           C
ATOM    275  C   PHE A  35      23.446  -6.718  33.648  1.00 85.94           C
ATOM    276  O   PHE A  35      23.001  -7.859  33.764  1.00 85.94           O
ATOM    277  N   LEU A  36      22.654  -5.626  33.685  1.00 99.30           N
ATOM    278  CA  LEU A  36      21.224  -5.741  33.747  1.00 99.30           C
ATOM    279  CB  LEU A  36      20.538  -4.771  34.727  1.00 99.30           C
ATOM    280  CG  LEU A  36      20.895  -4.967  36.212  1.00 99.30           C
ATOM    281  CD1 LEU A  36      22.318  -4.482  36.532  1.00 99.30           C
ATOM    282  CD2 LEU A  36      19.828  -4.337  37.116  1.00 99.30           C
ATOM    283  C   LEU A  36      20.703  -5.385  32.390  1.00 99.30           C
ATOM    284  O   LEU A  36      21.209  -4.467  31.746  1.00 99.30           O
ATOM    285  N   LEU A  37      19.681  -6.124  31.909  1.00 51.33           N
ATOM    286  CA  LEU A  37      19.100  -5.836  30.626  1.00 51.33           C
ATOM    287  CB  LEU A  37      18.873  -7.091  29.767  1.00 51.33           C
ATOM    288  CG  LEU A  37      20.177  -7.820  29.390  1.00 51.33           C
ATOM    289  CD1 LEU A  37      19.895  -9.067  28.536  1.00 51.33           C
ATOM    290  CD2 LEU A  37      21.177  -6.860  28.727  1.00 51.33           C
ATOM    291  C   LEU A  37      17.753  -5.227  30.871  1.00 51.33           C
ATOM    292  O   LEU A  37      16.919  -5.809  31.564  1.00 51.33           O
ATOM    293  N   VAL A  38      17.504  -4.025  30.309  1.00 49.42           N
ATOM    294  CA  VAL A  38      16.229  -3.399  30.522  1.00 49.42           C
ATOM    295  CB  VAL A  38      16.316  -2.146  31.339  1.00 49.42           C
ATOM    296  CG1 VAL A  38      14.905  -1.552  31.480  1.00 49.42           C
ATOM    297  CG2 VAL A  38      16.988  -2.484  32.681  1.00 49.42           C
ATOM    298  C   VAL A  38      15.643  -3.030  29.195  1.00 49.42           C
ATOM    299  O   VAL A  38      16.312  -2.447  28.343  1.00 49.42           O
ATOM    300  N   GLY A  39      14.349  -3.344  28.994  1.00 43.89           N
ATOM    301  CA  GLY A  39      13.733  -3.052  27.735  1.00 43.89           C
ATOM    302  C   GLY A  39      12.983  -1.759  27.837  1.00 43.89           C
ATOM    303  O   GLY A  39      12.423  -1.420  28.880  1.00 43.89           O
ATOM    304  N   ALA A  40      13.000  -0.979  26.734  1.00 74.89           N
ATOM    305  CA  ALA A  40      12.224   0.225  26.646  1.00 74.89           C
ATOM    306  CB  ALA A  40      13.081   1.498  26.736  1.00 74.89           C
ATOM    307  C   ALA A  40      11.600   0.213  25.279  1.00 74.89           C
ATOM    308  O   ALA A  40      12.149   0.773  24.333  1.00 74.89           O
ATOM    309  N   PRO A  41      10.435  -0.366  25.170  1.00 98.01           N
ATOM    310  CA  PRO A  41       9.751  -0.578  23.916  1.00 98.01           C
ATOM    311  CD  PRO A  41       9.660  -0.797  26.318  1.00 98.01           C
ATOM    312  CB  PRO A  41       8.528  -1.424  24.266  1.00 98.01           C
ATOM    313  CG  PRO A  41       8.265  -1.098  25.749  1.00 98.01           C
ATOM    314  C   PRO A  41       9.383   0.657  23.145  1.00 98.01           C
ATOM    315  O   PRO A  41       9.267   0.573  21.925  1.00 98.01           O
ATOM    316  N   LYS A  42       9.069   1.766  23.837  1.00128.69           N
ATOM    317  CA  LYS A  42       8.710   3.034  23.257  1.00128.69           C
ATOM    318  CB  LYS A  42       7.702   3.842  24.093  1.00128.69           C
ATOM    319  CG  LYS A  42       6.291   3.261  23.966  1.00128.69           C
ATOM    320  CD  LYS A  42       5.220   4.000  24.767  1.00128.69           C
ATOM    321  CE  LYS A  42       3.797   3.595  24.375  1.00128.69           C
ATOM    322  NZ  LYS A  42       2.819   4.514  24.999  1.00128.69           N
ATOM    323  C   LYS A  42       9.886   3.903  22.910  1.00128.69           C
ATOM    324  O   LYS A  42       9.697   5.006  22.402  1.00128.69           O
ATOM    325  N   ALA A  43      11.117   3.505  23.274  1.00 52.94           N
ATOM    326  CA  ALA A  43      12.251   4.382  23.112  1.00 52.94           C
ATOM    327  CB  ALA A  43      13.556   3.802  23.686  1.00 52.94           C
ATOM    328  C   ALA A  43      12.515   4.737  21.680  1.00 52.94           C
ATOM    329  O   ALA A  43      12.340   3.930  20.768  1.00 52.94           O
ATOM    330  N   ASN A  44      12.944   6.001  21.459  1.00 51.38           N
ATOM    331  CA  ASN A  44      13.307   6.464  20.148  1.00 51.38           C
ATOM    332  CB  ASN A  44      13.303   7.994  19.985  1.00 51.38           C
ATOM    333  CG  ASN A  44      11.858   8.451  19.869  1.00 51.38           C
ATOM    334  OD1 ASN A  44      11.051   7.822  19.187  1.00 51.38           O
ATOM    335  ND2 ASN A  44      11.518   9.578  20.549  1.00 51.38           N
ATOM    336  C   ASN A  44      14.697   5.990  19.878  1.00 51.38           C
ATOM    337  O   ASN A  44      15.554   5.999  20.760  1.00 51.38           O
ATOM    338  N   THR A  45      14.957   5.576  18.625  1.00 52.68           N
ATOM    339  CA  THR A  45      16.244   5.049  18.285  1.00 52.68           C
ATOM    340  CB  THR A  45      16.190   3.637  17.780  1.00 52.68           C
ATOM    341  OG1 THR A  45      15.439   3.578  16.576  1.00 52.68           O
ATOM    342  CG2 THR A  45      15.534   2.750  18.852  1.00 52.68           C
ATOM    343  C   THR A  45      16.839   5.881  17.194  1.00 52.68           C
ATOM    344  O   THR A  45      16.221   6.811  16.678  1.00 52.68           O
ATOM    345  N   THR A  46      18.105   5.560  16.874  1.00114.87           N
ATOM    346  CA  THR A  46      18.930   6.174  15.874  1.00114.87           C
ATOM    347  CB  THR A  46      20.360   5.737  15.973  1.00114.87           C
ATOM    348  OG1 THR A  46      20.881   6.050  17.256  1.00114.87           O
ATOM    349  CG2 THR A  46      21.164   6.464  14.885  1.00114.87           C
ATOM    350  C   THR A  46      18.455   5.797  14.504  1.00114.87           C
ATOM    351  O   THR A  46      18.723   6.512  13.540  1.00114.87           O
ATOM    352  N   GLN A  47      17.772   4.640  14.386  1.00 71.01           N
ATOM    353  CA  GLN A  47      17.370   4.075  13.122  1.00 71.01           C
ATOM    354  CB  GLN A  47      16.367   2.922  13.298  1.00 71.01           C
ATOM    355  CG  GLN A  47      16.930   1.749  14.105  1.00 71.01           C
ATOM    356  CD  GLN A  47      15.775   0.829  14.475  1.00 71.01           C
ATOM    357  OE1 GLN A  47      14.743   1.280  14.970  1.00 71.01           O
ATOM    358  NE2 GLN A  47      15.948  -0.498  14.232  1.00 71.01           N
ATOM    359  C   GLN A  47      16.724   5.127  12.278  1.00 71.01           C
ATOM    360  O   GLN A  47      15.857   5.873  12.728  1.00 71.01           O
ATOM    361  N   PRO A  48      17.150   5.206  11.044  1.00167.23           N
ATOM    362  CA  PRO A  48      16.617   6.229  10.192  1.00167.23           C
ATOM    363  CD  PRO A  48      18.536   4.905  10.718  1.00167.23           C
ATOM    364  CB  PRO A  48      17.561   6.318   8.996  1.00167.23           C
ATOM    365  CG  PRO A  48      18.913   5.870   9.579  1.00167.23           C
ATOM    366  C   PRO A  48      15.178   6.050   9.838  1.00167.23           C
ATOM    367  O   PRO A  48      14.818   5.013   9.283  1.00167.23           O
ATOM    368  N   GLY A  49      14.354   7.075  10.127  1.00 31.95           N
ATOM    369  CA  GLY A  49      12.976   7.098   9.738  1.00 31.95           C
ATOM    370  C   GLY A  49      12.141   6.235  10.630  1.00 31.95           C
ATOM    371  O   GLY A  49      10.956   6.048  10.361  1.00 31.95           O
ATOM    372  N   ILE A  50      12.701   5.696  11.727  1.00 67.38           N
ATOM    373  CA  ILE A  50      11.873   4.846  12.533  1.00 67.38           C
ATOM    374  CB  ILE A  50      12.503   3.517  12.825  1.00 67.38           C
ATOM    375  CG1 ILE A  50      12.709   2.776  11.492  1.00 67.38           C
ATOM    376  CG2 ILE A  50      11.621   2.753  13.826  1.00 67.38           C
ATOM    377  CD1 ILE A  50      13.577   1.526  11.585  1.00 67.38           C
ATOM    378  C   ILE A  50      11.563   5.555  13.808  1.00 67.38           C
ATOM    379  O   ILE A  50      12.455   5.981  14.539  1.00 67.38           O
ATOM    380  N   VAL A  51      10.255   5.708  14.094  1.00102.88           N
ATOM    381  CA  VAL A  51       9.863   6.411  15.275  1.00102.88           C
ATOM    382  CB  VAL A  51       8.711   7.350  15.055  1.00102.88           C
ATOM    383  CG1 VAL A  51       7.454   6.533  14.720  1.00102.88           C
ATOM    384  CG2 VAL A  51       8.569   8.246  16.294  1.00102.88           C
ATOM    385  C   VAL A  51       9.469   5.410  16.317  1.00102.88           C
ATOM    386  O   VAL A  51       8.699   4.484  16.064  1.00102.88           O
ATOM    387  N   GLU A  52      10.018   5.588  17.533  1.00 64.77           N
ATOM    388  CA  GLU A  52       9.745   4.747  18.667  1.00 64.77           C
ATOM    389  CB  GLU A  52       8.338   4.938  19.261  1.00 64.77           C
ATOM    390  CG  GLU A  52       8.129   6.308  19.911  1.00 64.77           C
ATOM    391  CD  GLU A  52       6.749   6.331  20.555  1.00 64.77           C
ATOM    392  OE1 GLU A  52       6.079   5.264  20.562  1.00 64.77           O
ATOM    393  OE2 GLU A  52       6.346   7.414  21.056  1.00 64.77           O
ATOM    394  C   GLU A  52       9.913   3.297  18.317  1.00 64.77           C
ATOM    395  O   GLU A  52       9.023   2.486  18.569  1.00 64.77           O
ATOM    396  N   GLY A  53      11.073   2.933  17.735  1.00 30.65           N
ATOM    397  CA  GLY A  53      11.378   1.577  17.370  1.00 30.65           C
ATOM    398  C   GLY A  53      11.472   0.716  18.599  1.00 30.65           C
ATOM    399  O   GLY A  53      11.095  -0.455  18.575  1.00 30.65           O
ATOM    400  N   GLY A  54      12.018   1.264  19.702  1.00 34.38           N
ATOM    401  CA  GLY A  54      12.170   0.520  20.925  1.00 34.38           C
ATOM    402  C   GLY A  54      13.596   0.065  21.008  1.00 34.38           C
ATOM    403  O   GLY A  54      14.255  -0.123  19.986  1.00 34.38           O
ATOM    404  N   GLN A  55      14.111  -0.128  22.242  1.00150.32           N
ATOM    405  CA  GLN A  55      15.485  -0.526  22.399  1.00150.32           C
ATOM    406  CB  GLN A  55      16.448   0.644  22.638  1.00150.32           C
ATOM    407  CG  GLN A  55      16.572   1.639  21.496  1.00150.32           C
ATOM    408  CD  GLN A  55      17.567   2.700  21.942  1.00150.32           C
ATOM    409  OE1 GLN A  55      18.650   2.827  21.378  1.00150.32           O
ATOM    410  NE2 GLN A  55      17.190   3.482  22.991  1.00150.32           N
ATOM    411  C   GLN A  55      15.638  -1.331  23.649  1.00150.32           C
ATOM    412  O   GLN A  55      14.768  -1.338  24.518  1.00150.32           O
ATOM    413  N   VAL A  56      16.783  -2.041  23.748  1.00 53.40           N
ATOM    414  CA  VAL A  56      17.142  -2.755  24.939  1.00 53.40           C
ATOM    415  CB  VAL A  56      17.328  -4.230  24.725  1.00 53.40           C
ATOM    416  CG1 VAL A  56      17.829  -4.864  26.033  1.00 53.40           C
ATOM    417  CG2 VAL A  56      15.996  -4.818  24.227  1.00 53.40           C
ATOM    418  C   VAL A  56      18.456  -2.184  25.375  1.00 53.40           C
ATOM    419  O   VAL A  56      19.383  -2.061  24.575  1.00 53.40           O
ATOM    420  N   LEU A  57      18.571  -1.816  26.667  1.00100.70           N
ATOM    421  CA  LEU A  57      19.786  -1.194  27.111  1.00100.70           C
ATOM    422  CB  LEU A  57      19.569   0.138  27.857  1.00100.70           C
ATOM    423  CG  LEU A  57      18.985   1.269  26.983  1.00100.70           C
ATOM    424  CD1 LEU A  57      17.535   0.978  26.566  1.00100.70           C
ATOM    425  CD2 LEU A  57      19.147   2.638  27.661  1.00100.70           C
ATOM    426  C   LEU A  57      20.534  -2.109  28.025  1.00100.70           C
ATOM    427  O   LEU A  57      19.946  -2.854  28.809  1.00100.70           O
ATOM    428  N   LYS A  58      21.879  -2.086  27.919  1.00109.07           N
ATOM    429  CA  LYS A  58      22.692  -2.881  28.793  1.00109.07           C
ATOM    430  CB  LYS A  58      23.877  -3.567  28.095  1.00109.07           C
ATOM    431  CG  LYS A  58      24.705  -4.432  29.046  1.00109.07           C
ATOM    432  CD  LYS A  58      25.623  -5.430  28.337  1.00109.07           C
ATOM    433  CE  LYS A  58      26.460  -4.815  27.215  1.00109.07           C
ATOM    434  NZ  LYS A  58      25.642  -4.704  25.988  1.00109.07           N
ATOM    435  C   LYS A  58      23.221  -1.945  29.835  1.00109.07           C
ATOM    436  O   LYS A  58      23.926  -0.985  29.525  1.00109.07           O
ATOM    437  N   CYS A  59      22.887  -2.207  31.114  1.00 54.95           N
ATOM    438  CA  CYS A  59      23.277  -1.287  32.142  1.00 54.95           C
ATOM    439  CB  CYS A  59      22.118  -0.898  33.074  1.00 54.95           C
ATOM    440  SG  CYS A  59      20.579  -0.454  32.202  1.00 54.95           S
ATOM    441  C   CYS A  59      24.320  -1.939  32.999  1.00 54.95           C
ATOM    442  O   CYS A  59      24.279  -3.143  33.241  1.00 54.95           O
ATOM    443  N   GLU A  60      25.286  -1.132  33.483  1.00 81.08           N
ATOM    444  CA  GLU A  60      26.368  -1.574  34.324  1.00 81.08           C
ATOM    445  CB  GLU A  60      27.558  -0.602  34.385  1.00 81.08           C
ATOM    446  CG  GLU A  60      28.343  -0.438  33.089  1.00 81.08           C
ATOM    447  CD  GLU A  60      29.500   0.507  33.378  1.00 81.08           C
ATOM    448  OE1 GLU A  60      29.590   0.992  34.538  1.00 81.08           O
ATOM    449  OE2 GLU A  60      30.311   0.755  32.447  1.00 81.08           O
ATOM    450  C   GLU A  60      25.870  -1.632  35.732  1.00 81.08           C
ATOM    451  O   GLU A  60      24.740  -1.247  36.024  1.00 81.08           O
ATOM    452  N   CYS A  61      26.714  -2.156  36.644  1.00102.44           N
ATOM    453  CA  CYS A  61      26.329  -2.246  38.023  1.00102.44           C
ATOM    454  CB  CYS A  61      26.049  -3.692  38.462  1.00102.44           C
ATOM    455  SG  CYS A  61      25.564  -3.814  40.209  1.00102.44           S
ATOM    456  C   CYS A  61      27.425  -1.733  38.899  1.00102.44           C
ATOM    457  O   CYS A  61      27.229  -0.779  39.649  1.00102.44           O
ATOM    458  N   SER A  62      28.609  -2.372  38.839  1.00106.35           N
ATOM    459  CA  SER A  62      29.688  -2.000  39.708  1.00106.35           C
ATOM    460  CB  SER A  62      30.916  -2.920  39.585  1.00106.35           C
ATOM    461  OG  SER A  62      30.588  -4.235  40.009  1.00106.35           O
ATOM    462  C   SER A  62      30.113  -0.613  39.372  1.00106.35           C
ATOM    463  O   SER A  62      29.920  -0.152  38.250  1.00106.35           O
ATOM    464  N   SER A  63      30.672   0.110  40.367  1.00176.59           N
ATOM    465  CA  SER A  63      31.113   1.444  40.091  1.00176.59           C
ATOM    466  CB  SER A  63      31.972   1.562  38.813  1.00176.59           C
ATOM    467  OG  SER A  63      32.374   2.907  38.607  1.00176.59           O
ATOM    468  C   SER A  63      29.878   2.284  39.974  1.00176.59           C
ATOM    469  O   SER A  63      29.067   2.344  40.898  1.00176.59           O
ATOM    470  N   SER A  64      29.728   2.992  38.837  1.00 74.05           N
ATOM    471  CA  SER A  64      28.593   3.836  38.602  1.00 74.05           C
ATOM    472  CB  SER A  64      28.920   5.029  37.678  1.00 74.05           C
ATOM    473  OG  SER A  64      27.784   5.865  37.512  1.00 74.05           O
ATOM    474  C   SER A  64      27.519   3.017  37.952  1.00 74.05           C
ATOM    475  O   SER A  64      27.696   1.823  37.710  1.00 74.05           O
ATOM    476  N   ARG A  65      26.344   3.636  37.702  1.00247.58           N
ATOM    477  CA  ARG A  65      25.280   2.939  37.036  1.00247.58           C
ATOM    478  CB  ARG A  65      23.979   2.885  37.854  1.00247.58           C
ATOM    479  CG  ARG A  65      24.104   2.112  39.168  1.00247.58           C
ATOM    480  CD  ARG A  65      24.934   2.836  40.228  1.00247.58           C
ATOM    481  NE  ARG A  65      24.121   3.976  40.739  1.00247.58           N
ATOM    482  CZ  ARG A  65      24.734   5.009  41.388  1.00247.58           C
ATOM    483  NH1 ARG A  65      26.093   5.019  41.527  1.00247.58           N
ATOM    484  NH2 ARG A  65      23.989   6.030  41.904  1.00247.58           N
ATOM    485  C   ARG A  65      24.963   3.694  35.777  1.00247.58           C
ATOM    486  O   ARG A  65      24.256   4.700  35.814  1.00247.58           O
ATOM    487  N   ARG A  66      25.458   3.199  34.620  1.00220.27           N
ATOM    488  CA  ARG A  66      25.260   3.845  33.349  1.00220.27           C
ATOM    489  CB  ARG A  66      26.581   4.260  32.683  1.00220.27           C
ATOM    490  CG  ARG A  66      27.354   5.319  33.468  1.00220.27           C
ATOM    491  CD  ARG A  66      27.435   6.667  32.755  1.00220.27           C
ATOM    492  NE  ARG A  66      28.345   6.481  31.592  1.00220.27           N
ATOM    493  CZ  ARG A  66      28.291   7.335  30.529  1.00220.27           C
ATOM    494  NH1 ARG A  66      27.389   8.358  30.518  1.00220.27           N
ATOM    495  NH2 ARG A  66      29.141   7.162  29.475  1.00220.27           N
ATOM    496  C   ARG A  66      24.639   2.837  32.437  1.00220.27           C
ATOM    497  O   ARG A  66      24.880   1.640  32.578  1.00220.27           O
ATOM    498  N   CYS A  67      23.812   3.282  31.469  1.00103.95           N
ATOM    499  CA  CYS A  67      23.221   2.284  30.633  1.00103.95           C
ATOM    500  CB  CYS A  67      21.735   2.065  30.959  1.00103.95           C
ATOM    501  SG  CYS A  67      21.148   0.425  30.459  1.00103.95           S
ATOM    502  C   CYS A  67      23.397   2.706  29.205  1.00103.95           C
ATOM    503  O   CYS A  67      23.412   3.895  28.889  1.00103.95           O
ATOM    504  N   GLN A  68      23.578   1.724  28.299  1.00113.55           N
ATOM    505  CA  GLN A  68      23.768   2.074  26.925  1.00113.55           C
ATOM    506  CB  GLN A  68      25.244   2.070  26.515  1.00113.55           C
ATOM    507  CG  GLN A  68      25.501   2.803  25.205  1.00113.55           C
ATOM    508  CD  GLN A  68      26.994   3.061  25.144  1.00113.55           C
ATOM    509  OE1 GLN A  68      27.473   3.823  24.306  1.00113.55           O
ATOM    510  NE2 GLN A  68      27.751   2.417  26.072  1.00113.55           N
ATOM    511  C   GLN A  68      23.010   1.093  26.089  1.00113.55           C
ATOM    512  O   GLN A  68      22.787  -0.053  26.476  1.00113.55           O
ATOM    513  N   PRO A  69      22.590   1.544  24.943  1.00 92.93           N
ATOM    514  CA  PRO A  69      21.796   0.727  24.069  1.00 92.93           C
ATOM    515  CD  PRO A  69      22.359   2.960  24.728  1.00 92.93           C
ATOM    516  CB  PRO A  69      21.101   1.689  23.104  1.00 92.93           C
ATOM    517  CG  PRO A  69      21.838   3.029  23.286  1.00 92.93           C
ATOM    518  C   PRO A  69      22.575  -0.346  23.383  1.00 92.93           C
ATOM    519  O   PRO A  69      23.763  -0.163  23.121  1.00 92.93           O
ATOM    520  N   ILE A  70      21.908  -1.477  23.080  1.00 57.49           N
ATOM    521  CA  ILE A  70      22.539  -2.548  22.370  1.00 57.49           C
ATOM    522  CB  ILE A  70      22.169  -3.906  22.888  1.00 57.49           C
ATOM    523  CG1 ILE A  70      22.605  -4.037  24.356  1.00 57.49           C
ATOM    524  CG2 ILE A  70      22.802  -4.964  21.969  1.00 57.49           C
ATOM    525  CD1 ILE A  70      22.016  -5.257  25.062  1.00 57.49           C
ATOM    526  C   ILE A  70      22.040  -2.439  20.966  1.00 57.49           C
ATOM    527  O   ILE A  70      20.834  -2.368  20.739  1.00 57.49           O
ATOM    528  N   GLU A  71      22.958  -2.400  19.979  1.00 74.96           N
ATOM    529  CA  GLU A  71      22.494  -2.220  18.634  1.00 74.96           C
ATOM    530  CB  GLU A  71      23.487  -1.507  17.699  1.00 74.96           C
ATOM    531  CG  GLU A  71      23.535   0.005  17.921  1.00 74.96           C
ATOM    532  CD  GLU A  71      24.539   0.599  16.945  1.00 74.96           C
ATOM    533  OE1 GLU A  71      25.145  -0.185  16.167  1.00 74.96           O
ATOM    534  OE2 GLU A  71      24.710   1.847  16.961  1.00 74.96           O
ATOM    535  C   GLU A  71      22.161  -3.535  18.020  1.00 74.96           C
ATOM    536  O   GLU A  71      23.001  -4.188  17.400  1.00 74.96           O
ATOM    537  N   PHE A  72      20.901  -3.967  18.211  1.00 85.47           N
ATOM    538  CA  PHE A  72      20.431  -5.162  17.582  1.00 85.47           C
ATOM    539  CB  PHE A  72      19.070  -5.657  18.108  1.00 85.47           C
ATOM    540  CG  PHE A  72      19.233  -6.169  19.499  1.00 85.47           C
ATOM    541  CD1 PHE A  72      19.653  -7.456  19.724  1.00 85.47           C
ATOM    542  CD2 PHE A  72      18.969  -5.370  20.584  1.00 85.47           C
ATOM    543  CE1 PHE A  72      19.809  -7.940  21.001  1.00 85.47           C
ATOM    544  CE2 PHE A  72      19.123  -5.850  21.865  1.00 85.47           C
ATOM    545  CZ  PHE A  72      19.539  -7.139  22.081  1.00 85.47           C
ATOM    546  C   PHE A  72      20.239  -4.891  16.124  1.00 85.47           C
ATOM    547  O   PHE A  72      20.591  -5.714  15.280  1.00 85.47           O
ATOM    548  N   ASP A  73      19.648  -3.719  15.801  1.00 80.49           N
ATOM    549  CA  ASP A  73      19.330  -3.400  14.438  1.00 80.49           C
ATOM    550  CB  ASP A  73      17.863  -3.730  14.123  1.00 80.49           C
ATOM    551  CG  ASP A  73      17.579  -3.414  12.669  1.00 80.49           C
ATOM    552  OD1 ASP A  73      18.540  -3.087  11.924  1.00 80.49           O
ATOM    553  OD2 ASP A  73      16.383  -3.493  12.288  1.00 80.49           O
ATOM    554  C   ASP A  73      19.525  -1.926  14.226  1.00 80.49           C
ATOM    555  O   ASP A  73      18.809  -1.110  14.804  1.00 80.49           O
ATOM    556  N   SER A  74      20.549  -1.555  13.430  1.00106.07           N
ATOM    557  CA  SER A  74      20.870  -0.188  13.114  1.00106.07           C
ATOM    558  CB  SER A  74      22.341  -0.013  12.701  1.00106.07           C
ATOM    559  OG  SER A  74      23.200  -0.430  13.751  1.00106.07           O
ATOM    560  C   SER A  74      20.051   0.347  11.970  1.00106.07           C
ATOM    561  O   SER A  74      19.906   1.559  11.828  1.00106.07           O
ATOM    562  N   THR A  75      19.497  -0.531  11.113  1.00132.08           N
ATOM    563  CA  THR A  75      18.910  -0.056   9.886  1.00132.08           C
ATOM    564  CB  THR A  75      19.059  -1.044   8.764  1.00132.08           C
ATOM    565  OG1 THR A  75      18.681  -0.455   7.530  1.00132.08           O
ATOM    566  CG2 THR A  75      18.194  -2.278   9.060  1.00132.08           C
ATOM    567  C   THR A  75      17.458   0.306  10.026  1.00132.08           C
ATOM    568  O   THR A  75      16.822   0.066  11.051  1.00132.08           O
ATOM    569  N   GLY A  76      16.911   0.932   8.958  1.00 33.79           N
ATOM    570  CA  GLY A  76      15.542   1.367   8.894  1.00 33.79           C
ATOM    571  C   GLY A  76      14.741   0.288   8.237  1.00 33.79           C
ATOM    572  O   GLY A  76      15.130  -0.877   8.240  1.00 33.79           O
ATOM    573  N   ASN A  77      13.580   0.642   7.655  1.00117.06           N
ATOM    574  CA  ASN A  77      12.776  -0.373   7.040  1.00117.06           C
ATOM    575  CB  ASN A  77      11.263  -0.120   7.161  1.00117.06           C
ATOM    576  CG  ASN A  77      11.018   1.343   6.864  1.00117.06           C
ATOM    577  OD1 ASN A  77      11.460   2.204   7.623  1.00117.06           O
ATOM    578  ND2 ASN A  77      10.298   1.637   5.750  1.00117.06           N
ATOM    579  C   ASN A  77      13.200  -0.613   5.629  1.00117.06           C
ATOM    580  O   ASN A  77      13.304   0.299   4.808  1.00117.06           O
ATOM    581  N   ARG A  78      13.473  -1.899   5.329  1.00158.71           N
ATOM    582  CA  ARG A  78      13.944  -2.265   4.030  1.00158.71           C
ATOM    583  CB  ARG A  78      14.717  -3.598   3.982  1.00158.71           C
ATOM    584  CG  ARG A  78      13.996  -4.849   4.485  1.00158.71           C
ATOM    585  CD  ARG A  78      14.942  -6.057   4.491  1.00158.71           C
ATOM    586  NE  ARG A  78      14.197  -7.281   4.904  1.00158.71           N
ATOM    587  CZ  ARG A  78      14.275  -7.765   6.178  1.00158.71           C
ATOM    588  NH1 ARG A  78      14.902  -7.057   7.160  1.00158.71           N
ATOM    589  NH2 ARG A  78      13.739  -8.985   6.466  1.00158.71           N
ATOM    590  C   ARG A  78      12.812  -2.246   3.058  1.00158.71           C
ATOM    591  O   ARG A  78      11.650  -2.436   3.416  1.00158.71           O
ATOM    592  N   ASP A  79      13.146  -1.975   1.781  1.00 62.85           N
ATOM    593  CA  ASP A  79      12.156  -1.810   0.755  1.00 62.85           C
ATOM    594  CB  ASP A  79      12.536  -0.757  -0.304  1.00 62.85           C
ATOM    595  CG  ASP A  79      12.452   0.638   0.300  1.00 62.85           C
ATOM    596  OD1 ASP A  79      11.793   0.789   1.361  1.00 62.85           O
ATOM    597  OD2 ASP A  79      13.039   1.575  -0.304  1.00 62.85           O
ATOM    598  C   ASP A  79      11.964  -3.085   0.000  1.00 62.85           C
ATOM    599  O   ASP A  79      12.919  -3.788  -0.322  1.00 62.85           O
ATOM    600  N   TYR A  80      10.683  -3.441  -0.225  1.00 72.91           N
ATOM    601  CA  TYR A  80      10.312  -4.539  -1.068  1.00 72.91           C
ATOM    602  CB  TYR A  80       8.811  -4.864  -0.950  1.00 72.91           C
ATOM    603  CG  TYR A  80       8.507  -6.010  -1.850  1.00 72.91           C
ATOM    604  CD1 TYR A  80       8.669  -7.303  -1.411  1.00 72.91           C
ATOM    605  CD2 TYR A  80       8.061  -5.792  -3.134  1.00 72.91           C
ATOM    606  CE1 TYR A  80       8.390  -8.365  -2.238  1.00 72.91           C
ATOM    607  CE2 TYR A  80       7.781  -6.850  -3.965  1.00 72.91           C
ATOM    608  CZ  TYR A  80       7.944  -8.139  -3.518  1.00 72.91           C
ATOM    609  OH  TYR A  80       7.657  -9.226  -4.371  1.00 72.91           O
ATOM    610  C   TYR A  80      10.567  -4.114  -2.483  1.00 72.91           C
ATOM    611  O   TYR A  80      11.133  -4.856  -3.286  1.00 72.91           O
ATOM    612  N   ALA A  81      10.157  -2.865  -2.795  1.00 62.18           N
ATOM    613  CA  ALA A  81      10.228  -2.293  -4.110  1.00 62.18           C
ATOM    614  CB  ALA A  81       8.886  -2.328  -4.860  1.00 62.18           C
ATOM    615  C   ALA A  81      10.594  -0.849  -3.942  1.00 62.18           C
ATOM    616  O   ALA A  81      10.766  -0.364  -2.826  1.00 62.18           O
ATOM    617  N   LYS A  82      10.707  -0.115  -5.066  1.00220.44           N
ATOM    618  CA  LYS A  82      11.198   1.233  -5.033  1.00220.44           C
ATOM    619  CB  LYS A  82      11.229   1.897  -6.420  1.00220.44           C
ATOM    620  CG  LYS A  82       9.847   2.239  -6.982  1.00220.44           C
ATOM    621  CD  LYS A  82       8.944   1.025  -7.209  1.00220.44           C
ATOM    622  CE  LYS A  82       7.571   1.389  -7.775  1.00220.44           C
ATOM    623  NZ  LYS A  82       6.766   0.165  -7.972  1.00220.44           N
ATOM    624  C   LYS A  82      10.364   2.104  -4.143  1.00220.44           C
ATOM    625  O   LYS A  82      10.906   2.852  -3.333  1.00220.44           O
ATOM    626  N   ASP A  83       9.027   2.062  -4.249  1.00189.86           N
ATOM    627  CA  ASP A  83       8.276   2.936  -3.392  1.00189.86           C
ATOM    628  CB  ASP A  83       7.350   3.880  -4.176  1.00189.86           C
ATOM    629  CG  ASP A  83       8.206   4.859  -4.965  1.00189.86           C
ATOM    630  OD1 ASP A  83       9.239   5.326  -4.417  1.00189.86           O
ATOM    631  OD2 ASP A  83       7.835   5.148  -6.133  1.00189.86           O
ATOM    632  C   ASP A  83       7.383   2.065  -2.583  1.00189.86           C
ATOM    633  O   ASP A  83       6.217   2.394  -2.367  1.00189.86           O
ATOM    634  N   ASP A  84       7.914   0.925  -2.106  1.00104.81           N
ATOM    635  CA  ASP A  84       7.067   0.036  -1.373  1.00104.81           C
ATOM    636  CB  ASP A  84       6.566  -1.132  -2.236  1.00104.81           C
ATOM    637  CG  ASP A  84       5.449  -1.837  -1.486  1.00104.81           C
ATOM    638  OD1 ASP A  84       4.721  -1.149  -0.724  1.00104.81           O
ATOM    639  OD2 ASP A  84       5.317  -3.077  -1.658  1.00104.81           O
ATOM    640  C   ASP A  84       7.862  -0.558  -0.245  1.00104.81           C
ATOM    641  O   ASP A  84       8.673  -1.456  -0.466  1.00104.81           O
ATOM    642  N   PRO A  85       7.657  -0.087   0.960  1.00138.19           N
ATOM    643  CA  PRO A  85       8.408  -0.620   2.069  1.00138.19           C
ATOM    644  CD  PRO A  85       7.359   1.325   1.150  1.00138.19           C
ATOM    645  CB  PRO A  85       8.276   0.394   3.201  1.00138.19           C
ATOM    646  CG  PRO A  85       8.055   1.726   2.463  1.00138.19           C
ATOM    647  C   PRO A  85       7.981  -2.004   2.441  1.00138.19           C
ATOM    648  O   PRO A  85       6.784  -2.283   2.437  1.00138.19           O
ATOM    649  N   LEU A  86       8.955  -2.890   2.731  1.00 94.31           N
ATOM    650  CA  LEU A  86       8.684  -4.246   3.111  1.00 94.31           C
ATOM    651  CB  LEU A  86       9.906  -5.167   3.029  1.00 94.31           C
ATOM    652  CG  LEU A  86       9.559  -6.606   3.451  1.00 94.31           C
ATOM    653  CD1 LEU A  86       8.611  -7.283   2.445  1.00 94.31           C
ATOM    654  CD2 LEU A  86      10.824  -7.417   3.742  1.00 94.31           C
ATOM    655  C   LEU A  86       8.182  -4.352   4.518  1.00 94.31           C
ATOM    656  O   LEU A  86       7.292  -5.152   4.802  1.00 94.31           O
ATOM    657  N   GLU A  87       8.750  -3.557   5.450  1.00 87.25           N
ATOM    658  CA  GLU A  87       8.442  -3.752   6.840  1.00 87.25           C
ATOM    659  CB  GLU A  87       9.601  -4.458   7.560  1.00 87.25           C
ATOM    660  CG  GLU A  87      10.925  -3.713   7.366  1.00 87.25           C
ATOM    661  CD  GLU A  87      12.073  -4.624   7.773  1.00 87.25           C
ATOM    662  OE1 GLU A  87      11.796  -5.713   8.342  1.00 87.25           O
ATOM    663  OE2 GLU A  87      13.246  -4.244   7.511  1.00 87.25           O
ATOM    664  C   GLU A  87       8.237  -2.432   7.516  1.00 87.25           C
ATOM    665  O   GLU A  87       8.659  -1.395   7.006  1.00 87.25           O
ATOM    666  N   PHE A  88       7.546  -2.439   8.683  1.00 95.32           N
ATOM    667  CA  PHE A  88       7.334  -1.210   9.397  1.00 95.32           C
ATOM    668  CB  PHE A  88       5.862  -0.771   9.391  1.00 95.32           C
ATOM    669  CG  PHE A  88       5.482  -0.652   7.954  1.00 95.32           C
ATOM    670  CD1 PHE A  88       4.977  -1.741   7.280  1.00 95.32           C
ATOM    671  CD2 PHE A  88       5.642   0.533   7.276  1.00 95.32           C
ATOM    672  CE1 PHE A  88       4.626  -1.650   5.954  1.00 95.32           C
ATOM    673  CE2 PHE A  88       5.293   0.629   5.949  1.00 95.32           C
ATOM    674  CZ  PHE A  88       4.781  -0.460   5.285  1.00 95.32           C
ATOM    675  C   PHE A  88       7.777  -1.387  10.824  1.00 95.32           C
ATOM    676  O   PHE A  88       7.077  -1.967  11.652  1.00 95.32           O
ATOM    677  N   LYS A  89       8.990  -0.885  11.122  1.00 98.24           N
ATOM    678  CA  LYS A  89       9.645  -0.925  12.400  1.00 98.24           C
ATOM    679  CB  LYS A  89      11.168  -0.767  12.275  1.00 98.24           C
ATOM    680  CG  LYS A  89      11.781  -2.009  11.625  1.00 98.24           C
ATOM    681  CD  LYS A  89      13.237  -1.874  11.184  1.00 98.24           C
ATOM    682  CE  LYS A  89      13.767  -3.160  10.544  1.00 98.24           C
ATOM    683  NZ  LYS A  89      15.113  -2.941   9.975  1.00 98.24           N
ATOM    684  C   LYS A  89       9.106   0.083  13.373  1.00 98.24           C
ATOM    685  O   LYS A  89       9.300  -0.056  14.579  1.00 98.24           O
ATOM    686  N   SER A  90       8.480   1.172  12.894  1.00 98.37           N
ATOM    687  CA  SER A  90       8.033   2.153  13.844  1.00 98.37           C
ATOM    688  CB  SER A  90       7.523   3.453  13.193  1.00 98.37           C
ATOM    689  OG  SER A  90       6.471   3.173  12.284  1.00 98.37           O
ATOM    690  C   SER A  90       6.959   1.566  14.719  1.00 98.37           C
ATOM    691  O   SER A  90       6.110   0.801  14.269  1.00 98.37           O
ATOM    692  N   HIS A  91       7.001   1.911  16.025  1.00 73.34           N
ATOM    693  CA  HIS A  91       6.045   1.504  17.026  1.00 73.34           C
ATOM    694  ND1 HIS A  91       4.602   4.325  17.909  1.00 73.34           N
ATOM    695  CG  HIS A  91       4.614   3.555  16.767  1.00 73.34           C
ATOM    696  CB  HIS A  91       4.637   2.058  16.762  1.00 73.34           C
ATOM    697  NE2 HIS A  91       4.606   5.736  16.191  1.00 73.34           N
ATOM    698  CD2 HIS A  91       4.615   4.433  15.727  1.00 73.34           C
ATOM    699  CE1 HIS A  91       4.598   5.621  17.507  1.00 73.34           C
ATOM    700  C   HIS A  91       5.958   0.005  17.116  1.00 73.34           C
ATOM    701  O   HIS A  91       4.911  -0.559  17.426  1.00 73.34           O
ATOM    702  N   GLN A  92       7.094  -0.658  16.869  1.00178.29           N
ATOM    703  CA  GLN A  92       7.355  -2.071  16.861  1.00178.29           C
ATOM    704  CB  GLN A  92       8.758  -2.268  16.271  1.00178.29           C
ATOM    705  CG  GLN A  92       9.142  -3.679  15.871  1.00178.29           C
ATOM    706  CD  GLN A  92      10.573  -3.597  15.350  1.00178.29           C
ATOM    707  OE1 GLN A  92      11.071  -4.519  14.707  1.00178.29           O
ATOM    708  NE2 GLN A  92      11.255  -2.454  15.633  1.00178.29           N
ATOM    709  C   GLN A  92       7.341  -2.637  18.263  1.00178.29           C
ATOM    710  O   GLN A  92       7.084  -3.824  18.464  1.00178.29           O
ATOM    711  N   TRP A  93       7.656  -1.801  19.271  1.00109.06           N
ATOM    712  CA  TRP A  93       7.768  -2.228  20.644  1.00109.06           C
ATOM    713  CB  TRP A  93       6.463  -2.785  21.242  1.00109.06           C
ATOM    714  CG  TRP A  93       5.496  -1.707  21.671  1.00109.06           C
ATOM    715  CD2 TRP A  93       5.016  -1.548  23.018  1.00109.06           C
ATOM    716  CD1 TRP A  93       4.893  -0.734  20.930  1.00109.06           C
ATOM    717  NE1 TRP A  93       4.083   0.035  21.732  1.00109.06           N
ATOM    718  CE2 TRP A  93       4.145  -0.458  23.019  1.00109.06           C
ATOM    719  CE3 TRP A  93       5.278  -2.251  24.159  1.00109.06           C
ATOM    720  CZ2 TRP A  93       3.522  -0.055  24.167  1.00109.06           C
ATOM    721  CZ3 TRP A  93       4.647  -1.842  25.315  1.00109.06           C
ATOM    722  CH2 TRP A  93       3.786  -0.764  25.318  1.00109.06           C
ATOM    723  C   TRP A  93       8.866  -3.229  20.831  1.00109.06           C
ATOM    724  O   TRP A  93       8.713  -4.215  21.550  1.00109.06           O
ATOM    725  N   PHE A  94      10.024  -2.986  20.189  1.00 76.95           N
ATOM    726  CA  PHE A  94      11.157  -3.843  20.382  1.00 76.95           C
ATOM    727  CB  PHE A  94      12.306  -3.520  19.406  1.00 76.95           C
ATOM    728  CG  PHE A  94      13.429  -4.481  19.602  1.00 76.95           C
ATOM    729  CD1 PHE A  94      13.381  -5.740  19.049  1.00 76.95           C
ATOM    730  CD2 PHE A  94      14.544  -4.118  20.321  1.00 76.95           C
ATOM    731  CE1 PHE A  94      14.420  -6.624  19.223  1.00 76.95           C
ATOM    732  CE2 PHE A  94      15.586  -4.998  20.498  1.00 76.95           C
ATOM    733  CZ  PHE A  94      15.527  -6.256  19.950  1.00 76.95           C
ATOM    734  C   PHE A  94      11.630  -3.652  21.793  1.00 76.95           C
ATOM    735  O   PHE A  94      11.812  -2.526  22.256  1.00 76.95           O
ATOM    736  N   GLY A  95      11.872  -4.772  22.507  1.00 34.16           N
ATOM    737  CA  GLY A  95      12.309  -4.701  23.875  1.00 34.16           C
ATOM    738  C   GLY A  95      11.153  -4.954  24.797  1.00 34.16           C
ATOM    739  O   GLY A  95      11.283  -4.823  26.013  1.00 34.16           O
ATOM    740  N   ALA A  96       9.984  -5.315  24.238  1.00 45.07           N
ATOM    741  CA  ALA A  96       8.826  -5.620  25.029  1.00 45.07           C
ATOM    742  CB  ALA A  96       7.591  -5.948  24.174  1.00 45.07           C
ATOM    743  C   ALA A  96       9.136  -6.823  25.859  1.00 45.07           C
ATOM    744  O   ALA A  96       8.648  -6.955  26.980  1.00 45.07           O
ATOM    745  N   SER A  97       9.915  -7.771  25.307  1.00 94.24           N
ATOM    746  CA  SER A  97      10.260  -8.933  26.071  1.00 94.24           C
ATOM    747  CB  SER A  97       9.498 -10.188  25.609  1.00 94.24           C
ATOM    748  OG  SER A  97       9.863 -11.308  26.399  1.00 94.24           O
ATOM    749  C   SER A  97      11.722  -9.184  25.878  1.00 94.24           C
ATOM    750  O   SER A  97      12.197  -9.247  24.746  1.00 94.24           O
ATOM    751  N   VAL A  98      12.480  -9.330  26.986  1.00 59.11           N
ATOM    752  CA  VAL A  98      13.890  -9.580  26.871  1.00 59.11           C
ATOM    753  CB  VAL A  98      14.727  -8.420  27.329  1.00 59.11           C
ATOM    754  CG1 VAL A  98      16.213  -8.802  27.225  1.00 59.11           C
ATOM    755  CG2 VAL A  98      14.341  -7.185  26.495  1.00 59.11           C
ATOM    756  C   VAL A  98      14.230 -10.759  27.740  1.00 59.11           C
ATOM    757  O   VAL A  98      13.852 -10.812  28.909  1.00 59.11           O
ATOM    758  N   ARG A  99      14.953 -11.748  27.171  1.00168.27           N
ATOM    759  CA  ARG A  99      15.376 -12.919  27.891  1.00168.27           C
ATOM    760  CB  ARG A  99      14.533 -14.175  27.611  1.00168.27           C
ATOM    761  CG  ARG A  99      13.430 -14.407  28.641  1.00168.27           C
ATOM    762  CD  ARG A  99      12.464 -13.243  28.823  1.00168.27           C
ATOM    763  NE  ARG A  99      11.696 -13.528  30.063  1.00168.27           N
ATOM    764  CZ  ARG A  99      11.388 -12.515  30.924  1.00168.27           C
ATOM    765  NH1 ARG A  99      11.751 -11.230  30.646  1.00168.27           N
ATOM    766  NH2 ARG A  99      10.715 -12.791  32.075  1.00168.27           N
ATOM    767  C   ARG A  99      16.781 -13.234  27.500  1.00168.27           C
ATOM    768  O   ARG A  99      17.166 -13.085  26.341  1.00168.27           O
ATOM    769  N   SER A 100      17.594 -13.692  28.471  1.00 52.47           N
ATOM    770  CA  SER A 100      18.970 -13.968  28.167  1.00 52.47           C
ATOM    771  CB  SER A 100      19.924 -12.877  28.679  1.00 52.47           C
ATOM    772  OG  SER A 100      21.267 -13.202  28.352  1.00 52.47           O
ATOM    773  C   SER A 100      19.393 -15.248  28.810  1.00 52.47           C
ATOM    774  O   SER A 100      18.955 -15.592  29.908  1.00 52.47           O
ATOM    775  N   LYS A 101      20.261 -16.000  28.105  1.00 86.46           N
ATOM    776  CA  LYS A 101      20.833 -17.204  28.630  1.00 86.46           C
ATOM    777  CB  LYS A 101      20.290 -18.481  27.968  1.00 86.46           C
ATOM    778  CG  LYS A 101      20.898 -19.756  28.548  1.00 86.46           C
ATOM    779  CD  LYS A 101      20.185 -21.039  28.123  1.00 86.46           C
ATOM    780  CE  LYS A 101      20.825 -22.299  28.713  1.00 86.46           C
ATOM    781  NZ  LYS A 101      20.147 -23.505  28.195  1.00 86.46           N
ATOM    782  C   LYS A 101      22.294 -17.116  28.320  1.00 86.46           C
ATOM    783  O   LYS A 101      22.677 -17.064  27.152  1.00 86.46           O
ATOM    784  N   GLN A 102      23.152 -17.112  29.363  1.00200.78           N
ATOM    785  CA  GLN A 102      24.561 -16.965  29.146  1.00200.78           C
ATOM    786  CB  GLN A 102      25.297 -18.215  28.593  1.00200.78           C
ATOM    787  CG  GLN A 102      24.784 -18.817  27.281  1.00200.78           C
ATOM    788  CD  GLN A 102      24.005 -20.078  27.638  1.00200.78           C
ATOM    789  OE1 GLN A 102      23.713 -20.329  28.806  1.00200.78           O
ATOM    790  NE2 GLN A 102      23.670 -20.906  26.612  1.00200.78           N
ATOM    791  C   GLN A 102      24.796 -15.751  28.303  1.00200.78           C
ATOM    792  O   GLN A 102      24.311 -14.665  28.615  1.00200.78           O
ATOM    793  N   ASP A 103      25.612 -15.908  27.250  1.00168.25           N
ATOM    794  CA  ASP A 103      26.012 -14.885  26.329  1.00168.25           C
ATOM    795  CB  ASP A 103      27.171 -15.348  25.434  1.00168.25           C
ATOM    796  CG  ASP A 103      27.784 -14.094  24.853  1.00168.25           C
ATOM    797  OD1 ASP A 103      27.384 -12.997  25.323  1.00168.25           O
ATOM    798  OD2 ASP A 103      28.654 -14.204  23.949  1.00168.25           O
ATOM    799  C   ASP A 103      24.882 -14.469  25.419  1.00168.25           C
ATOM    800  O   ASP A 103      24.953 -13.428  24.763  1.00168.25           O
ATOM    801  N   LYS A 104      23.838 -15.306  25.287  1.00104.37           N
ATOM    802  CA  LYS A 104      22.789 -15.034  24.338  1.00104.37           C
ATOM    803  CB  LYS A 104      22.087 -16.316  23.867  1.00104.37           C
ATOM    804  CG  LYS A 104      23.022 -17.229  23.076  1.00104.37           C
ATOM    805  CD  LYS A 104      22.532 -18.673  22.945  1.00104.37           C
ATOM    806  CE  LYS A 104      22.949 -19.562  24.118  1.00104.37           C
ATOM    807  NZ  LYS A 104      22.734 -20.984  23.782  1.00104.37           N
ATOM    808  C   LYS A 104      21.737 -14.118  24.895  1.00104.37           C
ATOM    809  O   LYS A 104      21.253 -14.302  26.011  1.00104.37           O
ATOM    810  N   ILE A 105      21.352 -13.091  24.100  1.00 52.51           N
ATOM    811  CA  ILE A 105      20.318 -12.174  24.490  1.00 52.51           C
ATOM    812  CB  ILE A 105      20.793 -10.754  24.637  1.00 52.51           C
ATOM    813  CG1 ILE A 105      21.884 -10.666  25.718  1.00 52.51           C
ATOM    814  CG2 ILE A 105      19.572  -9.868  24.936  1.00 52.51           C
ATOM    815  CD1 ILE A 105      22.617  -9.326  25.736  1.00 52.51           C
ATOM    816  C   ILE A 105      19.269 -12.188  23.418  1.00 52.51           C
ATOM    817  O   ILE A 105      19.568 -11.995  22.239  1.00 52.51           O
ATOM    818  N   LEU A 106      17.999 -12.429  23.807  1.00 64.05           N
ATOM    819  CA  LEU A 106      16.930 -12.481  22.850  1.00 64.05           C
ATOM    820  CB  LEU A 106      16.166 -13.818  22.912  1.00 64.05           C
ATOM    821  CG  LEU A 106      15.014 -13.960  21.903  1.00 64.05           C
ATOM    822  CD1 LEU A 106      15.532 -13.899  20.458  1.00 64.05           C
ATOM    823  CD2 LEU A 106      14.197 -15.234  22.174  1.00 64.05           C
ATOM    824  C   LEU A 106      15.976 -11.368  23.178  1.00 64.05           C
ATOM    825  O   LEU A 106      15.471 -11.285  24.298  1.00 64.05           O
ATOM    826  N   ALA A 107      15.720 -10.467  22.202  1.00 44.34           N
ATOM    827  CA  ALA A 107      14.810  -9.371  22.412  1.00 44.34           C
ATOM    828  CB  ALA A 107      15.506  -8.001  22.432  1.00 44.34           C
ATOM    829  C   ALA A 107      13.834  -9.362  21.272  1.00 44.34           C
ATOM    830  O   ALA A 107      14.227  -9.558  20.123  1.00 44.34           O
ATOM    831  N   CYS A 108      12.533  -9.104  21.553  1.00 71.25           N
ATOM    832  CA  CYS A 108      11.567  -9.210  20.492  1.00 71.25           C
ATOM    833  CB  CYS A 108      10.581 -10.382  20.664  1.00 71.25           C
ATOM    834  SG  CYS A 108      11.330 -12.007  21.027  1.00 71.25           S
ATOM    835  C   CYS A 108      10.735  -7.959  20.378  1.00 71.25           C
ATOM    836  O   CYS A 108      10.692  -7.125  21.285  1.00 71.25           O
ATOM    837  N   ALA A 109      10.077  -7.788  19.204  1.00 70.68           N
ATOM    838  CA  ALA A 109       9.179  -6.684  18.985  1.00 70.68           C
ATOM    839  CB  ALA A 109       9.683  -5.733  17.898  1.00 70.68           C
ATOM    840  C   ALA A 109       7.858  -7.243  18.520  1.00 70.68           C
ATOM    841  O   ALA A 109       7.658  -7.527  17.339  1.00 70.68           O
ATOM    842  N   PRO A 110       6.929  -7.356  19.433  1.00127.96           N
ATOM    843  CA  PRO A 110       5.643  -7.940  19.127  1.00127.96           C
ATOM    844  CD  PRO A 110       7.297  -7.564  20.825  1.00127.96           C
ATOM    845  CB  PRO A 110       4.987  -8.226  20.475  1.00127.96           C
ATOM    846  CG  PRO A 110       6.178  -8.430  21.427  1.00127.96           C
ATOM    847  C   PRO A 110       4.761  -7.148  18.199  1.00127.96           C
ATOM    848  O   PRO A 110       3.862  -7.734  17.600  1.00127.96           O
ATOM    849  N   LEU A 111       4.919  -5.816  18.155  1.00184.21           N
ATOM    850  CA  LEU A 111       4.182  -4.908  17.312  1.00184.21           C
ATOM    851  CB  LEU A 111       3.974  -3.499  17.881  1.00184.21           C
ATOM    852  CG  LEU A 111       2.832  -3.475  18.912  1.00184.21           C
ATOM    853  CD1 LEU A 111       3.171  -4.288  20.167  1.00184.21           C
ATOM    854  CD2 LEU A 111       2.383  -2.042  19.211  1.00184.21           C
ATOM    855  C   LEU A 111       4.700  -4.801  15.910  1.00184.21           C
ATOM    856  O   LEU A 111       4.150  -4.034  15.123  1.00184.21           O
ATOM    857  N   TYR A 112       5.860  -5.406  15.607  1.00128.82           N
ATOM    858  CA  TYR A 112       6.446  -5.358  14.290  1.00128.82           C
ATOM    859  CB  TYR A 112       7.704  -6.256  14.238  1.00128.82           C
ATOM    860  CG  TYR A 112       8.219  -6.450  12.853  1.00128.82           C
ATOM    861  CD1 TYR A 112       9.045  -5.527  12.258  1.00128.82           C
ATOM    862  CD2 TYR A 112       7.894  -7.589  12.153  1.00128.82           C
ATOM    863  CE1 TYR A 112       9.520  -5.731  10.983  1.00128.82           C
ATOM    864  CE2 TYR A 112       8.367  -7.799  10.878  1.00128.82           C
ATOM    865  CZ  TYR A 112       9.181  -6.866  10.288  1.00128.82           C
ATOM    866  OH  TYR A 112       9.671  -7.071   8.981  1.00128.82           O
ATOM    867  C   TYR A 112       5.453  -5.835  13.258  1.00128.82           C
ATOM    868  O   TYR A 112       4.834  -6.887  13.416  1.00128.82           O
ATOM    869  N   HIS A 113       5.282  -5.053  12.161  1.00134.77           N
ATOM    870  CA  HIS A 113       4.365  -5.391  11.097  1.00134.77           C
ATOM    871  ND1 HIS A 113       1.729  -4.653  12.629  1.00134.77           N
ATOM    872  CG  HIS A 113       2.452  -3.813  11.816  1.00134.77           C
ATOM    873  CB  HIS A 113       3.363  -4.277  10.720  1.00134.77           C
ATOM    874  NE2 HIS A 113       1.207  -2.581  13.238  1.00134.77           N
ATOM    875  CD2 HIS A 113       2.121  -2.550  12.201  1.00134.77           C
ATOM    876  CE1 HIS A 113       1.002  -3.864  13.461  1.00134.77           C
ATOM    877  C   HIS A 113       5.149  -5.571   9.825  1.00134.77           C
ATOM    878  O   HIS A 113       6.199  -4.953   9.652  1.00134.77           O
ATOM    879  N   TRP A 114       4.663  -6.440   8.900  1.00190.04           N
ATOM    880  CA  TRP A 114       5.315  -6.546   7.620  1.00190.04           C
ATOM    881  CB  TRP A 114       6.311  -7.704   7.431  1.00190.04           C
ATOM    882  CG  TRP A 114       5.681  -9.055   7.213  1.00190.04           C
ATOM    883  CD2 TRP A 114       6.159  -9.993   6.235  1.00190.04           C
ATOM    884  CD1 TRP A 114       4.588  -9.624   7.793  1.00190.04           C
ATOM    885  NE1 TRP A 114       4.359 -10.865   7.245  1.00190.04           N
ATOM    886  CE2 TRP A 114       5.318 -11.102   6.282  1.00190.04           C
ATOM    887  CE3 TRP A 114       7.207  -9.928   5.360  1.00190.04           C
ATOM    888  CZ2 TRP A 114       5.513 -12.172   5.452  1.00190.04           C
ATOM    889  CZ3 TRP A 114       7.408 -11.012   4.534  1.00190.04           C
ATOM    890  CH2 TRP A 114       6.577 -12.112   4.580  1.00190.04           C
ATOM    891  C   TRP A 114       4.268  -6.742   6.560  1.00190.04           C
ATOM    892  O   TRP A 114       3.154  -7.194   6.820  1.00190.04           O
ATOM    893  N   ARG A 115       4.635  -6.368   5.321  1.00242.05           N
ATOM    894  CA  ARG A 115       3.813  -6.332   4.138  1.00242.05           C
ATOM    895  CB  ARG A 115       4.477  -5.520   3.024  1.00242.05           C
ATOM    896  CG  ARG A 115       3.652  -5.521   1.744  1.00242.05           C
ATOM    897  CD  ARG A 115       4.435  -5.036   0.531  1.00242.05           C
ATOM    898  NE  ARG A 115       3.560  -5.213  -0.657  1.00242.05           N
ATOM    899  CZ  ARG A 115       4.135  -5.542  -1.845  1.00242.05           C
ATOM    900  NH1 ARG A 115       5.482  -5.741  -1.893  1.00242.05           N
ATOM    901  NH2 ARG A 115       3.383  -5.667  -2.974  1.00242.05           N
ATOM    902  C   ARG A 115       3.410  -7.643   3.505  1.00242.05           C
ATOM    903  O   ARG A 115       2.314  -7.742   2.957  1.00242.05           O
ATOM    904  N   THR A 116       4.302  -8.647   3.470  1.00165.92           N
ATOM    905  CA  THR A 116       4.050  -9.905   2.809  1.00165.92           C
ATOM    906  CB  THR A 116       2.642 -10.440   2.886  1.00165.92           C
ATOM    907  OG1 THR A 116       2.238 -10.557   4.239  1.00165.92           O
ATOM    908  CG2 THR A 116       2.589 -11.825   2.226  1.00165.92           C
ATOM    909  C   THR A 116       4.390  -9.694   1.376  1.00165.92           C
ATOM    910  O   THR A 116       4.222  -8.605   0.828  1.00165.92           O
ATOM    911  N   GLU A 117       4.936 -10.743   0.751  1.00100.89           N
ATOM    912  CA  GLU A 117       5.351 -10.711  -0.618  1.00100.89           C
ATOM    913  CB  GLU A 117       6.254 -11.907  -0.961  1.00100.89           C
ATOM    914  CG  GLU A 117       7.623 -11.812  -0.282  1.00100.89           C
ATOM    915  CD  GLU A 117       8.263 -13.194  -0.277  1.00100.89           C
ATOM    916  OE1 GLU A 117       7.661 -14.121   0.329  1.00100.89           O
ATOM    917  OE2 GLU A 117       9.365 -13.340  -0.868  1.00100.89           O
ATOM    918  C   GLU A 117       4.168 -10.721  -1.541  1.00100.89           C
ATOM    919  O   GLU A 117       4.192 -10.110  -2.608  1.00100.89           O
ATOM    920  N   MET A 118       3.097 -11.435  -1.152  1.00 63.79           N
ATOM    921  CA  MET A 118       1.967 -11.641  -2.018  1.00 63.79           C
ATOM    922  CB  MET A 118       0.880 -12.494  -1.343  1.00 63.79           C
ATOM    923  CG  MET A 118       1.353 -13.900  -0.969  1.00 63.79           C
ATOM    924  SD  MET A 118       0.124 -14.906  -0.086  1.00 63.79           S
ATOM    925  CE  MET A 118       1.282 -16.251   0.299  1.00 63.79           C
ATOM    926  C   MET A 118       1.326 -10.341  -2.384  1.00 63.79           C
ATOM    927  O   MET A 118       1.091 -10.071  -3.560  1.00 63.79           O
ATOM    928  N   LYS A 119       1.033  -9.486  -1.390  1.00128.51           N
ATOM    929  CA  LYS A 119       0.419  -8.237  -1.716  1.00128.51           C
ATOM    930  CB  LYS A 119      -1.112  -8.295  -1.862  1.00128.51           C
ATOM    931  CG  LYS A 119      -1.838  -9.057  -0.758  1.00128.51           C
ATOM    932  CD  LYS A 119      -3.344  -8.794  -0.761  1.00128.51           C
ATOM    933  CE  LYS A 119      -4.151  -9.814   0.042  1.00128.51           C
ATOM    934  NZ  LYS A 119      -4.426 -11.006  -0.790  1.00128.51           N
ATOM    935  C   LYS A 119       0.805  -7.249  -0.671  1.00128.51           C
ATOM    936  O   LYS A 119       1.509  -7.582   0.281  1.00128.51           O
ATOM    937  N   GLN A 120       0.372  -5.985  -0.839  1.00 87.50           N
ATOM    938  CA  GLN A 120       0.793  -4.977   0.085  1.00 87.50           C
ATOM    939  CB  GLN A 120       0.796  -3.575  -0.551  1.00 87.50           C
ATOM    940  CG  GLN A 120       1.371  -2.473   0.339  1.00 87.50           C
ATOM    941  CD  GLN A 120       1.340  -1.177  -0.459  1.00 87.50           C
ATOM    942  OE1 GLN A 120       1.197  -0.090   0.098  1.00 87.50           O
ATOM    943  NE2 GLN A 120       1.485  -1.294  -1.806  1.00 87.50           N
ATOM    944  C   GLN A 120      -0.134  -4.984   1.262  1.00 87.50           C
ATOM    945  O   GLN A 120      -1.251  -4.475   1.199  1.00 87.50           O
ATOM    946  N   GLU A 121       0.343  -5.553   2.388  1.00124.77           N
ATOM    947  CA  GLU A 121      -0.418  -5.680   3.600  1.00124.77           C
ATOM    948  CB  GLU A 121      -0.645  -7.141   4.027  1.00124.77           C
ATOM    949  CG  GLU A 121      -1.554  -7.936   3.095  1.00124.77           C
ATOM    950  CD  GLU A 121      -2.983  -7.496   3.366  1.00124.77           C
ATOM    951  OE1 GLU A 121      -3.175  -6.323   3.781  1.00124.77           O
ATOM    952  OE2 GLU A 121      -3.902  -8.334   3.170  1.00124.77           O
ATOM    953  C   GLU A 121       0.398  -5.085   4.702  1.00124.77           C
ATOM    954  O   GLU A 121       1.525  -4.647   4.481  1.00124.77           O
ATOM    955  N   ARG A 122      -0.198  -4.987   5.910  1.00201.74           N
ATOM    956  CA  ARG A 122       0.537  -4.567   7.070  1.00201.74           C
ATOM    957  CB  ARG A 122       0.138  -3.178   7.573  1.00201.74           C
ATOM    958  CG  ARG A 122       0.692  -1.994   6.792  1.00201.74           C
ATOM    959  CD  ARG A 122       1.853  -1.340   7.531  1.00201.74           C
ATOM    960  NE  ARG A 122       1.869   0.095   7.151  1.00201.74           N
ATOM    961  CZ  ARG A 122       1.953   1.024   8.145  1.00201.74           C
ATOM    962  NH1 ARG A 122       2.093   0.619   9.442  1.00201.74           N
ATOM    963  NH2 ARG A 122       1.883   2.353   7.849  1.00201.74           N
ATOM    964  C   ARG A 122       0.139  -5.493   8.182  1.00201.74           C
ATOM    965  O   ARG A 122      -0.739  -5.160   8.977  1.00201.74           O
ATOM    966  N   GLU A 123       0.789  -6.665   8.322  1.00159.91           N
ATOM    967  CA  GLU A 123       0.327  -7.536   9.370  1.00159.91           C
ATOM    968  CB  GLU A 123      -0.291  -8.853   8.866  1.00159.91           C
ATOM    969  CG  GLU A 123       0.510  -9.583   7.794  1.00159.91           C
ATOM    970  CD  GLU A 123      -0.427 -10.625   7.200  1.00159.91           C
ATOM    971  OE1 GLU A 123      -1.576 -10.738   7.702  1.00159.91           O
ATOM    972  OE2 GLU A 123      -0.013 -11.314   6.231  1.00159.91           O
ATOM    973  C   GLU A 123       1.382  -7.776  10.409  1.00159.91           C
ATOM    974  O   GLU A 123       2.555  -8.017  10.123  1.00159.91           O
ATOM    975  N   PRO A 124       0.952  -7.611  11.642  1.00144.75           N
ATOM    976  CA  PRO A 124       1.782  -7.745  12.817  1.00144.75           C
ATOM    977  CD  PRO A 124      -0.410  -7.209  11.946  1.00144.75           C
ATOM    978  CB  PRO A 124       0.922  -7.221  13.970  1.00144.75           C
ATOM    979  CG  PRO A 124      -0.527  -7.387  13.468  1.00144.75           C
ATOM    980  C   PRO A 124       2.272  -9.141  13.074  1.00144.75           C
ATOM    981  O   PRO A 124       1.766  -9.791  13.988  1.00144.75           O
ATOM    982  N   VAL A 125       3.295  -9.593  12.335  1.00166.29           N
ATOM    983  CA  VAL A 125       3.875 -10.897  12.478  1.00166.29           C
ATOM    984  CB  VAL A 125       4.712 -11.228  11.282  1.00166.29           C
ATOM    985  CG1 VAL A 125       5.725 -10.094  11.070  1.00166.29           C
ATOM    986  CG2 VAL A 125       5.371 -12.590  11.504  1.00166.29           C
ATOM    987  C   VAL A 125       4.738 -10.986  13.705  1.00166.29           C
ATOM    988  O   VAL A 125       4.808 -12.028  14.353  1.00166.29           O
ATOM    989  N   GLY A 126       5.474  -9.905  14.025  1.00 49.82           N
ATOM    990  CA  GLY A 126       6.343  -9.902  15.171  1.00 49.82           C
ATOM    991  C   GLY A 126       7.682 -10.432  14.734  1.00 49.82           C
ATOM    992  O   GLY A 126       7.759 -11.318  13.884  1.00 49.82           O
ATOM    993  N   THR A 127       8.779  -9.898  15.317  1.00122.47           N
ATOM    994  CA  THR A 127      10.116 -10.327  14.991  1.00122.47           C
ATOM    995  CB  THR A 127      10.751  -9.469  13.919  1.00122.47           C
ATOM    996  OG1 THR A 127      10.057  -9.627  12.697  1.00122.47           O
ATOM    997  CG2 THR A 127      12.219  -9.827  13.704  1.00122.47           C
ATOM    998  C   THR A 127      10.960 -10.246  16.227  1.00122.47           C
ATOM    999  O   THR A 127      10.641  -9.516  17.165  1.00122.47           O
ATOM   1000  N   CYS A 128      12.072 -11.013  16.256  1.00116.49           N
ATOM   1001  CA  CYS A 128      12.921 -11.015  17.411  1.00116.49           C
ATOM   1002  CB  CYS A 128      12.628 -12.265  18.263  1.00116.49           C
ATOM   1003  SG  CYS A 128      13.088 -12.118  20.006  1.00116.49           S
ATOM   1004  C   CYS A 128      14.349 -11.011  16.923  1.00116.49           C
ATOM   1005  O   CYS A 128      14.636 -11.489  15.827  1.00116.49           O
ATOM   1006  N   PHE A 129      15.285 -10.420  17.701  1.00 87.15           N
ATOM   1007  CA  PHE A 129      16.671 -10.425  17.308  1.00 87.15           C
ATOM   1008  CB  PHE A 129      17.284  -9.022  17.128  1.00 87.15           C
ATOM   1009  CG  PHE A 129      16.714  -8.416  15.886  1.00 87.15           C
ATOM   1010  CD1 PHE A 129      17.276  -8.692  14.663  1.00 87.15           C
ATOM   1011  CD2 PHE A 129      15.620  -7.582  15.921  1.00 87.15           C
ATOM   1012  CE1 PHE A 129      16.772  -8.149  13.505  1.00 87.15           C
ATOM   1013  CE2 PHE A 129      15.111  -7.034  14.764  1.00 87.15           C
ATOM   1014  CZ  PHE A 129      15.684  -7.314  13.549  1.00 87.15           C
ATOM   1015  C   PHE A 129      17.449 -11.156  18.357  1.00 87.15           C
ATOM   1016  O   PHE A 129      17.257 -10.934  19.554  1.00 87.15           O
ATOM   1017  N   LEU A 130      18.348 -12.067  17.923  1.00 59.75           N
ATOM   1018  CA  LEU A 130      19.128 -12.859  18.833  1.00 59.75           C
ATOM   1019  CB  LEU A 130      19.035 -14.369  18.542  1.00 59.75           C
ATOM   1020  CG  LEU A 130      19.860 -15.259  19.492  1.00 59.75           C
ATOM   1021  CD1 LEU A 130      19.357 -15.160  20.943  1.00 59.75           C
ATOM   1022  CD2 LEU A 130      19.917 -16.708  18.975  1.00 59.75           C
ATOM   1023  C   LEU A 130      20.565 -12.462  18.694  1.00 59.75           C
ATOM   1024  O   LEU A 130      21.105 -12.406  17.588  1.00 59.75           O
ATOM   1025  N   GLN A 131      21.226 -12.171  19.829  1.00 78.38           N
ATOM   1026  CA  GLN A 131      22.600 -11.773  19.759  1.00 78.38           C
ATOM   1027  CB  GLN A 131      22.836 -10.355  20.310  1.00 78.38           C
ATOM   1028  CG  GLN A 131      24.289  -9.887  20.220  1.00 78.38           C
ATOM   1029  CD  GLN A 131      24.363  -8.480  20.797  1.00 78.38           C
ATOM   1030  OE1 GLN A 131      23.672  -8.158  21.761  1.00 78.38           O
ATOM   1031  NE2 GLN A 131      25.220  -7.614  20.190  1.00 78.38           N
ATOM   1032  C   GLN A 131      23.419 -12.720  20.576  1.00 78.38           C
ATOM   1033  O   GLN A 131      23.244 -12.836  21.789  1.00 78.38           O
ATOM   1034  N   ASP A 132      24.336 -13.440  19.905  1.00232.99           N
ATOM   1035  CA  ASP A 132      25.243 -14.323  20.570  1.00232.99           C
ATOM   1036  CB  ASP A 132      25.160 -15.776  20.072  1.00232.99           C
ATOM   1037  CG  ASP A 132      26.112 -16.617  20.908  1.00232.99           C
ATOM   1038  OD1 ASP A 132      26.531 -16.121  21.987  1.00232.99           O
ATOM   1039  OD2 ASP A 132      26.441 -17.755  20.480  1.00232.99           O
ATOM   1040  C   ASP A 132      26.592 -13.817  20.196  1.00232.99           C
ATOM   1041  O   ASP A 132      27.017 -13.961  19.051  1.00232.99           O
ATOM   1042  N   GLY A 133      27.295 -13.179  21.145  1.00 69.34           N
ATOM   1043  CA  GLY A 133      28.606 -12.694  20.846  1.00 69.34           C
ATOM   1044  C   GLY A 133      28.504 -11.579  19.864  1.00 69.34           C
ATOM   1045  O   GLY A 133      27.793 -10.600  20.081  1.00 69.34           O
ATOM   1046  N   THR A 134      29.317 -11.670  18.796  1.00 49.20           N
ATOM   1047  CA  THR A 134      29.351 -10.695  17.748  1.00 49.20           C
ATOM   1048  CB  THR A 134      30.559 -10.842  16.868  1.00 49.20           C
ATOM   1049  OG1 THR A 134      30.539 -12.099  16.208  1.00 49.20           O
ATOM   1050  CG2 THR A 134      31.816 -10.725  17.744  1.00 49.20           C
ATOM   1051  C   THR A 134      28.136 -10.774  16.864  1.00 49.20           C
ATOM   1052  O   THR A 134      27.567  -9.749  16.491  1.00 49.20           O
ATOM   1053  N   LYS A 135      27.693 -11.999  16.515  1.00160.55           N
ATOM   1054  CA  LYS A 135      26.656 -12.174  15.529  1.00160.55           C
ATOM   1055  CB  LYS A 135      26.527 -13.632  15.050  1.00160.55           C
ATOM   1056  CG  LYS A 135      27.640 -14.096  14.110  1.00160.55           C
ATOM   1057  CD  LYS A 135      27.599 -13.419  12.739  1.00160.55           C
ATOM   1058  CE  LYS A 135      26.563 -14.035  11.793  1.00160.55           C
ATOM   1059  NZ  LYS A 135      26.522 -13.283  10.520  1.00160.55           N
ATOM   1060  C   LYS A 135      25.306 -11.790  16.052  1.00160.55           C
ATOM   1061  O   LYS A 135      24.948 -12.096  17.187  1.00160.55           O
ATOM   1062  N   THR A 136      24.514 -11.099  15.200  1.00 47.47           N
ATOM   1063  CA  THR A 136      23.158 -10.755  15.522  1.00 47.47           C
ATOM   1064  CB  THR A 136      22.932  -9.276  15.671  1.00 47.47           C
ATOM   1065  OG1 THR A 136      23.767  -8.759  16.697  1.00 47.47           O
ATOM   1066  CG2 THR A 136      21.455  -9.027  16.020  1.00 47.47           C
ATOM   1067  C   THR A 136      22.313 -11.231  14.377  1.00 47.47           C
ATOM   1068  O   THR A 136      22.597 -10.923  13.220  1.00 47.47           O
ATOM   1069  N   VAL A 137      21.242 -11.998  14.669  1.00 44.49           N
ATOM   1070  CA  VAL A 137      20.422 -12.527  13.613  1.00 44.49           C
ATOM   1071  CB  VAL A 137      20.524 -14.019  13.485  1.00 44.49           C
ATOM   1072  CG1 VAL A 137      21.975 -14.380  13.120  1.00 44.49           C
ATOM   1073  CG2 VAL A 137      20.037 -14.659  14.796  1.00 44.49           C
ATOM   1074  C   VAL A 137      18.992 -12.204  13.912  1.00 44.49           C
ATOM   1075  O   VAL A 137      18.630 -11.948  15.060  1.00 44.49           O
ATOM   1076  N   GLU A 138      18.134 -12.177  12.869  1.00126.28           N
ATOM   1077  CA  GLU A 138      16.753 -11.915  13.148  1.00126.28           C
ATOM   1078  CB  GLU A 138      16.010 -10.940  12.208  1.00126.28           C
ATOM   1079  CG  GLU A 138      15.576 -11.530  10.869  1.00126.28           C
ATOM   1080  CD  GLU A 138      14.591 -10.567  10.214  1.00126.28           C
ATOM   1081  OE1 GLU A 138      14.134  -9.610  10.896  1.00126.28           O
ATOM   1082  OE2 GLU A 138      14.276 -10.784   9.013  1.00126.28           O
ATOM   1083  C   GLU A 138      16.025 -13.215  13.098  1.00126.28           C
ATOM   1084  O   GLU A 138      16.368 -14.112  12.328  1.00126.28           O
ATOM   1085  N   TYR A 139      15.019 -13.355  13.979  1.00112.36           N
ATOM   1086  CA  TYR A 139      14.236 -14.550  14.061  1.00112.36           C
ATOM   1087  CB  TYR A 139      14.537 -15.264  15.396  1.00112.36           C
ATOM   1088  CG  TYR A 139      13.632 -16.414  15.656  1.00112.36           C
ATOM   1089  CD1 TYR A 139      13.661 -17.535  14.862  1.00112.36           C
ATOM   1090  CD2 TYR A 139      12.788 -16.382  16.743  1.00112.36           C
ATOM   1091  CE1 TYR A 139      12.827 -18.594  15.130  1.00112.36           C
ATOM   1092  CE2 TYR A 139      11.953 -17.438  17.017  1.00112.36           C
ATOM   1093  CZ  TYR A 139      11.973 -18.546  16.207  1.00112.36           C
ATOM   1094  OH  TYR A 139      11.118 -19.634  16.482  1.00112.36           O
ATOM   1095  C   TYR A 139      12.790 -14.149  13.990  1.00112.36           C
ATOM   1096  O   TYR A 139      12.291 -13.461  14.879  1.00112.36           O
ATOM   1097  N   ALA A 140      12.082 -14.533  12.903  1.00 82.31           N
ATOM   1098  CA  ALA A 140      10.678 -14.243  12.815  1.00 82.31           C
ATOM   1099  CB  ALA A 140      10.356 -13.086  11.852  1.00 82.31           C
ATOM   1100  C   ALA A 140       9.992 -15.467  12.279  1.00 82.31           C
ATOM   1101  O   ALA A 140       9.723 -15.579  11.084  1.00 82.31           O
ATOM   1102  N   PRO A 141       9.656 -16.370  13.155  1.00 99.41           N
ATOM   1103  CA  PRO A 141       9.039 -17.626  12.813  1.00 99.41           C
ATOM   1104  CD  PRO A 141       9.746 -16.149  14.588  1.00 99.41           C
ATOM   1105  CB  PRO A 141       8.982 -18.402  14.129  1.00 99.41           C
ATOM   1106  CG  PRO A 141       8.937 -17.301  15.206  1.00 99.41           C
ATOM   1107  C   PRO A 141       7.677 -17.459  12.203  1.00 99.41           C
ATOM   1108  O   PRO A 141       7.239 -18.344  11.472  1.00 99.41           O
ATOM   1109  N   CYS A 142       6.953 -16.393  12.583  1.00 94.67           N
ATOM   1110  CA  CYS A 142       5.633 -16.092  12.104  1.00 94.67           C
ATOM   1111  CB  CYS A 142       4.796 -15.320  13.146  1.00 94.67           C
ATOM   1112  SG  CYS A 142       4.398 -16.437  14.535  1.00 94.67           S
ATOM   1113  C   CYS A 142       5.648 -15.426  10.760  1.00 94.67           C
ATOM   1114  O   CYS A 142       4.607 -15.341  10.109  1.00 94.67           O
ATOM   1115  N   ARG A 143       6.803 -14.867  10.336  1.00173.20           N
ATOM   1116  CA  ARG A 143       6.875 -14.204   9.059  1.00173.20           C
ATOM   1117  CB  ARG A 143       8.119 -13.309   8.943  1.00173.20           C
ATOM   1118  CG  ARG A 143       8.072 -12.306   7.792  1.00173.20           C
ATOM   1119  CD  ARG A 143       9.402 -11.576   7.591  1.00173.20           C
ATOM   1120  NE  ARG A 143       9.863 -11.134   8.935  1.00173.20           N
ATOM   1121  CZ  ARG A 143      10.915 -10.275   9.059  1.00173.20           C
ATOM   1122  NH1 ARG A 143      11.516  -9.761   7.950  1.00173.20           N
ATOM   1123  NH2 ARG A 143      11.366  -9.917  10.295  1.00173.20           N
ATOM   1124  C   ARG A 143       7.007 -15.274   8.020  1.00173.20           C
ATOM   1125  O   ARG A 143       8.114 -15.624   7.610  1.00173.20           O
ATOM   1126  N   SER A 144       5.865 -15.792   7.527  1.00 74.13           N
ATOM   1127  CA  SER A 144       5.915 -16.875   6.589  1.00 74.13           C
ATOM   1128  CB  SER A 144       5.598 -18.249   7.206  1.00 74.13           C
ATOM   1129  OG  SER A 144       4.239 -18.309   7.611  1.00 74.13           O
ATOM   1130  C   SER A 144       4.917 -16.635   5.500  1.00 74.13           C
ATOM   1131  O   SER A 144       4.355 -15.551   5.367  1.00 74.13           O
ATOM   1132  N   LYS A 145       4.749 -17.653   4.636  1.00 93.52           N
ATOM   1133  CA  LYS A 145       3.829 -17.665   3.535  1.00 93.52           C
ATOM   1134  CB  LYS A 145       4.037 -18.850   2.574  1.00 93.52           C
ATOM   1135  CG  LYS A 145       3.075 -18.826   1.383  1.00 93.52           C
ATOM   1136  CD  LYS A 145       3.472 -19.755   0.233  1.00 93.52           C
ATOM   1137  CE  LYS A 145       2.499 -19.706  -0.947  1.00 93.52           C
ATOM   1138  NZ  LYS A 145       2.979 -20.580  -2.040  1.00 93.52           N
ATOM   1139  C   LYS A 145       2.429 -17.748   4.052  1.00 93.52           C
ATOM   1140  O   LYS A 145       1.491 -17.330   3.374  1.00 93.52           O
ATOM   1141  N   ASN A 146       2.240 -18.353   5.242  1.00 75.80           N
ATOM   1142  CA  ASN A 146       0.914 -18.474   5.776  0.83 75.80           C
ATOM   1143  CB  ASN A 146       0.816 -19.503   6.913  0.83 75.80           C
ATOM   1144  CG  ASN A 146      -0.655 -19.732   7.205  0.83 75.80           C
ATOM   1145  OD1 ASN A 146      -1.043 -19.934   8.353  1.00 75.80           O
ATOM   1146  ND2 ASN A 146      -1.500 -19.702   6.140  1.00 75.80           N
ATOM   1147  C   ASN A 146       0.555 -17.129   6.318  1.00 75.80           C
ATOM   1148  O   ASN A 146       0.897 -16.779   7.447  1.00 75.80           O
ATOM   1149  N   ILE A 147      -0.220 -16.359   5.532  1.00142.98           N
ATOM   1150  CA  ILE A 147      -0.452 -14.992   5.884  1.00142.98           C
ATOM   1151  CB  ILE A 147       0.035 -14.027   4.832  1.00142.98           C
ATOM   1152  CG1 ILE A 147      -0.674 -14.222   3.479  1.00142.98           C
ATOM   1153  CG2 ILE A 147       1.560 -14.201   4.738  1.00142.98           C
ATOM   1154  CD1 ILE A 147      -2.098 -13.681   3.420  1.00142.98           C
ATOM   1155  C   ILE A 147      -1.900 -14.768   6.171  1.00142.98           C
ATOM   1156  O   ILE A 147      -2.715 -15.682   6.073  1.00142.98           O
ATOM   1157  N   ASP A 148      -2.222 -13.545   6.642  1.00162.91           N
ATOM   1158  CA  ASP A 148      -3.570 -13.172   6.957  1.00162.91           C
ATOM   1159  CB  ASP A 148      -4.615 -13.711   5.957  1.00162.91           C
ATOM   1160  CG  ASP A 148      -5.958 -13.026   6.186  1.00162.91           C
ATOM   1161  OD1 ASP A 148      -6.008 -11.767   6.151  1.00162.91           O
ATOM   1162  OD2 ASP A 148      -6.961 -13.761   6.378  1.00162.91           O
ATOM   1163  C   ASP A 148      -3.888 -13.684   8.329  1.00162.91           C
ATOM   1164  O   ASP A 148      -3.100 -14.404   8.937  1.00162.91           O
ATOM   1165  N   ALA A 149      -5.067 -13.299   8.855  1.00 72.68           N
ATOM   1166  CA  ALA A 149      -5.499 -13.663  10.175  1.00 72.68           C
ATOM   1167  CB  ALA A 149      -6.870 -13.070  10.542  1.00 72.68           C
ATOM   1168  C   ALA A 149      -5.615 -15.150  10.265  1.00 72.68           C
ATOM   1169  O   ALA A 149      -5.343 -15.740  11.309  1.00 72.68           O
ATOM   1170  N   ASP A 150      -6.037 -15.790   9.163  1.00115.15           N
ATOM   1171  CA  ASP A 150      -6.228 -17.209   9.129  1.00115.15           C
ATOM   1172  CB  ASP A 150      -6.692 -17.713   7.755  1.00115.15           C
ATOM   1173  CG  ASP A 150      -7.035 -19.185   7.911  1.00115.15           C
ATOM   1174  OD1 ASP A 150      -7.447 -19.579   9.034  1.00115.15           O
ATOM   1175  OD2 ASP A 150      -6.877 -19.938   6.914  1.00115.15           O
ATOM   1176  C   ASP A 150      -4.917 -17.861   9.405  1.00115.15           C
ATOM   1177  O   ASP A 150      -4.866 -18.953   9.967  1.00115.15           O
ATOM   1178  N   GLY A 151      -3.819 -17.217   8.974  1.00 49.89           N
ATOM   1179  CA  GLY A 151      -2.519 -17.774   9.179  1.00 49.89           C
ATOM   1180  C   GLY A 151      -1.862 -17.085  10.339  1.00 49.89           C
ATOM   1181  O   GLY A 151      -2.475 -16.800  11.366  1.00 49.89           O
ATOM   1182  N   GLN A 152      -0.539 -16.913  10.190  1.00118.01           N
ATOM   1183  CA  GLN A 152       0.426 -16.303  11.063  1.00118.01           C
ATOM   1184  CB  GLN A 152       1.833 -16.900  10.907  1.00118.01           C
ATOM   1185  CG  GLN A 152       1.862 -18.367  11.356  1.00118.01           C
ATOM   1186  CD  GLN A 152       3.273 -18.915  11.207  1.00118.01           C
ATOM   1187  OE1 GLN A 152       4.069 -18.421  10.410  1.00118.01           O
ATOM   1188  NE2 GLN A 152       3.598 -19.968  12.004  1.00118.01           N
ATOM   1189  C   GLN A 152       0.488 -14.798  10.972  1.00118.01           C
ATOM   1190  O   GLN A 152       1.292 -14.174  11.663  1.00118.01           O
ATOM   1191  N   GLY A 153      -0.259 -14.166  10.052  1.00 68.89           N
ATOM   1192  CA  GLY A 153      -0.075 -12.755   9.805  1.00 68.89           C
ATOM   1193  C   GLY A 153      -0.188 -11.912  11.055  1.00 68.89           C
ATOM   1194  O   GLY A 153       0.529 -10.924  11.198  1.00 68.89           O
ATOM   1195  N   PHE A 154      -1.160 -12.223  11.926  1.00153.47           N
ATOM   1196  CA  PHE A 154      -1.492 -11.587  13.180  1.00153.47           C
ATOM   1197  CB  PHE A 154      -3.001 -11.570  13.450  1.00153.47           C
ATOM   1198  CG  PHE A 154      -3.516 -10.610  12.435  1.00153.47           C
ATOM   1199  CD1 PHE A 154      -3.674 -11.004  11.126  1.00153.47           C
ATOM   1200  CD2 PHE A 154      -3.828  -9.316  12.785  1.00153.47           C
ATOM   1201  CE1 PHE A 154      -4.141 -10.122  10.181  1.00153.47           C
ATOM   1202  CE2 PHE A 154      -4.296  -8.429  11.844  1.00153.47           C
ATOM   1203  CZ  PHE A 154      -4.455  -8.833  10.540  1.00153.47           C
ATOM   1204  C   PHE A 154      -0.756 -12.133  14.378  1.00153.47           C
ATOM   1205  O   PHE A 154      -1.092 -11.791  15.511  1.00153.47           O
ATOM   1206  N   CYS A 155       0.167 -13.087  14.176  1.00 87.00           N
ATOM   1207  CA  CYS A 155       0.830 -13.854  15.203  1.00 87.00           C
ATOM   1208  CB  CYS A 155       1.948 -14.698  14.564  1.00 87.00           C
ATOM   1209  SG  CYS A 155       3.134 -15.397  15.740  1.00 87.00           S
ATOM   1210  C   CYS A 155       1.447 -13.031  16.309  1.00 87.00           C
ATOM   1211  O   CYS A 155       1.304 -13.388  17.480  1.00 87.00           O
ATOM   1212  N   GLN A 156       2.131 -11.915  15.999  1.00 81.85           N
ATOM   1213  CA  GLN A 156       2.808 -11.138  17.009  1.00 81.85           C
ATOM   1214  CB  GLN A 156       1.870 -10.432  18.001  1.00 81.85           C
ATOM   1215  CG  GLN A 156       1.108  -9.271  17.362  1.00 81.85           C
ATOM   1216  CD  GLN A 156       0.330  -8.558  18.457  1.00 81.85           C
ATOM   1217  OE1 GLN A 156      -0.742  -9.003  18.863  1.00 81.85           O
ATOM   1218  NE2 GLN A 156       0.887  -7.422  18.956  1.00 81.85           N
ATOM   1219  C   GLN A 156       3.759 -12.013  17.766  1.00 81.85           C
ATOM   1220  O   GLN A 156       3.797 -12.014  18.997  1.00 81.85           O
ATOM   1221  N   GLY A 157       4.589 -12.769  17.024  1.00 32.43           N
ATOM   1222  CA  GLY A 157       5.525 -13.653  17.647  1.00 32.43           C
ATOM   1223  C   GLY A 157       6.493 -12.846  18.450  1.00 32.43           C
ATOM   1224  O   GLY A 157       6.910 -11.758  18.052  1.00 32.43           O
ATOM   1225  N   GLY A 158       6.906 -13.403  19.607  1.00 32.61           N
ATOM   1226  CA  GLY A 158       7.841 -12.725  20.457  1.00 32.61           C
ATOM   1227  C   GLY A 158       7.113 -11.983  21.533  1.00 32.61           C
ATOM   1228  O   GLY A 158       7.724 -11.285  22.340  1.00 32.61           O
ATOM   1229  N   PHE A 159       5.782 -12.137  21.596  1.00 70.64           N
ATOM   1230  CA  PHE A 159       5.002 -11.477  22.603  1.00 70.64           C
ATOM   1231  CB  PHE A 159       3.527 -11.900  22.502  1.00 70.64           C
ATOM   1232  CG  PHE A 159       2.707 -11.131  23.475  1.00 70.64           C
ATOM   1233  CD1 PHE A 159       2.307  -9.849  23.179  1.00 70.64           C
ATOM   1234  CD2 PHE A 159       2.319 -11.696  24.667  1.00 70.64           C
ATOM   1235  CE1 PHE A 159       1.543  -9.131  24.067  1.00 70.64           C
ATOM   1236  CE2 PHE A 159       1.554 -10.983  25.559  1.00 70.64           C
ATOM   1237  CZ  PHE A 159       1.163  -9.700  25.258  1.00 70.64           C
ATOM   1238  C   PHE A 159       5.546 -11.937  23.926  1.00 70.64           C
ATOM   1239  O   PHE A 159       5.712 -11.140  24.849  1.00 70.64           O
ATOM   1240  N   SER A 160       5.818 -13.253  24.056  1.00102.52           N
ATOM   1241  CA  SER A 160       6.416 -13.789  25.252  1.00102.52           C
ATOM   1242  CB  SER A 160       5.461 -14.606  26.137  1.00102.52           C
ATOM   1243  OG  SER A 160       4.539 -13.754  26.793  1.00102.52           O
ATOM   1244  C   SER A 160       7.484 -14.750  24.826  1.00102.52           C
ATOM   1245  O   SER A 160       7.324 -15.465  23.840  1.00102.52           O
ATOM   1246  N   ILE A 161       8.612 -14.795  25.567  1.00 65.68           N
ATOM   1247  CA  ILE A 161       9.682 -15.681  25.194  1.00 65.68           C
ATOM   1248  CB  ILE A 161      10.737 -15.006  24.365  1.00 65.68           C
ATOM   1249  CG1 ILE A 161      11.371 -13.842  25.146  1.00 65.68           C
ATOM   1250  CG2 ILE A 161      10.110 -14.592  23.024  1.00 65.68           C
ATOM   1251  CD1 ILE A 161      12.625 -13.273  24.485  1.00 65.68           C
ATOM   1252  C   ILE A 161      10.359 -16.223  26.418  1.00 65.68           C
ATOM   1253  O   ILE A 161      10.203 -15.691  27.516  1.00 65.68           O
ATOM   1254  N   ASP A 162      11.106 -17.342  26.250  1.00 81.83           N
ATOM   1255  CA  ASP A 162      11.852 -17.928  27.332  1.00 81.83           C
ATOM   1256  CB  ASP A 162      10.978 -18.753  28.296  1.00 81.83           C
ATOM   1257  CG  ASP A 162      11.688 -18.865  29.643  1.00 81.83           C
ATOM   1258  OD1 ASP A 162      12.842 -18.375  29.763  1.00 81.83           O
ATOM   1259  OD2 ASP A 162      11.070 -19.436  30.580  1.00 81.83           O
ATOM   1260  C   ASP A 162      12.886 -18.850  26.734  1.00 81.83           C
ATOM   1261  O   ASP A 162      12.812 -19.197  25.556  1.00 81.83           O
ATOM   1262  N   PHE A 163      13.900 -19.254  27.536  1.00 68.26           N
ATOM   1263  CA  PHE A 163      14.935 -20.144  27.073  1.00 68.26           C
ATOM   1264  CB  PHE A 163      16.367 -19.633  27.338  1.00 68.26           C
ATOM   1265  CG  PHE A 163      16.691 -18.489  26.438  1.00 68.26           C
ATOM   1266  CD1 PHE A 163      17.177 -18.723  25.172  1.00 68.26           C
ATOM   1267  CD2 PHE A 163      16.527 -17.188  26.857  1.00 68.26           C
ATOM   1268  CE1 PHE A 163      17.486 -17.681  24.332  1.00 68.26           C
ATOM   1269  CE2 PHE A 163      16.835 -16.141  26.020  1.00 68.26           C
ATOM   1270  CZ  PHE A 163      17.313 -16.385  24.755  1.00 68.26           C
ATOM   1271  C   PHE A 163      14.841 -21.446  27.817  1.00 68.26           C
ATOM   1272  O   PHE A 163      14.501 -21.482  28.999  1.00 68.26           O
ATOM   1273  N   THR A 164      15.130 -22.564  27.116  1.00133.05           N
ATOM   1274  CA  THR A 164      15.162 -23.856  27.742  1.00133.05           C
ATOM   1275  CB  THR A 164      14.698 -24.973  26.858  1.00133.05           C
ATOM   1276  OG1 THR A 164      15.536 -25.071  25.716  1.00133.05           O
ATOM   1277  CG2 THR A 164      13.247 -24.704  26.434  1.00133.05           C
ATOM   1278  C   THR A 164      16.587 -24.150  28.102  1.00133.05           C
ATOM   1279  O   THR A 164      17.506 -23.485  27.635  1.00133.05           O
ATOM   1280  N   LYS A 165      16.803 -25.157  28.969  1.00 99.50           N
ATOM   1281  CA  LYS A 165      18.126 -25.543  29.385  1.00 99.50           C
ATOM   1282  CB  LYS A 165      18.148 -26.525  30.568  1.00 99.50           C
ATOM   1283  CG  LYS A 165      17.599 -27.913  30.250  1.00 99.50           C
ATOM   1284  CD  LYS A 165      17.950 -28.935  31.329  1.00 99.50           C
ATOM   1285  CE  LYS A 165      17.485 -30.357  31.016  1.00 99.50           C
ATOM   1286  NZ  LYS A 165      18.041 -31.292  32.019  1.00 99.50           N
ATOM   1287  C   LYS A 165      18.845 -26.178  28.229  1.00 99.50           C
ATOM   1288  O   LYS A 165      20.073 -26.215  28.177  1.00 99.50           O
ATOM   1289  N   ALA A 166      18.053 -26.746  27.305  1.00 96.55           N
ATOM   1290  CA  ALA A 166      18.389 -27.443  26.093  1.00 96.55           C
ATOM   1291  CB  ALA A 166      17.169 -28.112  25.437  1.00 96.55           C
ATOM   1292  C   ALA A 166      19.012 -26.528  25.082  1.00 96.55           C
ATOM   1293  O   ALA A 166      19.578 -27.004  24.100  1.00 96.55           O
ATOM   1294  N   ASP A 167      18.889 -25.196  25.258  1.00101.21           N
ATOM   1295  CA  ASP A 167      19.341 -24.265  24.258  1.00101.21           C
ATOM   1296  CB  ASP A 167      20.759 -24.555  23.733  1.00101.21           C
ATOM   1297  CG  ASP A 167      21.743 -24.169  24.832  1.00101.21           C
ATOM   1298  OD1 ASP A 167      21.688 -22.995  25.282  1.00101.21           O
ATOM   1299  OD2 ASP A 167      22.564 -25.035  25.233  1.00101.21           O
ATOM   1300  C   ASP A 167      18.375 -24.262  23.116  1.00101.21           C
ATOM   1301  O   ASP A 167      18.742 -24.320  21.941  1.00101.21           O
ATOM   1302  N   ARG A 168      17.077 -24.222  23.482  1.00149.68           N
ATOM   1303  CA  ARG A 168      16.006 -24.065  22.545  1.00149.68           C
ATOM   1304  CB  ARG A 168      14.949 -25.180  22.593  1.00149.68           C
ATOM   1305  CG  ARG A 168      15.432 -26.560  22.148  1.00149.68           C
ATOM   1306  CD  ARG A 168      14.291 -27.577  22.074  1.00149.68           C
ATOM   1307  NE  ARG A 168      13.495 -27.233  20.862  1.00149.68           N
ATOM   1308  CZ  ARG A 168      13.844 -27.764  19.655  1.00149.68           C
ATOM   1309  NH1 ARG A 168      14.788 -28.747  19.602  1.00149.68           N
ATOM   1310  NH2 ARG A 168      13.272 -27.302  18.506  1.00149.68           N
ATOM   1311  C   ARG A 168      15.284 -22.806  22.932  1.00149.68           C
ATOM   1312  O   ARG A 168      15.204 -22.457  24.110  1.00149.68           O
ATOM   1313  N   VAL A 169      14.739 -22.081  21.935  1.00 49.27           N
ATOM   1314  CA  VAL A 169      14.029 -20.863  22.210  1.00 49.27           C
ATOM   1315  CB  VAL A 169      14.309 -19.774  21.213  1.00 49.27           C
ATOM   1316  CG1 VAL A 169      13.376 -18.586  21.504  1.00 49.27           C
ATOM   1317  CG2 VAL A 169      15.804 -19.415  21.286  1.00 49.27           C
ATOM   1318  C   VAL A 169      12.561 -21.159  22.167  1.00 49.27           C
ATOM   1319  O   VAL A 169      12.083 -21.859  21.275  1.00 49.27           O
ATOM   1320  N   LEU A 170      11.805 -20.648  23.162  1.00145.84           N
ATOM   1321  CA  LEU A 170      10.385 -20.871  23.194  1.00145.84           C
ATOM   1322  CB  LEU A 170       9.911 -21.470  24.533  1.00145.84           C
ATOM   1323  CG  LEU A 170       8.399 -21.743  24.638  1.00145.84           C
ATOM   1324  CD1 LEU A 170       7.590 -20.461  24.796  1.00145.84           C
ATOM   1325  CD2 LEU A 170       7.897 -22.564  23.448  1.00145.84           C
ATOM   1326  C   LEU A 170       9.720 -19.545  22.972  1.00145.84           C
ATOM   1327  O   LEU A 170       9.962 -18.585  23.703  1.00145.84           O
ATOM   1328  N   LEU A 171       8.855 -19.468  21.938  1.00120.20           N
ATOM   1329  CA  LEU A 171       8.244 -18.220  21.569  1.00120.20           C
ATOM   1330  CB  LEU A 171       8.560 -17.849  20.111  1.00120.20           C
ATOM   1331  CG  LEU A 171       8.125 -16.437  19.690  1.00120.20           C
ATOM   1332  CD1 LEU A 171       9.155 -15.387  20.129  1.00120.20           C
ATOM   1333  CD2 LEU A 171       7.763 -16.373  18.200  1.00120.20           C
ATOM   1334  C   LEU A 171       6.751 -18.373  21.609  1.00120.20           C
ATOM   1335  O   LEU A 171       6.210 -19.389  21.177  1.00120.20           O
ATOM   1336  N   GLY A 172       6.042 -17.341  22.114  1.00 37.11           N
ATOM   1337  CA  GLY A 172       4.607 -17.379  22.136  1.00 37.11           C
ATOM   1338  C   GLY A 172       4.110 -16.355  21.158  1.00 37.11           C
ATOM   1339  O   GLY A 172       4.640 -15.246  21.077  1.00 37.11           O
ATOM   1340  N   GLY A 173       3.063 -16.715  20.382  1.00 53.25           N
ATOM   1341  CA  GLY A 173       2.467 -15.799  19.445  1.00 53.25           C
ATOM   1342  C   GLY A 173       0.979 -15.972  19.570  1.00 53.25           C
ATOM   1343  O   GLY A 173       0.382 -16.860  18.965  1.00 53.25           O
ATOM   1344  N   PRO A 174       0.360 -15.107  20.324  1.00101.98           N
ATOM   1345  CA  PRO A 174      -1.047 -15.213  20.633  1.00101.98           C
ATOM   1346  CD  PRO A 174       1.071 -14.265  21.267  1.00101.98           C
ATOM   1347  CB  PRO A 174      -1.287 -14.262  21.809  1.00101.98           C
ATOM   1348  CG  PRO A 174      -0.028 -13.377  21.864  1.00101.98           C
ATOM   1349  C   PRO A 174      -2.024 -15.005  19.510  1.00101.98           C
ATOM   1350  O   PRO A 174      -3.166 -15.444  19.633  1.00101.98           O
ATOM   1351  N   GLY A 175      -1.626 -14.271  18.461  1.00 81.07           N
ATOM   1352  CA  GLY A 175      -2.421 -13.888  17.323  1.00 81.07           C
ATOM   1353  C   GLY A 175      -2.672 -14.958  16.296  1.00 81.07           C
ATOM   1354  O   GLY A 175      -3.555 -14.797  15.454  1.00 81.07           O
ATOM   1355  N   SER A 176      -1.842 -16.014  16.246  1.00 63.61           N
ATOM   1356  CA  SER A 176      -1.911 -16.951  15.156  1.00 63.61           C
ATOM   1357  CB  SER A 176      -0.862 -18.074  15.247  1.00 63.61           C
ATOM   1358  OG  SER A 176       0.447 -17.533  15.143  1.00 63.61           O
ATOM   1359  C   SER A 176      -3.255 -17.605  15.037  1.00 63.61           C
ATOM   1360  O   SER A 176      -3.967 -17.824  16.014  1.00 63.61           O
ATOM   1361  N   PHE A 177      -3.603 -17.955  13.779  1.00106.04           N
ATOM   1362  CA  PHE A 177      -4.800 -18.666  13.432  1.00106.04           C
ATOM   1363  CB  PHE A 177      -4.745 -20.142  13.860  1.00106.04           C
ATOM   1364  CG  PHE A 177      -3.461 -20.689  13.332  1.00106.04           C
ATOM   1365  CD1 PHE A 177      -3.236 -20.814  11.981  1.00106.04           C
ATOM   1366  CD2 PHE A 177      -2.478 -21.095  14.205  1.00106.04           C
ATOM   1367  CE1 PHE A 177      -2.044 -21.321  11.514  1.00106.04           C
ATOM   1368  CE2 PHE A 177      -1.286 -21.603  13.743  1.00106.04           C
ATOM   1369  CZ  PHE A 177      -1.065 -21.716  12.393  1.00106.04           C
ATOM   1370  C   PHE A 177      -6.015 -18.033  14.047  1.00106.04           C
ATOM   1371  O   PHE A 177      -6.728 -18.665  14.825  1.00106.04           O
ATOM   1372  N   TYR A 178      -6.287 -16.756  13.704  1.00 95.55           N
ATOM   1373  CA  TYR A 178      -7.434 -16.070  14.231  1.00 95.55           C
ATOM   1374  CB  TYR A 178      -8.792 -16.642  13.771  1.00 95.55           C
ATOM   1375  CG  TYR A 178      -9.040 -16.228  12.357  1.00 95.55           C
ATOM   1376  CD1 TYR A 178      -9.515 -14.964  12.086  1.00 95.55           C
ATOM   1377  CD2 TYR A 178      -8.814 -17.090  11.308  1.00 95.55           C
ATOM   1378  CE1 TYR A 178      -9.756 -14.563  10.792  1.00 95.55           C
ATOM   1379  CE2 TYR A 178      -9.054 -16.694  10.012  1.00 95.55           C
ATOM   1380  CZ  TYR A 178      -9.519 -15.428   9.752  1.00 95.55           C
ATOM   1381  OH  TYR A 178      -9.762 -15.024   8.422  1.00 95.55           O
ATOM   1382  C   TYR A 178      -7.396 -16.068  15.726  1.00 95.55           C
ATOM   1383  O   TYR A 178      -8.393 -16.345  16.391  1.00 95.55           O
ATOM   1384  N   TRP A 179      -6.219 -15.731  16.281  1.00 96.28           N
ATOM   1385  CA  TRP A 179      -6.018 -15.563  17.692  1.00 96.28           C
ATOM   1386  CB  TRP A 179      -6.931 -14.480  18.297  1.00 96.28           C
ATOM   1387  CG  TRP A 179      -6.595 -13.091  17.806  1.00 96.28           C
ATOM   1388  CD2 TRP A 179      -7.166 -12.478  16.638  1.00 96.28           C
ATOM   1389  CD1 TRP A 179      -5.719 -12.185  18.327  1.00 96.28           C
ATOM   1390  NE1 TRP A 179      -5.699 -11.049  17.553  1.00 96.28           N
ATOM   1391  CE2 TRP A 179      -6.586 -11.217  16.511  1.00 96.28           C
ATOM   1392  CE3 TRP A 179      -8.095 -12.930  15.746  1.00 96.28           C
ATOM   1393  CZ2 TRP A 179      -6.926 -10.385  15.482  1.00 96.28           C
ATOM   1394  CZ3 TRP A 179      -8.436 -12.090  14.710  1.00 96.28           C
ATOM   1395  CH2 TRP A 179      -7.862 -10.842  14.580  1.00 96.28           C
ATOM   1396  C   TRP A 179      -6.191 -16.835  18.465  1.00 96.28           C
ATOM   1397  O   TRP A 179      -6.478 -16.795  19.661  1.00 96.28           O
ATOM   1398  N   GLN A 180      -6.034 -18.002  17.816  1.00 45.99           N
ATOM   1399  CA  GLN A 180      -6.022 -19.224  18.567  1.00 45.99           C
ATOM   1400  CB  GLN A 180      -5.989 -20.486  17.689  1.00 45.99           C
ATOM   1401  CG  GLN A 180      -7.269 -20.694  16.876  1.00 45.99           C
ATOM   1402  CD  GLN A 180      -7.125 -21.990  16.093  1.00 45.99           C
ATOM   1403  OE1 GLN A 180      -6.157 -22.729  16.263  1.00 45.99           O
ATOM   1404  NE2 GLN A 180      -8.121 -22.279  15.212  1.00 45.99           N
ATOM   1405  C   GLN A 180      -4.765 -19.199  19.389  1.00 45.99           C
ATOM   1406  O   GLN A 180      -4.747 -19.637  20.539  1.00 45.99           O
ATOM   1407  N   GLY A 181      -3.671 -18.674  18.799  1.00 32.21           N
ATOM   1408  CA  GLY A 181      -2.404 -18.565  19.468  1.00 32.21           C
ATOM   1409  C   GLY A 181      -1.543 -19.722  19.063  1.00 32.21           C
ATOM   1410  O   GLY A 181      -2.045 -20.771  18.662  1.00 32.21           O
ATOM   1411  N   GLN A 182      -0.205 -19.560  19.166  1.00 65.60           N
ATOM   1412  CA  GLN A 182       0.670 -20.619  18.750  1.00 65.60           C
ATOM   1413  CB  GLN A 182       1.026 -20.523  17.253  1.00 65.60           C
ATOM   1414  CG  GLN A 182       1.926 -21.644  16.732  1.00 65.60           C
ATOM   1415  CD  GLN A 182       2.174 -21.389  15.250  1.00 65.60           C
ATOM   1416  OE1 GLN A 182       2.068 -20.260  14.774  1.00 65.60           O
ATOM   1417  NE2 GLN A 182       2.518 -22.468  14.498  1.00 65.60           N
ATOM   1418  C   GLN A 182       1.947 -20.551  19.527  1.00 65.60           C
ATOM   1419  O   GLN A 182       2.392 -19.483  19.943  1.00 65.60           O
ATOM   1420  N   LEU A 183       2.565 -21.728  19.763  1.00 64.99           N
ATOM   1421  CA  LEU A 183       3.833 -21.804  20.427  1.00 64.99           C
ATOM   1422  CB  LEU A 183       3.856 -22.788  21.607  1.00 64.99           C
ATOM   1423  CG  LEU A 183       2.964 -22.376  22.789  1.00 64.99           C
ATOM   1424  CD1 LEU A 183       3.047 -23.413  23.920  1.00 64.99           C
ATOM   1425  CD2 LEU A 183       3.288 -20.952  23.268  1.00 64.99           C
ATOM   1426  C   LEU A 183       4.805 -22.328  19.415  1.00 64.99           C
ATOM   1427  O   LEU A 183       4.533 -23.326  18.750  1.00 64.99           O
ATOM   1428  N   ILE A 184       5.960 -21.645  19.265  1.00 47.34           N
ATOM   1429  CA  ILE A 184       6.949 -22.085  18.323  1.00 47.34           C
ATOM   1430  CB  ILE A 184       7.191 -21.091  17.227  1.00 47.34           C
ATOM   1431  CG1 ILE A 184       5.898 -20.870  16.423  1.00 47.34           C
ATOM   1432  CG2 ILE A 184       8.373 -21.591  16.381  1.00 47.34           C
ATOM   1433  CD1 ILE A 184       5.946 -19.661  15.489  1.00 47.34           C
ATOM   1434  C   ILE A 184       8.239 -22.259  19.061  1.00 47.34           C
ATOM   1435  O   ILE A 184       8.616 -21.418  19.875  1.00 47.34           O
ATOM   1436  N   SER A 185       8.948 -23.375  18.801  1.00 66.37           N
ATOM   1437  CA  SER A 185      10.190 -23.594  19.483  1.00 66.37           C
ATOM   1438  CB  SER A 185      10.074 -24.647  20.599  1.00 66.37           C
ATOM   1439  OG  SER A 185      11.326 -24.829  21.242  1.00 66.37           O
ATOM   1440  C   SER A 185      11.205 -24.086  18.497  1.00 66.37           C
ATOM   1441  O   SER A 185      10.970 -25.056  17.779  1.00 66.37           O
ATOM   1442  N   ASP A 186      12.368 -23.406  18.408  1.00187.12           N
ATOM   1443  CA  ASP A 186      13.390 -23.939  17.558  1.00187.12           C
ATOM   1444  CB  ASP A 186      13.369 -23.501  16.072  1.00187.12           C
ATOM   1445  CG  ASP A 186      13.448 -22.007  15.883  1.00187.12           C
ATOM   1446  OD1 ASP A 186      14.320 -21.376  16.528  1.00187.12           O
ATOM   1447  OD2 ASP A 186      12.628 -21.476  15.086  1.00187.12           O
ATOM   1448  C   ASP A 186      14.731 -23.829  18.219  1.00187.12           C
ATOM   1449  O   ASP A 186      14.900 -23.138  19.224  1.00187.12           O
ATOM   1450  N   GLN A 187      15.710 -24.586  17.690  1.00 66.37           N
ATOM   1451  CA  GLN A 187      17.013 -24.667  18.283  1.00 66.37           C
ATOM   1452  CB  GLN A 187      17.817 -25.887  17.801  1.00 66.37           C
ATOM   1453  CG  GLN A 187      17.194 -27.217  18.235  1.00 66.37           C
ATOM   1454  CD  GLN A 187      18.056 -28.352  17.700  1.00 66.37           C
ATOM   1455  OE1 GLN A 187      18.386 -28.392  16.516  1.00 66.37           O
ATOM   1456  NE2 GLN A 187      18.436 -29.301  18.598  1.00 66.37           N
ATOM   1457  C   GLN A 187      17.800 -23.439  17.961  1.00 66.37           C
ATOM   1458  O   GLN A 187      17.641 -22.832  16.902  1.00 66.37           O
ATOM   1459  N   VAL A 188      18.678 -23.044  18.903  1.00106.65           N
ATOM   1460  CA  VAL A 188      19.506 -21.886  18.742  1.00106.65           C
ATOM   1461  CB  VAL A 188      20.324 -21.565  19.963  1.00106.65           C
ATOM   1462  CG1 VAL A 188      19.367 -21.154  21.093  1.00106.65           C
ATOM   1463  CG2 VAL A 188      21.201 -22.777  20.316  1.00106.65           C
ATOM   1464  C   VAL A 188      20.439 -22.122  17.598  1.00106.65           C
ATOM   1465  O   VAL A 188      20.741 -21.205  16.836  1.00106.65           O
ATOM   1466  N   ALA A 189      20.926 -23.368  17.446  1.00 30.34           N
ATOM   1467  CA  ALA A 189      21.858 -23.669  16.396  1.00 30.34           C
ATOM   1468  CB  ALA A 189      22.313 -25.139  16.406  1.00 30.34           C
ATOM   1469  C   ALA A 189      21.201 -23.417  15.074  1.00 30.34           C
ATOM   1470  O   ALA A 189      21.813 -22.857  14.165  1.00 30.34           O
ATOM   1471  N   GLU A 190      19.929 -23.831  14.940  1.00105.65           N
ATOM   1472  CA  GLU A 190      19.185 -23.693  13.719  1.00105.65           C
ATOM   1473  CB  GLU A 190      17.791 -24.332  13.815  1.00105.65           C
ATOM   1474  CG  GLU A 190      17.767 -25.853  13.696  1.00105.65           C
ATOM   1475  CD  GLU A 190      17.246 -26.188  12.308  1.00105.65           C
ATOM   1476  OE1 GLU A 190      16.049 -25.891  12.054  1.00105.65           O
ATOM   1477  OE2 GLU A 190      18.024 -26.742  11.487  1.00105.65           O
ATOM   1478  C   GLU A 190      18.949 -22.249  13.409  1.00105.65           C
ATOM   1479  O   GLU A 190      19.049 -21.838  12.254  1.00105.65           O
ATOM   1480  N   ILE A 191      18.623 -21.437  14.432  1.00 57.97           N
ATOM   1481  CA  ILE A 191      18.272 -20.068  14.177  1.00 57.97           C
ATOM   1482  CB  ILE A 191      17.868 -19.321  15.417  1.00 57.97           C
ATOM   1483  CG1 ILE A 191      16.610 -19.957  16.025  1.00 57.97           C
ATOM   1484  CG2 ILE A 191      17.687 -17.837  15.051  1.00 57.97           C
ATOM   1485  CD1 ILE A 191      16.252 -19.439  17.418  1.00 57.97           C
ATOM   1486  C   ILE A 191      19.438 -19.337  13.591  1.00 57.97           C
ATOM   1487  O   ILE A 191      19.295 -18.617  12.604  1.00 57.97           O
ATOM   1488  N   ILE A 192      20.626 -19.490  14.201  1.00 96.49           N
ATOM   1489  CA  ILE A 192      21.790 -18.793  13.738  1.00 96.49           C
ATOM   1490  CB  ILE A 192      22.952 -18.914  14.686  1.00 96.49           C
ATOM   1491  CG1 ILE A 192      23.391 -20.381  14.834  1.00 96.49           C
ATOM   1492  CG2 ILE A 192      22.551 -18.257  16.017  1.00 96.49           C
ATOM   1493  CD1 ILE A 192      24.731 -20.547  15.550  1.00 96.49           C
ATOM   1494  C   ILE A 192      22.220 -19.322  12.406  1.00 96.49           C
ATOM   1495  O   ILE A 192      22.533 -18.556  11.496  1.00 96.49           O
ATOM   1496  N   SER A 193      22.244 -20.660  12.270  1.00 96.59           N
ATOM   1497  CA  SER A 193      22.732 -21.313  11.090  1.00 96.59           C
ATOM   1498  CB  SER A 193      22.742 -22.841  11.232  1.00 96.59           C
ATOM   1499  OG  SER A 193      23.226 -23.434  10.037  1.00 96.59           O
ATOM   1500  C   SER A 193      21.892 -20.984   9.903  1.00 96.59           C
ATOM   1501  O   SER A 193      22.416 -20.584   8.863  1.00 96.59           O
ATOM   1502  N   LYS A 194      20.560 -21.134  10.009  1.00192.90           N
ATOM   1503  CA  LYS A 194      19.795 -20.875   8.832  1.00192.90           C
ATOM   1504  CB  LYS A 194      18.636 -21.863   8.632  1.00192.90           C
ATOM   1505  CG  LYS A 194      19.174 -23.258   8.316  1.00192.90           C
ATOM   1506  CD  LYS A 194      18.122 -24.358   8.264  1.00192.90           C
ATOM   1507  CE  LYS A 194      18.728 -25.720   7.929  1.00192.90           C
ATOM   1508  NZ  LYS A 194      19.418 -25.657   6.621  1.00192.90           N
ATOM   1509  C   LYS A 194      19.257 -19.490   8.902  1.00192.90           C
ATOM   1510  O   LYS A 194      18.053 -19.274   9.027  1.00192.90           O
ATOM   1511  N   TYR A 195      20.164 -18.505   8.790  1.00 86.52           N
ATOM   1512  CA  TYR A 195      19.769 -17.130   8.800  1.00 86.52           C
ATOM   1513  CB  TYR A 195      20.366 -16.345   9.980  1.00 86.52           C
ATOM   1514  CG  TYR A 195      20.013 -14.906   9.828  1.00 86.52           C
ATOM   1515  CD1 TYR A 195      18.712 -14.481   9.977  1.00 86.52           C
ATOM   1516  CD2 TYR A 195      20.993 -13.976   9.566  1.00 86.52           C
ATOM   1517  CE1 TYR A 195      18.396 -13.150   9.842  1.00 86.52           C
ATOM   1518  CE2 TYR A 195      20.681 -12.644   9.432  1.00 86.52           C
ATOM   1519  CZ  TYR A 195      19.379 -12.230   9.571  1.00 86.52           C
ATOM   1520  OH  TYR A 195      19.053 -10.864   9.435  1.00 86.52           O
ATOM   1521  C   TYR A 195      20.265 -16.519   7.528  1.00 86.52           C
ATOM   1522  O   TYR A 195      21.439 -16.659   7.186  1.00 86.52           O
ATOM   1523  N   ASP A 196      19.357 -15.851   6.783  1.00 95.41           N
ATOM   1524  CA  ASP A 196      19.674 -15.209   5.533  1.00 95.41           C
ATOM   1525  CB  ASP A 196      19.079 -15.919   4.303  1.00 95.41           C
ATOM   1526  CG  ASP A 196      19.802 -17.225   4.038  1.00 95.41           C
ATOM   1527  OD1 ASP A 196      20.909 -17.415   4.606  1.00 95.41           O
ATOM   1528  OD2 ASP A 196      19.260 -18.046   3.251  1.00 95.41           O
ATOM   1529  C   ASP A 196      18.990 -13.873   5.522  1.00 95.41           C
ATOM   1530  O   ASP A 196      17.764 -13.807   5.460  1.00 95.41           O
ATOM   1531  N   PRO A 197      19.735 -12.805   5.560  1.00 83.10           N
ATOM   1532  CA  PRO A 197      19.189 -11.472   5.554  1.00 83.10           C
ATOM   1533  CD  PRO A 197      21.155 -12.832   5.258  1.00 83.10           C
ATOM   1534  CB  PRO A 197      20.404 -10.549   5.598  1.00 83.10           C
ATOM   1535  CG  PRO A 197      21.503 -11.376   4.903  1.00 83.10           C
ATOM   1536  C   PRO A 197      18.359 -11.233   4.328  1.00 83.10           C
ATOM   1537  O   PRO A 197      17.491 -10.361   4.358  1.00 83.10           O
ATOM   1538  N   ASN A 198      18.665 -11.929   3.219  1.00 86.51           N
ATOM   1539  CA  ASN A 198      17.934 -11.786   1.995  1.00 86.51           C
ATOM   1540  CB  ASN A 198      18.685 -12.331   0.765  1.00 86.51           C
ATOM   1541  CG  ASN A 198      18.979 -13.806   0.978  1.00 86.51           C
ATOM   1542  OD1 ASN A 198      19.803 -14.169   1.816  1.00 86.51           O
ATOM   1543  ND2 ASN A 198      18.287 -14.682   0.203  1.00 86.51           N
ATOM   1544  C   ASN A 198      16.597 -12.458   2.081  1.00 86.51           C
ATOM   1545  O   ASN A 198      15.654 -12.019   1.429  1.00 86.51           O
ATOM   1546  N   VAL A 199      16.467 -13.545   2.870  1.00130.28           N
ATOM   1547  CA  VAL A 199      15.235 -14.288   2.863  1.00130.28           C
ATOM   1548  CB  VAL A 199      15.463 -15.766   2.907  1.00130.28           C
ATOM   1549  CG1 VAL A 199      16.127 -16.101   4.243  1.00130.28           C
ATOM   1550  CG2 VAL A 199      14.132 -16.488   2.673  1.00130.28           C
ATOM   1551  C   VAL A 199      14.361 -13.901   4.016  1.00130.28           C
ATOM   1552  O   VAL A 199      14.769 -13.911   5.176  1.00130.28           O
ATOM   1553  N   TYR A 200      13.122 -13.493   3.680  1.00130.25           N
ATOM   1554  CA  TYR A 200      12.129 -13.046   4.608  1.00130.25           C
ATOM   1555  CB  TYR A 200      11.016 -12.262   3.897  1.00130.25           C
ATOM   1556  CG  TYR A 200      11.718 -11.263   3.033  1.00130.25           C
ATOM   1557  CD1 TYR A 200      12.274 -10.121   3.560  1.00130.25           C
ATOM   1558  CD2 TYR A 200      11.858 -11.491   1.683  1.00130.25           C
ATOM   1559  CE1 TYR A 200      12.927  -9.219   2.750  1.00130.25           C
ATOM   1560  CE2 TYR A 200      12.507 -10.593   0.868  1.00130.25           C
ATOM   1561  CZ  TYR A 200      13.042  -9.448   1.402  1.00130.25           C
ATOM   1562  OH  TYR A 200      13.711  -8.517   0.579  1.00130.25           O
ATOM   1563  C   TYR A 200      11.517 -14.195   5.359  1.00130.25           C
ATOM   1564  O   TYR A 200      11.240 -14.088   6.552  1.00130.25           O
ATOM   1565  N   SER A 201      11.254 -15.325   4.673  1.00110.56           N
ATOM   1566  CA  SER A 201      10.603 -16.414   5.342  1.00110.56           C
ATOM   1567  CB  SER A 201       9.326 -16.842   4.602  1.00110.56           C
ATOM   1568  OG  SER A 201       8.634 -17.831   5.341  1.00110.56           O
ATOM   1569  C   SER A 201      11.560 -17.573   5.366  1.00110.56           C
ATOM   1570  O   SER A 201      11.917 -18.119   4.324  1.00110.56           O
ATOM   1571  N   ILE A 202      11.973 -18.000   6.578  1.00126.22           N
ATOM   1572  CA  ILE A 202      12.940 -19.051   6.753  1.00126.22           C
ATOM   1573  CB  ILE A 202      14.010 -18.687   7.744  1.00126.22           C
ATOM   1574  CG1 ILE A 202      14.981 -17.645   7.186  1.00126.22           C
ATOM   1575  CG2 ILE A 202      14.719 -19.985   8.159  1.00126.22           C
ATOM   1576  CD1 ILE A 202      15.962 -18.278   6.206  1.00126.22           C
ATOM   1577  C   ILE A 202      12.264 -20.233   7.368  1.00126.22           C
ATOM   1578  O   ILE A 202      11.581 -20.107   8.382  1.00126.22           O
ATOM   1579  N   LYS A 203      12.449 -21.427   6.766  1.00155.51           N
ATOM   1580  CA  LYS A 203      11.889 -22.614   7.344  1.00155.51           C
ATOM   1581  CB  LYS A 203      11.316 -23.617   6.327  1.00155.51           C
ATOM   1582  CG  LYS A 203       9.921 -23.233   5.833  1.00155.51           C
ATOM   1583  CD  LYS A 203       8.894 -23.132   6.966  1.00155.51           C
ATOM   1584  CE  LYS A 203       8.656 -24.450   7.706  1.00155.51           C
ATOM   1585  NZ  LYS A 203       7.715 -24.239   8.830  1.00155.51           N
ATOM   1586  C   LYS A 203      12.970 -23.304   8.110  1.00155.51           C
ATOM   1587  O   LYS A 203      14.124 -23.342   7.686  1.00155.51           O
ATOM   1588  N   TYR A 204      12.608 -23.870   9.279  1.00 90.17           N
ATOM   1589  CA  TYR A 204      13.570 -24.527  10.118  1.00 90.17           C
ATOM   1590  CB  TYR A 204      13.618 -23.986  11.560  1.00 90.17           C
ATOM   1591  CG  TYR A 204      13.942 -22.532  11.509  1.00 90.17           C
ATOM   1592  CD1 TYR A 204      15.243 -22.090  11.468  1.00 90.17           C
ATOM   1593  CD2 TYR A 204      12.929 -21.603  11.495  1.00 90.17           C
ATOM   1594  CE1 TYR A 204      15.525 -20.744  11.418  1.00 90.17           C
ATOM   1595  CE2 TYR A 204      13.203 -20.257  11.446  1.00 90.17           C
ATOM   1596  CZ  TYR A 204      14.505 -19.824  11.408  1.00 90.17           C
ATOM   1597  OH  TYR A 204      14.789 -18.443  11.357  1.00 90.17           O
ATOM   1598  C   TYR A 204      13.154 -25.963  10.222  1.00 90.17           C
ATOM   1599  O   TYR A 204      11.967 -26.274  10.310  1.00 90.17           O
ATOM   1600  N   ASN A 205      14.140 -26.880  10.167  1.00 61.51           N
ATOM   1601  CA  ASN A 205      13.885 -28.293  10.200  1.00 61.51           C
ATOM   1602  CB  ASN A 205      15.120 -29.128   9.826  1.00 61.51           C
ATOM   1603  CG  ASN A 205      15.397 -28.891   8.349  1.00 61.51           C
ATOM   1604  OD1 ASN A 205      14.477 -28.838   7.536  1.00 61.51           O
ATOM   1605  ND2 ASN A 205      16.699 -28.739   7.990  1.00 61.51           N
ATOM   1606  C   ASN A 205      13.406 -28.777  11.538  1.00 61.51           C
ATOM   1607  O   ASN A 205      12.446 -29.544  11.603  1.00 61.51           O
ATOM   1608  N   ASN A 206      14.045 -28.356  12.651  1.00119.58           N
ATOM   1609  CA  ASN A 206      13.646 -28.933  13.906  1.00119.58           C
ATOM   1610  CB  ASN A 206      14.831 -29.201  14.850  1.00119.58           C
ATOM   1611  CG  ASN A 206      15.675 -30.319  14.258  1.00119.58           C
ATOM   1612  OD1 ASN A 206      15.150 -31.303  13.740  1.00119.58           O
ATOM   1613  ND2 ASN A 206      17.024 -30.161  14.334  1.00119.58           N
ATOM   1614  C   ASN A 206      12.737 -27.995  14.629  1.00119.58           C
ATOM   1615  O   ASN A 206      12.865 -27.804  15.836  1.00119.58           O
ATOM   1616  N   GLN A 207      11.740 -27.435  13.923  1.00 87.41           N
ATOM   1617  CA  GLN A 207      10.879 -26.506  14.587  1.00 87.41           C
ATOM   1618  CB  GLN A 207      10.401 -25.377  13.655  1.00 87.41           C
ATOM   1619  CG  GLN A 207       9.527 -24.320  14.330  1.00 87.41           C
ATOM   1620  CD  GLN A 207       9.236 -23.244  13.294  1.00 87.41           C
ATOM   1621  OE1 GLN A 207       8.870 -23.535  12.156  1.00 87.41           O
ATOM   1622  NE2 GLN A 207       9.428 -21.960  13.692  1.00 87.41           N
ATOM   1623  C   GLN A 207       9.694 -27.246  15.132  1.00 87.41           C
ATOM   1624  O   GLN A 207       9.146 -28.135  14.482  1.00 87.41           O
ATOM   1625  N   LEU A 208       9.291 -26.900  16.372  1.00119.33           N
ATOM   1626  CA  LEU A 208       8.141 -27.493  16.999  1.00119.33           C
ATOM   1627  CB  LEU A 208       8.329 -27.828  18.491  1.00119.33           C
ATOM   1628  CG  LEU A 208       9.353 -28.921  18.838  1.00119.33           C
ATOM   1629  CD1 LEU A 208       8.888 -30.310  18.401  1.00119.33           C
ATOM   1630  CD2 LEU A 208      10.731 -28.586  18.282  1.00119.33           C
ATOM   1631  C   LEU A 208       7.105 -26.422  17.024  1.00119.33           C
ATOM   1632  O   LEU A 208       7.401 -25.285  17.387  1.00119.33           O
ATOM   1633  N   ALA A 209       5.858 -26.740  16.631  1.00 48.74           N
ATOM   1634  CA  ALA A 209       4.882 -25.699  16.710  1.00 48.74           C
ATOM   1635  CB  ALA A 209       4.798 -24.841  15.438  1.00 48.74           C
ATOM   1636  C   ALA A 209       3.539 -26.299  16.924  1.00 48.74           C
ATOM   1637  O   ALA A 209       3.282 -27.452  16.579  1.00 48.74           O
ATOM   1638  N   THR A 210       2.640 -25.498  17.520  1.00143.66           N
ATOM   1639  CA  THR A 210       1.311 -25.956  17.745  1.00143.66           C
ATOM   1640  CB  THR A 210       0.572 -25.083  18.714  1.00143.66           C
ATOM   1641  OG1 THR A 210       1.351 -24.895  19.884  1.00143.66           O
ATOM   1642  CG2 THR A 210      -0.724 -25.798  19.114  1.00143.66           C
ATOM   1643  C   THR A 210       0.670 -25.814  16.407  1.00143.66           C
ATOM   1644  O   THR A 210       1.172 -25.086  15.552  1.00143.66           O
ATOM   1645  N   ARG A 211      -0.447 -26.516  16.167  1.00115.23           N
ATOM   1646  CA  ARG A 211      -1.048 -26.429  14.871  1.00115.23           C
ATOM   1647  CB  ARG A 211      -1.164 -27.798  14.177  1.00115.23           C
ATOM   1648  CG  ARG A 211       0.205 -28.368  13.792  1.00115.23           C
ATOM   1649  CD  ARG A 211       0.192 -29.834  13.360  1.00115.23           C
ATOM   1650  NE  ARG A 211       1.596 -30.198  13.014  1.00115.23           N
ATOM   1651  CZ  ARG A 211       2.483 -30.505  14.005  1.00115.23           C
ATOM   1652  NH1 ARG A 211       2.094 -30.440  15.312  1.00115.23           N
ATOM   1653  NH2 ARG A 211       3.760 -30.873  13.691  1.00115.23           N
ATOM   1654  C   ARG A 211      -2.413 -25.851  15.046  1.00115.23           C
ATOM   1655  O   ARG A 211      -2.885 -25.673  16.168  1.00115.23           O
ATOM   1656  N   THR A 212      -3.063 -25.516  13.915  1.00125.69           N
ATOM   1657  CA  THR A 212      -4.362 -24.912  13.933  1.00125.69           C
ATOM   1658  CB  THR A 212      -4.785 -24.408  12.580  1.00125.69           C
ATOM   1659  OG1 THR A 212      -6.076 -23.820  12.639  1.00125.69           O
ATOM   1660  CG2 THR A 212      -4.765 -25.576  11.584  1.00125.69           C
ATOM   1661  C   THR A 212      -5.362 -25.910  14.419  1.00125.69           C
ATOM   1662  O   THR A 212      -5.158 -27.120  14.325  1.00125.69           O
ATOM   1663  N   ALA A 213      -6.483 -25.398  14.969  1.00 64.56           N
ATOM   1664  CA  ALA A 213      -7.498 -26.227  15.550  1.00 64.56           C
ATOM   1665  CB  ALA A 213      -7.479 -26.224  17.087  1.00 64.56           C
ATOM   1666  C   ALA A 213      -8.829 -25.696  15.118  1.00 64.56           C
ATOM   1667  O   ALA A 213      -8.918 -24.801  14.279  1.00 64.56           O
ATOM   1668  N   GLN A 214      -9.908 -26.275  15.678  1.00100.02           N
ATOM   1669  CA  GLN A 214     -11.250 -25.920  15.319  1.00100.02           C
ATOM   1670  CB  GLN A 214     -12.320 -26.749  16.055  1.00100.02           C
ATOM   1671  CG  GLN A 214     -12.238 -28.257  15.799  1.00100.02           C
ATOM   1672  CD  GLN A 214     -11.235 -28.868  16.773  1.00100.02           C
ATOM   1673  OE1 GLN A 214     -10.023 -28.710  16.630  1.00100.02           O
ATOM   1674  NE2 GLN A 214     -11.757 -29.595  17.797  1.00100.02           N
ATOM   1675  C   GLN A 214     -11.481 -24.475  15.654  1.00100.02           C
ATOM   1676  O   GLN A 214     -10.750 -23.868  16.432  1.00100.02           O
ATOM   1677  N   ALA A 215     -12.536 -23.901  15.045  1.00 53.10           N
ATOM   1678  CA  ALA A 215     -12.944 -22.525  15.141  1.00 53.10           C
ATOM   1679  CB  ALA A 215     -14.165 -22.206  14.262  1.00 53.10           C
ATOM   1680  C   ALA A 215     -13.302 -22.195  16.556  1.00 53.10           C
ATOM   1681  O   ALA A 215     -13.183 -21.048  16.982  1.00 53.10           O
ATOM   1682  N   ILE A 216     -13.769 -23.196  17.319  1.00146.98           N
ATOM   1683  CA  ILE A 216     -14.205 -23.001  18.672  1.00146.98           C
ATOM   1684  CB  ILE A 216     -14.578 -24.290  19.345  1.00146.98           C
ATOM   1685  CG1 ILE A 216     -15.214 -24.015  20.712  1.00146.98           C
ATOM   1686  CG2 ILE A 216     -13.332 -25.187  19.414  1.00146.98           C
ATOM   1687  CD1 ILE A 216     -15.840 -25.254  21.348  1.00146.98           C
ATOM   1688  C   ILE A 216     -13.084 -22.384  19.456  1.00146.98           C
ATOM   1689  O   ILE A 216     -13.324 -21.615  20.384  1.00146.98           O
ATOM   1690  N   PHE A 217     -11.837 -22.746  19.106  1.00105.48           N
ATOM   1691  CA  PHE A 217     -10.595 -22.342  19.713  1.00105.48           C
ATOM   1692  CB  PHE A 217      -9.386 -23.161  19.231  1.00105.48           C
ATOM   1693  CG  PHE A 217      -9.524 -24.535  19.783  1.00105.48           C
ATOM   1694  CD1 PHE A 217      -9.032 -24.831  21.030  1.00105.48           C
ATOM   1695  CD2 PHE A 217     -10.152 -25.527  19.068  1.00105.48           C
ATOM   1696  CE1 PHE A 217      -9.156 -26.096  21.552  1.00105.48           C
ATOM   1697  CE2 PHE A 217     -10.279 -26.794  19.585  1.00105.48           C
ATOM   1698  CZ  PHE A 217      -9.779 -27.084  20.830  1.00105.48           C
ATOM   1699  C   PHE A 217     -10.254 -20.894  19.471  1.00105.48           C
ATOM   1700  O   PHE A 217      -9.386 -20.353  20.152  1.00105.48           O
ATOM   1701  N   ASP A 218     -10.836 -20.237  18.453  1.00 60.69           N
ATOM   1702  CA  ASP A 218     -10.428 -18.893  18.128  1.00 60.69           C
ATOM   1703  CB  ASP A 218     -11.277 -18.259  17.010  1.00 60.69           C
ATOM   1704  CG  ASP A 218     -11.024 -19.020  15.711  1.00 60.69           C
ATOM   1705  OD1 ASP A 218     -10.067 -19.838  15.666  1.00 60.69           O
ATOM   1706  OD2 ASP A 218     -11.795 -18.788  14.741  1.00 60.69           O
ATOM   1707  C   ASP A 218     -10.516 -17.989  19.333  1.00 60.69           C
ATOM   1708  O   ASP A 218     -11.287 -18.224  20.260  1.00 60.69           O
ATOM   1709  N   ASP A 219      -9.687 -16.919  19.333  1.00111.66           N
ATOM   1710  CA  ASP A 219      -9.612 -15.920  20.370  1.00111.66           C
ATOM   1711  CB  ASP A 219     -10.887 -15.079  20.510  1.00111.66           C
ATOM   1712  CG  ASP A 219     -10.836 -14.048  19.402  1.00111.66           C
ATOM   1713  OD1 ASP A 219      -9.807 -13.328  19.316  1.00111.66           O
ATOM   1714  OD2 ASP A 219     -11.820 -13.960  18.627  1.00111.66           O
ATOM   1715  C   ASP A 219      -9.276 -16.489  21.720  1.00111.66           C
ATOM   1716  O   ASP A 219      -9.871 -16.084  22.720  1.00111.66           O
ATOM   1717  N   SER A 220      -8.361 -17.482  21.771  1.00 86.72           N
ATOM   1718  CA  SER A 220      -7.849 -18.058  22.994  1.00 86.72           C
ATOM   1719  CB  SER A 220      -7.464 -19.538  22.837  1.00 86.72           C
ATOM   1720  OG  SER A 220      -8.626 -20.320  22.613  1.00 86.72           O
ATOM   1721  C   SER A 220      -6.619 -17.343  23.512  1.00 86.72           C
ATOM   1722  O   SER A 220      -6.394 -17.292  24.722  1.00 86.72           O
ATOM   1723  N   TYR A 221      -5.786 -16.767  22.614  1.00138.49           N
ATOM   1724  CA  TYR A 221      -4.560 -16.111  23.008  1.00138.49           C
ATOM   1725  CB  TYR A 221      -4.814 -15.020  24.068  1.00138.49           C
ATOM   1726  CG  TYR A 221      -5.530 -13.860  23.455  1.00138.49           C
ATOM   1727  CD1 TYR A 221      -6.646 -14.037  22.673  1.00138.49           C
ATOM   1728  CD2 TYR A 221      -5.121 -12.574  23.716  1.00138.49           C
ATOM   1729  CE1 TYR A 221      -7.310 -12.962  22.127  1.00138.49           C
ATOM   1730  CE2 TYR A 221      -5.782 -11.496  23.176  1.00138.49           C
ATOM   1731  CZ  TYR A 221      -6.879 -11.685  22.374  1.00138.49           C
ATOM   1732  OH  TYR A 221      -7.558 -10.578  21.819  1.00138.49           O
ATOM   1733  C   TYR A 221      -3.554 -17.072  23.597  1.00138.49           C
ATOM   1734  O   TYR A 221      -2.881 -16.750  24.576  1.00138.49           O
ATOM   1735  N   LEU A 222      -3.401 -18.278  23.012  1.00 69.76           N
ATOM   1736  CA  LEU A 222      -2.398 -19.203  23.476  1.00 69.76           C
ATOM   1737  CB  LEU A 222      -2.456 -20.546  22.716  1.00 69.76           C
ATOM   1738  CG  LEU A 222      -1.343 -21.560  23.053  1.00 69.76           C
ATOM   1739  CD1 LEU A 222      -1.459 -22.112  24.479  1.00 69.76           C
ATOM   1740  CD2 LEU A 222      -1.279 -22.672  21.994  1.00 69.76           C
ATOM   1741  C   LEU A 222      -1.053 -18.583  23.212  1.00 69.76           C
ATOM   1742  O   LEU A 222      -0.804 -18.063  22.126  1.00 69.76           O
ATOM   1743  N   GLY A 223      -0.135 -18.648  24.204  1.00 30.06           N
ATOM   1744  CA  GLY A 223       1.182 -18.089  24.044  1.00 30.06           C
ATOM   1745  C   GLY A 223       1.239 -16.694  24.596  1.00 30.06           C
ATOM   1746  O   GLY A 223       2.184 -15.951  24.334  1.00 30.06           O
ATOM   1747  N   TYR A 224       0.224 -16.301  25.383  1.00 80.23           N
ATOM   1748  CA  TYR A 224       0.172 -14.991  25.969  1.00 80.23           C
ATOM   1749  CB  TYR A 224      -1.123 -14.789  26.778  1.00 80.23           C
ATOM   1750  CG  TYR A 224      -1.321 -13.346  27.102  1.00 80.23           C
ATOM   1751  CD1 TYR A 224      -1.917 -12.510  26.184  1.00 80.23           C
ATOM   1752  CD2 TYR A 224      -0.934 -12.829  28.317  1.00 80.23           C
ATOM   1753  CE1 TYR A 224      -2.120 -11.180  26.468  1.00 80.23           C
ATOM   1754  CE2 TYR A 224      -1.134 -11.499  28.606  1.00 80.23           C
ATOM   1755  CZ  TYR A 224      -1.730 -10.674  27.683  1.00 80.23           C
ATOM   1756  OH  TYR A 224      -1.938  -9.311  27.980  1.00 80.23           O
ATOM   1757  C   TYR A 224       1.340 -14.870  26.905  1.00 80.23           C
ATOM   1758  O   TYR A 224       1.970 -13.818  27.001  1.00 80.23           O
ATOM   1759  N   SER A 225       1.635 -15.950  27.654  1.00 81.31           N
ATOM   1760  CA  SER A 225       2.753 -15.958  28.558  1.00 81.31           C
ATOM   1761  CB  SER A 225       2.334 -15.724  30.019  1.00 81.31           C
ATOM   1762  OG  SER A 225       3.467 -15.750  30.873  1.00 81.31           O
ATOM   1763  C   SER A 225       3.364 -17.325  28.479  1.00 81.31           C
ATOM   1764  O   SER A 225       2.669 -18.296  28.186  1.00 81.31           O
ATOM   1765  N   VAL A 226       4.690 -17.440  28.729  1.00114.71           N
ATOM   1766  CA  VAL A 226       5.313 -18.734  28.643  1.00114.71           C
ATOM   1767  CB  VAL A 226       6.053 -18.970  27.357  1.00114.71           C
ATOM   1768  CG1 VAL A 226       5.049 -18.905  26.195  1.00114.71           C
ATOM   1769  CG2 VAL A 226       7.204 -17.957  27.251  1.00114.71           C
ATOM   1770  C   VAL A 226       6.316 -18.905  29.749  1.00114.71           C
ATOM   1771  O   VAL A 226       6.810 -17.935  30.321  1.00114.71           O
ATOM   1772  N   ALA A 227       6.616 -20.181  30.080  1.00 42.76           N
ATOM   1773  CA  ALA A 227       7.582 -20.547  31.082  1.00 42.76           C
ATOM   1774  CB  ALA A 227       7.000 -20.586  32.506  1.00 42.76           C
ATOM   1775  C   ALA A 227       8.039 -21.939  30.745  1.00 42.76           C
ATOM   1776  O   ALA A 227       7.400 -22.627  29.951  1.00 42.76           O
ATOM   1777  N   VAL A 228       9.173 -22.396  31.322  1.00 45.84           N
ATOM   1778  CA  VAL A 228       9.646 -23.714  30.989  1.00 45.84           C
ATOM   1779  CB  VAL A 228      10.876 -23.697  30.127  1.00 45.84           C
ATOM   1780  CG1 VAL A 228      10.519 -23.035  28.784  1.00 45.84           C
ATOM   1781  CG2 VAL A 228      12.005 -22.985  30.893  1.00 45.84           C
ATOM   1782  C   VAL A 228       9.972 -24.476  32.243  1.00 45.84           C
ATOM   1783  O   VAL A 228      10.256 -23.888  33.286  1.00 45.84           O
ATOM   1784  N   GLY A 229       9.914 -25.828  32.164  1.00 45.86           N
ATOM   1785  CA  GLY A 229      10.222 -26.676  33.287  1.00 45.86           C
ATOM   1786  C   GLY A 229       9.919 -28.098  32.903  1.00 45.86           C
ATOM   1787  O   GLY A 229       9.185 -28.343  31.949  1.00 45.86           O
ATOM   1788  N   ASP A 230      10.463 -29.076  33.665  1.00 71.86           N
ATOM   1789  CA  ASP A 230      10.303 -30.477  33.355  1.00 71.86           C
ATOM   1790  CB  ASP A 230      11.548 -31.309  33.703  1.00 71.86           C
ATOM   1791  CG  ASP A 230      11.383 -32.697  33.105  1.00 71.86           C
ATOM   1792  OD1 ASP A 230      10.310 -32.957  32.498  1.00 71.86           O
ATOM   1793  OD2 ASP A 230      12.329 -33.516  33.249  1.00 71.86           O
ATOM   1794  C   ASP A 230       9.156 -31.050  34.138  1.00 71.86           C
ATOM   1795  O   ASP A 230       9.207 -31.132  35.364  1.00 71.86           O
ATOM   1796  N   PHE A 231       8.025 -31.317  33.453  1.00239.44           N
ATOM   1797  CA  PHE A 231       6.886 -31.950  34.064  1.00239.44           C
ATOM   1798  CB  PHE A 231       5.569 -31.374  33.532  1.00239.44           C
ATOM   1799  CG  PHE A 231       5.650 -29.946  33.947  1.00239.44           C
ATOM   1800  CD1 PHE A 231       5.253 -29.556  35.202  1.00239.44           C
ATOM   1801  CD2 PHE A 231       6.162 -28.997  33.096  1.00239.44           C
ATOM   1802  CE1 PHE A 231       5.341 -28.241  35.595  1.00239.44           C
ATOM   1803  CE2 PHE A 231       6.251 -27.681  33.482  1.00239.44           C
ATOM   1804  CZ  PHE A 231       5.839 -27.297  34.733  1.00239.44           C
ATOM   1805  C   PHE A 231       6.869 -33.461  33.988  1.00239.44           C
ATOM   1806  O   PHE A 231       6.473 -34.145  34.931  1.00239.44           O
ATOM   1807  N   ASN A 232       7.256 -34.017  32.824  1.00108.16           N
ATOM   1808  CA  ASN A 232       7.175 -35.424  32.517  1.00108.16           C
ATOM   1809  CB  ASN A 232       7.047 -35.711  31.006  1.00108.16           C
ATOM   1810  CG  ASN A 232       8.168 -35.033  30.239  1.00108.16           C
ATOM   1811  OD1 ASN A 232       8.880 -34.183  30.770  1.00108.16           O
ATOM   1812  ND2 ASN A 232       8.303 -35.399  28.936  1.00108.16           N
ATOM   1813  C   ASN A 232       8.236 -36.286  33.141  1.00108.16           C
ATOM   1814  O   ASN A 232       8.058 -37.501  33.208  1.00108.16           O
ATOM   1815  N   GLY A 233       9.394 -35.727  33.545  1.00 42.98           N
ATOM   1816  CA  GLY A 233      10.398 -36.541  34.183  1.00 42.98           C
ATOM   1817  C   GLY A 233      11.388 -37.052  33.172  1.00 42.98           C
ATOM   1818  O   GLY A 233      12.233 -37.884  33.501  1.00 42.98           O
ATOM   1819  N   ASP A 234      11.272 -36.612  31.902  1.00 76.31           N
ATOM   1820  CA  ASP A 234      12.174 -37.011  30.853  1.00 76.31           C
ATOM   1821  CB  ASP A 234      11.596 -36.809  29.437  1.00 76.31           C
ATOM   1822  CG  ASP A 234      11.302 -35.339  29.179  1.00 76.31           C
ATOM   1823  OD1 ASP A 234      11.408 -34.522  30.131  1.00 76.31           O
ATOM   1824  OD2 ASP A 234      10.955 -35.017  28.011  1.00 76.31           O
ATOM   1825  C   ASP A 234      13.524 -36.345  30.949  1.00 76.31           C
ATOM   1826  O   ASP A 234      14.533 -36.951  30.596  1.00 76.31           O
ATOM   1827  N   GLY A 235      13.604 -35.089  31.436  1.00 33.90           N
ATOM   1828  CA  GLY A 235      14.879 -34.422  31.481  1.00 33.90           C
ATOM   1829  C   GLY A 235      14.906 -33.324  30.456  1.00 33.90           C
ATOM   1830  O   GLY A 235      15.872 -32.565  30.376  1.00 33.90           O
ATOM   1831  N   ILE A 236      13.843 -33.203  29.637  1.00 54.13           N
ATOM   1832  CA  ILE A 236      13.804 -32.146  28.670  1.00 54.13           C
ATOM   1833  CB  ILE A 236      13.464 -32.624  27.287  1.00 54.13           C
ATOM   1834  CG1 ILE A 236      14.565 -33.579  26.794  1.00 54.13           C
ATOM   1835  CG2 ILE A 236      13.260 -31.402  26.378  1.00 54.13           C
ATOM   1836  CD1 ILE A 236      14.209 -34.335  25.518  1.00 54.13           C
ATOM   1837  C   ILE A 236      12.767 -31.166  29.128  1.00 54.13           C
ATOM   1838  O   ILE A 236      11.659 -31.541  29.510  1.00 54.13           O
ATOM   1839  N   GLU A 237      13.122 -29.865  29.121  1.00 61.21           N
ATOM   1840  CA  GLU A 237      12.224 -28.861  29.617  1.00 61.21           C
ATOM   1841  CB  GLU A 237      12.834 -27.451  29.652  1.00 61.21           C
ATOM   1842  CG  GLU A 237      13.961 -27.307  30.674  1.00 61.21           C
ATOM   1843  CD  GLU A 237      14.456 -25.874  30.601  1.00 61.21           C
ATOM   1844  OE1 GLU A 237      13.865 -25.099  29.805  1.00 61.21           O
ATOM   1845  OE2 GLU A 237      15.419 -25.531  31.336  1.00 61.21           O
ATOM   1846  C   GLU A 237      11.011 -28.808  28.745  1.00 61.21           C
ATOM   1847  O   GLU A 237      11.107 -28.824  27.519  1.00 61.21           O
ATOM   1848  N   ASP A 238       9.826 -28.754  29.387  1.00 80.34           N
ATOM   1849  CA  ASP A 238       8.566 -28.720  28.698  1.00 80.34           C
ATOM   1850  CB  ASP A 238       7.491 -29.555  29.408  1.00 80.34           C
ATOM   1851  CG  ASP A 238       7.970 -31.002  29.368  1.00 80.34           C
ATOM   1852  OD1 ASP A 238       8.487 -31.430  28.302  1.00 80.34           O
ATOM   1853  OD2 ASP A 238       7.847 -31.693  30.414  1.00 80.34           O
ATOM   1854  C   ASP A 238       8.098 -27.297  28.610  1.00 80.34           C
ATOM   1855  O   ASP A 238       8.654 -26.409  29.255  1.00 80.34           O
ATOM   1856  N   PHE A 239       7.031 -27.045  27.818  1.00105.26           N
ATOM   1857  CA  PHE A 239       6.609 -25.687  27.604  1.00105.26           C
ATOM   1858  CB  PHE A 239       6.341 -25.358  26.125  1.00105.26           C
ATOM   1859  CG  PHE A 239       7.555 -25.698  25.330  1.00105.26           C
ATOM   1860  CD1 PHE A 239       8.600 -24.818  25.202  1.00105.26           C
ATOM   1861  CD2 PHE A 239       7.657 -26.921  24.715  1.00105.26           C
ATOM   1862  CE1 PHE A 239       9.712 -25.145  24.461  1.00105.26           C
ATOM   1863  CE2 PHE A 239       8.765 -27.255  23.974  1.00105.26           C
ATOM   1864  CZ  PHE A 239       9.801 -26.365  23.842  1.00105.26           C
ATOM   1865  C   PHE A 239       5.314 -25.427  28.315  1.00105.26           C
ATOM   1866  O   PHE A 239       4.324 -26.129  28.113  1.00105.26           O
ATOM   1867  N   VAL A 240       5.286 -24.374  29.158  1.00 48.98           N
ATOM   1868  CA  VAL A 240       4.080 -24.018  29.853  1.00 48.98           C
ATOM   1869  CB  VAL A 240       4.282 -23.799  31.322  1.00 48.98           C
ATOM   1870  CG1 VAL A 240       2.949 -23.351  31.945  1.00 48.98           C
ATOM   1871  CG2 VAL A 240       4.851 -25.092  31.928  1.00 48.98           C
ATOM   1872  C   VAL A 240       3.606 -22.723  29.263  1.00 48.98           C
ATOM   1873  O   VAL A 240       4.389 -21.791  29.089  1.00 48.98           O
ATOM   1874  N   SER A 241       2.301 -22.634  28.921  1.00 48.01           N
ATOM   1875  CA  SER A 241       1.844 -21.413  28.317  1.00 48.01           C
ATOM   1876  CB  SER A 241       1.773 -21.494  26.782  1.00 48.01           C
ATOM   1877  OG  SER A 241       1.318 -20.261  26.244  1.00 48.01           O
ATOM   1878  C   SER A 241       0.467 -21.084  28.806  1.00 48.01           C
ATOM   1879  O   SER A 241      -0.387 -21.955  28.959  1.00 48.01           O
ATOM   1880  N   GLY A 242       0.229 -19.782  29.070  1.00 41.41           N
ATOM   1881  CA  GLY A 242      -1.057 -19.332  29.511  1.00 41.41           C
ATOM   1882  C   GLY A 242      -1.941 -19.120  28.317  1.00 41.41           C
ATOM   1883  O   GLY A 242      -1.492 -18.653  27.275  1.00 41.41           O
ATOM   1884  N   VAL A 243      -3.237 -19.472  28.465  1.00 92.13           N
ATOM   1885  CA  VAL A 243      -4.201 -19.225  27.425  1.00 92.13           C
ATOM   1886  CB  VAL A 243      -4.745 -20.499  26.844  1.00 92.13           C
ATOM   1887  CG1 VAL A 243      -5.762 -20.150  25.745  1.00 92.13           C
ATOM   1888  CG2 VAL A 243      -3.578 -21.379  26.385  1.00 92.13           C
ATOM   1889  C   VAL A 243      -5.359 -18.559  28.118  1.00 92.13           C
ATOM   1890  O   VAL A 243      -6.400 -19.171  28.340  1.00 92.13           O
ATOM   1891  N   PRO A 244      -5.211 -17.295  28.405  1.00102.81           N
ATOM   1892  CA  PRO A 244      -6.133 -16.540  29.219  1.00102.81           C
ATOM   1893  CD  PRO A 244      -4.282 -16.451  27.676  1.00102.81           C
ATOM   1894  CB  PRO A 244      -5.544 -15.129  29.267  1.00102.81           C
ATOM   1895  CG  PRO A 244      -4.765 -15.017  27.944  1.00102.81           C
ATOM   1896  C   PRO A 244      -7.578 -16.506  28.792  1.00102.81           C
ATOM   1897  O   PRO A 244      -8.442 -16.441  29.666  1.00102.81           O
ATOM   1898  N   ARG A 245      -7.862 -16.433  27.479  1.00172.39           N
ATOM   1899  CA  ARG A 245      -9.195 -16.364  26.927  1.00172.39           C
ATOM   1900  CB  ARG A 245      -9.293 -15.665  25.560  1.00172.39           C
ATOM   1901  CG  ARG A 245      -9.013 -14.166  25.645  1.00172.39           C
ATOM   1902  CD  ARG A 245      -9.523 -13.358  24.448  1.00172.39           C
ATOM   1903  NE  ARG A 245     -10.550 -12.404  24.955  1.00172.39           N
ATOM   1904  CZ  ARG A 245     -11.891 -12.629  24.835  1.00172.39           C
ATOM   1905  NH1 ARG A 245     -12.363 -13.721  24.165  1.00172.39           N
ATOM   1906  NH2 ARG A 245     -12.761 -11.737  25.392  1.00172.39           N
ATOM   1907  C   ARG A 245      -9.871 -17.695  26.784  1.00172.39           C
ATOM   1908  O   ARG A 245     -11.057 -17.749  26.463  1.00172.39           O
ATOM   1909  N   ALA A 246      -9.125 -18.804  26.899  1.00 56.74           N
ATOM   1910  CA  ALA A 246      -9.678 -20.104  26.631  1.00 56.74           C
ATOM   1911  CB  ALA A 246      -8.638 -21.236  26.700  1.00 56.74           C
ATOM   1912  C   ALA A 246     -10.789 -20.453  27.577  1.00 56.74           C
ATOM   1913  O   ALA A 246     -11.003 -19.805  28.600  1.00 56.74           O
ATOM   1914  N   ALA A 247     -11.548 -21.507  27.204  1.00 60.58           N
ATOM   1915  CA  ALA A 247     -12.626 -22.054  27.981  1.00 60.58           C
ATOM   1916  CB  ALA A 247     -12.150 -22.723  29.280  1.00 60.58           C
ATOM   1917  C   ALA A 247     -13.643 -21.016  28.342  1.00 60.58           C
ATOM   1918  O   ALA A 247     -14.012 -20.877  29.507  1.00 60.58           O
ATOM   1919  N   ARG A 248     -14.156 -20.284  27.335  1.00166.71           N
ATOM   1920  CA  ARG A 248     -15.186 -19.316  27.577  1.00166.71           C
ATOM   1921  CB  ARG A 248     -16.502 -19.946  28.062  1.00166.71           C
ATOM   1922  CG  ARG A 248     -17.157 -20.817  26.989  1.00166.71           C
ATOM   1923  CD  ARG A 248     -18.318 -20.139  26.258  1.00166.71           C
ATOM   1924  NE  ARG A 248     -19.564 -20.377  27.043  1.00166.71           N
ATOM   1925  CZ  ARG A 248     -19.900 -19.581  28.100  1.00166.71           C
ATOM   1926  NH1 ARG A 248     -19.059 -18.589  28.509  1.00166.71           N
ATOM   1927  NH2 ARG A 248     -21.086 -19.779  28.749  1.00166.71           N
ATOM   1928  C   ARG A 248     -14.724 -18.322  28.593  1.00166.71           C
ATOM   1929  O   ARG A 248     -15.415 -18.046  29.571  1.00166.71           O
ATOM   1930  N   THR A 249     -13.517 -17.776  28.365  1.00 83.44           N
ATOM   1931  CA  THR A 249     -12.878 -16.748  29.139  1.00 83.44           C
ATOM   1932  CB  THR A 249     -13.601 -15.427  29.138  1.00 83.44           C
ATOM   1933  OG1 THR A 249     -14.861 -15.537  29.780  1.00 83.44           O
ATOM   1934  CG2 THR A 249     -13.787 -14.974  27.681  1.00 83.44           C
ATOM   1935  C   THR A 249     -12.658 -17.172  30.560  1.00 83.44           C
ATOM   1936  O   THR A 249     -12.515 -16.323  31.439  1.00 83.44           O
ATOM   1937  N   LEU A 250     -12.660 -18.488  30.837  1.00 71.43           N
ATOM   1938  CA  LEU A 250     -12.289 -18.969  32.142  1.00 71.43           C
ATOM   1939  CB  LEU A 250     -12.650 -20.446  32.382  1.00 71.43           C
ATOM   1940  CG  LEU A 250     -14.161 -20.679  32.571  1.00 71.43           C
ATOM   1941  CD1 LEU A 250     -14.473 -22.163  32.806  1.00 71.43           C
ATOM   1942  CD2 LEU A 250     -14.716 -19.784  33.694  1.00 71.43           C
ATOM   1943  C   LEU A 250     -10.806 -18.828  32.283  1.00 71.43           C
ATOM   1944  O   LEU A 250     -10.290 -18.513  33.352  1.00 71.43           O
ATOM   1945  N   GLY A 251     -10.080 -19.095  31.180  1.00 32.63           N
ATOM   1946  CA  GLY A 251      -8.648 -19.018  31.161  1.00 32.63           C
ATOM   1947  C   GLY A 251      -8.119 -20.394  31.417  1.00 32.63           C
ATOM   1948  O   GLY A 251      -8.666 -21.141  32.227  1.00 32.63           O
ATOM   1949  N   MET A 252      -7.015 -20.759  30.732  1.00 47.99           N
ATOM   1950  CA  MET A 252      -6.462 -22.068  30.911  1.00 47.99           C
ATOM   1951  CB  MET A 252      -6.939 -23.072  29.847  1.00 47.99           C
ATOM   1952  CG  MET A 252      -8.442 -23.354  29.904  1.00 47.99           C
ATOM   1953  SD  MET A 252      -9.044 -24.492  28.622  1.00 47.99           S
ATOM   1954  CE  MET A 252      -8.208 -25.957  29.295  1.00 47.99           C
ATOM   1955  C   MET A 252      -4.977 -21.967  30.771  1.00 47.99           C
ATOM   1956  O   MET A 252      -4.450 -20.980  30.260  1.00 47.99           O
ATOM   1957  N   VAL A 253      -4.260 -22.988  31.278  1.00 55.31           N
ATOM   1958  CA  VAL A 253      -2.839 -23.056  31.105  1.00 55.31           C
ATOM   1959  CB  VAL A 253      -2.071 -22.926  32.388  1.00 55.31           C
ATOM   1960  CG1 VAL A 253      -0.578 -23.152  32.097  1.00 55.31           C
ATOM   1961  CG2 VAL A 253      -2.375 -21.544  32.993  1.00 55.31           C
ATOM   1962  C   VAL A 253      -2.563 -24.409  30.525  1.00 55.31           C
ATOM   1963  O   VAL A 253      -3.060 -25.422  31.015  1.00 55.31           O
ATOM   1964  N   TYR A 254      -1.742 -24.460  29.460  1.00107.32           N
ATOM   1965  CA  TYR A 254      -1.475 -25.695  28.778  1.00107.32           C
ATOM   1966  CB  TYR A 254      -1.671 -25.597  27.254  1.00107.32           C
ATOM   1967  CG  TYR A 254      -3.118 -25.521  26.913  1.00107.32           C
ATOM   1968  CD1 TYR A 254      -3.923 -24.523  27.407  1.00107.32           C
ATOM   1969  CD2 TYR A 254      -3.659 -26.437  26.042  1.00107.32           C
ATOM   1970  CE1 TYR A 254      -5.254 -24.463  27.065  1.00107.32           C
ATOM   1971  CE2 TYR A 254      -4.986 -26.383  25.695  1.00107.32           C
ATOM   1972  CZ  TYR A 254      -5.787 -25.396  26.211  1.00107.32           C
ATOM   1973  OH  TYR A 254      -7.150 -25.338  25.855  1.00107.32           O
ATOM   1974  C   TYR A 254      -0.035 -26.033  28.963  1.00107.32           C
ATOM   1975  O   TYR A 254       0.825 -25.155  29.006  1.00107.32           O
ATOM   1976  N   ILE A 255       0.254 -27.339  29.111  1.00 58.44           N
ATOM   1977  CA  ILE A 255       1.613 -27.776  29.210  1.00 58.44           C
ATOM   1978  CB  ILE A 255       1.906 -28.561  30.457  1.00 58.44           C
ATOM   1979  CG1 ILE A 255       1.682 -27.685  31.700  1.00 58.44           C
ATOM   1980  CG2 ILE A 255       3.334 -29.123  30.355  1.00 58.44           C
ATOM   1981  CD1 ILE A 255       1.716 -28.474  33.006  1.00 58.44           C
ATOM   1982  C   ILE A 255       1.839 -28.676  28.039  1.00 58.44           C
ATOM   1983  O   ILE A 255       1.083 -29.622  27.820  1.00 58.44           O
ATOM   1984  N   TYR A 256       2.899 -28.397  27.254  1.00 91.50           N
ATOM   1985  CA  TYR A 256       3.172 -29.169  26.075  1.00 91.50           C
ATOM   1986  CB  TYR A 256       3.274 -28.348  24.772  1.00 91.50           C
ATOM   1987  CG  TYR A 256       1.948 -27.789  24.374  1.00 91.50           C
ATOM   1988  CD1 TYR A 256       1.076 -28.541  23.622  1.00 91.50           C
ATOM   1989  CD2 TYR A 256       1.572 -26.518  24.738  1.00 91.50           C
ATOM   1990  CE1 TYR A 256      -0.147 -28.042  23.242  1.00 91.50           C
ATOM   1991  CE2 TYR A 256       0.350 -26.013  24.360  1.00 91.50           C
ATOM   1992  CZ  TYR A 256      -0.513 -26.773  23.609  1.00 91.50           C
ATOM   1993  OH  TYR A 256      -1.767 -26.255  23.221  1.00 91.50           O
ATOM   1994  C   TYR A 256       4.503 -29.833  26.225  1.00 91.50           C
ATOM   1995  O   TYR A 256       5.420 -29.306  26.854  1.00 91.50           O
ATOM   1996  N   ASP A 257       4.615 -31.039  25.639  1.00 78.23           N
ATOM   1997  CA  ASP A 257       5.808 -31.833  25.639  1.00 78.23           C
ATOM   1998  CB  ASP A 257       5.569 -33.158  24.888  1.00 78.23           C
ATOM   1999  CG  ASP A 257       6.775 -34.074  24.993  1.00 78.23           C
ATOM   2000  OD1 ASP A 257       7.569 -33.920  25.958  1.00 78.23           O
ATOM   2001  OD2 ASP A 257       6.914 -34.949  24.098  1.00 78.23           O
ATOM   2002  C   ASP A 257       6.870 -31.060  24.909  1.00 78.23           C
ATOM   2003  O   ASP A 257       6.655 -30.557  23.807  1.00 78.23           O
ATOM   2004  N   GLY A 258       8.058 -30.950  25.534  1.00 67.81           N
ATOM   2005  CA  GLY A 258       9.188 -30.225  25.022  1.00 67.81           C
ATOM   2006  C   GLY A 258       9.752 -30.882  23.799  1.00 67.81           C
ATOM   2007  O   GLY A 258      10.464 -30.233  23.039  1.00 67.81           O
ATOM   2008  N   LYS A 259       9.629 -32.221  23.697  1.00154.88           N
ATOM   2009  CA  LYS A 259      10.116 -32.984  22.572  1.00154.88           C
ATOM   2010  CB  LYS A 259      10.195 -34.489  22.876  1.00154.88           C
ATOM   2011  CG  LYS A 259      11.214 -34.904  23.932  1.00154.88           C
ATOM   2012  CD  LYS A 259      10.964 -36.322  24.448  1.00154.88           C
ATOM   2013  CE  LYS A 259      12.139 -36.920  25.220  1.00154.88           C
ATOM   2014  NZ  LYS A 259      13.154 -37.430  24.270  1.00154.88           N
ATOM   2015  C   LYS A 259       9.249 -32.923  21.341  1.00154.88           C
ATOM   2016  O   LYS A 259       9.743 -32.714  20.233  1.00154.88           O
ATOM   2017  N   ASN A 260       7.926 -33.122  21.526  1.00207.78           N
ATOM   2018  CA  ASN A 260       7.026 -33.405  20.438  1.00207.78           C
ATOM   2019  CB  ASN A 260       6.586 -34.871  20.628  1.00207.78           C
ATOM   2020  CG  ASN A 260       5.392 -35.243  19.786  1.00207.78           C
ATOM   2021  OD1 ASN A 260       4.261 -34.911  20.135  1.00207.78           O
ATOM   2022  ND2 ASN A 260       5.636 -35.968  18.665  1.00207.78           N
ATOM   2023  C   ASN A 260       5.824 -32.488  20.437  1.00207.78           C
ATOM   2024  O   ASN A 260       4.980 -32.554  19.543  1.00207.78           O
ATOM   2025  N   MET A 261       5.764 -31.537  21.382  1.00213.05           N
ATOM   2026  CA  MET A 261       4.671 -30.606  21.484  1.00213.05           C
ATOM   2027  CB  MET A 261       4.541 -29.735  20.219  1.00213.05           C
ATOM   2028  CG  MET A 261       3.610 -28.534  20.384  1.00213.05           C
ATOM   2029  SD  MET A 261       4.268 -27.218  21.451  1.00213.05           S
ATOM   2030  CE  MET A 261       5.387 -26.558  20.187  1.00213.05           C
ATOM   2031  C   MET A 261       3.335 -31.260  21.765  1.00213.05           C
ATOM   2032  O   MET A 261       2.294 -30.644  21.549  1.00213.05           O
ATOM   2033  N   SER A 262       3.299 -32.500  22.295  1.00 53.15           N
ATOM   2034  CA  SER A 262       2.013 -33.069  22.626  1.00 53.15           C
ATOM   2035  CB  SER A 262       2.040 -34.602  22.789  1.00 53.15           C
ATOM   2036  OG  SER A 262       0.744 -35.087  23.111  1.00 53.15           O
ATOM   2037  C   SER A 262       1.559 -32.473  23.937  1.00 53.15           C
ATOM   2038  O   SER A 262       2.382 -32.147  24.789  1.00 53.15           O
ATOM   2039  N   SER A 263       0.226 -32.320  24.136  1.00 68.77           N
ATOM   2040  CA  SER A 263      -0.291 -31.701  25.335  1.00 68.77           C
ATOM   2041  CB  SER A 263      -1.757 -31.245  25.197  1.00 68.77           C
ATOM   2042  OG  SER A 263      -2.208 -30.648  26.403  1.00 68.77           O
ATOM   2043  C   SER A 263      -0.233 -32.657  26.491  1.00 68.77           C
ATOM   2044  O   SER A 263      -0.817 -33.739  26.436  1.00 68.77           O
ATOM   2045  N   LEU A 264       0.560 -32.315  27.532  1.00 88.18           N
ATOM   2046  CA  LEU A 264       0.651 -33.095  28.740  1.00 88.18           C
ATOM   2047  CB  LEU A 264       2.002 -32.911  29.448  1.00 88.18           C
ATOM   2048  CG  LEU A 264       3.185 -33.421  28.600  1.00 88.18           C
ATOM   2049  CD1 LEU A 264       4.517 -33.279  29.351  1.00 88.18           C
ATOM   2050  CD2 LEU A 264       2.936 -34.852  28.097  1.00 88.18           C
ATOM   2051  C   LEU A 264      -0.442 -32.843  29.745  1.00 88.18           C
ATOM   2052  O   LEU A 264      -1.077 -33.783  30.222  1.00 88.18           O
ATOM   2053  N   HIS A 265      -0.705 -31.562  30.101  1.00111.57           N
ATOM   2054  CA  HIS A 265      -1.663 -31.326  31.152  1.00111.57           C
ATOM   2055  ND1 HIS A 265      -2.649 -30.238  34.225  1.00111.57           N
ATOM   2056  CG  HIS A 265      -2.117 -31.365  33.636  1.00111.57           C
ATOM   2057  CB  HIS A 265      -1.062 -31.353  32.569  1.00111.57           C
ATOM   2058  NE2 HIS A 265      -3.683 -31.980  35.142  1.00111.57           N
ATOM   2059  CD2 HIS A 265      -2.760 -32.419  34.209  1.00111.57           C
ATOM   2060  CE1 HIS A 265      -3.579 -30.664  35.116  1.00111.57           C
ATOM   2061  C   HIS A 265      -2.299 -29.986  30.970  1.00111.57           C
ATOM   2062  O   HIS A 265      -1.801 -29.138  30.232  1.00111.57           O
ATOM   2063  N   ASN A 266      -3.465 -29.772  31.616  1.00144.80           N
ATOM   2064  CA  ASN A 266      -4.028 -28.459  31.539  1.00144.80           C
ATOM   2065  CB  ASN A 266      -4.924 -28.161  30.315  1.00144.80           C
ATOM   2066  CG  ASN A 266      -6.002 -29.208  30.140  1.00144.80           C
ATOM   2067  OD1 ASN A 266      -5.787 -30.206  29.456  1.00144.80           O
ATOM   2068  ND2 ASN A 266      -7.196 -28.976  30.746  1.00144.80           N
ATOM   2069  C   ASN A 266      -4.676 -28.058  32.824  1.00144.80           C
ATOM   2070  O   ASN A 266      -5.166 -28.888  33.591  1.00144.80           O
ATOM   2071  N   PHE A 267      -4.631 -26.735  33.095  1.00129.13           N
ATOM   2072  CA  PHE A 267      -5.184 -26.144  34.278  1.00129.13           C
ATOM   2073  CB  PHE A 267      -4.184 -25.268  35.054  1.00129.13           C
ATOM   2074  CG  PHE A 267      -3.006 -26.096  35.446  1.00129.13           C
ATOM   2075  CD1 PHE A 267      -3.018 -26.833  36.603  1.00129.13           C
ATOM   2076  CD2 PHE A 267      -1.883 -26.143  34.653  1.00129.13           C
ATOM   2077  CE1 PHE A 267      -1.932 -27.595  36.963  1.00129.13           C
ATOM   2078  CE2 PHE A 267      -0.793 -26.904  35.010  1.00129.13           C
ATOM   2079  CZ  PHE A 267      -0.811 -27.632  36.172  1.00129.13           C
ATOM   2080  C   PHE A 267      -6.255 -25.210  33.806  1.00129.13           C
ATOM   2081  O   PHE A 267      -6.142 -24.624  32.730  1.00129.13           O
ATOM   2082  N   THR A 268      -7.335 -25.053  34.598  1.00 38.90           N
ATOM   2083  CA  THR A 268      -8.397 -24.183  34.176  1.00 38.90           C
ATOM   2084  CB  THR A 268      -9.654 -24.919  33.819  1.00 38.90           C
ATOM   2085  OG1 THR A 268      -9.393 -25.846  32.775  1.00 38.90           O
ATOM   2086  CG2 THR A 268     -10.714 -23.901  33.367  1.00 38.90           C
ATOM   2087  C   THR A 268      -8.730 -23.237  35.290  1.00 38.90           C
ATOM   2088  O   THR A 268      -8.700 -23.605  36.463  1.00 38.90           O
ATOM   2089  N   GLY A 269      -9.057 -21.975  34.934  1.00 40.31           N
ATOM   2090  CA  GLY A 269      -9.405 -20.972  35.903  1.00 40.31           C
ATOM   2091  C   GLY A 269     -10.805 -21.213  36.394  1.00 40.31           C
ATOM   2092  O   GLY A 269     -11.605 -21.891  35.752  1.00 40.31           O
ATOM   2093  N   GLU A 270     -11.092 -20.724  37.618  1.00118.09           N
ATOM   2094  CA  GLU A 270     -12.383 -20.831  38.247  1.00118.09           C
ATOM   2095  CB  GLU A 270     -12.323 -20.798  39.784  1.00118.09           C
ATOM   2096  CG  GLU A 270     -11.689 -22.042  40.409  1.00118.09           C
ATOM   2097  CD  GLU A 270     -10.188 -21.824  40.519  1.00118.09           C
ATOM   2098  OE1 GLU A 270      -9.776 -20.702  40.917  1.00118.09           O
ATOM   2099  OE2 GLU A 270      -9.433 -22.787  40.220  1.00118.09           O
ATOM   2100  C   GLU A 270     -13.365 -19.766  37.841  1.00118.09           C
ATOM   2101  O   GLU A 270     -14.566 -20.025  37.798  1.00118.09           O
ATOM   2102  N   GLN A 271     -12.891 -18.528  37.575  1.00 69.47           N
ATOM   2103  CA  GLN A 271     -13.798 -17.419  37.403  1.00 69.47           C
ATOM   2104  CB  GLN A 271     -13.491 -16.299  38.415  1.00 69.47           C
ATOM   2105  CG  GLN A 271     -14.390 -15.066  38.325  1.00 69.47           C
ATOM   2106  CD  GLN A 271     -13.856 -14.043  39.323  1.00 69.47           C
ATOM   2107  OE1 GLN A 271     -13.212 -13.066  38.944  1.00 69.47           O
ATOM   2108  NE2 GLN A 271     -14.117 -14.276  40.638  1.00 69.47           N
ATOM   2109  C   GLN A 271     -13.653 -16.819  36.042  1.00 69.47           C
ATOM   2110  O   GLN A 271     -12.550 -16.703  35.515  1.00 69.47           O
ATOM   2111  N   MET A 272     -14.784 -16.381  35.446  1.00 63.88           N
ATOM   2112  CA  MET A 272     -14.725 -15.820  34.128  1.00 63.88           C
ATOM   2113  CB  MET A 272     -16.092 -15.647  33.447  1.00 63.88           C
ATOM   2114  CG  MET A 272     -16.728 -16.964  33.006  1.00 63.88           C
ATOM   2115  SD  MET A 272     -18.337 -16.778  32.186  1.00 63.88           S
ATOM   2116  CE  MET A 272     -18.494 -18.540  31.775  1.00 63.88           C
ATOM   2117  C   MET A 272     -14.077 -14.470  34.181  1.00 63.88           C
ATOM   2118  O   MET A 272     -14.275 -13.696  35.115  1.00 63.88           O
ATOM   2119  N   ALA A 273     -13.265 -14.177  33.148  1.00 73.58           N
ATOM   2120  CA  ALA A 273     -12.594 -12.920  32.953  1.00 73.58           C
ATOM   2121  CB  ALA A 273     -13.568 -11.737  32.816  1.00 73.58           C
ATOM   2122  C   ALA A 273     -11.627 -12.607  34.064  1.00 73.58           C
ATOM   2123  O   ALA A 273     -11.279 -11.446  34.274  1.00 73.58           O
ATOM   2124  N   ALA A 274     -11.184 -13.635  34.812  1.00 79.19           N
ATOM   2125  CA  ALA A 274     -10.176 -13.559  35.844  1.00 79.19           C
ATOM   2126  CB  ALA A 274     -10.076 -14.842  36.686  1.00 79.19           C
ATOM   2127  C   ALA A 274      -8.837 -13.327  35.201  1.00 79.19           C
ATOM   2128  O   ALA A 274      -7.894 -12.847  35.830  1.00 79.19           O
ATOM   2129  N   TYR A 275      -8.721 -13.736  33.926  1.00195.19           N
ATOM   2130  CA  TYR A 275      -7.531 -13.642  33.129  1.00195.19           C
ATOM   2131  CB  TYR A 275      -6.959 -12.216  33.098  1.00195.19           C
ATOM   2132  CG  TYR A 275      -6.486 -11.960  31.708  1.00195.19           C
ATOM   2133  CD1 TYR A 275      -5.223 -12.280  31.284  1.00195.19           C
ATOM   2134  CD2 TYR A 275      -7.350 -11.392  30.803  1.00195.19           C
ATOM   2135  CE1 TYR A 275      -4.841 -12.023  29.986  1.00195.19           C
ATOM   2136  CE2 TYR A 275      -6.973 -11.133  29.509  1.00195.19           C
ATOM   2137  CZ  TYR A 275      -5.709 -11.448  29.093  1.00195.19           C
ATOM   2138  OH  TYR A 275      -5.316 -11.184  27.763  1.00195.19           O
ATOM   2139  C   TYR A 275      -6.505 -14.580  33.695  1.00195.19           C
ATOM   2140  O   TYR A 275      -5.325 -14.258  33.837  1.00195.19           O
ATOM   2141  N   PHE A 276      -6.973 -15.793  34.043  1.00 92.23           N
ATOM   2142  CA  PHE A 276      -6.152 -16.864  34.520  1.00 92.23           C
ATOM   2143  CB  PHE A 276      -7.043 -18.078  34.854  1.00 92.23           C
ATOM   2144  CG  PHE A 276      -6.272 -19.236  35.378  1.00 92.23           C
ATOM   2145  CD1 PHE A 276      -5.881 -19.280  36.695  1.00 92.23           C
ATOM   2146  CD2 PHE A 276      -5.973 -20.297  34.557  1.00 92.23           C
ATOM   2147  CE1 PHE A 276      -5.181 -20.360  37.179  1.00 92.23           C
ATOM   2148  CE2 PHE A 276      -5.274 -21.379  35.036  1.00 92.23           C
ATOM   2149  CZ  PHE A 276      -4.875 -21.411  36.350  1.00 92.23           C
ATOM   2150  C   PHE A 276      -5.212 -17.211  33.402  1.00 92.23           C
ATOM   2151  O   PHE A 276      -5.642 -17.548  32.299  1.00 92.23           O
ATOM   2152  N   GLY A 277      -3.889 -17.180  33.681  1.00 40.45           N
ATOM   2153  CA  GLY A 277      -2.920 -17.476  32.661  1.00 40.45           C
ATOM   2154  C   GLY A 277      -2.239 -16.224  32.174  1.00 40.45           C
ATOM   2155  O   GLY A 277      -1.445 -16.277  31.236  1.00 40.45           O
ATOM   2156  N   PHE A 278      -2.504 -15.064  32.805  1.00 76.12           N
ATOM   2157  CA  PHE A 278      -1.881 -13.833  32.390  1.00 76.12           C
ATOM   2158  CB  PHE A 278      -2.297 -12.635  33.269  1.00 76.12           C
ATOM   2159  CG  PHE A 278      -1.604 -11.405  32.783  1.00 76.12           C
ATOM   2160  CD1 PHE A 278      -2.069 -10.711  31.690  1.00 76.12           C
ATOM   2161  CD2 PHE A 278      -0.490 -10.931  33.437  1.00 76.12           C
ATOM   2162  CE1 PHE A 278      -1.424  -9.577  31.249  1.00 76.12           C
ATOM   2163  CE2 PHE A 278       0.158  -9.799  33.001  1.00 76.12           C
ATOM   2164  CZ  PHE A 278      -0.309  -9.116  31.905  1.00 76.12           C
ATOM   2165  C   PHE A 278      -0.395 -13.992  32.510  1.00 76.12           C
ATOM   2166  O   PHE A 278       0.353 -13.570  31.628  1.00 76.12           O
ATOM   2167  N   SER A 279       0.078 -14.584  33.622  1.00 35.20           N
ATOM   2168  CA  SER A 279       1.490 -14.786  33.780  1.00 35.20           C
ATOM   2169  CB  SER A 279       2.139 -13.800  34.766  1.00 35.20           C
ATOM   2170  OG  SER A 279       1.601 -13.988  36.067  1.00 35.20           O
ATOM   2171  C   SER A 279       1.699 -16.162  34.329  1.00 35.20           C
ATOM   2172  O   SER A 279       0.876 -16.665  35.093  1.00 35.20           O
ATOM   2173  N   VAL A 280       2.812 -16.818  33.939  1.00 39.98           N
ATOM   2174  CA  VAL A 280       3.090 -18.137  34.433  1.00 39.98           C
ATOM   2175  CB  VAL A 280       2.802 -19.223  33.437  1.00 39.98           C
ATOM   2176  CG1 VAL A 280       1.293 -19.240  33.136  1.00 39.98           C
ATOM   2177  CG2 VAL A 280       3.680 -18.983  32.198  1.00 39.98           C
ATOM   2178  C   VAL A 280       4.552 -18.226  34.765  1.00 39.98           C
ATOM   2179  O   VAL A 280       5.369 -17.468  34.242  1.00 39.98           O
ATOM   2180  N   ALA A 281       4.914 -19.152  35.681  1.00 38.73           N
ATOM   2181  CA  ALA A 281       6.292 -19.341  36.044  1.00 38.73           C
ATOM   2182  CB  ALA A 281       6.750 -18.438  37.202  1.00 38.73           C
ATOM   2183  C   ALA A 281       6.455 -20.762  36.498  1.00 38.73           C
ATOM   2184  O   ALA A 281       5.493 -21.395  36.931  1.00 38.73           O
ATOM   2185  N   ALA A 282       7.682 -21.320  36.384  1.00 46.97           N
ATOM   2186  CA  ALA A 282       7.884 -22.663  36.849  1.00 46.97           C
ATOM   2187  CB  ALA A 282       7.981 -23.696  35.713  1.00 46.97           C
ATOM   2188  C   ALA A 282       9.174 -22.718  37.610  1.00 46.97           C
ATOM   2189  O   ALA A 282      10.218 -22.291  37.118  1.00 46.97           O
ATOM   2190  N   THR A 283       9.118 -23.245  38.852  1.00123.26           N
ATOM   2191  CA  THR A 283      10.292 -23.392  39.667  1.00123.26           C
ATOM   2192  CB  THR A 283      10.740 -22.105  40.300  1.00123.26           C
ATOM   2193  OG1 THR A 283      11.919 -22.316  41.063  1.00123.26           O
ATOM   2194  CG2 THR A 283       9.610 -21.562  41.190  1.00123.26           C
ATOM   2195  C   THR A 283       9.969 -24.361  40.766  1.00123.26           C
ATOM   2196  O   THR A 283       8.812 -24.507  41.155  1.00123.26           O
ATOM   2197  N   ASP A 284      11.005 -25.040  41.305  1.00 63.41           N
ATOM   2198  CA  ASP A 284      10.847 -26.006  42.360  1.00 63.41           C
ATOM   2199  CB  ASP A 284      12.015 -27.005  42.411  1.00 63.41           C
ATOM   2200  CG  ASP A 284      11.770 -27.995  43.537  1.00 63.41           C
ATOM   2201  OD1 ASP A 284      10.650 -27.978  44.113  1.00 63.41           O
ATOM   2202  OD2 ASP A 284      12.709 -28.778  43.841  1.00 63.41           O
ATOM   2203  C   ASP A 284      10.818 -25.278  43.677  1.00 63.41           C
ATOM   2204  O   ASP A 284      11.839 -24.812  44.176  1.00 63.41           O
ATOM   2205  N   ILE A 285       9.601 -25.116  44.226  1.00174.14           N
ATOM   2206  CA  ILE A 285       9.285 -24.473  45.478  1.00174.14           C
ATOM   2207  CB  ILE A 285       7.842 -24.057  45.538  1.00174.14           C
ATOM   2208  CG1 ILE A 285       7.620 -22.859  44.608  1.00174.14           C
ATOM   2209  CG2 ILE A 285       7.441 -23.791  46.993  1.00174.14           C
ATOM   2210  CD1 ILE A 285       8.456 -21.635  44.987  1.00174.14           C
ATOM   2211  C   ILE A 285       9.588 -25.299  46.699  1.00174.14           C
ATOM   2212  O   ILE A 285       9.893 -24.745  47.755  1.00174.14           O
ATOM   2213  N   ASN A 286       9.426 -26.636  46.631  1.00132.27           N
ATOM   2214  CA  ASN A 286       9.525 -27.394  47.851  1.00132.27           C
ATOM   2215  CB  ASN A 286       8.234 -28.184  48.139  1.00132.27           C
ATOM   2216  CG  ASN A 286       7.960 -29.136  46.980  1.00132.27           C
ATOM   2217  OD1 ASN A 286       8.383 -28.904  45.848  1.00132.27           O
ATOM   2218  ND2 ASN A 286       7.215 -30.237  47.264  1.00132.27           N
ATOM   2219  C   ASN A 286      10.683 -28.362  47.890  1.00132.27           C
ATOM   2220  O   ASN A 286      10.685 -29.266  48.725  1.00132.27           O
ATOM   2221  N   GLY A 287      11.703 -28.206  47.022  1.00 51.29           N
ATOM   2222  CA  GLY A 287      12.905 -28.997  47.129  1.00 51.29           C
ATOM   2223  C   GLY A 287      12.710 -30.437  46.731  1.00 51.29           C
ATOM   2224  O   GLY A 287      13.515 -31.286  47.108  1.00 51.29           O
ATOM   2225  N   ASP A 288      11.613 -30.761  46.025  1.00113.41           N
ATOM   2226  CA  ASP A 288      11.305 -32.076  45.527  1.00113.41           C
ATOM   2227  CB  ASP A 288       9.791 -32.354  45.419  1.00113.41           C
ATOM   2228  CG  ASP A 288       9.126 -31.300  44.552  1.00113.41           C
ATOM   2229  OD1 ASP A 288       9.843 -30.380  44.080  1.00113.41           O
ATOM   2230  OD2 ASP A 288       7.883 -31.392  44.367  1.00113.41           O
ATOM   2231  C   ASP A 288      12.013 -32.391  44.233  1.00113.41           C
ATOM   2232  O   ASP A 288      12.023 -33.541  43.800  1.00113.41           O
ATOM   2233  N   ASP A 289      12.602 -31.382  43.560  1.00 76.90           N
ATOM   2234  CA  ASP A 289      13.244 -31.568  42.284  1.00 76.90           C
ATOM   2235  CB  ASP A 289      14.160 -32.804  42.241  1.00 76.90           C
ATOM   2236  CG  ASP A 289      15.400 -32.490  43.067  1.00 76.90           C
ATOM   2237  OD1 ASP A 289      15.683 -31.279  43.270  1.00 76.90           O
ATOM   2238  OD2 ASP A 289      16.081 -33.454  43.505  1.00 76.90           O
ATOM   2239  C   ASP A 289      12.215 -31.717  41.203  1.00 76.90           C
ATOM   2240  O   ASP A 289      12.522 -32.166  40.098  1.00 76.90           O
ATOM   2241  N   TYR A 290      10.962 -31.310  41.483  1.00 92.51           N
ATOM   2242  CA  TYR A 290       9.957 -31.305  40.457  1.00 92.51           C
ATOM   2243  CB  TYR A 290       8.673 -32.089  40.796  1.00 92.51           C
ATOM   2244  CG  TYR A 290       8.972 -33.540  40.973  1.00 92.51           C
ATOM   2245  CD1 TYR A 290       8.938 -34.411  39.907  1.00 92.51           C
ATOM   2246  CD2 TYR A 290       9.284 -34.038  42.215  1.00 92.51           C
ATOM   2247  CE1 TYR A 290       9.207 -35.749  40.078  1.00 92.51           C
ATOM   2248  CE2 TYR A 290       9.554 -35.373  42.395  1.00 92.51           C
ATOM   2249  CZ  TYR A 290       9.521 -36.232  41.326  1.00 92.51           C
ATOM   2250  OH  TYR A 290       9.800 -37.602  41.514  1.00 92.51           O
ATOM   2251  C   TYR A 290       9.525 -29.872  40.327  1.00 92.51           C
ATOM   2252  O   TYR A 290       9.167 -29.234  41.315  1.00 92.51           O
ATOM   2253  N   ALA A 291       9.543 -29.326  39.095  1.00 38.24           N
ATOM   2254  CA  ALA A 291       9.171 -27.954  38.894  1.00 38.24           C
ATOM   2255  CB  ALA A 291       9.343 -27.475  37.441  1.00 38.24           C
ATOM   2256  C   ALA A 291       7.727 -27.794  39.252  1.00 38.24           C
ATOM   2257  O   ALA A 291       6.910 -28.680  39.009  1.00 38.24           O
ATOM   2258  N   ASP A 292       7.385 -26.638  39.854  1.00 69.33           N
ATOM   2259  CA  ASP A 292       6.039 -26.369  40.278  1.00 69.33           C
ATOM   2260  CB  ASP A 292       5.977 -25.897  41.740  1.00 69.33           C
ATOM   2261  CG  ASP A 292       6.477 -27.048  42.608  1.00 69.33           C
ATOM   2262  OD1 ASP A 292       6.128 -28.218  42.298  1.00 69.33           O
ATOM   2263  OD2 ASP A 292       7.230 -26.776  43.581  1.00 69.33           O
ATOM   2264  C   ASP A 292       5.499 -25.271  39.407  1.00 69.33           C
ATOM   2265  O   ASP A 292       6.252 -24.440  38.902  1.00 69.33           O
ATOM   2266  N   VAL A 293       4.162 -25.238  39.210  1.00 56.97           N
ATOM   2267  CA  VAL A 293       3.582 -24.275  38.312  1.00 56.97           C
ATOM   2268  CB  VAL A 293       2.586 -24.888  37.365  1.00 56.97           C
ATOM   2269  CG1 VAL A 293       1.970 -23.778  36.496  1.00 56.97           C
ATOM   2270  CG2 VAL A 293       3.295 -25.986  36.553  1.00 56.97           C
ATOM   2271  C   VAL A 293       2.872 -23.194  39.074  1.00 56.97           C
ATOM   2272  O   VAL A 293       2.080 -23.461  39.977  1.00 56.97           O
ATOM   2273  N   PHE A 294       3.160 -21.924  38.710  1.00 65.96           N
ATOM   2274  CA  PHE A 294       2.520 -20.785  39.313  1.00 65.96           C
ATOM   2275  CB  PHE A 294       3.506 -19.748  39.870  1.00 65.96           C
ATOM   2276  CG  PHE A 294       4.178 -20.366  41.040  1.00 65.96           C
ATOM   2277  CD1 PHE A 294       5.240 -21.220  40.863  1.00 65.96           C
ATOM   2278  CD2 PHE A 294       3.739 -20.085  42.313  1.00 65.96           C
ATOM   2279  CE1 PHE A 294       5.858 -21.790  41.949  1.00 65.96           C
ATOM   2280  CE2 PHE A 294       4.352 -20.650  43.403  1.00 65.96           C
ATOM   2281  CZ  PHE A 294       5.412 -21.502  43.217  1.00 65.96           C
ATOM   2282  C   PHE A 294       1.754 -20.083  38.233  1.00 65.96           C
ATOM   2283  O   PHE A 294       2.322 -19.708  37.209  1.00 65.96           O
ATOM   2284  N   ILE A 295       0.437 -19.868  38.448  1.00 52.98           N
ATOM   2285  CA  ILE A 295      -0.378 -19.234  37.448  1.00 52.98           C
ATOM   2286  CB  ILE A 295      -1.485 -20.123  36.960  1.00 52.98           C
ATOM   2287  CG1 ILE A 295      -0.904 -21.422  36.375  1.00 52.98           C
ATOM   2288  CG2 ILE A 295      -2.329 -19.322  35.954  1.00 52.98           C
ATOM   2289  CD1 ILE A 295      -1.948 -22.516  36.151  1.00 52.98           C
ATOM   2290  C   ILE A 295      -1.021 -18.021  38.051  1.00 52.98           C
ATOM   2291  O   ILE A 295      -1.618 -18.090  39.123  1.00 52.98           O
ATOM   2292  N   GLY A 296      -0.942 -16.868  37.354  1.00 44.24           N
ATOM   2293  CA  GLY A 296      -1.505 -15.667  37.902  1.00 44.24           C
ATOM   2294  C   GLY A 296      -2.808 -15.354  37.225  1.00 44.24           C
ATOM   2295  O   GLY A 296      -2.978 -15.596  36.029  1.00 44.24           O
ATOM   2296  N   ALA A 297      -3.785 -14.842  38.009  1.00 77.92           N
ATOM   2297  CA  ALA A 297      -5.023 -14.358  37.458  1.00 77.92           C
ATOM   2298  CB  ALA A 297      -6.220 -15.278  37.748  1.00 77.92           C
ATOM   2299  C   ALA A 297      -5.304 -13.053  38.150  1.00 77.92           C
ATOM   2300  O   ALA A 297      -6.065 -12.994  39.116  1.00 77.92           O
ATOM   2301  N   PRO A 298      -4.759 -11.992  37.626  1.00 97.93           N
ATOM   2302  CA  PRO A 298      -4.808 -10.679  38.223  1.00 97.93           C
ATOM   2303  CD  PRO A 298      -4.128 -12.000  36.318  1.00 97.93           C
ATOM   2304  CB  PRO A 298      -3.921  -9.808  37.329  1.00 97.93           C
ATOM   2305  CG  PRO A 298      -3.958 -10.515  35.960  1.00 97.93           C
ATOM   2306  C   PRO A 298      -6.181 -10.087  38.401  1.00 97.93           C
ATOM   2307  O   PRO A 298      -6.349  -9.219  39.255  1.00 97.93           O
ATOM   2308  N   LEU A 299      -7.138 -10.461  37.541  1.00127.05           N
ATOM   2309  CA  LEU A 299      -8.495  -9.982  37.524  1.00127.05           C
ATOM   2310  CB  LEU A 299      -9.150 -10.114  36.141  1.00127.05           C
ATOM   2311  CG  LEU A 299      -8.373  -9.358  35.046  1.00127.05           C
ATOM   2312  CD1 LEU A 299      -9.203  -9.222  33.763  1.00127.05           C
ATOM   2313  CD2 LEU A 299      -7.814  -8.022  35.554  1.00127.05           C
ATOM   2314  C   LEU A 299      -9.385 -10.654  38.534  1.00127.05           C
ATOM   2315  O   LEU A 299     -10.531 -10.244  38.709  1.00127.05           O
ATOM   2316  N   PHE A 300      -8.937 -11.773  39.131  1.00 92.36           N
ATOM   2317  CA  PHE A 300      -9.752 -12.570  40.011  1.00 92.36           C
ATOM   2318  CB  PHE A 300      -8.918 -13.648  40.731  1.00 92.36           C
ATOM   2319  CG  PHE A 300      -9.801 -14.512  41.565  1.00 92.36           C
ATOM   2320  CD1 PHE A 300     -10.460 -15.580  41.001  1.00 92.36           C
ATOM   2321  CD2 PHE A 300      -9.952 -14.272  42.911  1.00 92.36           C
ATOM   2322  CE1 PHE A 300     -11.273 -16.384  41.764  1.00 92.36           C
ATOM   2323  CE2 PHE A 300     -10.764 -15.071  43.679  1.00 92.36           C
ATOM   2324  CZ  PHE A 300     -11.422 -16.133  43.107  1.00 92.36           C
ATOM   2325  C   PHE A 300     -10.447 -11.732  41.044  1.00 92.36           C
ATOM   2326  O   PHE A 300      -9.849 -10.867  41.687  1.00 92.36           O
ATOM   2327  N   MET A 301     -11.765 -11.988  41.220  1.00 65.52           N
ATOM   2328  CA  MET A 301     -12.537 -11.266  42.192  1.00 65.52           C
ATOM   2329  CB  MET A 301     -13.853 -10.681  41.651  1.00 65.52           C
ATOM   2330  CG  MET A 301     -13.656  -9.554  40.638  1.00 65.52           C
ATOM   2331  SD  MET A 301     -15.184  -8.698  40.149  1.00 65.52           S
ATOM   2332  CE  MET A 301     -15.822 -10.057  39.129  1.00 65.52           C
ATOM   2333  C   MET A 301     -12.918 -12.210  43.289  1.00 65.52           C
ATOM   2334  O   MET A 301     -13.421 -13.303  43.036  1.00 65.52           O
ATOM   2335  N   ASP A 302     -12.667 -11.807  44.552  1.00 78.69           N
ATOM   2336  CA  ASP A 302     -13.047 -12.628  45.666  1.00 78.69           C
ATOM   2337  CB  ASP A 302     -11.909 -12.935  46.662  1.00 78.69           C
ATOM   2338  CG  ASP A 302     -11.436 -11.663  47.355  1.00 78.69           C
ATOM   2339  OD1 ASP A 302     -11.824 -10.549  46.913  1.00 78.69           O
ATOM   2340  OD2 ASP A 302     -10.666 -11.796  48.343  1.00 78.69           O
ATOM   2341  C   ASP A 302     -14.144 -11.913  46.397  1.00 78.69           C
ATOM   2342  O   ASP A 302     -14.333 -10.710  46.227  1.00 78.69           O
ATOM   2343  N   ARG A 303     -14.922 -12.654  47.210  1.00185.47           N
ATOM   2344  CA  ARG A 303     -16.005 -12.063  47.944  1.00185.47           C
ATOM   2345  CB  ARG A 303     -17.125 -13.062  48.256  1.00185.47           C
ATOM   2346  CG  ARG A 303     -18.381 -12.400  48.810  1.00185.47           C
ATOM   2347  CD  ARG A 303     -19.496 -13.397  49.111  1.00185.47           C
ATOM   2348  NE  ARG A 303     -20.712 -12.605  49.439  1.00185.47           N
ATOM   2349  CZ  ARG A 303     -21.562 -12.218  48.446  1.00185.47           C
ATOM   2350  NH1 ARG A 303     -21.302 -12.569  47.151  1.00185.47           N
ATOM   2351  NH2 ARG A 303     -22.678 -11.496  48.751  1.00185.47           N
ATOM   2352  C   ARG A 303     -15.471 -11.537  49.248  1.00185.47           C
ATOM   2353  O   ARG A 303     -14.640 -12.176  49.893  1.00185.47           O
ATOM   2354  N   GLY A 304     -15.948 -10.344  49.667  1.00 37.64           N
ATOM   2355  CA  GLY A 304     -15.464  -9.722  50.870  1.00 37.64           C
ATOM   2356  C   GLY A 304     -16.304 -10.109  52.047  1.00 37.64           C
ATOM   2357  O   GLY A 304     -17.294 -10.831  51.929  1.00 37.64           O
ATOM   2358  N   SER A 305     -15.894  -9.618  53.235  1.00 27.12           N
ATOM   2359  CA  SER A 305     -16.590  -9.842  54.470  1.00 27.12           C
ATOM   2360  CB  SER A 305     -15.820  -9.318  55.695  1.00 27.12           C
ATOM   2361  OG  SER A 305     -14.623 -10.060  55.881  1.00 27.12           O
ATOM   2362  C   SER A 305     -17.878  -9.088  54.410  1.00 27.12           C
ATOM   2363  O   SER A 305     -18.899  -9.539  54.927  1.00 27.12           O
ATOM   2364  N   ASP A 306     -17.847  -7.904  53.768  1.00 63.46           N
ATOM   2365  CA  ASP A 306     -19.011  -7.079  53.645  1.00 63.46           C
ATOM   2366  CB  ASP A 306     -18.725  -5.654  53.121  1.00 63.46           C
ATOM   2367  CG  ASP A 306     -18.060  -5.688  51.756  1.00 63.46           C
ATOM   2368  OD1 ASP A 306     -17.786  -6.806  51.246  1.00 63.46           O
ATOM   2369  OD2 ASP A 306     -17.801  -4.583  51.210  1.00 63.46           O
ATOM   2370  C   ASP A 306     -19.989  -7.791  52.769  1.00 63.46           C
ATOM   2371  O   ASP A 306     -21.194  -7.563  52.850  1.00 63.46           O
ATOM   2372  N   GLY A 307     -19.495  -8.687  51.899  1.00 45.08           N
ATOM   2373  CA  GLY A 307     -20.399  -9.426  51.067  1.00 45.08           C
ATOM   2374  C   GLY A 307     -20.321  -8.917  49.667  1.00 45.08           C
ATOM   2375  O   GLY A 307     -20.980  -9.446  48.774  1.00 45.08           O
ATOM   2376  N   LYS A 308     -19.520  -7.867  49.418  1.00 98.53           N
ATOM   2377  CA  LYS A 308     -19.454  -7.425  48.060  1.00 98.53           C
ATOM   2378  CB  LYS A 308     -19.475  -5.895  47.902  1.00 98.53           C
ATOM   2379  CG  LYS A 308     -19.659  -5.454  46.450  1.00 98.53           C
ATOM   2380  CD  LYS A 308     -20.148  -4.013  46.294  1.00 98.53           C
ATOM   2381  CE  LYS A 308     -19.080  -2.951  46.554  1.00 98.53           C
ATOM   2382  NZ  LYS A 308     -19.660  -1.601  46.363  1.00 98.53           N
ATOM   2383  C   LYS A 308     -18.199  -7.974  47.447  1.00 98.53           C
ATOM   2384  O   LYS A 308     -17.205  -8.198  48.138  1.00 98.53           O
ATOM   2385  N   LEU A 309     -18.228  -8.238  46.120  1.00146.97           N
ATOM   2386  CA  LEU A 309     -17.078  -8.795  45.461  1.00146.97           C
ATOM   2387  CB  LEU A 309     -17.382  -9.455  44.102  1.00146.97           C
ATOM   2388  CG  LEU A 309     -18.301 -10.688  44.220  1.00146.97           C
ATOM   2389  CD1 LEU A 309     -19.738 -10.286  44.582  1.00146.97           C
ATOM   2390  CD2 LEU A 309     -18.231 -11.577  42.971  1.00146.97           C
ATOM   2391  C   LEU A 309     -16.051  -7.719  45.270  1.00146.97           C
ATOM   2392  O   LEU A 309     -16.378  -6.545  45.112  1.00146.97           O
ATOM   2393  N   GLN A 310     -14.758  -8.100  45.326  1.00115.86           N
ATOM   2394  CA  GLN A 310     -13.696  -7.150  45.146  1.00115.86           C
ATOM   2395  CB  GLN A 310     -13.108  -6.658  46.480  1.00115.86           C
ATOM   2396  CG  GLN A 310     -12.535  -7.770  47.355  1.00115.86           C
ATOM   2397  CD  GLN A 310     -12.044  -7.127  48.644  1.00115.86           C
ATOM   2398  OE1 GLN A 310     -12.183  -5.921  48.844  1.00115.86           O
ATOM   2399  NE2 GLN A 310     -11.452  -7.954  49.547  1.00115.86           N
ATOM   2400  C   GLN A 310     -12.617  -7.775  44.308  1.00115.86           C
ATOM   2401  O   GLN A 310     -12.274  -8.944  44.472  1.00115.86           O
ATOM   2402  N   GLU A 311     -12.046  -6.987  43.372  1.00107.41           N
ATOM   2403  CA  GLU A 311     -11.044  -7.499  42.470  1.00107.41           C
ATOM   2404  CB  GLU A 311     -10.983  -6.696  41.160  1.00107.41           C
ATOM   2405  CG  GLU A 311      -9.929  -7.189  40.171  1.00107.41           C
ATOM   2406  CD  GLU A 311      -9.978  -6.262  38.965  1.00107.41           C
ATOM   2407  OE1 GLU A 311     -11.111  -5.934  38.525  1.00107.41           O
ATOM   2408  OE2 GLU A 311      -8.888  -5.860  38.476  1.00107.41           O
ATOM   2409  C   GLU A 311      -9.684  -7.397  43.105  1.00107.41           C
ATOM   2410  O   GLU A 311      -9.126  -6.306  43.208  1.00107.41           O
ATOM   2411  N   VAL A 312      -9.196  -8.515  43.690  1.00114.15           N
ATOM   2412  CA  VAL A 312      -7.884  -8.658  44.276  1.00114.15           C
ATOM   2413  CB  VAL A 312      -7.931  -9.444  45.548  1.00114.15           C
ATOM   2414  CG1 VAL A 312      -8.747  -8.636  46.571  1.00114.15           C
ATOM   2415  CG2 VAL A 312      -8.528 -10.825  45.242  1.00114.15           C
ATOM   2416  C   VAL A 312      -6.807  -9.258  43.398  1.00114.15           C
ATOM   2417  O   VAL A 312      -5.645  -8.865  43.479  1.00114.15           O
ATOM   2418  N   GLY A 313      -7.144 -10.267  42.565  1.00 42.11           N
ATOM   2419  CA  GLY A 313      -6.144 -10.991  41.815  1.00 42.11           C
ATOM   2420  C   GLY A 313      -5.838 -12.249  42.590  1.00 42.11           C
ATOM   2421  O   GLY A 313      -5.938 -12.266  43.815  1.00 42.11           O
ATOM   2422  N   GLN A 314      -5.449 -13.344  41.894  1.00 63.59           N
ATOM   2423  CA  GLN A 314      -5.188 -14.588  42.571  1.00 63.59           C
ATOM   2424  CB  GLN A 314      -6.397 -15.542  42.540  1.00 63.59           C
ATOM   2425  CG  GLN A 314      -6.160 -16.876  43.250  1.00 63.59           C
ATOM   2426  CD  GLN A 314      -7.426 -17.715  43.126  1.00 63.59           C
ATOM   2427  OE1 GLN A 314      -7.709 -18.282  42.071  1.00 63.59           O
ATOM   2428  NE2 GLN A 314      -8.210 -17.802  44.233  1.00 63.59           N
ATOM   2429  C   GLN A 314      -4.078 -15.311  41.871  1.00 63.59           C
ATOM   2430  O   GLN A 314      -3.927 -15.211  40.654  1.00 63.59           O
ATOM   2431  N   VAL A 315      -3.260 -16.058  42.645  1.00 43.93           N
ATOM   2432  CA  VAL A 315      -2.216 -16.870  42.085  1.00 43.93           C
ATOM   2433  CB  VAL A 315      -0.840 -16.486  42.545  1.00 43.93           C
ATOM   2434  CG1 VAL A 315       0.163 -17.520  42.007  1.00 43.93           C
ATOM   2435  CG2 VAL A 315      -0.551 -15.049  42.080  1.00 43.93           C
ATOM   2436  C   VAL A 315      -2.469 -18.277  42.539  1.00 43.93           C
ATOM   2437  O   VAL A 315      -2.733 -18.532  43.713  1.00 43.93           O
ATOM   2438  N   SER A 316      -2.386 -19.235  41.598  1.00 93.58           N
ATOM   2439  CA  SER A 316      -2.629 -20.616  41.903  1.00 93.58           C
ATOM   2440  CB  SER A 316      -3.445 -21.298  40.790  1.00 93.58           C
ATOM   2441  OG  SER A 316      -3.674 -22.665  41.084  1.00 93.58           O
ATOM   2442  C   SER A 316      -1.296 -21.296  41.986  1.00 93.58           C
ATOM   2443  O   SER A 316      -0.460 -21.149  41.096  1.00 93.58           O
ATOM   2444  N   VAL A 317      -1.061 -22.055  43.078  1.00 55.97           N
ATOM   2445  CA  VAL A 317       0.197 -22.726  43.242  1.00 55.97           C
ATOM   2446  CB  VAL A 317       0.834 -22.440  44.571  1.00 55.97           C
ATOM   2447  CG1 VAL A 317       2.153 -23.226  44.669  1.00 55.97           C
ATOM   2448  CG2 VAL A 317       0.988 -20.916  44.715  1.00 55.97           C
ATOM   2449  C   VAL A 317      -0.058 -24.197  43.182  1.00 55.97           C
ATOM   2450  O   VAL A 317      -0.807 -24.745  43.989  1.00 55.97           O
ATOM   2451  N   SER A 318       0.580 -24.890  42.220  1.00 65.12           N
ATOM   2452  CA  SER A 318       0.351 -26.300  42.113  1.00 65.12           C
ATOM   2453  CB  SER A 318      -0.328 -26.691  40.793  1.00 65.12           C
ATOM   2454  OG  SER A 318       0.415 -26.165  39.705  1.00 65.12           O
ATOM   2455  C   SER A 318       1.670 -27.005  42.204  1.00 65.12           C
ATOM   2456  O   SER A 318       2.599 -26.714  41.452  1.00 65.12           O
ATOM   2457  N   LEU A 319       1.773 -27.977  43.134  1.00115.73           N
ATOM   2458  CA  LEU A 319       3.004 -28.689  43.315  1.00115.73           C
ATOM   2459  CB  LEU A 319       3.312 -29.093  44.773  1.00115.73           C
ATOM   2460  CG  LEU A 319       3.664 -27.920  45.714  1.00115.73           C
ATOM   2461  CD1 LEU A 319       2.460 -27.014  45.994  1.00115.73           C
ATOM   2462  CD2 LEU A 319       4.318 -28.420  47.007  1.00115.73           C
ATOM   2463  C   LEU A 319       2.956 -29.942  42.507  1.00115.73           C
ATOM   2464  O   LEU A 319       1.967 -30.674  42.523  1.00115.73           O
ATOM   2465  N   GLN A 320       4.049 -30.207  41.765  1.00 75.14           N
ATOM   2466  CA  GLN A 320       4.135 -31.367  40.927  1.00 75.14           C
ATOM   2467  CB  GLN A 320       5.210 -31.252  39.832  1.00 75.14           C
ATOM   2468  CG  GLN A 320       5.297 -32.493  38.942  1.00 75.14           C
ATOM   2469  CD  GLN A 320       6.405 -32.290  37.917  1.00 75.14           C
ATOM   2470  OE1 GLN A 320       6.847 -33.239  37.273  1.00 75.14           O
ATOM   2471  NE2 GLN A 320       6.877 -31.026  37.757  1.00 75.14           N
ATOM   2472  C   GLN A 320       4.503 -32.550  41.761  1.00 75.14           C
ATOM   2473  O   GLN A 320       5.297 -32.445  42.696  1.00 75.14           O
ATOM   2474  N   ARG A 321       3.924 -33.720  41.428  1.00106.04           N
ATOM   2475  CA  ARG A 321       4.226 -34.929  42.136  1.00106.04           C
ATOM   2476  CB  ARG A 321       3.042 -35.466  42.950  1.00106.04           C
ATOM   2477  CG  ARG A 321       2.694 -34.530  44.107  1.00106.04           C
ATOM   2478  CD  ARG A 321       3.825 -34.432  45.133  1.00106.04           C
ATOM   2479  NE  ARG A 321       3.394 -33.492  46.203  1.00106.04           N
ATOM   2480  CZ  ARG A 321       4.212 -33.262  47.272  1.00106.04           C
ATOM   2481  NH1 ARG A 321       5.427 -33.882  47.350  1.00106.04           N
ATOM   2482  NH2 ARG A 321       3.811 -32.418  48.265  1.00106.04           N
ATOM   2483  C   ARG A 321       4.646 -35.964  41.135  1.00106.04           C
ATOM   2484  O   ARG A 321       4.339 -35.867  39.948  1.00106.04           O
ATOM   2485  N   ALA A 322       5.374 -36.993  41.610  1.00 34.80           N
ATOM   2486  CA  ALA A 322       5.921 -38.024  40.770  1.00 34.80           C
ATOM   2487  CB  ALA A 322       6.753 -39.057  41.550  1.00 34.80           C
ATOM   2488  C   ALA A 322       4.804 -38.753  40.095  1.00 34.80           C
ATOM   2489  O   ALA A 322       4.923 -39.171  38.943  1.00 34.80           O
ATOM   2490  N   VAL A 323       3.679 -38.913  40.809  1.00106.21           N
ATOM   2491  CA  VAL A 323       2.540 -39.633  40.324  1.00106.21           C
ATOM   2492  CB  VAL A 323       1.439 -39.695  41.334  1.00106.21           C
ATOM   2493  CG1 VAL A 323       1.077 -38.257  41.717  1.00106.21           C
ATOM   2494  CG2 VAL A 323       0.272 -40.508  40.747  1.00106.21           C
ATOM   2495  C   VAL A 323       2.027 -38.972  39.084  1.00106.21           C
ATOM   2496  O   VAL A 323       1.414 -39.625  38.242  1.00106.21           O
ATOM   2497  N   GLY A 324       2.241 -37.652  38.937  1.00 33.69           N
ATOM   2498  CA  GLY A 324       1.774 -36.993  37.750  1.00 33.69           C
ATOM   2499  C   GLY A 324       0.667 -36.063  38.127  1.00 33.69           C
ATOM   2500  O   GLY A 324       0.259 -35.222  37.328  1.00 33.69           O
ATOM   2501  N   ASP A 325       0.146 -36.188  39.361  1.00107.05           N
ATOM   2502  CA  ASP A 325      -0.907 -35.307  39.775  1.00107.05           C
ATOM   2503  CB  ASP A 325      -1.828 -35.899  40.865  1.00107.05           C
ATOM   2504  CG  ASP A 325      -1.045 -36.273  42.124  1.00107.05           C
ATOM   2505  OD1 ASP A 325      -0.021 -35.616  42.453  1.00107.05           O
ATOM   2506  OD2 ASP A 325      -1.463 -37.270  42.770  1.00107.05           O
ATOM   2507  C   ASP A 325      -0.316 -34.020  40.260  1.00107.05           C
ATOM   2508  O   ASP A 325       0.901 -33.890  40.386  1.00107.05           O
ATOM   2509  N   PHE A 326      -1.180 -33.015  40.515  1.00 63.68           N
ATOM   2510  CA  PHE A 326      -0.716 -31.757  41.025  1.00 63.68           C
ATOM   2511  CB  PHE A 326      -0.912 -30.576  40.056  1.00 63.68           C
ATOM   2512  CG  PHE A 326       0.065 -30.664  38.931  1.00 63.68           C
ATOM   2513  CD1 PHE A 326      -0.139 -31.515  37.869  1.00 63.68           C
ATOM   2514  CD2 PHE A 326       1.185 -29.864  38.932  1.00 63.68           C
ATOM   2515  CE1 PHE A 326       0.770 -31.576  36.837  1.00 63.68           C
ATOM   2516  CE2 PHE A 326       2.095 -29.920  37.904  1.00 63.68           C
ATOM   2517  CZ  PHE A 326       1.890 -30.779  36.852  1.00 63.68           C
ATOM   2518  C   PHE A 326      -1.512 -31.418  42.249  1.00 63.68           C
ATOM   2519  O   PHE A 326      -2.713 -31.677  42.316  1.00 63.68           O
ATOM   2520  N   GLN A 327      -0.840 -30.827  43.262  1.00 98.20           N
ATOM   2521  CA  GLN A 327      -1.503 -30.398  44.465  1.00 98.20           C
ATOM   2522  CB  GLN A 327      -0.694 -30.687  45.745  1.00 98.20           C
ATOM   2523  CG  GLN A 327      -0.513 -32.179  46.034  1.00 98.20           C
ATOM   2524  CD  GLN A 327       0.294 -32.319  47.318  1.00 98.20           C
ATOM   2525  OE1 GLN A 327       1.089 -31.450  47.669  1.00 98.20           O
ATOM   2526  NE2 GLN A 327       0.078 -33.446  48.049  1.00 98.20           N
ATOM   2527  C   GLN A 327      -1.643 -28.911  44.349  1.00 98.20           C
ATOM   2528  O   GLN A 327      -0.648 -28.186  44.345  1.00 98.20           O
ATOM   2529  N   THR A 328      -2.892 -28.406  44.282  1.00 52.94           N
ATOM   2530  CA  THR A 328      -3.053 -27.002  44.030  1.00 52.94           C
ATOM   2531  CB  THR A 328      -3.899 -26.723  42.821  1.00 52.94           C
ATOM   2532  OG1 THR A 328      -3.321 -27.325  41.672  1.00 52.94           O
ATOM   2533  CG2 THR A 328      -4.002 -25.202  42.625  1.00 52.94           C
ATOM   2534  C   THR A 328      -3.689 -26.303  45.194  1.00 52.94           C
ATOM   2535  O   THR A 328      -4.571 -26.837  45.865  1.00 52.94           O
ATOM   2536  N   THR A 329      -3.212 -25.065  45.455  1.00118.86           N
ATOM   2537  CA  THR A 329      -3.722 -24.193  46.479  1.00118.86           C
ATOM   2538  CB  THR A 329      -2.824 -24.106  47.681  1.00118.86           C
ATOM   2539  OG1 THR A 329      -3.434 -23.327  48.699  1.00118.86           O
ATOM   2540  CG2 THR A 329      -1.479 -23.496  47.259  1.00118.86           C
ATOM   2541  C   THR A 329      -3.835 -22.826  45.859  1.00118.86           C
ATOM   2542  O   THR A 329      -3.291 -22.593  44.781  1.00118.86           O
ATOM   2543  N   LYS A 330      -4.569 -21.884  46.500  1.00124.21           N
ATOM   2544  CA  LYS A 330      -4.724 -20.579  45.902  1.00124.21           C
ATOM   2545  CB  LYS A 330      -6.175 -20.200  45.539  1.00124.21           C
ATOM   2546  CG  LYS A 330      -6.793 -20.956  44.358  1.00124.21           C
ATOM   2547  CD  LYS A 330      -7.215 -22.387  44.682  1.00124.21           C
ATOM   2548  CE  LYS A 330      -8.079 -23.030  43.595  1.00124.21           C
ATOM   2549  NZ  LYS A 330      -7.250 -23.392  42.424  1.00124.21           N
ATOM   2550  C   LYS A 330      -4.261 -19.505  46.844  1.00124.21           C
ATOM   2551  O   LYS A 330      -4.479 -19.578  48.053  1.00124.21           O
ATOM   2552  N   LEU A 331      -3.610 -18.459  46.287  1.00 64.62           N
ATOM   2553  CA  LEU A 331      -3.130 -17.351  47.067  1.00 64.62           C
ATOM   2554  CB  LEU A 331      -1.616 -17.139  46.901  1.00 64.62           C
ATOM   2555  CG  LEU A 331      -1.030 -15.971  47.709  1.00 64.62           C
ATOM   2556  CD1 LEU A 331      -1.119 -16.227  49.221  1.00 64.62           C
ATOM   2557  CD2 LEU A 331       0.404 -15.669  47.253  1.00 64.62           C
ATOM   2558  C   LEU A 331      -3.827 -16.121  46.556  1.00 64.62           C
ATOM   2559  O   LEU A 331      -3.718 -15.784  45.378  1.00 64.62           O
ATOM   2560  N   ASN A 332      -4.570 -15.414  47.436  1.00 63.63           N
ATOM   2561  CA  ASN A 332      -5.316 -14.256  47.020  1.00 63.63           C
ATOM   2562  CB  ASN A 332      -6.692 -14.116  47.699  1.00 63.63           C
ATOM   2563  CG  ASN A 332      -7.632 -15.149  47.095  1.00 63.63           C
ATOM   2564  OD1 ASN A 332      -7.245 -15.918  46.217  1.00 63.63           O
ATOM   2565  ND2 ASN A 332      -8.909 -15.158  47.562  1.00 63.63           N
ATOM   2566  C   ASN A 332      -4.553 -13.001  47.306  1.00 63.63           C
ATOM   2567  O   ASN A 332      -3.691 -12.960  48.183  1.00 63.63           O
ATOM   2568  N   GLY A 333      -4.878 -11.934  46.544  1.00 46.76           N
ATOM   2569  CA  GLY A 333      -4.230 -10.662  46.665  1.00 46.76           C
ATOM   2570  C   GLY A 333      -4.748  -9.928  47.861  1.00 46.76           C
ATOM   2571  O   GLY A 333      -5.794 -10.249  48.423  1.00 46.76           O
ATOM   2572  N   PHE A 334      -3.928  -8.970  48.323  1.00103.58           N
ATOM   2573  CA  PHE A 334      -4.157  -8.126  49.460  1.00103.58           C
ATOM   2574  CB  PHE A 334      -2.824  -7.623  50.023  1.00103.58           C
ATOM   2575  CG  PHE A 334      -2.016  -8.856  50.220  1.00103.58           C
ATOM   2576  CD1 PHE A 334      -2.152  -9.618  51.355  1.00103.58           C
ATOM   2577  CD2 PHE A 334      -1.128  -9.258  49.247  1.00103.58           C
ATOM   2578  CE1 PHE A 334      -1.401 -10.759  51.515  1.00103.58           C
ATOM   2579  CE2 PHE A 334      -0.375 -10.398  49.404  1.00103.58           C
ATOM   2580  CZ  PHE A 334      -0.512 -11.152  50.543  1.00103.58           C
ATOM   2581  C   PHE A 334      -5.005  -6.910  49.186  1.00103.58           C
ATOM   2582  O   PHE A 334      -5.813  -6.518  50.028  1.00103.58           O
ATOM   2583  N   GLU A 335      -4.823  -6.254  48.016  1.00 56.73           N
ATOM   2584  CA  GLU A 335      -5.444  -4.966  47.817  1.00 56.73           C
ATOM   2585  CB  GLU A 335      -4.415  -3.836  47.625  1.00 56.73           C
ATOM   2586  CG  GLU A 335      -3.570  -3.560  48.872  1.00 56.73           C
ATOM   2587  CD  GLU A 335      -2.495  -2.551  48.501  1.00 56.73           C
ATOM   2588  OE1 GLU A 335      -1.749  -2.825  47.524  1.00 56.73           O
ATOM   2589  OE2 GLU A 335      -2.407  -1.497  49.187  1.00 56.73           O
ATOM   2590  C   GLU A 335      -6.325  -4.973  46.605  1.00 56.73           C
ATOM   2591  O   GLU A 335      -6.078  -5.696  45.643  1.00 56.73           O
ATOM   2592  N   VAL A 336      -7.380  -4.128  46.629  1.00 56.81           N
ATOM   2593  CA  VAL A 336      -8.354  -4.084  45.572  1.00 56.81           C
ATOM   2594  CB  VAL A 336      -9.619  -3.412  46.010  1.00 56.81           C
ATOM   2595  CG1 VAL A 336     -10.622  -3.396  44.849  1.00 56.81           C
ATOM   2596  CG2 VAL A 336     -10.129  -4.131  47.266  1.00 56.81           C
ATOM   2597  C   VAL A 336      -7.789  -3.327  44.402  1.00 56.81           C
ATOM   2598  O   VAL A 336      -7.191  -2.264  44.559  1.00 56.81           O
ATOM   2599  N   PHE A 337      -7.984  -3.885  43.187  1.00155.29           N
ATOM   2600  CA  PHE A 337      -7.567  -3.362  41.911  1.00155.29           C
ATOM   2601  CB  PHE A 337      -8.069  -1.935  41.614  1.00155.29           C
ATOM   2602  CG  PHE A 337      -9.531  -1.983  41.341  1.00155.29           C
ATOM   2603  CD1 PHE A 337     -10.447  -1.851  42.355  1.00155.29           C
ATOM   2604  CD2 PHE A 337      -9.990  -2.158  40.058  1.00155.29           C
ATOM   2605  CE1 PHE A 337     -11.798  -1.894  42.105  1.00155.29           C
ATOM   2606  CE2 PHE A 337     -11.340  -2.201  39.801  1.00155.29           C
ATOM   2607  CZ  PHE A 337     -12.250  -2.069  40.822  1.00155.29           C
ATOM   2608  C   PHE A 337      -6.067  -3.334  41.801  1.00155.29           C
ATOM   2609  O   PHE A 337      -5.523  -2.737  40.873  1.00155.29           O
ATOM   2610  N   ALA A 338      -5.365  -4.000  42.734  1.00 60.65           N
ATOM   2611  CA  ALA A 338      -3.930  -4.105  42.771  1.00 60.65           C
ATOM   2612  CB  ALA A 338      -3.420  -4.740  44.074  1.00 60.65           C
ATOM   2613  C   ALA A 338      -3.434  -4.948  41.630  1.00 60.65           C
ATOM   2614  O   ALA A 338      -2.319  -4.764  41.144  1.00 60.65           O
ATOM   2615  N   ARG A 339      -4.252  -5.925  41.196  1.00118.88           N
ATOM   2616  CA  ARG A 339      -3.896  -6.860  40.162  1.00118.88           C
ATOM   2617  CB  ARG A 339      -3.582  -6.205  38.804  1.00118.88           C
ATOM   2618  CG  ARG A 339      -4.827  -5.609  38.139  1.00118.88           C
ATOM   2619  CD  ARG A 339      -4.637  -5.265  36.661  1.00118.88           C
ATOM   2620  NE  ARG A 339      -5.922  -4.704  36.155  1.00118.88           N
ATOM   2621  CZ  ARG A 339      -5.987  -4.212  34.884  1.00118.88           C
ATOM   2622  NH1 ARG A 339      -4.878  -4.242  34.089  1.00118.88           N
ATOM   2623  NH2 ARG A 339      -7.154  -3.686  34.410  1.00118.88           N
ATOM   2624  C   ARG A 339      -2.741  -7.711  40.593  1.00118.88           C
ATOM   2625  O   ARG A 339      -1.758  -7.888  39.875  1.00118.88           O
ATOM   2626  N   PHE A 340      -2.857  -8.280  41.806  1.00 83.21           N
ATOM   2627  CA  PHE A 340      -1.879  -9.179  42.340  1.00 83.21           C
ATOM   2628  CB  PHE A 340      -2.275  -9.628  43.761  1.00 83.21           C
ATOM   2629  CG  PHE A 340      -1.265 -10.560  44.328  1.00 83.21           C
ATOM   2630  CD1 PHE A 340      -0.106 -10.081  44.891  1.00 83.21           C
ATOM   2631  CD2 PHE A 340      -1.494 -11.917  44.319  1.00 83.21           C
ATOM   2632  CE1 PHE A 340       0.821 -10.946  45.424  1.00 83.21           C
ATOM   2633  CE2 PHE A 340      -0.571 -12.785  44.851  1.00 83.21           C
ATOM   2634  CZ  PHE A 340       0.591 -12.301  45.401  1.00 83.21           C
ATOM   2635  C   PHE A 340      -1.808 -10.372  41.430  1.00 83.21           C
ATOM   2636  O   PHE A 340      -2.832 -10.934  41.037  1.00 83.21           O
ATOM   2637  N   GLY A 341      -0.573 -10.801  41.084  1.00 36.15           N
ATOM   2638  CA  GLY A 341      -0.393 -11.943  40.229  1.00 36.15           C
ATOM   2639  C   GLY A 341      -0.118 -11.520  38.811  1.00 36.15           C
ATOM   2640  O   GLY A 341      -0.079 -12.360  37.913  1.00 36.15           O
ATOM   2641  N   SER A 342       0.069 -10.211  38.559  1.00 87.82           N
ATOM   2642  CA  SER A 342       0.350  -9.748  37.224  1.00 87.82           C
ATOM   2643  CB  SER A 342       0.380  -8.215  37.110  1.00 87.82           C
ATOM   2644  OG  SER A 342      -0.887  -7.666  37.435  1.00 87.82           O
ATOM   2645  C   SER A 342       1.708 -10.226  36.798  1.00 87.82           C
ATOM   2646  O   SER A 342       1.945 -10.458  35.614  1.00 87.82           O
ATOM   2647  N   ALA A 343       2.660 -10.352  37.744  1.00 39.10           N
ATOM   2648  CA  ALA A 343       3.968 -10.801  37.355  1.00 39.10           C
ATOM   2649  CB  ALA A 343       5.006  -9.670  37.248  1.00 39.10           C
ATOM   2650  C   ALA A 343       4.471 -11.752  38.393  1.00 39.10           C
ATOM   2651  O   ALA A 343       4.284 -11.537  39.590  1.00 39.10           O
ATOM   2652  N   ILE A 344       5.130 -12.843  37.946  1.00 51.08           N
ATOM   2653  CA  ILE A 344       5.657 -13.815  38.860  1.00 51.08           C
ATOM   2654  CB  ILE A 344       4.902 -15.113  38.822  1.00 51.08           C
ATOM   2655  CG1 ILE A 344       3.426 -14.876  39.187  1.00 51.08           C
ATOM   2656  CG2 ILE A 344       5.605 -16.105  39.761  1.00 51.08           C
ATOM   2657  CD1 ILE A 344       2.527 -16.075  38.890  1.00 51.08           C
ATOM   2658  C   ILE A 344       7.073 -14.098  38.450  1.00 51.08           C
ATOM   2659  O   ILE A 344       7.339 -14.371  37.280  1.00 51.08           O
ATOM   2660  N   ALA A 345       8.034 -14.031  39.399  1.00 55.46           N
ATOM   2661  CA  ALA A 345       9.391 -14.309  39.016  1.00 55.46           C
ATOM   2662  CB  ALA A 345      10.251 -13.040  38.876  1.00 55.46           C
ATOM   2663  C   ALA A 345      10.043 -15.174  40.054  1.00 55.46           C
ATOM   2664  O   ALA A 345      10.057 -14.834  41.236  1.00 55.46           O
ATOM   2665  N   PRO A 346      10.599 -16.287  39.630  1.00 85.14           N
ATOM   2666  CA  PRO A 346      11.304 -17.141  40.549  1.00 85.14           C
ATOM   2667  CD  PRO A 346      10.010 -17.040  38.536  1.00 85.14           C
ATOM   2668  CB  PRO A 346      11.507 -18.466  39.822  1.00 85.14           C
ATOM   2669  CG  PRO A 346      10.321 -18.516  38.839  1.00 85.14           C
ATOM   2670  C   PRO A 346      12.565 -16.458  40.972  1.00 85.14           C
ATOM   2671  O   PRO A 346      13.290 -15.936  40.128  1.00 85.14           O
ATOM   2672  N   LEU A 347      12.782 -16.386  42.292  1.00111.53           N
ATOM   2673  CA  LEU A 347      13.908 -15.771  42.928  1.00111.53           C
ATOM   2674  CB  LEU A 347      13.509 -15.146  44.262  1.00111.53           C
ATOM   2675  CG  LEU A 347      12.486 -14.011  44.049  1.00111.53           C
ATOM   2676  CD1 LEU A 347      12.067 -13.346  45.368  1.00111.53           C
ATOM   2677  CD2 LEU A 347      12.995 -13.003  43.009  1.00111.53           C
ATOM   2678  C   LEU A 347      15.088 -16.674  43.079  1.00111.53           C
ATOM   2679  O   LEU A 347      16.196 -16.220  43.365  1.00111.53           O
ATOM   2680  N   GLY A 348      14.875 -17.994  42.978  1.00 37.48           N
ATOM   2681  CA  GLY A 348      15.947 -18.879  43.304  1.00 37.48           C
ATOM   2682  C   GLY A 348      15.863 -18.972  44.789  1.00 37.48           C
ATOM   2683  O   GLY A 348      14.806 -18.729  45.369  1.00 37.48           O
ATOM   2684  N   ASP A 349      16.971 -19.323  45.456  1.00 69.84           N
ATOM   2685  CA  ASP A 349      16.903 -19.441  46.880  1.00 69.84           C
ATOM   2686  CB  ASP A 349      17.826 -20.554  47.382  1.00 69.84           C
ATOM   2687  CG  ASP A 349      17.407 -20.956  48.777  1.00 69.84           C
ATOM   2688  OD1 ASP A 349      16.727 -20.157  49.474  1.00 69.84           O
ATOM   2689  OD2 ASP A 349      17.771 -22.098  49.157  1.00 69.84           O
ATOM   2690  C   ASP A 349      17.399 -18.139  47.443  1.00 69.84           C
ATOM   2691  O   ASP A 349      18.597 -17.988  47.678  1.00 69.84           O
ATOM   2692  N   LEU A 350      16.487 -17.172  47.709  1.00227.48           N
ATOM   2693  CA  LEU A 350      16.946 -15.877  48.146  1.00227.48           C
ATOM   2694  CB  LEU A 350      15.910 -14.840  48.634  1.00227.48           C
ATOM   2695  CG  LEU A 350      15.075 -14.051  47.624  1.00227.48           C
ATOM   2696  CD1 LEU A 350      15.949 -13.413  46.534  1.00227.48           C
ATOM   2697  CD2 LEU A 350      13.859 -14.843  47.161  1.00227.48           C
ATOM   2698  C   LEU A 350      17.722 -15.987  49.415  1.00227.48           C
ATOM   2699  O   LEU A 350      18.778 -15.375  49.556  1.00227.48           O
ATOM   2700  N   ASP A 351      17.133 -16.675  50.405  1.00131.52           N
ATOM   2701  CA  ASP A 351      17.666 -16.855  51.727  1.00131.52           C
ATOM   2702  CB  ASP A 351      16.593 -16.940  52.835  1.00131.52           C
ATOM   2703  CG  ASP A 351      15.589 -18.045  52.551  1.00131.52           C
ATOM   2704  OD1 ASP A 351      15.537 -18.524  51.388  1.00131.52           O
ATOM   2705  OD2 ASP A 351      14.843 -18.407  53.500  1.00131.52           O
ATOM   2706  C   ASP A 351      18.670 -17.972  51.849  1.00131.52           C
ATOM   2707  O   ASP A 351      19.295 -18.118  52.898  1.00131.52           O
ATOM   2708  N   GLN A 352      18.810 -18.836  50.824  1.00 95.38           N
ATOM   2709  CA  GLN A 352      19.740 -19.939  50.880  1.00 95.38           C
ATOM   2710  CB  GLN A 352      21.194 -19.496  51.128  1.00 95.38           C
ATOM   2711  CG  GLN A 352      21.782 -18.645  50.000  1.00 95.38           C
ATOM   2712  CD  GLN A 352      22.034 -19.548  48.802  1.00 95.38           C
ATOM   2713  OE1 GLN A 352      22.109 -19.087  47.664  1.00 95.38           O
ATOM   2714  NE2 GLN A 352      22.167 -20.874  49.064  1.00 95.38           N
ATOM   2715  C   GLN A 352      19.370 -20.901  51.975  1.00 95.38           C
ATOM   2716  O   GLN A 352      20.248 -21.469  52.625  1.00 95.38           O
ATOM   2717  N   ASP A 353      18.053 -21.067  52.227  1.00 96.88           N
ATOM   2718  CA  ASP A 353      17.488 -21.994  53.179  1.00 96.88           C
ATOM   2719  CB  ASP A 353      16.096 -21.588  53.711  1.00 96.88           C
ATOM   2720  CG  ASP A 353      15.078 -21.563  52.584  1.00 96.88           C
ATOM   2721  OD1 ASP A 353      15.493 -21.690  51.402  1.00 96.88           O
ATOM   2722  OD2 ASP A 353      13.866 -21.408  52.894  1.00 96.88           O
ATOM   2723  C   ASP A 353      17.433 -23.395  52.633  1.00 96.88           C
ATOM   2724  O   ASP A 353      17.255 -24.354  53.382  1.00 96.88           O
ATOM   2725  N   GLY A 354      17.538 -23.561  51.303  1.00 39.94           N
ATOM   2726  CA  GLY A 354      17.441 -24.870  50.719  1.00 39.94           C
ATOM   2727  C   GLY A 354      16.168 -24.954  49.936  1.00 39.94           C
ATOM   2728  O   GLY A 354      15.942 -25.932  49.224  1.00 39.94           O
ATOM   2729  N   PHE A 355      15.288 -23.939  50.055  1.00 66.38           N
ATOM   2730  CA  PHE A 355      14.079 -23.983  49.282  1.00 66.38           C
ATOM   2731  CB  PHE A 355      12.808 -24.153  50.129  1.00 66.38           C
ATOM   2732  CG  PHE A 355      12.910 -25.495  50.774  1.00 66.38           C
ATOM   2733  CD1 PHE A 355      12.693 -26.631  50.033  1.00 66.38           C
ATOM   2734  CD2 PHE A 355      13.252 -25.631  52.099  1.00 66.38           C
ATOM   2735  CE1 PHE A 355      12.791 -27.877  50.604  1.00 66.38           C
ATOM   2736  CE2 PHE A 355      13.349 -26.876  52.678  1.00 66.38           C
ATOM   2737  CZ  PHE A 355      13.117 -28.004  51.931  1.00 66.38           C
ATOM   2738  C   PHE A 355      13.959 -22.708  48.502  1.00 66.38           C
ATOM   2739  O   PHE A 355      14.215 -21.620  49.013  1.00 66.38           O
ATOM   2740  N   ASN A 356      13.540 -22.823  47.226  1.00 42.22           N
ATOM   2741  CA  ASN A 356      13.439 -21.690  46.351  1.00 42.22           C
ATOM   2742  CB  ASN A 356      13.178 -22.063  44.883  1.00 42.22           C
ATOM   2743  CG  ASN A 356      14.437 -22.716  44.332  1.00 42.22           C
ATOM   2744  OD1 ASN A 356      15.547 -22.224  44.534  1.00 42.22           O
ATOM   2745  ND2 ASN A 356      14.264 -23.859  43.616  1.00 42.22           N
ATOM   2746  C   ASN A 356      12.316 -20.809  46.795  1.00 42.22           C
ATOM   2747  O   ASN A 356      11.343 -21.262  47.396  1.00 42.22           O
ATOM   2748  N   ASP A 357      12.456 -19.498  46.507  1.00 76.64           N
ATOM   2749  CA  ASP A 357      11.492 -18.508  46.892  1.00 76.64           C
ATOM   2750  CB  ASP A 357      12.108 -17.420  47.782  1.00 76.64           C
ATOM   2751  CG  ASP A 357      12.615 -18.107  49.045  1.00 76.64           C
ATOM   2752  OD1 ASP A 357      11.907 -19.014  49.559  1.00 76.64           O
ATOM   2753  OD2 ASP A 357      13.732 -17.750  49.503  1.00 76.64           O
ATOM   2754  C   ASP A 357      10.968 -17.855  45.644  1.00 76.64           C
ATOM   2755  O   ASP A 357      11.540 -18.006  44.565  1.00 76.64           O
ATOM   2756  N   ILE A 358       9.836 -17.125  45.752  1.00103.98           N
ATOM   2757  CA  ILE A 358       9.261 -16.526  44.578  1.00103.98           C
ATOM   2758  CB  ILE A 358       8.147 -17.359  44.011  1.00103.98           C
ATOM   2759  CG1 ILE A 358       7.801 -16.914  42.583  1.00103.98           C
ATOM   2760  CG2 ILE A 358       6.963 -17.309  44.992  1.00103.98           C
ATOM   2761  CD1 ILE A 358       6.952 -17.940  41.834  1.00103.98           C
ATOM   2762  C   ILE A 358       8.717 -15.160  44.896  1.00103.98           C
ATOM   2763  O   ILE A 358       8.352 -14.866  46.034  1.00103.98           O
ATOM   2764  N   ALA A 359       8.664 -14.274  43.875  1.00 41.28           N
ATOM   2765  CA  ALA A 359       8.131 -12.952  44.065  1.00 41.28           C
ATOM   2766  CB  ALA A 359       9.102 -11.831  43.653  1.00 41.28           C
ATOM   2767  C   ALA A 359       6.900 -12.814  43.215  1.00 41.28           C
ATOM   2768  O   ALA A 359       6.849 -13.302  42.086  1.00 41.28           O
ATOM   2769  N   ILE A 360       5.851 -12.166  43.766  1.00 57.59           N
ATOM   2770  CA  ILE A 360       4.642 -11.930  43.027  1.00 57.59           C
ATOM   2771  CB  ILE A 360       3.468 -12.714  43.538  1.00 57.59           C
ATOM   2772  CG1 ILE A 360       3.760 -14.224  43.462  1.00 57.59           C
ATOM   2773  CG2 ILE A 360       2.233 -12.296  42.724  1.00 57.59           C
ATOM   2774  CD1 ILE A 360       2.761 -15.078  44.241  1.00 57.59           C
ATOM   2775  C   ILE A 360       4.328 -10.470  43.155  1.00 57.59           C
ATOM   2776  O   ILE A 360       4.357  -9.912  44.251  1.00 57.59           O
ATOM   2777  N   ALA A 361       3.988  -9.807  42.032  1.00 57.77           N
ATOM   2778  CA  ALA A 361       3.812  -8.384  42.096  1.00 57.77           C
ATOM   2779  CB  ALA A 361       4.624  -7.625  41.034  1.00 57.77           C
ATOM   2780  C   ALA A 361       2.377  -7.990  41.919  1.00 57.77           C
ATOM   2781  O   ALA A 361       1.577  -8.703  41.312  1.00 57.77           O
ATOM   2782  N   ALA A 362       2.014  -6.849  42.548  1.00 78.44           N
ATOM   2783  CA  ALA A 362       0.740  -6.218  42.340  1.00 78.44           C
ATOM   2784  CB  ALA A 362      -0.118  -6.145  43.615  1.00 78.44           C
ATOM   2785  C   ALA A 362       1.087  -4.806  41.958  1.00 78.44           C
ATOM   2786  O   ALA A 362       1.199  -3.931  42.816  1.00 78.44           O
ATOM   2787  N   PRO A 363       1.174  -4.545  40.679  1.00101.48           N
ATOM   2788  CA  PRO A 363       1.688  -3.282  40.201  1.00101.48           C
ATOM   2789  CD  PRO A 363       1.350  -5.611  39.707  1.00101.48           C
ATOM   2790  CB  PRO A 363       1.858  -3.459  38.693  1.00101.48           C
ATOM   2791  CG  PRO A 363       2.103  -4.971  38.528  1.00101.48           C
ATOM   2792  C   PRO A 363       0.907  -2.058  40.575  1.00101.48           C
ATOM   2793  O   PRO A 363       1.457  -0.960  40.527  1.00101.48           O
ATOM   2794  N   TYR A 364      -0.401  -2.219  40.795  1.00151.24           N
ATOM   2795  CA  TYR A 364      -1.369  -1.223  41.159  1.00151.24           C
ATOM   2796  CB  TYR A 364      -2.742  -1.528  40.553  1.00151.24           C
ATOM   2797  CG  TYR A 364      -2.419  -1.587  39.103  1.00151.24           C
ATOM   2798  CD1 TYR A 364      -2.141  -0.437  38.399  1.00151.24           C
ATOM   2799  CD2 TYR A 364      -2.382  -2.795  38.450  1.00151.24           C
ATOM   2800  CE1 TYR A 364      -1.827  -0.494  37.062  1.00151.24           C
ATOM   2801  CE2 TYR A 364      -2.069  -2.859  37.114  1.00151.24           C
ATOM   2802  CZ  TYR A 364      -1.791  -1.708  36.418  1.00151.24           C
ATOM   2803  OH  TYR A 364      -1.467  -1.777  35.047  1.00151.24           O
ATOM   2804  C   TYR A 364      -1.505  -0.969  42.638  1.00151.24           C
ATOM   2805  O   TYR A 364      -2.241  -0.064  43.027  1.00151.24           O
ATOM   2806  N   GLY A 365      -0.973  -1.851  43.508  1.00 42.04           N
ATOM   2807  CA  GLY A 365      -1.237  -1.729  44.922  1.00 42.04           C
ATOM   2808  C   GLY A 365      -0.407  -0.672  45.593  1.00 42.04           C
ATOM   2809  O   GLY A 365       0.361   0.051  44.961  1.00 42.04           O
ATOM   2810  N   GLY A 366      -0.594  -0.549  46.929  1.00 25.23           N
ATOM   2811  CA  GLY A 366       0.157   0.365  47.748  1.00 25.23           C
ATOM   2812  C   GLY A 366      -0.483   1.716  47.713  1.00 25.23           C
ATOM   2813  O   GLY A 366      -1.493   1.933  47.046  1.00 25.23           O
ATOM   2814  N   GLU A 367       0.104   2.677  48.453  1.00 66.58           N
ATOM   2815  CA  GLU A 367      -0.450   3.996  48.456  1.00 66.58           C
ATOM   2816  CB  GLU A 367       0.179   4.946  49.489  1.00 66.58           C
ATOM   2817  CG  GLU A 367      -0.107   4.552  50.939  1.00 66.58           C
ATOM   2818  CD  GLU A 367       0.329   5.710  51.826  1.00 66.58           C
ATOM   2819  OE1 GLU A 367      -0.351   6.769  51.788  1.00 66.58           O
ATOM   2820  OE2 GLU A 367       1.347   5.553  52.551  1.00 66.58           O
ATOM   2821  C   GLU A 367      -0.220   4.589  47.105  1.00 66.58           C
ATOM   2822  O   GLU A 367       0.809   4.358  46.472  1.00 66.58           O
ATOM   2823  N   ASP A 368      -1.216   5.358  46.628  1.00206.06           N
ATOM   2824  CA  ASP A 368      -1.131   6.052  45.377  1.00206.06           C
ATOM   2825  CB  ASP A 368       0.057   7.031  45.318  1.00206.06           C
ATOM   2826  CG  ASP A 368      -0.174   8.170  46.301  1.00206.06           C
ATOM   2827  OD1 ASP A 368      -1.280   8.770  46.268  1.00206.06           O
ATOM   2828  OD2 ASP A 368       0.764   8.467  47.089  1.00206.06           O
ATOM   2829  C   ASP A 368      -0.951   5.072  44.256  1.00206.06           C
ATOM   2830  O   ASP A 368      -0.511   5.454  43.173  1.00206.06           O
ATOM   2831  N   LYS A 369      -1.315   3.791  44.465  1.00109.63           N
ATOM   2832  CA  LYS A 369      -1.230   2.813  43.410  1.00109.63           C
ATOM   2833  CB  LYS A 369      -2.202   3.099  42.252  1.00109.63           C
ATOM   2834  CG  LYS A 369      -3.679   2.974  42.627  1.00109.63           C
ATOM   2835  CD  LYS A 369      -4.617   3.636  41.616  1.00109.63           C
ATOM   2836  CE  LYS A 369      -4.633   2.961  40.244  1.00109.63           C
ATOM   2837  NZ  LYS A 369      -5.520   3.716  39.328  1.00109.63           N
ATOM   2838  C   LYS A 369       0.154   2.785  42.821  1.00109.63           C
ATOM   2839  O   LYS A 369       0.303   2.666  41.605  1.00109.63           O
ATOM   2840  N   LYS A 370       1.200   2.910  43.659  1.00 63.85           N
ATOM   2841  CA  LYS A 370       2.570   2.906  43.209  1.00 63.85           C
ATOM   2842  CB  LYS A 370       3.536   3.393  44.304  1.00 63.85           C
ATOM   2843  CG  LYS A 370       3.345   4.879  44.623  1.00 63.85           C
ATOM   2844  CD  LYS A 370       3.975   5.343  45.938  1.00 63.85           C
ATOM   2845  CE  LYS A 370       3.728   6.828  46.224  1.00 63.85           C
ATOM   2846  NZ  LYS A 370       4.226   7.186  47.572  1.00 63.85           N
ATOM   2847  C   LYS A 370       3.002   1.539  42.751  1.00 63.85           C
ATOM   2848  O   LYS A 370       3.719   1.409  41.758  1.00 63.85           O
ATOM   2849  N   GLY A 371       2.571   0.474  43.458  1.00 36.54           N
ATOM   2850  CA  GLY A 371       2.953  -0.865  43.093  1.00 36.54           C
ATOM   2851  C   GLY A 371       3.678  -1.510  44.239  1.00 36.54           C
ATOM   2852  O   GLY A 371       4.424  -0.858  44.969  1.00 36.54           O
ATOM   2853  N   LEU A 372       3.451  -2.832  44.424  1.00 60.52           N
ATOM   2854  CA  LEU A 372       4.056  -3.561  45.503  1.00 60.52           C
ATOM   2855  CB  LEU A 372       3.080  -3.883  46.644  1.00 60.52           C
ATOM   2856  CG  LEU A 372       2.470  -2.642  47.316  1.00 60.52           C
ATOM   2857  CD1 LEU A 372       1.514  -3.048  48.447  1.00 60.52           C
ATOM   2858  CD2 LEU A 372       3.555  -1.655  47.773  1.00 60.52           C
ATOM   2859  C   LEU A 372       4.537  -4.885  44.992  1.00 60.52           C
ATOM   2860  O   LEU A 372       3.926  -5.480  44.105  1.00 60.52           O
ATOM   2861  N   VAL A 373       5.668  -5.375  45.545  1.00 54.32           N
ATOM   2862  CA  VAL A 373       6.174  -6.673  45.198  1.00 54.32           C
ATOM   2863  CB  VAL A 373       7.571  -6.635  44.650  1.00 54.32           C
ATOM   2864  CG1 VAL A 373       8.055  -8.079  44.437  1.00 54.32           C
ATOM   2865  CG2 VAL A 373       7.568  -5.778  43.372  1.00 54.32           C
ATOM   2866  C   VAL A 373       6.210  -7.474  46.466  1.00 54.32           C
ATOM   2867  O   VAL A 373       6.720  -7.016  47.489  1.00 54.32           O
ATOM   2868  N   TYR A 374       5.687  -8.716  46.431  1.00 94.23           N
ATOM   2869  CA  TYR A 374       5.643  -9.493  47.639  1.00 94.23           C
ATOM   2870  CB  TYR A 374       4.270 -10.128  47.931  1.00 94.23           C
ATOM   2871  CG  TYR A 374       3.223  -9.069  48.037  1.00 94.23           C
ATOM   2872  CD1 TYR A 374       3.007  -8.393  49.215  1.00 94.23           C
ATOM   2873  CD2 TYR A 374       2.451  -8.748  46.946  1.00 94.23           C
ATOM   2874  CE1 TYR A 374       2.037  -7.422  49.303  1.00 94.23           C
ATOM   2875  CE2 TYR A 374       1.479  -7.779  47.028  1.00 94.23           C
ATOM   2876  CZ  TYR A 374       1.268  -7.114  48.210  1.00 94.23           C
ATOM   2877  OH  TYR A 374       0.271  -6.120  48.297  1.00 94.23           O
ATOM   2878  C   TYR A 374       6.599 -10.640  47.486  1.00 94.23           C
ATOM   2879  O   TYR A 374       6.670 -11.265  46.430  1.00 94.23           O
ATOM   2880  N   ILE A 375       7.375 -10.941  48.550  1.00102.45           N
ATOM   2881  CA  ILE A 375       8.304 -12.038  48.498  1.00102.45           C
ATOM   2882  CB  ILE A 375       9.684 -11.695  48.991  1.00102.45           C
ATOM   2883  CG1 ILE A 375      10.394 -10.762  47.996  1.00102.45           C
ATOM   2884  CG2 ILE A 375      10.450 -13.006  49.234  1.00102.45           C
ATOM   2885  CD1 ILE A 375       9.741  -9.397  47.842  1.00102.45           C
ATOM   2886  C   ILE A 375       7.772 -13.146  49.351  1.00102.45           C
ATOM   2887  O   ILE A 375       7.447 -12.947  50.520  1.00102.45           O
ATOM   2888  N   PHE A 376       7.654 -14.355  48.760  1.00 81.62           N
ATOM   2889  CA  PHE A 376       7.134 -15.485  49.482  1.00 81.62           C
ATOM   2890  CB  PHE A 376       5.948 -16.178  48.782  1.00 81.62           C
ATOM   2891  CG  PHE A 376       4.793 -15.237  48.703  1.00 81.62           C
ATOM   2892  CD1 PHE A 376       4.672 -14.361  47.650  1.00 81.62           C
ATOM   2893  CD2 PHE A 376       3.824 -15.233  49.678  1.00 81.62           C
ATOM   2894  CE1 PHE A 376       3.604 -13.497  47.576  1.00 81.62           C
ATOM   2895  CE2 PHE A 376       2.755 -14.371  49.607  1.00 81.62           C
ATOM   2896  CZ  PHE A 376       2.642 -13.497  48.555  1.00 81.62           C
ATOM   2897  C   PHE A 376       8.219 -16.522  49.568  1.00 81.62           C
ATOM   2898  O   PHE A 376       8.857 -16.845  48.568  1.00 81.62           O
ATOM   2899  N   ASN A 377       8.450 -17.076  50.779  1.00 72.20           N
ATOM   2900  CA  ASN A 377       9.471 -18.067  50.988  1.00 72.20           C
ATOM   2901  CB  ASN A 377      10.064 -18.060  52.410  1.00 72.20           C
ATOM   2902  CG  ASN A 377      10.964 -16.840  52.557  1.00 72.20           C
ATOM   2903  OD1 ASN A 377      10.526 -15.775  52.988  1.00 72.20           O
ATOM   2904  ND2 ASN A 377      12.264 -17.003  52.195  1.00 72.20           N
ATOM   2905  C   ASN A 377       8.909 -19.436  50.764  1.00 72.20           C
ATOM   2906  O   ASN A 377       7.729 -19.690  51.003  1.00 72.20           O
ATOM   2907  N   GLY A 378       9.770 -20.360  50.284  1.00 33.93           N
ATOM   2908  CA  GLY A 378       9.360 -21.715  50.060  1.00 33.93           C
ATOM   2909  C   GLY A 378       9.599 -22.507  51.308  1.00 33.93           C
ATOM   2910  O   GLY A 378      10.201 -22.019  52.265  1.00 33.93           O
ATOM   2911  N   ARG A 379       9.120 -23.771  51.308  1.00197.16           N
ATOM   2912  CA  ARG A 379       9.280 -24.669  52.419  1.00197.16           C
ATOM   2913  CB  ARG A 379       8.260 -24.473  53.549  1.00197.16           C
ATOM   2914  CG  ARG A 379       8.362 -23.131  54.259  1.00197.16           C
ATOM   2915  CD  ARG A 379       7.527 -23.053  55.537  1.00197.16           C
ATOM   2916  NE  ARG A 379       6.091 -23.185  55.168  1.00197.16           N
ATOM   2917  CZ  ARG A 379       5.138 -22.820  56.073  1.00197.16           C
ATOM   2918  NH1 ARG A 379       5.507 -22.335  57.295  1.00197.16           N
ATOM   2919  NH2 ARG A 379       3.816 -22.940  55.755  1.00197.16           N
ATOM   2920  C   ARG A 379       9.010 -26.048  51.906  1.00197.16           C
ATOM   2921  O   ARG A 379       8.586 -26.230  50.768  1.00197.16           O
ATOM   2922  N   SER A 380       9.237 -27.066  52.758  1.00 75.59           N
ATOM   2923  CA  SER A 380       9.026 -28.433  52.375  1.00 75.59           C
ATOM   2924  CB  SER A 380       9.394 -29.426  53.488  1.00 75.59           C
ATOM   2925  OG  SER A 380       9.167 -30.754  53.043  1.00 75.59           O
ATOM   2926  C   SER A 380       7.572 -28.626  52.072  1.00 75.59           C
ATOM   2927  O   SER A 380       7.200 -29.440  51.229  1.00 75.59           O
ATOM   2928  N   THR A 381       6.712 -27.886  52.787  1.00145.73           N
ATOM   2929  CA  THR A 381       5.282 -27.945  52.651  1.00145.73           C
ATOM   2930  CB  THR A 381       4.588 -27.201  53.756  1.00145.73           C
ATOM   2931  OG1 THR A 381       3.184 -27.352  53.628  1.00145.73           O
ATOM   2932  CG2 THR A 381       4.967 -25.711  53.696  1.00145.73           C
ATOM   2933  C   THR A 381       4.835 -27.348  51.352  1.00145.73           C
ATOM   2934  O   THR A 381       3.812 -27.744  50.794  1.00145.73           O
ATOM   2935  N   GLY A 382       5.568 -26.339  50.855  1.00 49.68           N
ATOM   2936  CA  GLY A 382       5.154 -25.663  49.663  1.00 49.68           C
ATOM   2937  C   GLY A 382       5.450 -24.220  49.909  1.00 49.68           C
ATOM   2938  O   GLY A 382       6.282 -23.885  50.750  1.00 49.68           O
ATOM   2939  N   LEU A 383       4.768 -23.323  49.176  1.00 64.04           N
ATOM   2940  CA  LEU A 383       5.004 -21.914  49.306  1.00 64.04           C
ATOM   2941  CB  LEU A 383       4.446 -21.127  48.108  1.00 64.04           C
ATOM   2942  CG  LEU A 383       4.804 -19.633  48.109  1.00 64.04           C
ATOM   2943  CD1 LEU A 383       6.317 -19.429  47.929  1.00 64.04           C
ATOM   2944  CD2 LEU A 383       3.971 -18.862  47.072  1.00 64.04           C
ATOM   2945  C   LEU A 383       4.332 -21.407  50.549  1.00 64.04           C
ATOM   2946  O   LEU A 383       3.221 -21.817  50.883  1.00 64.04           O
ATOM   2947  N   ASN A 384       5.004 -20.482  51.269  1.00 64.75           N
ATOM   2948  CA  ASN A 384       4.431 -19.916  52.459  1.00 64.75           C
ATOM   2949  CB  ASN A 384       5.482 -19.320  53.416  1.00 64.75           C
ATOM   2950  CG  ASN A 384       4.782 -18.864  54.688  1.00 64.75           C
ATOM   2951  OD1 ASN A 384       4.287 -17.743  54.770  1.00 64.75           O
ATOM   2952  ND2 ASN A 384       4.726 -19.760  55.708  1.00 64.75           N
ATOM   2953  C   ASN A 384       3.504 -18.829  52.014  1.00 64.75           C
ATOM   2954  O   ASN A 384       3.896 -17.914  51.294  1.00 64.75           O
ATOM   2955  N   SER A 385       2.235 -18.913  52.454  1.00 86.34           N
ATOM   2956  CA  SER A 385       1.184 -18.032  52.026  1.00 86.34           C
ATOM   2957  CB  SER A 385      -0.192 -18.471  52.555  1.00 86.34           C
ATOM   2958  OG  SER A 385      -0.518 -19.754  52.044  1.00 86.34           O
ATOM   2959  C   SER A 385       1.420 -16.627  52.492  1.00 86.34           C
ATOM   2960  O   SER A 385       0.917 -15.686  51.879  1.00 86.34           O
ATOM   2961  N   VAL A 386       2.181 -16.433  53.585  1.00 54.61           N
ATOM   2962  CA  VAL A 386       2.376 -15.098  54.085  1.00 54.61           C
ATOM   2963  CB  VAL A 386       2.425 -15.046  55.582  1.00 54.61           C
ATOM   2964  CG1 VAL A 386       2.721 -13.604  56.021  1.00 54.61           C
ATOM   2965  CG2 VAL A 386       1.106 -15.618  56.128  1.00 54.61           C
ATOM   2966  C   VAL A 386       3.685 -14.573  53.574  1.00 54.61           C
ATOM   2967  O   VAL A 386       4.696 -15.272  53.592  1.00 54.61           O
ATOM   2968  N   PRO A 387       3.689 -13.353  53.094  1.00 89.82           N
ATOM   2969  CA  PRO A 387       4.894 -12.751  52.581  1.00 89.82           C
ATOM   2970  CD  PRO A 387       2.495 -12.724  52.560  1.00 89.82           C
ATOM   2971  CB  PRO A 387       4.449 -11.562  51.727  1.00 89.82           C
ATOM   2972  CG  PRO A 387       2.978 -11.332  52.120  1.00 89.82           C
ATOM   2973  C   PRO A 387       5.868 -12.386  53.658  1.00 89.82           C
ATOM   2974  O   PRO A 387       5.454 -11.852  54.686  1.00 89.82           O
ATOM   2975  N   SER A 388       7.163 -12.697  53.450  1.00115.31           N
ATOM   2976  CA  SER A 388       8.204 -12.354  54.379  1.00115.31           C
ATOM   2977  CB  SER A 388       9.438 -13.265  54.282  1.00115.31           C
ATOM   2978  OG  SER A 388       9.124 -14.557  54.777  1.00115.31           O
ATOM   2979  C   SER A 388       8.673 -10.948  54.171  1.00115.31           C
ATOM   2980  O   SER A 388       9.226 -10.342  55.088  1.00115.31           O
ATOM   2981  N   GLN A 389       8.510 -10.393  52.953  1.00 70.15           N
ATOM   2982  CA  GLN A 389       9.025  -9.068  52.746  1.00 70.15           C
ATOM   2983  CB  GLN A 389      10.454  -9.092  52.182  1.00 70.15           C
ATOM   2984  CG  GLN A 389      11.112  -7.719  52.062  1.00 70.15           C
ATOM   2985  CD  GLN A 389      12.539  -7.961  51.596  1.00 70.15           C
ATOM   2986  OE1 GLN A 389      12.837  -8.988  50.986  1.00 70.15           O
ATOM   2987  NE2 GLN A 389      13.451  -7.000  51.902  1.00 70.15           N
ATOM   2988  C   GLN A 389       8.144  -8.345  51.770  1.00 70.15           C
ATOM   2989  O   GLN A 389       7.575  -8.954  50.865  1.00 70.15           O
ATOM   2990  N   ILE A 390       7.996  -7.010  51.944  1.00 96.66           N
ATOM   2991  CA  ILE A 390       7.174  -6.252  51.040  1.00 96.66           C
ATOM   2992  CB  ILE A 390       6.004  -5.575  51.697  1.00 96.66           C
ATOM   2993  CG1 ILE A 390       5.098  -6.600  52.395  1.00 96.66           C
ATOM   2994  CG2 ILE A 390       5.270  -4.764  50.617  1.00 96.66           C
ATOM   2995  CD1 ILE A 390       5.722  -7.213  53.646  1.00 96.66           C
ATOM   2996  C   ILE A 390       8.015  -5.162  50.445  1.00 96.66           C
ATOM   2997  O   ILE A 390       8.634  -4.381  51.166  1.00 96.66           O
ATOM   2998  N   LEU A 391       8.057  -5.084  49.098  1.00110.53           N
ATOM   2999  CA  LEU A 391       8.788  -4.044  48.430  1.00110.53           C
ATOM   3000  CB  LEU A 391       9.563  -4.515  47.187  1.00110.53           C
ATOM   3001  CG  LEU A 391      10.814  -5.348  47.510  1.00110.53           C
ATOM   3002  CD1 LEU A 391      10.472  -6.587  48.340  1.00110.53           C
ATOM   3003  CD2 LEU A 391      11.579  -5.711  46.230  1.00110.53           C
ATOM   3004  C   LEU A 391       7.798  -3.024  47.970  1.00110.53           C
ATOM   3005  O   LEU A 391       6.797  -3.351  47.331  1.00110.53           O
ATOM   3006  N   GLU A 392       8.068  -1.741  48.278  1.00 55.30           N
ATOM   3007  CA  GLU A 392       7.117  -0.721  47.945  1.00 55.30           C
ATOM   3008  CB  GLU A 392       6.656   0.061  49.183  1.00 55.30           C
ATOM   3009  CG  GLU A 392       5.895  -0.837  50.160  1.00 55.30           C
ATOM   3010  CD  GLU A 392       5.801  -0.133  51.503  1.00 55.30           C
ATOM   3011  OE1 GLU A 392       5.368   1.050  51.525  1.00 55.30           O
ATOM   3012  OE2 GLU A 392       6.169  -0.769  52.526  1.00 55.30           O
ATOM   3013  C   GLU A 392       7.732   0.237  46.976  1.00 55.30           C
ATOM   3014  O   GLU A 392       8.922   0.541  47.042  1.00 55.30           O
ATOM   3015  N   GLY A 393       6.908   0.715  46.022  1.00 53.46           N
ATOM   3016  CA  GLY A 393       7.336   1.642  45.015  1.00 53.46           C
ATOM   3017  C   GLY A 393       7.491   2.998  45.625  1.00 53.46           C
ATOM   3018  O   GLY A 393       6.683   3.437  46.442  1.00 53.46           O
ATOM   3019  N   GLN A 394       8.603   3.660  45.271  1.00137.39           N
ATOM   3020  CA  GLN A 394       8.956   4.980  45.704  1.00137.39           C
ATOM   3021  CB  GLN A 394      10.476   5.183  45.772  1.00137.39           C
ATOM   3022  CG  GLN A 394      11.129   4.201  46.748  1.00137.39           C
ATOM   3023  CD  GLN A 394      10.392   4.292  48.079  1.00137.39           C
ATOM   3024  OE1 GLN A 394      10.137   5.380  48.592  1.00137.39           O
ATOM   3025  NE2 GLN A 394      10.027   3.113  48.651  1.00137.39           N
ATOM   3026  C   GLN A 394       8.352   6.092  44.887  1.00137.39           C
ATOM   3027  O   GLN A 394       8.200   7.204  45.390  1.00137.39           O
ATOM   3028  N   TRP A 395       8.028   5.843  43.598  1.00106.67           N
ATOM   3029  CA  TRP A 395       7.745   6.930  42.692  1.00106.67           C
ATOM   3030  CB  TRP A 395       8.398   6.672  41.332  1.00106.67           C
ATOM   3031  CG  TRP A 395       9.863   6.378  41.507  1.00106.67           C
ATOM   3032  CD2 TRP A 395      10.363   5.068  41.816  1.00106.67           C
ATOM   3033  CD1 TRP A 395      10.946   7.204  41.458  1.00106.67           C
ATOM   3034  NE1 TRP A 395      12.091   6.489  41.717  1.00106.67           N
ATOM   3035  CE2 TRP A 395      11.746   5.173  41.939  1.00106.67           C
ATOM   3036  CE3 TRP A 395       9.718   3.877  41.990  1.00106.67           C
ATOM   3037  CZ2 TRP A 395      12.510   4.083  42.238  1.00106.67           C
ATOM   3038  CZ3 TRP A 395      10.492   2.777  42.284  1.00106.67           C
ATOM   3039  CH2 TRP A 395      11.862   2.880  42.406  1.00106.67           C
ATOM   3040  C   TRP A 395       6.277   7.124  42.456  1.00106.67           C
ATOM   3041  O   TRP A 395       5.511   6.167  42.397  1.00106.67           O
ATOM   3042  N   ALA A 396       5.859   8.406  42.326  1.00 40.89           N
ATOM   3043  CA  ALA A 396       4.491   8.781  42.071  1.00 40.89           C
ATOM   3044  CB  ALA A 396       4.116  10.171  42.617  1.00 40.89           C
ATOM   3045  C   ALA A 396       4.246   8.786  40.590  1.00 40.89           C
ATOM   3046  O   ALA A 396       5.183   8.831  39.795  1.00 40.89           O
ATOM   3047  N   ALA A 397       2.959   8.753  40.180  1.00 47.99           N
ATOM   3048  CA  ALA A 397       2.634   8.684  38.782  1.00 47.99           C
ATOM   3049  CB  ALA A 397       1.327   7.924  38.499  1.00 47.99           C
ATOM   3050  C   ALA A 397       2.478  10.061  38.220  1.00 47.99           C
ATOM   3051  O   ALA A 397       1.688  10.868  38.711  1.00 47.99           O
ATOM   3052  N   GLN A 398       3.303  10.372  37.198  1.00148.73           N
ATOM   3053  CA  GLN A 398       3.249  11.626  36.502  1.00148.73           C
ATOM   3054  CB  GLN A 398       4.508  11.913  35.668  1.00148.73           C
ATOM   3055  CG  GLN A 398       4.699  10.948  34.498  1.00148.73           C
ATOM   3056  CD  GLN A 398       5.075   9.588  35.065  1.00148.73           C
ATOM   3057  OE1 GLN A 398       4.638   8.553  34.567  1.00148.73           O
ATOM   3058  NE2 GLN A 398       5.917   9.587  36.134  1.00148.73           N
ATOM   3059  C   GLN A 398       2.085  11.667  35.557  1.00148.73           C
ATOM   3060  O   GLN A 398       1.390  12.678  35.462  1.00148.73           O
ATOM   3061  N   SER A 399       1.846  10.557  34.826  1.00145.81           N
ATOM   3062  CA  SER A 399       0.821  10.537  33.818  1.00145.81           C
ATOM   3063  CB  SER A 399       1.400  10.571  32.397  1.00145.81           C
ATOM   3064  OG  SER A 399       2.147  11.761  32.205  1.00145.81           O
ATOM   3065  C   SER A 399       0.106   9.234  33.941  1.00145.81           C
ATOM   3066  O   SER A 399      -1.107   9.150  33.756  1.00145.81           O
ATOM   3067  N   MET A 400       0.869   8.163  34.221  1.00140.70           N
ATOM   3068  CA  MET A 400       0.284   6.874  34.403  1.00140.70           C
ATOM   3069  CB  MET A 400       0.452   5.936  33.197  1.00140.70           C
ATOM   3070  CG  MET A 400       1.907   5.641  32.844  1.00140.70           C
ATOM   3071  SD  MET A 400       2.103   4.511  31.437  1.00140.70           S
ATOM   3072  CE  MET A 400       1.516   3.057  32.355  1.00140.70           C
ATOM   3073  C   MET A 400       0.948   6.256  35.581  1.00140.70           C
ATOM   3074  O   MET A 400       1.958   6.755  36.076  1.00140.70           O
ATOM   3075  N   PRO A 401       0.381   5.178  36.047  1.00110.66           N
ATOM   3076  CA  PRO A 401       0.870   4.513  37.216  1.00110.66           C
ATOM   3077  CD  PRO A 401      -0.943   4.732  35.656  1.00110.66           C
ATOM   3078  CB  PRO A 401      -0.180   3.454  37.570  1.00110.66           C
ATOM   3079  CG  PRO A 401      -1.063   3.347  36.310  1.00110.66           C
ATOM   3080  C   PRO A 401       2.241   3.971  36.987  1.00110.66           C
ATOM   3081  O   PRO A 401       2.525   3.453  35.909  1.00110.66           O
ATOM   3082  N   PRO A 402       3.063   4.080  37.989  1.00161.67           N
ATOM   3083  CA  PRO A 402       4.430   3.650  37.939  1.00161.67           C
ATOM   3084  CD  PRO A 402       2.602   4.315  39.348  1.00161.67           C
ATOM   3085  CB  PRO A 402       4.987   3.900  39.341  1.00161.67           C
ATOM   3086  CG  PRO A 402       3.745   3.814  40.245  1.00161.67           C
ATOM   3087  C   PRO A 402       4.505   2.211  37.542  1.00161.67           C
ATOM   3088  O   PRO A 402       5.480   1.823  36.901  1.00161.67           O
ATOM   3089  N   SER A 403       3.494   1.405  37.906  1.00 63.67           N
ATOM   3090  CA  SER A 403       3.463   0.014  37.563  1.00 63.67           C
ATOM   3091  CB  SER A 403       3.332  -0.222  36.051  1.00 63.67           C
ATOM   3092  OG  SER A 403       2.088   0.294  35.601  1.00 63.67           O
ATOM   3093  C   SER A 403       4.687  -0.680  38.074  1.00 63.67           C
ATOM   3094  O   SER A 403       5.267  -1.525  37.394  1.00 63.67           O
ATOM   3095  N   PHE A 404       5.101  -0.355  39.312  1.00 86.22           N
ATOM   3096  CA  PHE A 404       6.242  -1.001  39.886  1.00 86.22           C
ATOM   3097  CB  PHE A 404       6.662  -0.364  41.227  1.00 86.22           C
ATOM   3098  CG  PHE A 404       7.914  -1.003  41.731  1.00 86.22           C
ATOM   3099  CD1 PHE A 404       9.133  -0.701  41.169  1.00 86.22           C
ATOM   3100  CD2 PHE A 404       7.875  -1.883  42.787  1.00 86.22           C
ATOM   3101  CE1 PHE A 404      10.287  -1.284  41.639  1.00 86.22           C
ATOM   3102  CE2 PHE A 404       9.025  -2.468  43.262  1.00 86.22           C
ATOM   3103  CZ  PHE A 404      10.236  -2.172  42.686  1.00 86.22           C
ATOM   3104  C   PHE A 404       5.881  -2.438  40.113  1.00 86.22           C
ATOM   3105  O   PHE A 404       4.872  -2.746  40.748  1.00 86.22           O
ATOM   3106  N   GLY A 405       6.728  -3.360  39.604  1.00 37.63           N
ATOM   3107  CA  GLY A 405       6.493  -4.767  39.786  1.00 37.63           C
ATOM   3108  C   GLY A 405       5.872  -5.382  38.561  1.00 37.63           C
ATOM   3109  O   GLY A 405       5.625  -6.586  38.527  1.00 37.63           O
ATOM   3110  N   TYR A 406       5.636  -4.585  37.503  1.00 69.63           N
ATOM   3111  CA  TYR A 406       5.001  -5.071  36.307  1.00 69.63           C
ATOM   3112  CB  TYR A 406       4.850  -3.954  35.257  1.00 69.63           C
ATOM   3113  CG  TYR A 406       4.031  -4.446  34.112  1.00 69.63           C
ATOM   3114  CD1 TYR A 406       2.658  -4.460  34.205  1.00 69.63           C
ATOM   3115  CD2 TYR A 406       4.623  -4.877  32.947  1.00 69.63           C
ATOM   3116  CE1 TYR A 406       1.887  -4.905  33.157  1.00 69.63           C
ATOM   3117  CE2 TYR A 406       3.857  -5.324  31.895  1.00 69.63           C
ATOM   3118  CZ  TYR A 406       2.486  -5.337  31.998  1.00 69.63           C
ATOM   3119  OH  TYR A 406       1.695  -5.793  30.922  1.00 69.63           O
ATOM   3120  C   TYR A 406       5.858  -6.159  35.719  1.00 69.63           C
ATOM   3121  O   TYR A 406       5.343  -7.145  35.195  1.00 69.63           O
ATOM   3122  N   SER A 407       7.198  -5.997  35.743  1.00 45.94           N
ATOM   3123  CA  SER A 407       8.053  -7.033  35.219  1.00 45.94           C
ATOM   3124  CB  SER A 407       8.730  -6.660  33.889  1.00 45.94           C
ATOM   3125  OG  SER A 407       9.654  -5.601  34.092  1.00 45.94           O
ATOM   3126  C   SER A 407       9.150  -7.281  36.212  1.00 45.94           C
ATOM   3127  O   SER A 407       9.689  -6.340  36.792  1.00 45.94           O
ATOM   3128  N   MET A 408       9.516  -8.565  36.433  1.00 59.73           N
ATOM   3129  CA  MET A 408      10.549  -8.855  37.392  1.00 59.73           C
ATOM   3130  CB  MET A 408      10.027  -9.232  38.789  1.00 59.73           C
ATOM   3131  CG  MET A 408       9.274  -8.119  39.515  1.00 59.73           C
ATOM   3132  SD  MET A 408       8.664  -8.598  41.160  1.00 59.73           S
ATOM   3133  CE  MET A 408       7.467  -9.821  40.549  1.00 59.73           C
ATOM   3134  C   MET A 408      11.326 -10.049  36.942  1.00 59.73           C
ATOM   3135  O   MET A 408      10.827 -10.876  36.180  1.00 59.73           O
ATOM   3136  N   LYS A 409      12.592 -10.149  37.404  1.00123.82           N
ATOM   3137  CA  LYS A 409      13.402 -11.297  37.108  1.00123.82           C
ATOM   3138  CB  LYS A 409      14.291 -11.126  35.867  1.00123.82           C
ATOM   3139  CG  LYS A 409      14.841 -12.453  35.344  1.00123.82           C
ATOM   3140  CD  LYS A 409      13.751 -13.318  34.705  1.00123.82           C
ATOM   3141  CE  LYS A 409      14.209 -14.714  34.284  1.00123.82           C
ATOM   3142  NZ  LYS A 409      13.982 -15.670  35.389  1.00123.82           N
ATOM   3143  C   LYS A 409      14.322 -11.520  38.272  1.00123.82           C
ATOM   3144  O   LYS A 409      14.895 -10.572  38.810  1.00123.82           O
ATOM   3145  N   GLY A 410      14.506 -12.794  38.680  1.00 51.61           N
ATOM   3146  CA  GLY A 410      15.362 -13.078  39.801  1.00 51.61           C
ATOM   3147  C   GLY A 410      16.192 -14.291  39.490  1.00 51.61           C
ATOM   3148  O   GLY A 410      16.339 -14.692  38.336  1.00 51.61           O
ATOM   3149  N   ALA A 411      16.740 -14.914  40.554  1.00 63.62           N
ATOM   3150  CA  ALA A 411      17.541 -16.108  40.499  1.00 63.62           C
ATOM   3151  CB  ALA A 411      16.872 -17.243  39.703  1.00 63.62           C
ATOM   3152  C   ALA A 411      18.904 -15.889  39.900  1.00 63.62           C
ATOM   3153  O   ALA A 411      19.528 -16.853  39.456  1.00 63.62           O
ATOM   3154  N   THR A 412      19.422 -14.643  39.878  1.00 47.50           N
ATOM   3155  CA  THR A 412      20.765 -14.434  39.393  1.00 47.50           C
ATOM   3156  CB  THR A 412      20.820 -13.666  38.106  1.00 47.50           C
ATOM   3157  OG1 THR A 412      20.101 -14.355  37.095  1.00 47.50           O
ATOM   3158  CG2 THR A 412      22.288 -13.495  37.693  1.00 47.50           C
ATOM   3159  C   THR A 412      21.501 -13.628  40.425  1.00 47.50           C
ATOM   3160  O   THR A 412      20.960 -12.666  40.968  1.00 47.50           O
ATOM   3161  N   ASP A 413      22.771 -13.998  40.709  1.00 65.34           N
ATOM   3162  CA  ASP A 413      23.562 -13.339  41.719  1.00 65.34           C
ATOM   3163  CB  ASP A 413      24.437 -14.333  42.499  1.00 65.34           C
ATOM   3164  CG  ASP A 413      25.120 -13.605  43.642  1.00 65.34           C
ATOM   3165  OD1 ASP A 413      24.666 -12.484  43.996  1.00 65.34           O
ATOM   3166  OD2 ASP A 413      26.113 -14.165  44.176  1.00 65.34           O
ATOM   3167  C   ASP A 413      24.496 -12.367  41.048  1.00 65.34           C
ATOM   3168  O   ASP A 413      25.556 -12.748  40.553  1.00 65.34           O
ATOM   3169  N   VAL A 414      24.100 -11.078  41.003  1.00 81.35           N
ATOM   3170  CA  VAL A 414      24.858 -10.035  40.361  1.00 81.35           C
ATOM   3171  CB  VAL A 414      24.050  -8.789  40.165  1.00 81.35           C
ATOM   3172  CG1 VAL A 414      24.963  -7.708  39.565  1.00 81.35           C
ATOM   3173  CG2 VAL A 414      22.827  -9.134  39.297  1.00 81.35           C
ATOM   3174  C   VAL A 414      26.116  -9.651  41.106  1.00 81.35           C
ATOM   3175  O   VAL A 414      27.162  -9.458  40.488  1.00 81.35           O
ATOM   3176  N   ASP A 415      26.020  -9.471  42.444  1.00121.24           N
ATOM   3177  CA  ASP A 415      27.090  -9.050  43.318  1.00121.24           C
ATOM   3178  CB  ASP A 415      26.626  -8.286  44.579  1.00121.24           C
ATOM   3179  CG  ASP A 415      25.656  -9.104  45.415  1.00121.24           C
ATOM   3180  OD1 ASP A 415      25.243 -10.202  44.958  1.00121.24           O
ATOM   3181  OD2 ASP A 415      25.304  -8.620  46.524  1.00121.24           O
ATOM   3182  C   ASP A 415      28.060 -10.149  43.667  1.00121.24           C
ATOM   3183  O   ASP A 415      29.103  -9.879  44.263  1.00121.24           O
ATOM   3184  N   ARG A 416      27.719 -11.421  43.375  1.00142.63           N
ATOM   3185  CA  ARG A 416      28.594 -12.537  43.645  1.00142.63           C
ATOM   3186  CB  ARG A 416      29.986 -12.380  43.007  1.00142.63           C
ATOM   3187  CG  ARG A 416      29.983 -12.607  41.493  1.00142.63           C
ATOM   3188  CD  ARG A 416      30.428 -14.019  41.105  1.00142.63           C
ATOM   3189  NE  ARG A 416      30.228 -14.178  39.637  1.00142.63           N
ATOM   3190  CZ  ARG A 416      31.179 -13.742  38.760  1.00142.63           C
ATOM   3191  NH1 ARG A 416      32.301 -13.116  39.220  1.00142.63           N
ATOM   3192  NH2 ARG A 416      31.005 -13.929  37.419  1.00142.63           N
ATOM   3193  C   ARG A 416      28.762 -12.740  45.120  1.00142.63           C
ATOM   3194  O   ARG A 416      29.807 -13.199  45.580  1.00142.63           O
ATOM   3195  N   ASN A 417      27.731 -12.360  45.897  1.00111.38           N
ATOM   3196  CA  ASN A 417      27.647 -12.558  47.317  1.00111.38           C
ATOM   3197  CB  ASN A 417      26.752 -11.533  48.038  1.00111.38           C
ATOM   3198  CG  ASN A 417      25.317 -11.656  47.564  1.00111.38           C
ATOM   3199  OD1 ASN A 417      25.001 -12.441  46.673  1.00111.38           O
ATOM   3200  ND2 ASN A 417      24.419 -10.839  48.175  1.00111.38           N
ATOM   3201  C   ASN A 417      27.197 -13.952  47.658  1.00111.38           C
ATOM   3202  O   ASN A 417      27.307 -14.377  48.807  1.00111.38           O
ATOM   3203  N   GLY A 418      26.602 -14.684  46.696  1.00 47.58           N
ATOM   3204  CA  GLY A 418      26.154 -16.020  46.990  1.00 47.58           C
ATOM   3205  C   GLY A 418      24.664 -16.022  47.160  1.00 47.58           C
ATOM   3206  O   GLY A 418      24.056 -17.079  47.324  1.00 47.58           O
ATOM   3207  N   TYR A 419      24.031 -14.834  47.123  1.00 79.27           N
ATOM   3208  CA  TYR A 419      22.601 -14.769  47.255  1.00 79.27           C
ATOM   3209  CB  TYR A 419      22.138 -13.872  48.414  1.00 79.27           C
ATOM   3210  CG  TYR A 419      22.551 -14.516  49.693  1.00 79.27           C
ATOM   3211  CD1 TYR A 419      23.836 -14.391  50.168  1.00 79.27           C
ATOM   3212  CD2 TYR A 419      21.642 -15.245  50.422  1.00 79.27           C
ATOM   3213  CE1 TYR A 419      24.207 -14.989  51.350  1.00 79.27           C
ATOM   3214  CE2 TYR A 419      22.006 -15.844  51.604  1.00 79.27           C
ATOM   3215  CZ  TYR A 419      23.291 -15.715  52.070  1.00 79.27           C
ATOM   3216  OH  TYR A 419      23.669 -16.327  53.283  1.00 79.27           O
ATOM   3217  C   TYR A 419      22.072 -14.151  45.995  1.00 79.27           C
ATOM   3218  O   TYR A 419      22.622 -13.172  45.496  1.00 79.27           O
ATOM   3219  N   PRO A 420      21.017 -14.698  45.456  1.00 89.60           N
ATOM   3220  CA  PRO A 420      20.448 -14.195  44.234  1.00 89.60           C
ATOM   3221  CD  PRO A 420      20.652 -16.080  45.704  1.00 89.60           C
ATOM   3222  CB  PRO A 420      19.532 -15.303  43.705  1.00 89.60           C
ATOM   3223  CG  PRO A 420      19.361 -16.270  44.892  1.00 89.60           C
ATOM   3224  C   PRO A 420      19.764 -12.880  44.436  1.00 89.60           C
ATOM   3225  O   PRO A 420      19.182 -12.664  45.498  1.00 89.60           O
ATOM   3226  N   ASP A 421      19.833 -11.989  43.426  1.00 72.31           N
ATOM   3227  CA  ASP A 421      19.268 -10.672  43.520  1.00 72.31           C
ATOM   3228  CB  ASP A 421      20.216  -9.603  42.959  1.00 72.31           C
ATOM   3229  CG  ASP A 421      21.494  -9.670  43.784  1.00 72.31           C
ATOM   3230  OD1 ASP A 421      21.419 -10.096  44.967  1.00 72.31           O
ATOM   3231  OD2 ASP A 421      22.568  -9.312  43.234  1.00 72.31           O
ATOM   3232  C   ASP A 421      17.987 -10.598  42.737  1.00 72.31           C
ATOM   3233  O   ASP A 421      17.593 -11.551  42.067  1.00 72.31           O
ATOM   3234  N   LEU A 422      17.308  -9.428  42.799  1.00 73.00           N
ATOM   3235  CA  LEU A 422      16.044  -9.254  42.131  1.00 73.00           C
ATOM   3236  CB  LEU A 422      14.868  -9.256  43.126  1.00 73.00           C
ATOM   3237  CG  LEU A 422      13.484  -9.017  42.496  1.00 73.00           C
ATOM   3238  CD1 LEU A 422      13.104 -10.144  41.526  1.00 73.00           C
ATOM   3239  CD2 LEU A 422      12.417  -8.776  43.577  1.00 73.00           C
ATOM   3240  C   LEU A 422      15.996  -7.934  41.416  1.00 73.00           C
ATOM   3241  O   LEU A 422      16.353  -6.897  41.976  1.00 73.00           O
ATOM   3242  N   VAL A 423      15.530  -7.939  40.148  1.00 41.40           N
ATOM   3243  CA  VAL A 423      15.377  -6.713  39.413  1.00 41.40           C
ATOM   3244  CB  VAL A 423      15.991  -6.742  38.046  1.00 41.40           C
ATOM   3245  CG1 VAL A 423      15.654  -5.418  37.338  1.00 41.40           C
ATOM   3246  CG2 VAL A 423      17.499  -7.010  38.189  1.00 41.40           C
ATOM   3247  C   VAL A 423      13.908  -6.491  39.228  1.00 41.40           C
ATOM   3248  O   VAL A 423      13.180  -7.401  38.829  1.00 41.40           O
ATOM   3249  N   VAL A 424      13.433  -5.264  39.533  1.00 56.70           N
ATOM   3250  CA  VAL A 424      12.035  -4.964  39.396  1.00 56.70           C
ATOM   3251  CB  VAL A 424      11.386  -4.611  40.699  1.00 56.70           C
ATOM   3252  CG1 VAL A 424       9.910  -4.278  40.426  1.00 56.70           C
ATOM   3253  CG2 VAL A 424      11.611  -5.763  41.692  1.00 56.70           C
ATOM   3254  C   VAL A 424      11.886  -3.770  38.502  1.00 56.70           C
ATOM   3255  O   VAL A 424      12.539  -2.746  38.698  1.00 56.70           O
ATOM   3256  N   GLY A 425      10.982  -3.855  37.506  1.00 54.41           N
ATOM   3257  CA  GLY A 425      10.826  -2.756  36.596  1.00 54.41           C
ATOM   3258  C   GLY A 425       9.591  -1.984  36.947  1.00 54.41           C
ATOM   3259  O   GLY A 425       8.630  -2.531  37.489  1.00 54.41           O
ATOM   3260  N   ALA A 426       9.626  -0.657  36.682  1.00 83.50           N
ATOM   3261  CA  ALA A 426       8.464   0.177  36.831  1.00 83.50           C
ATOM   3262  CB  ALA A 426       8.528   1.087  38.069  1.00 83.50           C
ATOM   3263  C   ALA A 426       8.448   1.070  35.624  1.00 83.50           C
ATOM   3264  O   ALA A 426       8.939   2.197  35.669  1.00 83.50           O
ATOM   3265  N   PHE A 427       7.788   0.619  34.540  1.00 97.35           N
ATOM   3266  CA  PHE A 427       7.844   1.288  33.267  1.00 97.35           C
ATOM   3267  CB  PHE A 427       7.369   0.430  32.076  1.00 97.35           C
ATOM   3268  CG  PHE A 427       5.911   0.154  32.165  1.00 97.35           C
ATOM   3269  CD1 PHE A 427       5.010   1.050  31.639  1.00 97.35           C
ATOM   3270  CD2 PHE A 427       5.446  -0.999  32.753  1.00 97.35           C
ATOM   3271  CE1 PHE A 427       3.660   0.803  31.704  1.00 97.35           C
ATOM   3272  CE2 PHE A 427       4.096  -1.250  32.821  1.00 97.35           C
ATOM   3273  CZ  PHE A 427       3.201  -0.348  32.298  1.00 97.35           C
ATOM   3274  C   PHE A 427       7.125   2.607  33.260  1.00 97.35           C
ATOM   3275  O   PHE A 427       7.482   3.500  32.493  1.00 97.35           O
ATOM   3276  N   GLY A 428       6.075   2.770  34.085  1.00 56.48           N
ATOM   3277  CA  GLY A 428       5.311   3.989  34.055  1.00 56.48           C
ATOM   3278  C   GLY A 428       6.198   5.169  34.357  1.00 56.48           C
ATOM   3279  O   GLY A 428       5.932   6.276  33.889  1.00 56.48           O
ATOM   3280  N   VAL A 429       7.166   4.983  35.277  1.00126.08           N
ATOM   3281  CA  VAL A 429       8.184   5.914  35.705  1.00126.08           C
ATOM   3282  CB  VAL A 429       8.551   5.749  37.155  1.00126.08           C
ATOM   3283  CG1 VAL A 429       7.308   6.088  37.994  1.00126.08           C
ATOM   3284  CG2 VAL A 429       9.067   4.325  37.402  1.00126.08           C
ATOM   3285  C   VAL A 429       9.432   5.880  34.858  1.00126.08           C
ATOM   3286  O   VAL A 429      10.307   6.729  35.025  1.00126.08           O
ATOM   3287  N   ASP A 430       9.587   4.870  33.975  1.00 85.62           N
ATOM   3288  CA  ASP A 430      10.787   4.706  33.190  1.00 85.62           C
ATOM   3289  CB  ASP A 430      11.148   5.950  32.358  1.00 85.62           C
ATOM   3290  CG  ASP A 430      10.070   6.144  31.305  1.00 85.62           C
ATOM   3291  OD1 ASP A 430       9.764   5.160  30.580  1.00 85.62           O
ATOM   3292  OD2 ASP A 430       9.520   7.274  31.227  1.00 85.62           O
ATOM   3293  C   ASP A 430      11.952   4.425  34.092  1.00 85.62           C
ATOM   3294  O   ASP A 430      13.009   5.044  33.969  1.00 85.62           O
ATOM   3295  N   ARG A 431      11.782   3.479  35.041  1.00133.41           N
ATOM   3296  CA  ARG A 431      12.863   3.151  35.927  1.00133.41           C
ATOM   3297  CB  ARG A 431      12.783   3.891  37.264  1.00133.41           C
ATOM   3298  CG  ARG A 431      13.252   5.331  37.106  1.00133.41           C
ATOM   3299  CD  ARG A 431      12.989   6.222  38.310  1.00133.41           C
ATOM   3300  NE  ARG A 431      13.801   7.443  38.083  1.00133.41           N
ATOM   3301  CZ  ARG A 431      13.333   8.675  38.430  1.00133.41           C
ATOM   3302  NH1 ARG A 431      12.047   8.836  38.856  1.00133.41           N
ATOM   3303  NH2 ARG A 431      14.171   9.749  38.363  1.00133.41           N
ATOM   3304  C   ARG A 431      12.899   1.679  36.204  1.00133.41           C
ATOM   3305  O   ARG A 431      11.920   0.960  36.001  1.00133.41           O
ATOM   3306  N   ALA A 432      14.085   1.195  36.634  1.00 46.67           N
ATOM   3307  CA  ALA A 432      14.266  -0.173  37.035  1.00 46.67           C
ATOM   3308  CB  ALA A 432      15.027  -1.033  36.012  1.00 46.67           C
ATOM   3309  C   ALA A 432      15.094  -0.132  38.287  1.00 46.67           C
ATOM   3310  O   ALA A 432      16.007   0.685  38.405  1.00 46.67           O
ATOM   3311  N   VAL A 433      14.800  -1.026  39.261  1.00 63.92           N
ATOM   3312  CA  VAL A 433      15.510  -0.974  40.511  1.00 63.92           C
ATOM   3313  CB  VAL A 433      14.609  -0.645  41.668  1.00 63.92           C
ATOM   3314  CG1 VAL A 433      15.446  -0.614  42.957  1.00 63.92           C
ATOM   3315  CG2 VAL A 433      13.852   0.654  41.361  1.00 63.92           C
ATOM   3316  C   VAL A 433      16.075  -2.332  40.822  1.00 63.92           C
ATOM   3317  O   VAL A 433      15.404  -3.348  40.659  1.00 63.92           O
ATOM   3318  N   LEU A 434      17.335  -2.374  41.312  1.00 63.18           N
ATOM   3319  CA  LEU A 434      17.940  -3.633  41.654  1.00 63.18           C
ATOM   3320  CB  LEU A 434      19.384  -3.774  41.142  1.00 63.18           C
ATOM   3321  CG  LEU A 434      20.036  -5.119  41.508  1.00 63.18           C
ATOM   3322  CD1 LEU A 434      19.289  -6.295  40.861  1.00 63.18           C
ATOM   3323  CD2 LEU A 434      21.536  -5.114  41.184  1.00 63.18           C
ATOM   3324  C   LEU A 434      17.990  -3.767  43.150  1.00 63.18           C
ATOM   3325  O   LEU A 434      18.517  -2.896  43.842  1.00 63.18           O
ATOM   3326  N   TYR A 435      17.450  -4.886  43.687  1.00 97.16           N
ATOM   3327  CA  TYR A 435      17.493  -5.103  45.110  1.00 97.16           C
ATOM   3328  CB  TYR A 435      16.165  -5.547  45.755  1.00 97.16           C
ATOM   3329  CG  TYR A 435      15.137  -4.483  45.585  1.00 97.16           C
ATOM   3330  CD1 TYR A 435      15.201  -3.317  46.308  1.00 97.16           C
ATOM   3331  CD2 TYR A 435      14.113  -4.637  44.682  1.00 97.16           C
ATOM   3332  CE1 TYR A 435      14.255  -2.332  46.151  1.00 97.16           C
ATOM   3333  CE2 TYR A 435      13.163  -3.656  44.523  1.00 97.16           C
ATOM   3334  CZ  TYR A 435      13.231  -2.499  45.258  1.00 97.16           C
ATOM   3335  OH  TYR A 435      12.260  -1.489  45.100  1.00 97.16           O
ATOM   3336  C   TYR A 435      18.454  -6.231  45.342  1.00 97.16           C
ATOM   3337  O   TYR A 435      18.360  -7.274  44.697  1.00 97.16           O
ATOM   3338  N   ARG A 436      19.412  -6.049  46.276  1.00112.64           N
ATOM   3339  CA  ARG A 436      20.412  -7.051  46.511  1.00112.64           C
ATOM   3340  CB  ARG A 436      21.830  -6.462  46.606  1.00112.64           C
ATOM   3341  CG  ARG A 436      22.310  -5.910  45.262  1.00112.64           C
ATOM   3342  CD  ARG A 436      23.675  -5.221  45.298  1.00112.64           C
ATOM   3343  NE  ARG A 436      23.518  -3.944  46.047  1.00112.64           N
ATOM   3344  CZ  ARG A 436      23.722  -3.917  47.395  1.00112.64           C
ATOM   3345  NH1 ARG A 436      24.081  -5.059  48.049  1.00112.64           N
ATOM   3346  NH2 ARG A 436      23.577  -2.747  48.083  1.00112.64           N
ATOM   3347  C   ARG A 436      20.101  -7.774  47.784  1.00112.64           C
ATOM   3348  O   ARG A 436      19.649  -7.179  48.763  1.00112.64           O
ATOM   3349  N   ALA A 437      20.328  -9.105  47.783  1.00 62.90           N
ATOM   3350  CA  ALA A 437      20.008  -9.902  48.930  1.00 62.90           C
ATOM   3351  CB  ALA A 437      19.755 -11.380  48.592  1.00 62.90           C
ATOM   3352  C   ALA A 437      21.134  -9.847  49.910  1.00 62.90           C
ATOM   3353  O   ALA A 437      22.296 -10.058  49.568  1.00 62.90           O
ATOM   3354  N   ARG A 438      20.816  -9.557  51.184  1.00197.63           N
ATOM   3355  CA  ARG A 438      21.855  -9.551  52.163  1.00197.63           C
ATOM   3356  CB  ARG A 438      21.753  -8.413  53.202  1.00197.63           C
ATOM   3357  CG  ARG A 438      20.406  -8.195  53.889  1.00197.63           C
ATOM   3358  CD  ARG A 438      20.404  -6.869  54.660  1.00197.63           C
ATOM   3359  NE  ARG A 438      19.038  -6.609  55.193  1.00197.63           N
ATOM   3360  CZ  ARG A 438      18.892  -5.806  56.288  1.00197.63           C
ATOM   3361  NH1 ARG A 438      19.994  -5.317  56.929  1.00197.63           N
ATOM   3362  NH2 ARG A 438      17.644  -5.485  56.739  1.00197.63           N
ATOM   3363  C   ARG A 438      22.032 -10.919  52.745  1.00197.63           C
ATOM   3364  O   ARG A 438      21.121 -11.745  52.762  1.00197.63           O
ATOM   3365  N   PRO A 439      23.233 -11.177  53.190  1.00 98.56           N
ATOM   3366  CA  PRO A 439      23.566 -12.477  53.705  1.00 98.56           C
ATOM   3367  CD  PRO A 439      24.395 -10.487  52.655  1.00 98.56           C
ATOM   3368  CB  PRO A 439      25.082 -12.471  53.887  1.00 98.56           C
ATOM   3369  CG  PRO A 439      25.568 -11.468  52.822  1.00 98.56           C
ATOM   3370  C   PRO A 439      22.792 -12.762  54.947  1.00 98.56           C
ATOM   3371  O   PRO A 439      22.480 -11.836  55.693  1.00 98.56           O
ATOM   3372  N   VAL A 440      22.462 -14.043  55.186  1.00 63.15           N
ATOM   3373  CA  VAL A 440      21.667 -14.360  56.330  1.00 63.15           C
ATOM   3374  CB  VAL A 440      20.473 -15.212  55.999  1.00 63.15           C
ATOM   3375  CG1 VAL A 440      19.704 -15.514  57.293  1.00 63.15           C
ATOM   3376  CG2 VAL A 440      19.629 -14.484  54.939  1.00 63.15           C
ATOM   3377  C   VAL A 440      22.518 -15.110  57.297  1.00 63.15           C
ATOM   3378  O   VAL A 440      23.216 -16.058  56.941  1.00 63.15           O
ATOM   3379  N   VAL A 441      22.481 -14.684  58.570  1.00117.90           N
ATOM   3380  CA  VAL A 441      23.275 -15.345  59.557  1.00117.90           C
ATOM   3381  CB  VAL A 441      24.051 -14.384  60.406  1.00117.90           C
ATOM   3382  CG1 VAL A 441      23.063 -13.401  61.048  1.00117.90           C
ATOM   3383  CG2 VAL A 441      24.881 -15.182  61.425  1.00117.90           C
ATOM   3384  C   VAL A 441      22.361 -16.123  60.442  1.00117.90           C
ATOM   3385  O   VAL A 441      21.397 -15.589  60.988  1.00117.90           O
ATOM   3386  N   THR A 442      22.653 -17.426  60.602  1.00 56.19           N
ATOM   3387  CA  THR A 442      21.852 -18.263  61.442  1.00 56.19           C
ATOM   3388  CB  THR A 442      21.657 -19.643  60.889  1.00 56.19           C
ATOM   3389  OG1 THR A 442      21.033 -19.576  59.615  1.00 56.19           O
ATOM   3390  CG2 THR A 442      20.784 -20.451  61.863  1.00 56.19           C
ATOM   3391  C   THR A 442      22.617 -18.396  62.713  1.00 56.19           C
ATOM   3392  O   THR A 442      23.811 -18.683  62.700  1.00 56.19           O
ATOM   3393  N   VAL A 443      21.946 -18.175  63.856  1.00 90.89           N
ATOM   3394  CA  VAL A 443      22.694 -18.213  65.073  1.00 90.89           C
ATOM   3395  CB  VAL A 443      22.584 -16.945  65.876  1.00 90.89           C
ATOM   3396  CG1 VAL A 443      23.407 -17.109  67.161  1.00 90.89           C
ATOM   3397  CG2 VAL A 443      23.016 -15.752  65.014  1.00 90.89           C
ATOM   3398  C   VAL A 443      22.180 -19.315  65.938  1.00 90.89           C
ATOM   3399  O   VAL A 443      20.973 -19.509  66.076  1.00 90.89           O
ATOM   3400  N   ASN A 444      23.124 -20.073  66.536  1.00 64.04           N
ATOM   3401  CA  ASN A 444      22.792 -21.125  67.449  1.00 64.04           C
ATOM   3402  CB  ASN A 444      23.519 -22.446  67.146  1.00 64.04           C
ATOM   3403  CG  ASN A 444      23.022 -22.974  65.806  1.00 64.04           C
ATOM   3404  OD1 ASN A 444      21.852 -23.318  65.650  1.00 64.04           O
ATOM   3405  ND2 ASN A 444      23.940 -23.033  64.805  1.00 64.04           N
ATOM   3406  C   ASN A 444      23.265 -20.659  68.787  1.00 64.04           C
ATOM   3407  O   ASN A 444      24.465 -20.522  69.026  1.00 64.04           O
ATOM   3408  N   ALA A 445      22.320 -20.405  69.707  1.00 61.78           N
ATOM   3409  CA  ALA A 445      22.713 -19.912  70.990  1.00 61.78           C
ATOM   3410  CB  ALA A 445      21.940 -18.652  71.419  1.00 61.78           C
ATOM   3411  C   ALA A 445      22.437 -20.984  71.993  1.00 61.78           C
ATOM   3412  O   ALA A 445      21.443 -21.704  71.897  1.00 61.78           O
ATOM   3413  N   GLY A 446      23.337 -21.122  72.986  1.00 55.89           N
ATOM   3414  CA  GLY A 446      23.154 -22.140  73.977  1.00 55.89           C
ATOM   3415  C   GLY A 446      23.147 -21.484  75.317  1.00 55.89           C
ATOM   3416  O   GLY A 446      23.752 -20.429  75.509  1.00 55.89           O
ATOM   3417  N   LEU A 447      22.430 -22.094  76.283  1.00 74.22           N
ATOM   3418  CA  LEU A 447      22.386 -21.547  77.607  1.00 74.22           C
ATOM   3419  CB  LEU A 447      21.193 -20.591  77.806  1.00 74.22           C
ATOM   3420  CG  LEU A 447      21.127 -19.917  79.189  1.00 74.22           C
ATOM   3421  CD1 LEU A 447      22.331 -18.987  79.409  1.00 74.22           C
ATOM   3422  CD2 LEU A 447      19.784 -19.198  79.393  1.00 74.22           C
ATOM   3423  C   LEU A 447      22.222 -22.698  78.555  1.00 74.22           C
ATOM   3424  O   LEU A 447      21.307 -23.504  78.397  1.00 74.22           O
ATOM   3425  N   GLU A 448      23.119 -22.819  79.556  1.00 75.05           N
ATOM   3426  CA  GLU A 448      22.989 -23.879  80.521  1.00 75.05           C
ATOM   3427  CB  GLU A 448      24.044 -24.992  80.384  1.00 75.05           C
ATOM   3428  CG  GLU A 448      23.933 -25.795  79.085  1.00 75.05           C
ATOM   3429  CD  GLU A 448      25.022 -26.861  79.087  1.00 75.05           C
ATOM   3430  OE1 GLU A 448      25.673 -27.035  80.152  1.00 75.05           O
ATOM   3431  OE2 GLU A 448      25.218 -27.514  78.027  1.00 75.05           O
ATOM   3432  C   GLU A 448      23.161 -23.275  81.879  1.00 75.05           C
ATOM   3433  O   GLU A 448      23.962 -22.360  82.070  1.00 75.05           O
ATOM   3434  N   VAL A 449      22.381 -23.762  82.866  1.00 57.74           N
ATOM   3435  CA  VAL A 449      22.512 -23.251  84.200  1.00 57.74           C
ATOM   3436  CB  VAL A 449      21.294 -22.498  84.663  1.00 57.74           C
ATOM   3437  CG1 VAL A 449      21.497 -22.064  86.124  1.00 57.74           C
ATOM   3438  CG2 VAL A 449      21.052 -21.325  83.696  1.00 57.74           C
ATOM   3439  C   VAL A 449      22.697 -24.426  85.106  1.00 57.74           C
ATOM   3440  O   VAL A 449      21.849 -25.316  85.165  1.00 57.74           O
ATOM   3441  N   TYR A 450      23.838 -24.473  85.824  1.00 96.45           N
ATOM   3442  CA  TYR A 450      24.060 -25.547  86.746  1.00 96.45           C
ATOM   3443  CB  TYR A 450      25.012 -26.634  86.206  1.00 96.45           C
ATOM   3444  CG  TYR A 450      26.170 -25.989  85.521  1.00 96.45           C
ATOM   3445  CD1 TYR A 450      26.062 -25.636  84.194  1.00 96.45           C
ATOM   3446  CD2 TYR A 450      27.352 -25.741  86.179  1.00 96.45           C
ATOM   3447  CE1 TYR A 450      27.111 -25.046  83.530  1.00 96.45           C
ATOM   3448  CE2 TYR A 450      28.406 -25.149  85.521  1.00 96.45           C
ATOM   3449  CZ  TYR A 450      28.288 -24.802  84.195  1.00 96.45           C
ATOM   3450  OH  TYR A 450      29.369 -24.197  83.521  1.00 96.45           O
ATOM   3451  C   TYR A 450      24.564 -24.994  88.040  1.00 96.45           C
ATOM   3452  O   TYR A 450      25.492 -24.185  88.060  1.00 96.45           O
ATOM   3453  N   PRO A 451      23.973 -25.393  89.140  1.00 87.30           N
ATOM   3454  CA  PRO A 451      22.843 -26.287  89.146  1.00 87.30           C
ATOM   3455  CD  PRO A 451      24.724 -25.466  90.381  1.00 87.30           C
ATOM   3456  CB  PRO A 451      22.853 -26.984  90.507  1.00 87.30           C
ATOM   3457  CG  PRO A 451      23.746 -26.092  91.385  1.00 87.30           C
ATOM   3458  C   PRO A 451      21.553 -25.574  88.891  1.00 87.30           C
ATOM   3459  O   PRO A 451      21.499 -24.350  89.006  1.00 87.30           O
ATOM   3460  N   SER A 452      20.510 -26.334  88.508  1.00 86.05           N
ATOM   3461  CA  SER A 452      19.202 -25.788  88.304  1.00 86.05           C
ATOM   3462  CB  SER A 452      18.247 -26.777  87.624  1.00 86.05           C
ATOM   3463  OG  SER A 452      16.975 -26.171  87.455  1.00 86.05           O
ATOM   3464  C   SER A 452      18.616 -25.458  89.644  1.00 86.05           C
ATOM   3465  O   SER A 452      17.832 -24.519  89.772  1.00 86.05           O
ATOM   3466  N   ILE A 453      18.996 -26.223  90.687  1.00117.06           N
ATOM   3467  CA  ILE A 453      18.400 -26.001  91.970  1.00117.06           C
ATOM   3468  CB  ILE A 453      17.895 -27.277  92.590  1.00117.06           C
ATOM   3469  CG1 ILE A 453      17.100 -26.989  93.867  1.00117.06           C
ATOM   3470  CG2 ILE A 453      19.071 -28.247  92.773  1.00117.06           C
ATOM   3471  CD1 ILE A 453      16.303 -28.198  94.355  1.00117.06           C
ATOM   3472  C   ILE A 453      19.400 -25.356  92.879  1.00117.06           C
ATOM   3473  O   ILE A 453      20.447 -25.920  93.190  1.00117.06           O
ATOM   3474  N   LEU A 454      19.081 -24.126  93.337  1.00116.04           N
ATOM   3475  CA  LEU A 454      19.965 -23.385  94.189  1.00116.04           C
ATOM   3476  CB  LEU A 454      20.169 -21.929  93.725  1.00116.04           C
ATOM   3477  CG  LEU A 454      20.718 -21.764  92.294  1.00116.04           C
ATOM   3478  CD1 LEU A 454      20.889 -20.276  91.948  1.00116.04           C
ATOM   3479  CD2 LEU A 454      22.000 -22.579  92.065  1.00116.04           C
ATOM   3480  C   LEU A 454      19.321 -23.302  95.526  1.00116.04           C
ATOM   3481  O   LEU A 454      18.168 -22.900  95.658  1.00116.04           O
ATOM   3482  N   ASN A 455      20.069 -23.699  96.563  1.00117.74           N
ATOM   3483  CA  ASN A 455      19.544 -23.626  97.888  1.00117.74           C
ATOM   3484  CB  ASN A 455      20.174 -24.668  98.839  1.00117.74           C
ATOM   3485  CG  ASN A 455      19.544 -24.581 100.225  1.00117.74           C
ATOM   3486  OD1 ASN A 455      20.158 -24.092 101.172  1.00117.74           O
ATOM   3487  ND2 ASN A 455      18.282 -25.074 100.351  1.00117.74           N
ATOM   3488  C   ASN A 455      19.854 -22.265  98.392  1.00117.74           C
ATOM   3489  O   ASN A 455      20.737 -21.578  97.886  1.00117.74           O
ATOM   3490  N   GLN A 456      19.085 -21.818  99.387  1.00196.33           N
ATOM   3491  CA  GLN A 456      19.328 -20.523  99.928  1.00196.33           C
ATOM   3492  CB  GLN A 456      18.231 -20.052 100.883  1.00196.33           C
ATOM   3493  CG  GLN A 456      16.910 -19.847 100.153  1.00196.33           C
ATOM   3494  CD  GLN A 456      15.942 -19.232 101.133  1.00196.33           C
ATOM   3495  OE1 GLN A 456      16.181 -18.144 101.651  1.00196.33           O
ATOM   3496  NE2 GLN A 456      14.818 -19.946 101.401  1.00196.33           N
ATOM   3497  C   GLN A 456      20.628 -20.500 100.656  1.00196.33           C
ATOM   3498  O   GLN A 456      21.313 -19.478 100.670  1.00196.33           O
ATOM   3499  N   ASP A 457      20.996 -21.610 101.324  1.00181.70           N
ATOM   3500  CA  ASP A 457      22.234 -21.550 102.039  1.00181.70           C
ATOM   3501  CB  ASP A 457      22.090 -21.767 103.558  1.00181.70           C
ATOM   3502  CG  ASP A 457      23.389 -21.348 104.252  1.00181.70           C
ATOM   3503  OD1 ASP A 457      24.480 -21.459 103.632  1.00181.70           O
ATOM   3504  OD2 ASP A 457      23.300 -20.895 105.423  1.00181.70           O
ATOM   3505  C   ASP A 457      23.159 -22.606 101.529  1.00181.70           C
ATOM   3506  O   ASP A 457      23.468 -23.559 102.240  1.00181.70           O
ATOM   3507  N   ASN A 458      23.638 -22.475 100.281  1.00123.77           N
ATOM   3508  CA  ASN A 458      24.625 -23.409  99.827  1.00123.77           C
ATOM   3509  CB  ASN A 458      24.215 -24.188  98.563  1.00123.77           C
ATOM   3510  CG  ASN A 458      25.191 -25.344  98.372  1.00123.77           C
ATOM   3511  OD1 ASN A 458      26.387 -25.141  98.172  1.00123.77           O
ATOM   3512  ND2 ASN A 458      24.666 -26.598  98.440  1.00123.77           N
ATOM   3513  C   ASN A 458      25.810 -22.558  99.494  1.00123.77           C
ATOM   3514  O   ASN A 458      25.851 -21.942  98.431  1.00123.77           O
ATOM   3515  N   LYS A 459      26.824 -22.517 100.384  1.00103.36           N
ATOM   3516  CA  LYS A 459      27.888 -21.577 100.166  1.00103.36           C
ATOM   3517  CB  LYS A 459      28.446 -20.992 101.474  1.00103.36           C
ATOM   3518  CG  LYS A 459      27.436 -20.119 102.223  1.00103.36           C
ATOM   3519  CD  LYS A 459      27.840 -19.814 103.666  1.00103.36           C
ATOM   3520  CE  LYS A 459      26.850 -18.908 104.401  1.00103.36           C
ATOM   3521  NZ  LYS A 459      27.315 -18.664 105.785  1.00103.36           N
ATOM   3522  C   LYS A 459      29.019 -22.217  99.439  1.00103.36           C
ATOM   3523  O   LYS A 459      29.885 -22.851 100.042  1.00103.36           O
ATOM   3524  N   ILE A 460      28.974 -22.128  98.096  1.00186.99           N
ATOM   3525  CA  ILE A 460      30.020 -22.615  97.244  1.00186.99           C
ATOM   3526  CB  ILE A 460      29.529 -23.049  95.886  1.00186.99           C
ATOM   3527  CG1 ILE A 460      29.023 -21.881  95.030  1.00186.99           C
ATOM   3528  CG2 ILE A 460      28.461 -24.128  96.126  1.00186.99           C
ATOM   3529  CD1 ILE A 460      30.150 -21.110  94.350  1.00186.99           C
ATOM   3530  C   ILE A 460      31.178 -21.648  97.100  1.00186.99           C
ATOM   3531  O   ILE A 460      32.329 -22.085  97.108  1.00186.99           O
ATOM   3532  N   CYS A 461      30.915 -20.316  96.952  1.00121.91           N
ATOM   3533  CA  CYS A 461      31.984 -19.389  96.630  1.00121.91           C
ATOM   3534  CB  CYS A 461      31.917 -18.900  95.165  1.00121.91           C
ATOM   3535  SG  CYS A 461      30.693 -17.578  94.834  1.00121.91           S
ATOM   3536  C   CYS A 461      31.922 -18.138  97.479  1.00121.91           C
ATOM   3537  O   CYS A 461      30.900 -17.816  98.080  1.00121.91           O
ATOM   3538  N   PRO A 462      33.054 -17.465  97.591  1.00111.58           N
ATOM   3539  CA  PRO A 462      33.114 -16.189  98.278  1.00111.58           C
ATOM   3540  CD  PRO A 462      34.280 -18.225  97.778  1.00111.58           C
ATOM   3541  CB  PRO A 462      34.441 -16.172  99.037  1.00111.58           C
ATOM   3542  CG  PRO A 462      35.305 -17.214  98.310  1.00111.58           C
ATOM   3543  C   PRO A 462      32.994 -15.020  97.330  1.00111.58           C
ATOM   3544  O   PRO A 462      33.247 -15.195  96.141  1.00111.58           O
ATOM   3545  N   LEU A 463      32.674 -13.808  97.844  1.00238.23           N
ATOM   3546  CA  LEU A 463      32.524 -12.624  97.035  1.00238.23           C
ATOM   3547  CB  LEU A 463      31.551 -11.589  97.651  1.00238.23           C
ATOM   3548  CG  LEU A 463      32.090 -10.673  98.755  1.00238.23           C
ATOM   3549  CD1 LEU A 463      33.080  -9.636  98.198  1.00238.23           C
ATOM   3550  CD2 LEU A 463      30.929 -10.021  99.519  1.00238.23           C
ATOM   3551  C   LEU A 463      33.899 -12.056  96.747  1.00238.23           C
ATOM   3552  O   LEU A 463      34.888 -12.573  97.270  1.00238.23           O
ATOM   3553  N   PRO A 464      34.016 -11.001  95.948  1.00341.10           N
ATOM   3554  CA  PRO A 464      35.279 -10.558  95.414  1.00341.10           C
ATOM   3555  CD  PRO A 464      32.898 -10.384  95.248  1.00341.10           C
ATOM   3556  CB  PRO A 464      34.988  -9.249  94.684  1.00341.10           C
ATOM   3557  CG  PRO A 464      33.532  -9.435  94.210  1.00341.10           C
ATOM   3558  C   PRO A 464      36.535 -10.590  96.212  1.00341.10           C
ATOM   3559  O   PRO A 464      37.123 -11.661  96.153  1.00341.10           O
ATOM   3560  N   GLY A 465      37.022  -9.577  96.974  1.00154.53           N
ATOM   3561  CA  GLY A 465      36.601  -8.245  97.307  1.00154.53           C
ATOM   3562  C   GLY A 465      36.528  -8.288  98.789  1.00154.53           C
ATOM   3563  O   GLY A 465      37.154  -7.507  99.501  1.00154.53           O
ATOM   3564  N   THR A 466      35.756  -9.252  99.289  1.00131.37           N
ATOM   3565  CA  THR A 466      35.722  -9.561 100.680  1.00131.37           C
ATOM   3566  CB  THR A 466      34.706  -8.806 101.486  1.00131.37           C
ATOM   3567  OG1 THR A 466      34.941  -9.014 102.871  1.00131.37           O
ATOM   3568  CG2 THR A 466      33.296  -9.289 101.115  1.00131.37           C
ATOM   3569  C   THR A 466      35.327 -10.987 100.653  1.00131.37           C
ATOM   3570  O   THR A 466      34.516 -11.378  99.817  1.00131.37           O
ATOM   3571  N   ALA A 467      35.869 -11.835 101.530  1.00 58.32           N
ATOM   3572  CA  ALA A 467      35.447 -13.183 101.327  1.00 58.32           C
ATOM   3573  CB  ALA A 467      36.491 -14.219 101.778  1.00 58.32           C
ATOM   3574  C   ALA A 467      34.210 -13.418 102.126  1.00 58.32           C
ATOM   3575  O   ALA A 467      34.259 -13.912 103.251  1.00 58.32           O
ATOM   3576  N   LEU A 468      33.040 -13.114 101.538  1.00101.56           N
ATOM   3577  CA  LEU A 468      31.834 -13.391 102.257  1.00101.56           C
ATOM   3578  CB  LEU A 468      30.804 -12.244 102.185  1.00101.56           C
ATOM   3579  CG  LEU A 468      29.609 -12.372 103.155  1.00101.56           C
ATOM   3580  CD1 LEU A 468      28.653 -11.181 102.995  1.00101.56           C
ATOM   3581  CD2 LEU A 468      28.879 -13.719 103.030  1.00101.56           C
ATOM   3582  C   LEU A 468      31.282 -14.612 101.587  1.00101.56           C
ATOM   3583  O   LEU A 468      31.179 -14.659 100.363  1.00101.56           O
ATOM   3584  N   LYS A 469      30.933 -15.652 102.372  1.00132.31           N
ATOM   3585  CA  LYS A 469      30.467 -16.876 101.772  1.00132.31           C
ATOM   3586  CB  LYS A 469      30.443 -18.073 102.739  1.00132.31           C
ATOM   3587  CG  LYS A 469      31.827 -18.538 103.198  1.00132.31           C
ATOM   3588  CD  LYS A 469      32.735 -18.987 102.053  1.00132.31           C
ATOM   3589  CE  LYS A 469      34.058 -19.591 102.526  1.00132.31           C
ATOM   3590  NZ  LYS A 469      33.857 -21.006 102.916  1.00132.31           N
ATOM   3591  C   LYS A 469      29.066 -16.668 101.289  1.00132.31           C
ATOM   3592  O   LYS A 469      28.216 -16.186 102.033  1.00132.31           O
ATOM   3593  N   VAL A 470      28.791 -17.049 100.021  1.00 84.22           N
ATOM   3594  CA  VAL A 470      27.484 -16.827  99.469  1.00 84.22           C
ATOM   3595  CB  VAL A 470      27.449 -15.633  98.550  1.00 84.22           C
ATOM   3596  CG1 VAL A 470      26.028 -15.453  97.990  1.00 84.22           C
ATOM   3597  CG2 VAL A 470      27.994 -14.401  99.288  1.00 84.22           C
ATOM   3598  C   VAL A 470      27.095 -18.003  98.616  1.00 84.22           C
ATOM   3599  O   VAL A 470      27.948 -18.736  98.120  1.00 84.22           O
ATOM   3600  N   SER A 471      25.772 -18.223  98.435  1.00112.99           N
ATOM   3601  CA  SER A 471      25.310 -19.254  97.543  1.00112.99           C
ATOM   3602  CB  SER A 471      23.795 -19.494  97.609  1.00112.99           C
ATOM   3603  OG  SER A 471      23.439 -19.957  98.901  1.00112.99           O
ATOM   3604  C   SER A 471      25.630 -18.774  96.159  1.00112.99           C
ATOM   3605  O   SER A 471      25.400 -17.605  95.854  1.00112.99           O
ATOM   3606  N   CYS A 472      26.153 -19.666  95.282  1.00142.22           N
ATOM   3607  CA  CYS A 472      26.589 -19.229  93.978  1.00142.22           C
ATOM   3608  CB  CYS A 472      28.124 -19.022  93.901  1.00142.22           C
ATOM   3609  SG  CYS A 472      28.851 -18.262  95.392  1.00142.22           S
ATOM   3610  C   CYS A 472      26.314 -20.321  92.985  1.00142.22           C
ATOM   3611  O   CYS A 472      26.086 -21.472  93.358  1.00142.22           O
ATOM   3612  N   PHE A 473      26.326 -19.970  91.679  1.00 99.73           N
ATOM   3613  CA  PHE A 473      26.155 -20.937  90.628  1.00 99.73           C
ATOM   3614  CB  PHE A 473      24.681 -21.203  90.268  1.00 99.73           C
ATOM   3615  CG  PHE A 473      24.052 -19.910  89.877  1.00 99.73           C
ATOM   3616  CD1 PHE A 473      23.642 -19.020  90.843  1.00 99.73           C
ATOM   3617  CD2 PHE A 473      23.862 -19.590  88.554  1.00 99.73           C
ATOM   3618  CE1 PHE A 473      23.056 -17.827  90.493  1.00 99.73           C
ATOM   3619  CE2 PHE A 473      23.275 -18.399  88.196  1.00 99.73           C
ATOM   3620  CZ  PHE A 473      22.876 -17.512  89.167  1.00 99.73           C
ATOM   3621  C   PHE A 473      26.869 -20.437  89.408  1.00 99.73           C
ATOM   3622  O   PHE A 473      27.187 -19.252  89.304  1.00 99.73           O
ATOM   3623  N   ASN A 474      27.148 -21.346  88.447  1.00 88.98           N
ATOM   3624  CA  ASN A 474      27.871 -20.963  87.264  1.00 88.98           C
ATOM   3625  CB  ASN A 474      28.960 -21.960  86.826  1.00 88.98           C
ATOM   3626  CG  ASN A 474      30.151 -21.867  87.772  1.00 88.98           C
ATOM   3627  OD1 ASN A 474      30.096 -21.209  88.808  1.00 88.98           O
ATOM   3628  ND2 ASN A 474      31.271 -22.538  87.395  1.00 88.98           N
ATOM   3629  C   ASN A 474      26.922 -20.840  86.113  1.00 88.98           C
ATOM   3630  O   ASN A 474      26.020 -21.657  85.932  1.00 88.98           O
ATOM   3631  N   VAL A 475      27.108 -19.779  85.302  1.00 57.93           N
ATOM   3632  CA  VAL A 475      26.268 -19.576  84.156  1.00 57.93           C
ATOM   3633  CB  VAL A 475      25.697 -18.187  84.094  1.00 57.93           C
ATOM   3634  CG1 VAL A 475      24.858 -18.045  82.813  1.00 57.93           C
ATOM   3635  CG2 VAL A 475      24.907 -17.924  85.388  1.00 57.93           C
ATOM   3636  C   VAL A 475      27.136 -19.770  82.954  1.00 57.93           C
ATOM   3637  O   VAL A 475      28.110 -19.042  82.769  1.00 57.93           O
ATOM   3638  N   ARG A 476      26.807 -20.764  82.101  1.00168.72           N
ATOM   3639  CA  ARG A 476      27.625 -21.003  80.946  1.00168.72           C
ATOM   3640  CB  ARG A 476      28.221 -22.425  80.930  1.00168.72           C
ATOM   3641  CG  ARG A 476      29.349 -22.642  79.919  1.00168.72           C
ATOM   3642  CD  ARG A 476      30.045 -23.998  80.080  1.00168.72           C
ATOM   3643  NE  ARG A 476      29.278 -24.999  79.286  1.00168.72           N
ATOM   3644  CZ  ARG A 476      29.637 -25.262  77.996  1.00168.72           C
ATOM   3645  NH1 ARG A 476      30.740 -24.662  77.461  1.00168.72           N
ATOM   3646  NH2 ARG A 476      28.901 -26.131  77.244  1.00168.72           N
ATOM   3647  C   ARG A 476      26.774 -20.838  79.722  1.00168.72           C
ATOM   3648  O   ARG A 476      25.761 -21.518  79.567  1.00168.72           O
ATOM   3649  N   PHE A 477      27.176 -19.913  78.820  1.00 65.07           N
ATOM   3650  CA  PHE A 477      26.460 -19.666  77.595  1.00 65.07           C
ATOM   3651  CB  PHE A 477      25.765 -18.289  77.567  1.00 65.07           C
ATOM   3652  CG  PHE A 477      26.782 -17.229  77.832  1.00 65.07           C
ATOM   3653  CD1 PHE A 477      27.167 -16.938  79.121  1.00 65.07           C
ATOM   3654  CD2 PHE A 477      27.344 -16.516  76.800  1.00 65.07           C
ATOM   3655  CE1 PHE A 477      28.101 -15.960  79.377  1.00 65.07           C
ATOM   3656  CE2 PHE A 477      28.278 -15.537  77.049  1.00 65.07           C
ATOM   3657  CZ  PHE A 477      28.662 -15.258  78.339  1.00 65.07           C
ATOM   3658  C   PHE A 477      27.439 -19.746  76.459  1.00 65.07           C
ATOM   3659  O   PHE A 477      28.589 -19.332  76.594  1.00 65.07           O
ATOM   3660  N   CYS A 478      27.007 -20.297  75.301  1.00 70.42           N
ATOM   3661  CA  CYS A 478      27.913 -20.462  74.195  1.00 70.42           C
ATOM   3662  CB  CYS A 478      28.197 -21.941  73.874  1.00 70.42           C
ATOM   3663  SG  CYS A 478      28.516 -22.975  75.344  1.00 70.42           S
ATOM   3664  C   CYS A 478      27.270 -19.865  72.977  1.00 70.42           C
ATOM   3665  O   CYS A 478      26.048 -19.738  72.909  1.00 70.42           O
ATOM   3666  N   LEU A 479      28.080 -19.465  71.972  1.00 76.00           N
ATOM   3667  CA  LEU A 479      27.493 -18.849  70.814  1.00 76.00           C
ATOM   3668  CB  LEU A 479      27.592 -17.313  70.874  1.00 76.00           C
ATOM   3669  CG  LEU A 479      26.893 -16.578  69.719  1.00 76.00           C
ATOM   3670  CD1 LEU A 479      25.371 -16.792  69.771  1.00 76.00           C
ATOM   3671  CD2 LEU A 479      27.290 -15.092  69.687  1.00 76.00           C
ATOM   3672  C   LEU A 479      28.209 -19.308  69.574  1.00 76.00           C
ATOM   3673  O   LEU A 479      29.438 -19.369  69.539  1.00 76.00           O
ATOM   3674  N   LYS A 480      27.442 -19.666  68.519  1.00135.07           N
ATOM   3675  CA  LYS A 480      28.032 -20.033  67.260  1.00135.07           C
ATOM   3676  CB  LYS A 480      28.251 -21.547  67.089  1.00135.07           C
ATOM   3677  CG  LYS A 480      26.971 -22.376  67.056  1.00135.07           C
ATOM   3678  CD  LYS A 480      27.212 -23.820  66.613  1.00135.07           C
ATOM   3679  CE  LYS A 480      25.993 -24.720  66.810  1.00135.07           C
ATOM   3680  NZ  LYS A 480      25.667 -24.801  68.250  1.00135.07           N
ATOM   3681  C   LYS A 480      27.125 -19.538  66.174  1.00135.07           C
ATOM   3682  O   LYS A 480      25.904 -19.524  66.324  1.00135.07           O
ATOM   3683  N   ALA A 481      27.706 -19.089  65.045  1.00 63.48           N
ATOM   3684  CA  ALA A 481      26.885 -18.568  63.990  1.00 63.48           C
ATOM   3685  CB  ALA A 481      26.704 -17.042  64.051  1.00 63.48           C
ATOM   3686  C   ALA A 481      27.548 -18.878  62.692  1.00 63.48           C
ATOM   3687  O   ALA A 481      28.739 -19.183  62.646  1.00 63.48           O
ATOM   3688  N   ASP A 482      26.767 -18.849  61.594  1.00 83.91           N
ATOM   3689  CA  ASP A 482      27.344 -19.103  60.310  1.00 83.91           C
ATOM   3690  CB  ASP A 482      27.567 -20.600  60.036  1.00 83.91           C
ATOM   3691  CG  ASP A 482      28.544 -20.750  58.879  1.00 83.91           C
ATOM   3692  OD1 ASP A 482      29.161 -19.728  58.477  1.00 83.91           O
ATOM   3693  OD2 ASP A 482      28.693 -21.901  58.387  1.00 83.91           O
ATOM   3694  C   ASP A 482      26.404 -18.579  59.272  1.00 83.91           C
ATOM   3695  O   ASP A 482      25.281 -18.168  59.567  1.00 83.91           O
ATOM   3696  N   GLY A 483      26.869 -18.558  58.012  1.00 69.47           N
ATOM   3697  CA  GLY A 483      26.045 -18.129  56.929  1.00 69.47           C
ATOM   3698  C   GLY A 483      26.434 -18.968  55.763  1.00 69.47           C
ATOM   3699  O   GLY A 483      27.402 -19.723  55.817  1.00 69.47           O
ATOM   3700  N   LYS A 484      25.650 -18.888  54.680  1.00220.48           N
ATOM   3701  CA  LYS A 484      26.000 -19.603  53.494  1.00220.48           C
ATOM   3702  CB  LYS A 484      24.964 -20.669  53.094  1.00220.48           C
ATOM   3703  CG  LYS A 484      25.367 -21.490  51.868  1.00220.48           C
ATOM   3704  CD  LYS A 484      24.478 -22.712  51.624  1.00220.48           C
ATOM   3705  CE  LYS A 484      24.635 -23.823  52.666  1.00220.48           C
ATOM   3706  NZ  LYS A 484      23.785 -23.539  53.845  1.00220.48           N
ATOM   3707  C   LYS A 484      26.021 -18.561  52.430  1.00220.48           C
ATOM   3708  O   LYS A 484      24.972 -18.118  51.964  1.00220.48           O
ATOM   3709  N   GLY A 485      27.235 -18.144  52.032  1.00 93.45           N
ATOM   3710  CA  GLY A 485      27.409 -17.125  51.041  1.00 93.45           C
ATOM   3711  C   GLY A 485      28.737 -16.500  51.318  1.00 93.45           C
ATOM   3712  O   GLY A 485      29.598 -17.115  51.944  1.00 93.45           O
ATOM   3713  N   THR A 486      28.944 -15.251  50.854  1.00131.60           N
ATOM   3714  CA  THR A 486      30.203 -14.617  51.107  1.00131.60           C
ATOM   3715  CB  THR A 486      30.705 -13.812  49.944  1.00131.60           C
ATOM   3716  OG1 THR A 486      29.802 -12.759  49.638  1.00131.60           O
ATOM   3717  CG2 THR A 486      30.849 -14.754  48.736  1.00131.60           C
ATOM   3718  C   THR A 486      30.015 -13.695  52.271  1.00131.60           C
ATOM   3719  O   THR A 486      29.350 -12.665  52.172  1.00131.60           O
ATOM   3720  N   LEU A 487      30.597 -14.071  53.428  1.00141.02           N
ATOM   3721  CA  LEU A 487      30.488 -13.290  54.627  1.00141.02           C
ATOM   3722  CB  LEU A 487      29.633 -13.936  55.734  1.00141.02           C
ATOM   3723  CG  LEU A 487      28.173 -14.221  55.353  1.00141.02           C
ATOM   3724  CD1 LEU A 487      28.079 -15.346  54.314  1.00141.02           C
ATOM   3725  CD2 LEU A 487      27.319 -14.498  56.597  1.00141.02           C
ATOM   3726  C   LEU A 487      31.858 -13.193  55.218  1.00141.02           C
ATOM   3727  O   LEU A 487      32.730 -14.010  54.922  1.00141.02           O
ATOM   3728  N   PRO A 488      32.070 -12.202  56.047  1.00 87.10           N
ATOM   3729  CA  PRO A 488      33.325 -12.046  56.725  1.00 87.10           C
ATOM   3730  CD  PRO A 488      31.311 -10.965  56.004  1.00 87.10           C
ATOM   3731  CB  PRO A 488      33.333 -10.623  57.293  1.00 87.10           C
ATOM   3732  CG  PRO A 488      31.869 -10.155  57.186  1.00 87.10           C
ATOM   3733  C   PRO A 488      33.454 -13.128  57.745  1.00 87.10           C
ATOM   3734  O   PRO A 488      32.441 -13.559  58.293  1.00 87.10           O
ATOM   3735  N   ARG A 489      34.686 -13.610  57.986  1.00145.85           N
ATOM   3736  CA  ARG A 489      34.896 -14.663  58.935  1.00145.85           C
ATOM   3737  CB  ARG A 489      36.296 -15.293  58.857  1.00145.85           C
ATOM   3738  CG  ARG A 489      36.330 -16.480  57.891  1.00145.85           C
ATOM   3739  CD  ARG A 489      35.935 -16.157  56.453  1.00145.85           C
ATOM   3740  NE  ARG A 489      35.517 -17.450  55.843  1.00145.85           N
ATOM   3741  CZ  ARG A 489      34.760 -17.468  54.710  1.00145.85           C
ATOM   3742  NH1 ARG A 489      34.473 -16.304  54.056  1.00145.85           N
ATOM   3743  NH2 ARG A 489      34.283 -18.655  54.236  1.00145.85           N
ATOM   3744  C   ARG A 489      34.632 -14.209  60.333  1.00145.85           C
ATOM   3745  O   ARG A 489      34.051 -14.951  61.124  1.00145.85           O
ATOM   3746  N   LYS A 490      35.037 -12.975  60.688  1.00109.41           N
ATOM   3747  CA  LYS A 490      34.858 -12.570  62.051  1.00109.41           C
ATOM   3748  CB  LYS A 490      35.998 -11.678  62.568  1.00109.41           C
ATOM   3749  CG  LYS A 490      37.328 -12.425  62.688  1.00109.41           C
ATOM   3750  CD  LYS A 490      37.906 -12.861  61.340  1.00109.41           C
ATOM   3751  CE  LYS A 490      39.219 -13.641  61.449  1.00109.41           C
ATOM   3752  NZ  LYS A 490      38.943 -15.052  61.800  1.00109.41           N
ATOM   3753  C   LYS A 490      33.578 -11.813  62.181  1.00109.41           C
ATOM   3754  O   LYS A 490      33.390 -10.757  61.578  1.00109.41           O
ATOM   3755  N   LEU A 491      32.656 -12.351  63.004  1.00 63.00           N
ATOM   3756  CA  LEU A 491      31.389 -11.711  63.207  1.00 63.00           C
ATOM   3757  CB  LEU A 491      30.201 -12.680  63.080  1.00 63.00           C
ATOM   3758  CG  LEU A 491      30.071 -13.296  61.672  1.00 63.00           C
ATOM   3759  CD1 LEU A 491      28.875 -14.256  61.583  1.00 63.00           C
ATOM   3760  CD2 LEU A 491      30.035 -12.206  60.589  1.00 63.00           C
ATOM   3761  C   LEU A 491      31.389 -11.154  64.594  1.00 63.00           C
ATOM   3762  O   LEU A 491      31.667 -11.862  65.560  1.00 63.00           O
ATOM   3763  N   HIS A 492      31.061  -9.856  64.735  1.00 88.34           N
ATOM   3764  CA  HIS A 492      31.112  -9.260  66.040  1.00 88.34           C
ATOM   3765  ND1 HIS A 492      33.432  -8.012  64.152  1.00 88.34           N
ATOM   3766  CG  HIS A 492      33.117  -7.875  65.486  1.00 88.34           C
ATOM   3767  CB  HIS A 492      31.712  -7.848  66.012  1.00 88.34           C
ATOM   3768  NE2 HIS A 492      35.362  -7.891  65.249  1.00 88.34           N
ATOM   3769  CD2 HIS A 492      34.308  -7.802  66.141  1.00 88.34           C
ATOM   3770  CE1 HIS A 492      34.786  -8.016  64.067  1.00 88.34           C
ATOM   3771  C   HIS A 492      29.724  -9.198  66.597  1.00 88.34           C
ATOM   3772  O   HIS A 492      28.828  -8.603  66.000  1.00 88.34           O
ATOM   3773  N   PHE A 493      29.515  -9.823  67.777  1.00 85.07           N
ATOM   3774  CA  PHE A 493      28.202  -9.862  68.362  1.00 85.07           C
ATOM   3775  CB  PHE A 493      27.636 -11.282  68.560  1.00 85.07           C
ATOM   3776  CG  PHE A 493      27.250 -11.857  67.238  1.00 85.07           C
ATOM   3777  CD1 PHE A 493      28.182 -12.471  66.435  1.00 85.07           C
ATOM   3778  CD2 PHE A 493      25.944 -11.787  66.807  1.00 85.07           C
ATOM   3779  CE1 PHE A 493      27.816 -13.005  65.222  1.00 85.07           C
ATOM   3780  CE2 PHE A 493      25.572 -12.319  65.595  1.00 85.07           C
ATOM   3781  CZ  PHE A 493      26.511 -12.929  64.799  1.00 85.07           C
ATOM   3782  C   PHE A 493      28.211  -9.223  69.713  1.00 85.07           C
ATOM   3783  O   PHE A 493      29.215  -9.228  70.424  1.00 85.07           O
ATOM   3784  N   GLN A 494      27.058  -8.626  70.082  1.00 57.33           N
ATOM   3785  CA  GLN A 494      26.909  -8.042  71.382  1.00 57.33           C
ATOM   3786  CB  GLN A 494      26.319  -6.621  71.375  1.00 57.33           C
ATOM   3787  CG  GLN A 494      27.231  -5.574  70.734  1.00 57.33           C
ATOM   3788  CD  GLN A 494      26.559  -4.217  70.882  1.00 57.33           C
ATOM   3789  OE1 GLN A 494      27.124  -3.188  70.518  1.00 57.33           O
ATOM   3790  NE2 GLN A 494      25.317  -4.212  71.437  1.00 57.33           N
ATOM   3791  C   GLN A 494      25.949  -8.911  72.132  1.00 57.33           C
ATOM   3792  O   GLN A 494      24.859  -9.209  71.647  1.00 57.33           O
ATOM   3793  N   VAL A 495      26.332  -9.344  73.349  1.00 52.55           N
ATOM   3794  CA  VAL A 495      25.476 -10.221  74.099  1.00 52.55           C
ATOM   3795  CB  VAL A 495      26.122 -11.546  74.395  1.00 52.55           C
ATOM   3796  CG1 VAL A 495      25.161 -12.398  75.241  1.00 52.55           C
ATOM   3797  CG2 VAL A 495      26.522 -12.198  73.060  1.00 52.55           C
ATOM   3798  C   VAL A 495      25.141  -9.563  75.405  1.00 52.55           C
ATOM   3799  O   VAL A 495      25.979  -8.890  76.004  1.00 52.55           O
ATOM   3800  N   GLU A 496      23.884  -9.741  75.871  1.00121.63           N
ATOM   3801  CA  GLU A 496      23.441  -9.128  77.095  1.00121.63           C
ATOM   3802  CB  GLU A 496      22.333  -8.085  76.865  1.00121.63           C
ATOM   3803  CG  GLU A 496      22.652  -7.029  75.800  1.00121.63           C
ATOM   3804  CD  GLU A 496      23.948  -6.315  76.148  1.00121.63           C
ATOM   3805  OE1 GLU A 496      24.030  -5.735  77.263  1.00121.63           O
ATOM   3806  OE2 GLU A 496      24.874  -6.336  75.294  1.00121.63           O
ATOM   3807  C   GLU A 496      22.796 -10.201  77.934  1.00121.63           C
ATOM   3808  O   GLU A 496      22.109 -11.078  77.411  1.00121.63           O
ATOM   3809  N   LEU A 497      23.012 -10.172  79.267  1.00121.44           N
ATOM   3810  CA  LEU A 497      22.373 -11.132  80.132  1.00121.44           C
ATOM   3811  CB  LEU A 497      23.329 -12.141  80.801  1.00121.44           C
ATOM   3812  CG  LEU A 497      23.911 -13.202  79.846  1.00121.44           C
ATOM   3813  CD1 LEU A 497      24.817 -12.571  78.780  1.00121.44           C
ATOM   3814  CD2 LEU A 497      24.595 -14.339  80.624  1.00121.44           C
ATOM   3815  C   LEU A 497      21.665 -10.410  81.243  1.00121.44           C
ATOM   3816  O   LEU A 497      22.181  -9.437  81.794  1.00121.44           O
ATOM   3817  N   LEU A 498      20.442 -10.876  81.597  1.00117.12           N
ATOM   3818  CA  LEU A 498      19.680 -10.265  82.659  1.00117.12           C
ATOM   3819  CB  LEU A 498      18.383  -9.610  82.146  1.00117.12           C
ATOM   3820  CG  LEU A 498      18.610  -8.537  81.062  1.00117.12           C
ATOM   3821  CD1 LEU A 498      17.285  -7.916  80.593  1.00117.12           C
ATOM   3822  CD2 LEU A 498      19.611  -7.473  81.529  1.00117.12           C
ATOM   3823  C   LEU A 498      19.248 -11.352  83.605  1.00117.12           C
ATOM   3824  O   LEU A 498      18.608 -12.317  83.190  1.00117.12           O
ATOM   3825  N   LEU A 499      19.565 -11.215  84.914  1.00 73.32           N
ATOM   3826  CA  LEU A 499      19.200 -12.209  85.892  1.00 73.32           C
ATOM   3827  CB  LEU A 499      20.251 -12.397  87.001  1.00 73.32           C
ATOM   3828  CG  LEU A 499      21.610 -12.935  86.517  1.00 73.32           C
ATOM   3829  CD1 LEU A 499      22.589 -13.090  87.692  1.00 73.32           C
ATOM   3830  CD2 LEU A 499      21.452 -14.239  85.718  1.00 73.32           C
ATOM   3831  C   LEU A 499      17.942 -11.773  86.592  1.00 73.32           C
ATOM   3832  O   LEU A 499      17.738 -10.589  86.850  1.00 73.32           O
ATOM   3833  N   ASP A 500      17.072 -12.750  86.931  1.00117.94           N
ATOM   3834  CA  ASP A 500      15.860 -12.502  87.673  1.00117.94           C
ATOM   3835  CB  ASP A 500      16.140 -12.091  89.131  1.00117.94           C
ATOM   3836  CG  ASP A 500      14.846 -12.154  89.928  1.00117.94           C
ATOM   3837  OD1 ASP A 500      13.933 -12.926  89.530  1.00117.94           O
ATOM   3838  OD2 ASP A 500      14.755 -11.421  90.949  1.00117.94           O
ATOM   3839  C   ASP A 500      15.054 -11.413  87.024  1.00117.94           C
ATOM   3840  O   ASP A 500      14.650 -10.454  87.677  1.00117.94           O
ATOM   3841  N   LYS A 501      14.803 -11.553  85.708  1.00171.05           N
ATOM   3842  CA  LYS A 501      14.061 -10.635  84.879  1.00171.05           C
ATOM   3843  CB  LYS A 501      14.098 -11.048  83.397  1.00171.05           C
ATOM   3844  CG  LYS A 501      13.318 -10.122  82.465  1.00171.05           C
ATOM   3845  CD  LYS A 501      13.978  -8.766  82.236  1.00171.05           C
ATOM   3846  CE  LYS A 501      13.161  -7.849  81.325  1.00171.05           C
ATOM   3847  NZ  LYS A 501      13.017  -8.467  79.988  1.00171.05           N
ATOM   3848  C   LYS A 501      12.610 -10.586  85.268  1.00171.05           C
ATOM   3849  O   LYS A 501      11.964  -9.544  85.157  1.00171.05           O
ATOM   3850  N   LEU A 502      12.074 -11.706  85.776  1.00127.50           N
ATOM   3851  CA  LEU A 502      10.669 -11.866  86.034  1.00127.50           C
ATOM   3852  CB  LEU A 502      10.355 -13.177  86.771  1.00127.50           C
ATOM   3853  CG  LEU A 502      10.693 -14.423  85.935  1.00127.50           C
ATOM   3854  CD1 LEU A 502      10.367 -15.712  86.696  1.00127.50           C
ATOM   3855  CD2 LEU A 502      10.020 -14.368  84.558  1.00127.50           C
ATOM   3856  C   LEU A 502      10.208 -10.742  86.893  1.00127.50           C
ATOM   3857  O   LEU A 502       9.048 -10.346  86.817  1.00127.50           O
ATOM   3858  N   LYS A 503      11.074 -10.217  87.772  1.00172.39           N
ATOM   3859  CA  LYS A 503      10.621  -9.112  88.563  1.00172.39           C
ATOM   3860  CB  LYS A 503      11.452  -8.917  89.841  1.00172.39           C
ATOM   3861  CG  LYS A 503      11.288 -10.083  90.821  1.00172.39           C
ATOM   3862  CD  LYS A 503       9.849 -10.271  91.314  1.00172.39           C
ATOM   3863  CE  LYS A 503       9.617 -11.587  92.060  1.00172.39           C
ATOM   3864  NZ  LYS A 503       8.303 -11.578  92.743  1.00172.39           N
ATOM   3865  C   LYS A 503      10.718  -7.872  87.728  1.00172.39           C
ATOM   3866  O   LYS A 503      11.782  -7.540  87.207  1.00172.39           O
ATOM   3867  N   GLN A 504       9.585  -7.152  87.581  1.00153.44           N
ATOM   3868  CA  GLN A 504       9.558  -5.945  86.804  1.00153.44           C
ATOM   3869  CB  GLN A 504       8.152  -5.434  86.428  1.00153.44           C
ATOM   3870  CG  GLN A 504       7.476  -6.236  85.311  1.00153.44           C
ATOM   3871  CD  GLN A 504       6.843  -7.482  85.907  1.00153.44           C
ATOM   3872  OE1 GLN A 504       6.503  -7.515  87.089  1.00153.44           O
ATOM   3873  NE2 GLN A 504       6.672  -8.538  85.066  1.00153.44           N
ATOM   3874  C   GLN A 504      10.259  -4.877  87.575  1.00153.44           C
ATOM   3875  O   GLN A 504      10.488  -4.999  88.777  1.00153.44           O
ATOM   3876  N   LYS A 505      10.621  -3.786  86.879  1.00119.85           N
ATOM   3877  CA  LYS A 505      11.418  -2.758  87.475  1.00119.85           C
ATOM   3878  CB  LYS A 505      11.677  -1.579  86.520  1.00119.85           C
ATOM   3879  CG  LYS A 505      12.987  -0.829  86.782  1.00119.85           C
ATOM   3880  CD  LYS A 505      13.163  -0.302  88.205  1.00119.85           C
ATOM   3881  CE  LYS A 505      14.528   0.351  88.435  1.00119.85           C
ATOM   3882  NZ  LYS A 505      14.642   0.810  89.837  1.00119.85           N
ATOM   3883  C   LYS A 505      10.707  -2.238  88.688  1.00119.85           C
ATOM   3884  O   LYS A 505       9.511  -1.948  88.651  1.00119.85           O
ATOM   3885  N   GLY A 506      11.457  -2.100  89.803  1.00 47.65           N
ATOM   3886  CA  GLY A 506      10.914  -1.587  91.030  1.00 47.65           C
ATOM   3887  C   GLY A 506      10.662  -2.709  91.993  1.00 47.65           C
ATOM   3888  O   GLY A 506      10.344  -2.472  93.158  1.00 47.65           O
ATOM   3889  N   ALA A 507      10.805  -3.965  91.534  1.00115.60           N
ATOM   3890  CA  ALA A 507      10.577  -5.123  92.355  1.00115.60           C
ATOM   3891  CB  ALA A 507      10.246  -6.395  91.551  1.00115.60           C
ATOM   3892  C   ALA A 507      11.815  -5.399  93.162  1.00115.60           C
ATOM   3893  O   ALA A 507      12.723  -4.568  93.218  1.00115.60           O
ATOM   3894  N   ILE A 508      11.836  -6.556  93.871  1.00252.38           N
ATOM   3895  CA  ILE A 508      12.957  -6.996  94.668  1.00252.38           C
ATOM   3896  CB  ILE A 508      12.543  -7.621  95.975  1.00252.38           C
ATOM   3897  CG1 ILE A 508      13.774  -8.059  96.782  1.00252.38           C
ATOM   3898  CG2 ILE A 508      11.547  -8.760  95.691  1.00252.38           C
ATOM   3899  CD1 ILE A 508      14.656  -6.902  97.247  1.00252.38           C
ATOM   3900  C   ILE A 508      13.729  -8.024  93.884  1.00252.38           C
ATOM   3901  O   ILE A 508      13.210  -9.085  93.540  1.00252.38           O
ATOM   3902  N   ARG A 509      15.017  -7.736  93.592  1.00258.33           N
ATOM   3903  CA  ARG A 509      15.801  -8.633  92.780  1.00258.33           C
ATOM   3904  CB  ARG A 509      16.638  -7.903  91.716  1.00258.33           C
ATOM   3905  CG  ARG A 509      17.384  -8.855  90.787  1.00258.33           C
ATOM   3906  CD  ARG A 509      17.793  -8.208  89.466  1.00258.33           C
ATOM   3907  NE  ARG A 509      16.557  -8.037  88.652  1.00258.33           N
ATOM   3908  CZ  ARG A 509      15.784  -6.919  88.776  1.00258.33           C
ATOM   3909  NH1 ARG A 509      16.141  -5.930  89.646  1.00258.33           N
ATOM   3910  NH2 ARG A 509      14.652  -6.800  88.023  1.00258.33           N
ATOM   3911  C   ARG A 509      16.720  -9.442  93.650  1.00258.33           C
ATOM   3912  O   ARG A 509      17.161  -8.977  94.699  1.00258.33           O
ATOM   3913  N   ARG A 510      16.853 -10.747  93.316  1.00270.99           N
ATOM   3914  CA  ARG A 510      17.701 -11.709  93.979  1.00270.99           C
ATOM   3915  CB  ARG A 510      17.030 -13.076  94.061  1.00270.99           C
ATOM   3916  CG  ARG A 510      15.653 -12.964  94.701  1.00270.99           C
ATOM   3917  CD  ARG A 510      14.863 -14.256  94.587  1.00270.99           C
ATOM   3918  NE  ARG A 510      13.431 -13.875  94.619  1.00270.99           N
ATOM   3919  CZ  ARG A 510      12.823 -13.487  93.462  1.00270.99           C
ATOM   3920  NH1 ARG A 510      13.547 -13.363  92.313  1.00270.99           N
ATOM   3921  NH2 ARG A 510      11.484 -13.241  93.460  1.00270.99           N
ATOM   3922  C   ARG A 510      19.094 -11.925  93.440  1.00270.99           C
ATOM   3923  O   ARG A 510      19.992 -12.290  94.197  1.00270.99           O
ATOM   3924  N   ALA A 511      19.329 -11.772  92.121  1.00106.87           N
ATOM   3925  CA  ALA A 511      20.592 -12.263  91.623  1.00106.87           C
ATOM   3926  CB  ALA A 511      20.435 -13.372  90.565  1.00106.87           C
ATOM   3927  C   ALA A 511      21.444 -11.197  91.008  1.00106.87           C
ATOM   3928  O   ALA A 511      20.956 -10.183  90.505  1.00106.87           O
ATOM   3929  N   LEU A 512      22.780 -11.411  91.089  1.00203.54           N
ATOM   3930  CA  LEU A 512      23.729 -10.525  90.477  1.00203.54           C
ATOM   3931  CB  LEU A 512      23.917  -9.193  91.229  1.00203.54           C
ATOM   3932  CG  LEU A 512      24.392  -9.317  92.685  1.00203.54           C
ATOM   3933  CD1 LEU A 512      25.865  -9.746  92.761  1.00203.54           C
ATOM   3934  CD2 LEU A 512      24.085  -8.034  93.475  1.00203.54           C
ATOM   3935  C   LEU A 512      25.046 -11.235  90.327  1.00203.54           C
ATOM   3936  O   LEU A 512      25.368 -12.134  91.102  1.00203.54           O
ATOM   3937  N   PHE A 513      25.842 -10.836  89.307  1.00 80.39           N
ATOM   3938  CA  PHE A 513      27.110 -11.452  89.015  1.00 80.39           C
ATOM   3939  CB  PHE A 513      27.765 -10.930  87.725  1.00 80.39           C
ATOM   3940  CG  PHE A 513      26.936 -11.373  86.571  1.00 80.39           C
ATOM   3941  CD1 PHE A 513      25.778 -10.707  86.247  1.00 80.39           C
ATOM   3942  CD2 PHE A 513      27.324 -12.449  85.806  1.00 80.39           C
ATOM   3943  CE1 PHE A 513      25.014 -11.113  85.179  1.00 80.39           C
ATOM   3944  CE2 PHE A 513      26.566 -12.860  84.737  1.00 80.39           C
ATOM   3945  CZ  PHE A 513      25.406 -12.192  84.423  1.00 80.39           C
ATOM   3946  C   PHE A 513      28.061 -11.159  90.138  1.00 80.39           C
ATOM   3947  O   PHE A 513      27.940 -10.145  90.823  1.00 80.39           O
ATOM   3948  N   LEU A 514      29.022 -12.078  90.375  1.00 98.59           N
ATOM   3949  CA  LEU A 514      29.942 -11.961  91.475  1.00 98.59           C
ATOM   3950  CB  LEU A 514      30.793 -13.235  91.650  1.00 98.59           C
ATOM   3951  CG  LEU A 514      31.802 -13.191  92.815  1.00 98.59           C
ATOM   3952  CD1 LEU A 514      31.105 -13.043  94.178  1.00 98.59           C
ATOM   3953  CD2 LEU A 514      32.747 -14.404  92.767  1.00 98.59           C
ATOM   3954  C   LEU A 514      30.884 -10.792  91.328  1.00 98.59           C
ATOM   3955  O   LEU A 514      31.047 -10.010  92.266  1.00 98.59           O
ATOM   3956  N   HIS A 515      31.566 -10.681  90.169  1.00110.24           N
ATOM   3957  CA  HIS A 515      32.542  -9.652  89.892  1.00110.24           C
ATOM   3958  ND1 HIS A 515      35.809  -9.259  88.964  1.00110.24           N
ATOM   3959  CG  HIS A 515      34.565  -9.126  88.389  1.00110.24           C
ATOM   3960  CB  HIS A 515      33.405 -10.035  88.675  1.00110.24           C
ATOM   3961  NE2 HIS A 515      35.938  -7.536  87.566  1.00110.24           N
ATOM   3962  CD2 HIS A 515      34.660  -8.067  87.538  1.00110.24           C
ATOM   3963  CE1 HIS A 515      36.592  -8.283  88.437  1.00110.24           C
ATOM   3964  C   HIS A 515      31.913  -8.324  89.599  1.00110.24           C
ATOM   3965  O   HIS A 515      32.304  -7.291  90.145  1.00110.24           O
ATOM   3966  N   ASN A 516      30.912  -8.351  88.702  1.00103.53           N
ATOM   3967  CA  ASN A 516      30.257  -7.187  88.173  1.00103.53           C
ATOM   3968  CB  ASN A 516      29.299  -7.516  87.015  1.00103.53           C
ATOM   3969  CG  ASN A 516      30.135  -7.921  85.811  1.00103.53           C
ATOM   3970  OD1 ASN A 516      30.848  -8.922  85.844  1.00103.53           O
ATOM   3971  ND2 ASN A 516      30.048  -7.120  84.715  1.00103.53           N
ATOM   3972  C   ASN A 516      29.458  -6.509  89.229  1.00103.53           C
ATOM   3973  O   ASN A 516      29.328  -5.286  89.229  1.00103.53           O
ATOM   3974  N   ARG A 517      28.886  -7.289  90.158  1.00178.02           N
ATOM   3975  CA  ARG A 517      28.049  -6.697  91.159  1.00178.02           C
ATOM   3976  CB  ARG A 517      28.739  -5.567  91.941  1.00178.02           C
ATOM   3977  CG  ARG A 517      30.017  -5.984  92.663  1.00178.02           C
ATOM   3978  CD  ARG A 517      29.816  -7.127  93.653  1.00178.02           C
ATOM   3979  NE  ARG A 517      30.973  -7.093  94.588  1.00178.02           N
ATOM   3980  CZ  ARG A 517      30.917  -6.286  95.689  1.00178.02           C
ATOM   3981  NH1 ARG A 517      29.791  -5.559  95.948  1.00178.02           N
ATOM   3982  NH2 ARG A 517      31.986  -6.205  96.533  1.00178.02           N
ATOM   3983  C   ARG A 517      26.880  -6.070  90.472  1.00178.02           C
ATOM   3984  O   ARG A 517      26.372  -5.043  90.932  1.00178.02           O
ATOM   3985  N   SER A 518      26.424  -6.656  89.346  1.00 79.52           N
ATOM   3986  CA  SER A 518      25.283  -6.105  88.674  1.00 79.52           C
ATOM   3987  CB  SER A 518      25.651  -5.211  87.477  1.00 79.52           C
ATOM   3988  OG  SER A 518      24.473  -4.702  86.871  1.00 79.52           O
ATOM   3989  C   SER A 518      24.455  -7.243  88.155  1.00 79.52           C
ATOM   3990  O   SER A 518      24.966  -8.308  87.809  1.00 79.52           O
ATOM   3991  N   PRO A 519      23.170  -7.021  88.107  1.00160.13           N
ATOM   3992  CA  PRO A 519      22.248  -8.027  87.647  1.00160.13           C
ATOM   3993  CD  PRO A 519      22.548  -6.123  89.069  1.00160.13           C
ATOM   3994  CB  PRO A 519      20.860  -7.519  88.019  1.00160.13           C
ATOM   3995  CG  PRO A 519      21.115  -6.646  89.259  1.00160.13           C
ATOM   3996  C   PRO A 519      22.411  -8.284  86.186  1.00160.13           C
ATOM   3997  O   PRO A 519      21.876  -9.279  85.694  1.00160.13           O
ATOM   3998  N   VAL A 520      23.109  -7.386  85.471  1.00 58.51           N
ATOM   3999  CA  VAL A 520      23.271  -7.556  84.059  1.00 58.51           C
ATOM   4000  CB  VAL A 520      22.680  -6.427  83.270  1.00 58.51           C
ATOM   4001  CG1 VAL A 520      22.908  -6.698  81.773  1.00 58.51           C
ATOM   4002  CG2 VAL A 520      21.209  -6.258  83.685  1.00 58.51           C
ATOM   4003  C   VAL A 520      24.736  -7.564  83.755  1.00 58.51           C
ATOM   4004  O   VAL A 520      25.532  -6.937  84.455  1.00 58.51           O
ATOM   4005  N   HIS A 521      25.123  -8.307  82.696  1.00 50.40           N
ATOM   4006  CA  HIS A 521      26.492  -8.371  82.270  1.00 50.40           C
ATOM   4007  ND1 HIS A 521      29.022 -10.350  81.034  1.00 50.40           N
ATOM   4008  CG  HIS A 521      28.618  -9.778  82.220  1.00 50.40           C
ATOM   4009  CB  HIS A 521      27.184  -9.692  82.655  1.00 50.40           C
ATOM   4010  NE2 HIS A 521      30.868  -9.661  82.065  1.00 50.40           N
ATOM   4011  CD2 HIS A 521      29.758  -9.361  82.837  1.00 50.40           C
ATOM   4012  CE1 HIS A 521      30.374 -10.255  80.992  1.00 50.40           C
ATOM   4013  C   HIS A 521      26.500  -8.280  80.776  1.00 50.40           C
ATOM   4014  O   HIS A 521      25.694  -8.923  80.107  1.00 50.40           O
ATOM   4015  N   SER A 522      27.420  -7.471  80.213  1.00 48.26           N
ATOM   4016  CA  SER A 522      27.476  -7.334  78.786  1.00 48.26           C
ATOM   4017  CB  SER A 522      27.183  -5.908  78.287  1.00 48.26           C
ATOM   4018  OG  SER A 522      27.256  -5.857  76.870  1.00 48.26           O
ATOM   4019  C   SER A 522      28.864  -7.686  78.353  1.00 48.26           C
ATOM   4020  O   SER A 522      29.833  -7.437  79.069  1.00 48.26           O
ATOM   4021  N   LYS A 523      28.991  -8.313  77.165  1.00123.81           N
ATOM   4022  CA  LYS A 523      30.290  -8.669  76.674  1.00123.81           C
ATOM   4023  CB  LYS A 523      30.693 -10.114  77.021  1.00123.81           C
ATOM   4024  CG  LYS A 523      32.077 -10.521  76.512  1.00123.81           C
ATOM   4025  CD  LYS A 523      33.218  -9.706  77.122  1.00123.81           C
ATOM   4026  CE  LYS A 523      34.599 -10.337  76.931  1.00123.81           C
ATOM   4027  NZ  LYS A 523      34.671 -11.046  75.637  1.00123.81           N
ATOM   4028  C   LYS A 523      30.297  -8.523  75.187  1.00123.81           C
ATOM   4029  O   LYS A 523      29.289  -8.751  74.519  1.00123.81           O
ATOM   4030  N   THR A 524      31.458  -8.121  74.631  1.00115.10           N
ATOM   4031  CA  THR A 524      31.576  -7.984  73.210  1.00115.10           C
ATOM   4032  CB  THR A 524      32.395  -6.795  72.784  1.00115.10           C
ATOM   4033  OG1 THR A 524      32.432  -6.711  71.367  1.00115.10           O
ATOM   4034  CG2 THR A 524      33.819  -6.901  73.358  1.00115.10           C
ATOM   4035  C   THR A 524      32.231  -9.237  72.723  1.00115.10           C
ATOM   4036  O   THR A 524      33.334  -9.585  73.143  1.00115.10           O
ATOM   4037  N   MET A 525      31.549  -9.971  71.824  1.00112.96           N
ATOM   4038  CA  MET A 525      32.113 -11.221  71.409  1.00112.96           C
ATOM   4039  CB  MET A 525      31.179 -12.430  71.581  1.00112.96           C
ATOM   4040  CG  MET A 525      30.976 -12.883  73.022  1.00112.96           C
ATOM   4041  SD  MET A 525      29.860 -14.308  73.187  1.00112.96           S
ATOM   4042  CE  MET A 525      30.964 -15.472  72.335  1.00112.96           C
ATOM   4043  C   MET A 525      32.432 -11.196  69.953  1.00112.96           C
ATOM   4044  O   MET A 525      31.615 -10.805  69.121  1.00112.96           O
ATOM   4045  N   THR A 526      33.657 -11.640  69.622  1.00 47.13           N
ATOM   4046  CA  THR A 526      34.061 -11.788  68.258  1.00 47.13           C
ATOM   4047  CB  THR A 526      35.423 -11.222  67.972  1.00 47.13           C
ATOM   4048  OG1 THR A 526      35.453  -9.835  68.273  1.00 47.13           O
ATOM   4049  CG2 THR A 526      35.756 -11.452  66.488  1.00 47.13           C
ATOM   4050  C   THR A 526      34.142 -13.265  68.059  1.00 47.13           C
ATOM   4051  O   THR A 526      34.885 -13.952  68.758  1.00 47.13           O
ATOM   4052  N   VAL A 527      33.360 -13.798  67.101  1.00 40.68           N
ATOM   4053  CA  VAL A 527      33.339 -15.219  66.900  1.00 40.68           C
ATOM   4054  CB  VAL A 527      31.992 -15.829  67.172  1.00 40.68           C
ATOM   4055  CG1 VAL A 527      32.056 -17.342  66.896  1.00 40.68           C
ATOM   4056  CG2 VAL A 527      31.581 -15.481  68.612  1.00 40.68           C
ATOM   4057  C   VAL A 527      33.661 -15.488  65.466  1.00 40.68           C
ATOM   4058  O   VAL A 527      33.447 -14.643  64.599  1.00 40.68           O
ATOM   4059  N   PHE A 528      34.209 -16.689  65.191  1.00 50.71           N
ATOM   4060  CA  PHE A 528      34.564 -17.079  63.858  1.00 50.71           C
ATOM   4061  CB  PHE A 528      35.883 -17.875  63.828  1.00 50.71           C
ATOM   4062  CG  PHE A 528      36.240 -18.219  62.426  1.00 50.71           C
ATOM   4063  CD1 PHE A 528      37.006 -17.361  61.674  1.00 50.71           C
ATOM   4064  CD2 PHE A 528      35.814 -19.401  61.868  1.00 50.71           C
ATOM   4065  CE1 PHE A 528      37.343 -17.680  60.381  1.00 50.71           C
ATOM   4066  CE2 PHE A 528      36.147 -19.724  60.574  1.00 50.71           C
ATOM   4067  CZ  PHE A 528      36.909 -18.860  59.826  1.00 50.71           C
ATOM   4068  C   PHE A 528      33.462 -17.965  63.359  1.00 50.71           C
ATOM   4069  O   PHE A 528      33.086 -18.939  64.011  1.00 50.71           O
ATOM   4070  N   ARG A 529      32.915 -17.639  62.171  1.00106.00           N
ATOM   4071  CA  ARG A 529      31.813 -18.374  61.615  1.00106.00           C
ATOM   4072  CB  ARG A 529      31.161 -17.680  60.402  1.00106.00           C
ATOM   4073  CG  ARG A 529      32.142 -17.452  59.247  1.00106.00           C
ATOM   4074  CD  ARG A 529      31.529 -16.824  57.991  1.00106.00           C
ATOM   4075  NE  ARG A 529      30.814 -17.901  57.250  1.00106.00           N
ATOM   4076  CZ  ARG A 529      30.799 -17.899  55.884  1.00106.00           C
ATOM   4077  NH1 ARG A 529      31.423 -16.901  55.195  1.00106.00           N
ATOM   4078  NH2 ARG A 529      30.172 -18.903  55.205  1.00106.00           N
ATOM   4079  C   ARG A 529      32.291 -19.704  61.127  1.00106.00           C
ATOM   4080  O   ARG A 529      33.407 -19.838  60.632  1.00106.00           O
ATOM   4081  N   GLY A 530      31.437 -20.735  61.278  1.00 17.71           N
ATOM   4082  CA  GLY A 530      31.729 -22.044  60.770  1.00 17.71           C
ATOM   4083  C   GLY A 530      32.621 -22.749  61.729  1.00 17.71           C
ATOM   4084  O   GLY A 530      33.060 -23.870  61.475  1.00 17.71           O
ATOM   4085  N   GLY A 531      32.914 -22.106  62.868  1.00 37.37           N
ATOM   4086  CA  GLY A 531      33.792 -22.727  63.805  1.00 37.37           C
ATOM   4087  C   GLY A 531      32.981 -23.370  64.871  1.00 37.37           C
ATOM   4088  O   GLY A 531      31.798 -23.664  64.704  1.00 37.37           O
ATOM   4089  N   GLN A 532      33.649 -23.609  66.010  1.00 83.53           N
ATOM   4090  CA  GLN A 532      33.044 -24.207  67.155  1.00 83.53           C
ATOM   4091  CB  GLN A 532      34.073 -24.793  68.139  1.00 83.53           C
ATOM   4092  CG  GLN A 532      34.945 -25.911  67.564  1.00 83.53           C
ATOM   4093  CD  GLN A 532      34.158 -27.211  67.610  1.00 83.53           C
ATOM   4094  OE1 GLN A 532      33.015 -27.245  68.065  1.00 83.53           O
ATOM   4095  NE2 GLN A 532      34.790 -28.317  67.133  1.00 83.53           N
ATOM   4096  C   GLN A 532      32.355 -23.105  67.879  1.00 83.53           C
ATOM   4097  O   GLN A 532      32.658 -21.931  67.670  1.00 83.53           O
ATOM   4098  N   MET A 533      31.382 -23.453  68.738  1.00135.85           N
ATOM   4099  CA  MET A 533      30.741 -22.412  69.472  1.00135.85           C
ATOM   4100  CB  MET A 533      29.447 -22.863  70.164  1.00135.85           C
ATOM   4101  CG  MET A 533      29.669 -23.946  71.215  1.00135.85           C
ATOM   4102  SD  MET A 533      28.141 -24.532  72.000  1.00135.85           S
ATOM   4103  CE  MET A 533      27.525 -25.347  70.497  1.00135.85           C
ATOM   4104  C   MET A 533      31.719 -21.953  70.499  1.00135.85           C
ATOM   4105  O   MET A 533      32.351 -22.762  71.178  1.00135.85           O
ATOM   4106  N   GLN A 534      31.887 -20.621  70.614  1.00 54.59           N
ATOM   4107  CA  GLN A 534      32.791 -20.093  71.590  1.00 54.59           C
ATOM   4108  CB  GLN A 534      33.366 -18.715  71.221  1.00 54.59           C
ATOM   4109  CG  GLN A 534      34.333 -18.785  70.036  1.00 54.59           C
ATOM   4110  CD  GLN A 534      34.811 -17.378  69.717  1.00 54.59           C
ATOM   4111  OE1 GLN A 534      34.047 -16.549  69.224  1.00 54.59           O
ATOM   4112  NE2 GLN A 534      36.112 -17.098  69.997  1.00 54.59           N
ATOM   4113  C   GLN A 534      31.993 -19.964  72.834  1.00 54.59           C
ATOM   4114  O   GLN A 534      30.887 -19.427  72.820  1.00 54.59           O
ATOM   4115  N   CYS A 535      32.528 -20.472  73.957  1.00 62.51           N
ATOM   4116  CA  CYS A 535      31.697 -20.448  75.116  1.00 62.51           C
ATOM   4117  CB  CYS A 535      31.313 -21.862  75.581  1.00 62.51           C
ATOM   4118  SG  CYS A 535      29.769 -21.897  76.533  1.00 62.51           S
ATOM   4119  C   CYS A 535      32.437 -19.747  76.208  1.00 62.51           C
ATOM   4120  O   CYS A 535      33.664 -19.663  76.189  1.00 62.51           O
ATOM   4121  N   GLU A 536      31.683 -19.188  77.177  1.00 53.16           N
ATOM   4122  CA  GLU A 536      32.277 -18.464  78.263  1.00 53.16           C
ATOM   4123  CB  GLU A 536      32.258 -16.944  78.025  1.00 53.16           C
ATOM   4124  CG  GLU A 536      32.891 -16.109  79.138  1.00 53.16           C
ATOM   4125  CD  GLU A 536      32.802 -14.652  78.704  1.00 53.16           C
ATOM   4126  OE1 GLU A 536      32.375 -14.412  77.542  1.00 53.16           O
ATOM   4127  OE2 GLU A 536      33.161 -13.762  79.520  1.00 53.16           O
ATOM   4128  C   GLU A 536      31.473 -18.741  79.496  1.00 53.16           C
ATOM   4129  O   GLU A 536      30.253 -18.883  79.426  1.00 53.16           O
ATOM   4130  N   GLU A 537      32.136 -18.842  80.669  1.00114.38           N
ATOM   4131  CA  GLU A 537      31.360 -19.077  81.851  1.00114.38           C
ATOM   4132  CB  GLU A 537      31.591 -20.433  82.541  1.00114.38           C
ATOM   4133  CG  GLU A 537      32.940 -20.567  83.240  1.00114.38           C
ATOM   4134  CD  GLU A 537      32.943 -21.911  83.953  1.00114.38           C
ATOM   4135  OE1 GLU A 537      31.895 -22.263  84.557  1.00114.38           O
ATOM   4136  OE2 GLU A 537      33.995 -22.601  83.905  1.00114.38           O
ATOM   4137  C   GLU A 537      31.663 -18.007  82.850  1.00114.38           C
ATOM   4138  O   GLU A 537      32.780 -17.497  82.933  1.00114.38           O
ATOM   4139  N   LEU A 538      30.628 -17.613  83.616  1.00157.81           N
ATOM   4140  CA  LEU A 538      30.760 -16.614  84.637  1.00157.81           C
ATOM   4141  CB  LEU A 538      30.124 -15.251  84.317  1.00157.81           C
ATOM   4142  CG  LEU A 538      30.839 -14.452  83.223  1.00157.81           C
ATOM   4143  CD1 LEU A 538      30.728 -15.157  81.865  1.00157.81           C
ATOM   4144  CD2 LEU A 538      30.351 -12.995  83.195  1.00157.81           C
ATOM   4145  C   LEU A 538      30.021 -17.092  85.841  1.00157.81           C
ATOM   4146  O   LEU A 538      29.213 -18.016  85.765  1.00157.81           O
ATOM   4147  N   VAL A 539      30.275 -16.452  86.998  1.00118.76           N
ATOM   4148  CA  VAL A 539      29.624 -16.899  88.195  1.00118.76           C
ATOM   4149  CB  VAL A 539      30.583 -17.262  89.293  1.00118.76           C
ATOM   4150  CG1 VAL A 539      31.425 -18.464  88.832  1.00118.76           C
ATOM   4151  CG2 VAL A 539      31.416 -16.016  89.641  1.00118.76           C
ATOM   4152  C   VAL A 539      28.722 -15.832  88.737  1.00118.76           C
ATOM   4153  O   VAL A 539      29.068 -14.651  88.769  1.00118.76           O
ATOM   4154  N   ALA A 540      27.520 -16.249  89.190  1.00 73.33           N
ATOM   4155  CA  ALA A 540      26.564 -15.345  89.772  1.00 73.33           C
ATOM   4156  CB  ALA A 540      25.282 -15.182  88.939  1.00 73.33           C
ATOM   4157  C   ALA A 540      26.164 -15.906  91.106  1.00 73.33           C
ATOM   4158  O   ALA A 540      26.274 -17.109  91.338  1.00 73.33           O
ATOM   4159  N   TYR A 541      25.717 -15.038  92.042  1.00112.30           N
ATOM   4160  CA  TYR A 541      25.312 -15.540  93.329  1.00112.30           C
ATOM   4161  CB  TYR A 541      26.311 -15.296  94.478  1.00112.30           C
ATOM   4162  CG  TYR A 541      26.459 -13.839  94.731  1.00112.30           C
ATOM   4163  CD1 TYR A 541      27.347 -13.091  93.995  1.00112.30           C
ATOM   4164  CD2 TYR A 541      25.719 -13.226  95.716  1.00112.30           C
ATOM   4165  CE1 TYR A 541      27.489 -11.745  94.232  1.00112.30           C
ATOM   4166  CE2 TYR A 541      25.856 -11.881  95.958  1.00112.30           C
ATOM   4167  CZ  TYR A 541      26.744 -11.140  95.215  1.00112.30           C
ATOM   4168  OH  TYR A 541      26.889  -9.758  95.460  1.00112.30           O
ATOM   4169  C   TYR A 541      23.980 -14.965  93.719  1.00112.30           C
ATOM   4170  O   TYR A 541      23.517 -13.969  93.161  1.00112.30           O
ATOM   4171  N   LEU A 542      23.312 -15.649  94.675  1.00117.12           N
ATOM   4172  CA  LEU A 542      22.021 -15.290  95.190  1.00117.12           C
ATOM   4173  CB  LEU A 542      21.200 -16.513  95.651  1.00117.12           C
ATOM   4174  CG  LEU A 542      19.804 -16.184  96.221  1.00117.12           C
ATOM   4175  CD1 LEU A 542      18.895 -15.554  95.156  1.00117.12           C
ATOM   4176  CD2 LEU A 542      19.169 -17.419  96.890  1.00117.12           C
ATOM   4177  C   LEU A 542      22.194 -14.401  96.383  1.00117.12           C
ATOM   4178  O   LEU A 542      23.196 -14.469  97.093  1.00117.12           O
ATOM   4179  N   ARG A 543      21.196 -13.526  96.619  1.00131.59           N
ATOM   4180  CA  ARG A 543      21.218 -12.638  97.741  1.00131.59           C
ATOM   4181  CB  ARG A 543      20.338 -11.396  97.543  1.00131.59           C
ATOM   4182  CG  ARG A 543      20.783 -10.589  96.324  1.00131.59           C
ATOM   4183  CD  ARG A 543      20.063  -9.255  96.144  1.00131.59           C
ATOM   4184  NE  ARG A 543      20.455  -8.744  94.801  1.00131.59           N
ATOM   4185  CZ  ARG A 543      20.204  -7.449  94.458  1.00131.59           C
ATOM   4186  NH1 ARG A 543      19.653  -6.596  95.369  1.00131.59           N
ATOM   4187  NH2 ARG A 543      20.505  -7.007  93.204  1.00131.59           N
ATOM   4188  C   ARG A 543      20.721 -13.397  98.933  1.00131.59           C
ATOM   4189  O   ARG A 543      20.102 -14.452  98.797  1.00131.59           O
ATOM   4190  N   ASP A 544      21.006 -12.853 100.133  1.00 90.16           N
ATOM   4191  CA  ASP A 544      20.731 -13.429 101.421  1.00 90.16           C
ATOM   4192  CB  ASP A 544      21.407 -12.591 102.531  1.00 90.16           C
ATOM   4193  CG  ASP A 544      21.222 -13.176 103.929  1.00 90.16           C
ATOM   4194  OD1 ASP A 544      20.959 -14.400 104.059  1.00 90.16           O
ATOM   4195  OD2 ASP A 544      21.365 -12.387 104.901  1.00 90.16           O
ATOM   4196  C   ASP A 544      19.262 -13.467 101.678  1.00 90.16           C
ATOM   4197  O   ASP A 544      18.504 -12.657 101.150  1.00 90.16           O
ATOM   4198  N   GLU A 545      18.851 -14.435 102.523  1.00115.73           N
ATOM   4199  CA  GLU A 545      17.495 -14.677 102.917  1.00115.73           C
ATOM   4200  CB  GLU A 545      17.387 -15.907 103.833  1.00115.73           C
ATOM   4201  CG  GLU A 545      15.964 -16.294 104.230  1.00115.73           C
ATOM   4202  CD  GLU A 545      16.071 -17.538 105.099  1.00115.73           C
ATOM   4203  OE1 GLU A 545      16.836 -18.462 104.715  1.00115.73           O
ATOM   4204  OE2 GLU A 545      15.398 -17.577 106.163  1.00115.73           O
ATOM   4205  C   GLU A 545      16.990 -13.471 103.658  1.00115.73           C
ATOM   4206  O   GLU A 545      15.827 -13.095 103.537  1.00115.73           O
ATOM   4207  N   SER A 546      17.855 -12.817 104.451  1.00 79.89           N
ATOM   4208  CA  SER A 546      17.409 -11.688 105.225  1.00 79.89           C
ATOM   4209  CB  SER A 546      18.488 -11.167 106.188  1.00 79.89           C
ATOM   4210  OG  SER A 546      18.767 -12.142 107.182  1.00 79.89           O
ATOM   4211  C   SER A 546      17.021 -10.557 104.317  1.00 79.89           C
ATOM   4212  O   SER A 546      16.188  -9.727 104.679  1.00 79.89           O
ATOM   4213  N   GLU A 547      17.636 -10.482 103.123  1.00138.74           N
ATOM   4214  CA  GLU A 547      17.416  -9.412 102.187  1.00138.74           C
ATOM   4215  CB  GLU A 547      18.454  -9.384 101.056  1.00138.74           C
ATOM   4216  CG  GLU A 547      19.866  -9.088 101.565  1.00138.74           C
ATOM   4217  CD  GLU A 547      20.775  -8.908 100.358  1.00138.74           C
ATOM   4218  OE1 GLU A 547      20.232  -8.788  99.228  1.00138.74           O
ATOM   4219  OE2 GLU A 547      22.020  -8.885 100.551  1.00138.74           O
ATOM   4220  C   GLU A 547      16.051  -9.442 101.555  1.00138.74           C
ATOM   4221  O   GLU A 547      15.511  -8.386 101.232  1.00138.74           O
ATOM   4222  N   PHE A 548      15.468 -10.630 101.291  1.00141.84           N
ATOM   4223  CA  PHE A 548      14.178 -10.628 100.652  1.00141.84           C
ATOM   4224  CB  PHE A 548      14.246 -10.865  99.131  1.00141.84           C
ATOM   4225  CG  PHE A 548      15.032 -12.106  98.887  1.00141.84           C
ATOM   4226  CD1 PHE A 548      16.397 -12.031  98.733  1.00141.84           C
ATOM   4227  CD2 PHE A 548      14.420 -13.336  98.812  1.00141.84           C
ATOM   4228  CE1 PHE A 548      17.141 -13.164  98.507  1.00141.84           C
ATOM   4229  CE2 PHE A 548      15.159 -14.473  98.586  1.00141.84           C
ATOM   4230  CZ  PHE A 548      16.522 -14.389  98.433  1.00141.84           C
ATOM   4231  C   PHE A 548      13.295 -11.672 101.262  1.00141.84           C
ATOM   4232  O   PHE A 548      13.746 -12.754 101.629  1.00141.84           O
ATOM   4233  N   ARG A 549      12.005 -11.310 101.427  1.00339.04           N
ATOM   4234  CA  ARG A 549      10.936 -12.101 101.963  1.00339.04           C
ATOM   4235  CB  ARG A 549       9.699 -11.236 102.267  1.00339.04           C
ATOM   4236  CG  ARG A 549       8.653 -11.906 103.158  1.00339.04           C
ATOM   4237  CD  ARG A 549       7.418 -11.031 103.395  1.00339.04           C
ATOM   4238  NE  ARG A 549       6.530 -11.732 104.366  1.00339.04           N
ATOM   4239  CZ  ARG A 549       6.658 -11.495 105.706  1.00339.04           C
ATOM   4240  NH1 ARG A 549       7.586 -10.606 106.163  1.00339.04           N
ATOM   4241  NH2 ARG A 549       5.849 -12.144 106.593  1.00339.04           N
ATOM   4242  C   ARG A 549      10.522 -13.176 100.993  1.00339.04           C
ATOM   4243  O   ARG A 549      10.149 -14.274 101.405  1.00339.04           O
ATOM   4244  N   ASP A 550      10.552 -12.892  99.673  1.00104.77           N
ATOM   4245  CA  ASP A 550      10.091 -13.856  98.708  1.00104.77           C
ATOM   4246  CB  ASP A 550       9.915 -13.228  97.313  1.00104.77           C
ATOM   4247  CG  ASP A 550       9.142 -14.182  96.420  1.00104.77           C
ATOM   4248  OD1 ASP A 550       8.954 -15.361  96.825  1.00104.77           O
ATOM   4249  OD2 ASP A 550       8.737 -13.745  95.309  1.00104.77           O
ATOM   4250  C   ASP A 550      11.134 -14.931  98.641  1.00104.77           C
ATOM   4251  O   ASP A 550      12.072 -14.846  97.850  1.00104.77           O
ATOM   4252  N   LYS A 551      10.987 -15.955  99.511  1.00262.62           N
ATOM   4253  CA  LYS A 551      11.941 -17.016  99.702  1.00262.62           C
ATOM   4254  CB  LYS A 551      11.696 -17.830 100.979  1.00262.62           C
ATOM   4255  CG  LYS A 551      11.776 -16.970 102.238  1.00262.62           C
ATOM   4256  CD  LYS A 551      13.052 -16.131 102.323  1.00262.62           C
ATOM   4257  CE  LYS A 551      13.215 -15.396 103.655  1.00262.62           C
ATOM   4258  NZ  LYS A 551      12.039 -14.543 103.918  1.00262.62           N
ATOM   4259  C   LYS A 551      11.980 -17.978  98.571  1.00262.62           C
ATOM   4260  O   LYS A 551      13.043 -18.492  98.217  1.00262.62           O
ATOM   4261  N   LEU A 552      10.811 -18.281  97.993  1.00306.37           N
ATOM   4262  CA  LEU A 552      10.831 -19.285  96.988  1.00306.37           C
ATOM   4263  CB  LEU A 552       9.768 -20.360  97.250  1.00306.37           C
ATOM   4264  CG  LEU A 552       9.853 -21.036  98.632  1.00306.37           C
ATOM   4265  CD1 LEU A 552       9.609 -20.064  99.801  1.00306.37           C
ATOM   4266  CD2 LEU A 552       8.871 -22.203  98.688  1.00306.37           C
ATOM   4267  C   LEU A 552      10.395 -18.609  95.740  1.00306.37           C
ATOM   4268  O   LEU A 552       9.217 -18.293  95.583  1.00306.37           O
ATOM   4269  N   THR A 553      11.335 -18.354  94.819  1.00211.63           N
ATOM   4270  CA  THR A 553      10.945 -17.755  93.589  1.00211.63           C
ATOM   4271  CB  THR A 553      11.271 -16.290  93.492  1.00211.63           C
ATOM   4272  OG1 THR A 553      10.634 -15.588  94.544  1.00211.63           O
ATOM   4273  CG2 THR A 553      10.788 -15.739  92.137  1.00211.63           C
ATOM   4274  C   THR A 553      11.715 -18.451  92.529  1.00211.63           C
ATOM   4275  O   THR A 553      12.751 -19.076  92.780  1.00211.63           O
ATOM   4276  N   PRO A 554      11.132 -18.417  91.365  1.00158.95           N
ATOM   4277  CA  PRO A 554      11.790 -18.894  90.191  1.00158.95           C
ATOM   4278  CD  PRO A 554       9.686 -18.460  91.241  1.00158.95           C
ATOM   4279  CB  PRO A 554      10.691 -19.234  89.185  1.00158.95           C
ATOM   4280  CG  PRO A 554       9.444 -18.512  89.725  1.00158.95           C
ATOM   4281  C   PRO A 554      12.674 -17.786  89.743  1.00158.95           C
ATOM   4282  O   PRO A 554      12.218 -16.646  89.731  1.00158.95           O
ATOM   4283  N   ILE A 555      13.920 -18.075  89.344  1.00158.22           N
ATOM   4284  CA  ILE A 555      14.745 -17.006  88.880  1.00158.22           C
ATOM   4285  CB  ILE A 555      16.088 -16.965  89.556  1.00158.22           C
ATOM   4286  CG1 ILE A 555      15.941 -16.732  91.068  1.00158.22           C
ATOM   4287  CG2 ILE A 555      16.938 -15.889  88.862  1.00158.22           C
ATOM   4288  CD1 ILE A 555      15.394 -15.357  91.420  1.00158.22           C
ATOM   4289  C   ILE A 555      14.990 -17.317  87.443  1.00158.22           C
ATOM   4290  O   ILE A 555      15.609 -18.326  87.109  1.00158.22           O
ATOM   4291  N   THR A 556      14.506 -16.447  86.543  1.00 89.41           N
ATOM   4292  CA  THR A 556      14.663 -16.735  85.151  1.00 89.41           C
ATOM   4293  CB  THR A 556      13.526 -16.233  84.309  1.00 89.41           C
ATOM   4294  OG1 THR A 556      12.304 -16.803  84.753  1.00 89.41           O
ATOM   4295  CG2 THR A 556      13.781 -16.615  82.841  1.00 89.41           C
ATOM   4296  C   THR A 556      15.903 -16.055  84.683  1.00 89.41           C
ATOM   4297  O   THR A 556      16.104 -14.869  84.946  1.00 89.41           O
ATOM   4298  N   ILE A 557      16.757 -16.816  83.964  1.00127.93           N
ATOM   4299  CA  ILE A 557      17.996 -16.316  83.448  1.00127.93           C
ATOM   4300  CB  ILE A 557      19.101 -17.338  83.463  1.00127.93           C
ATOM   4301  CG1 ILE A 557      19.326 -17.911  84.874  1.00127.93           C
ATOM   4302  CG2 ILE A 557      20.350 -16.676  82.861  1.00127.93           C
ATOM   4303  CD1 ILE A 557      19.704 -16.875  85.927  1.00127.93           C
ATOM   4304  C   ILE A 557      17.734 -16.011  82.002  1.00127.93           C
ATOM   4305  O   ILE A 557      17.374 -16.901  81.231  1.00127.93           O
ATOM   4306  N   PHE A 558      17.911 -14.733  81.604  1.00 91.27           N
ATOM   4307  CA  PHE A 558      17.606 -14.279  80.274  1.00 91.27           C
ATOM   4308  CB  PHE A 558      16.769 -12.984  80.328  1.00 91.27           C
ATOM   4309  CG  PHE A 558      16.464 -12.461  78.966  1.00 91.27           C
ATOM   4310  CD1 PHE A 558      15.440 -12.991  78.216  1.00 91.27           C
ATOM   4311  CD2 PHE A 558      17.191 -11.413  78.452  1.00 91.27           C
ATOM   4312  CE1 PHE A 558      15.159 -12.491  76.966  1.00 91.27           C
ATOM   4313  CE2 PHE A 558      16.914 -10.910  77.203  1.00 91.27           C
ATOM   4314  CZ  PHE A 558      15.897 -11.451  76.455  1.00 91.27           C
ATOM   4315  C   PHE A 558      18.885 -13.985  79.535  1.00 91.27           C
ATOM   4316  O   PHE A 558      19.798 -13.365  80.081  1.00 91.27           O
ATOM   4317  N   MET A 559      18.985 -14.443  78.263  1.00 94.82           N
ATOM   4318  CA  MET A 559      20.152 -14.178  77.459  1.00 94.82           C
ATOM   4319  CB  MET A 559      20.993 -15.425  77.157  1.00 94.82           C
ATOM   4320  CG  MET A 559      22.366 -15.087  76.577  1.00 94.82           C
ATOM   4321  SD  MET A 559      23.389 -16.536  76.197  1.00 94.82           S
ATOM   4322  CE  MET A 559      22.490 -16.905  74.665  1.00 94.82           C
ATOM   4323  C   MET A 559      19.693 -13.630  76.134  1.00 94.82           C
ATOM   4324  O   MET A 559      18.809 -14.195  75.490  1.00 94.82           O
ATOM   4325  N   GLU A 560      20.299 -12.507  75.688  1.00 60.20           N
ATOM   4326  CA  GLU A 560      19.915 -11.877  74.451  1.00 60.20           C
ATOM   4327  CB  GLU A 560      19.221 -10.521  74.669  1.00 60.20           C
ATOM   4328  CG  GLU A 560      18.803  -9.819  73.377  1.00 60.20           C
ATOM   4329  CD  GLU A 560      18.319  -8.428  73.754  1.00 60.20           C
ATOM   4330  OE1 GLU A 560      18.305  -8.128  74.978  1.00 60.20           O
ATOM   4331  OE2 GLU A 560      17.965  -7.646  72.831  1.00 60.20           O
ATOM   4332  C   GLU A 560      21.149 -11.598  73.645  1.00 60.20           C
ATOM   4333  O   GLU A 560      22.206 -11.321  74.207  1.00 60.20           O
ATOM   4334  N   TYR A 561      21.053 -11.688  72.295  1.00146.99           N
ATOM   4335  CA  TYR A 561      22.201 -11.386  71.477  1.00146.99           C
ATOM   4336  CB  TYR A 561      23.043 -12.623  71.101  1.00146.99           C
ATOM   4337  CG  TYR A 561      22.194 -13.655  70.442  1.00146.99           C
ATOM   4338  CD1 TYR A 561      22.020 -13.664  69.077  1.00146.99           C
ATOM   4339  CD2 TYR A 561      21.579 -14.630  71.196  1.00146.99           C
ATOM   4340  CE1 TYR A 561      21.241 -14.625  68.475  1.00146.99           C
ATOM   4341  CE2 TYR A 561      20.802 -15.593  70.598  1.00146.99           C
ATOM   4342  CZ  TYR A 561      20.629 -15.590  69.237  1.00146.99           C
ATOM   4343  OH  TYR A 561      19.829 -16.577  68.624  1.00146.99           O
ATOM   4344  C   TYR A 561      21.805 -10.624  70.236  1.00146.99           C
ATOM   4345  O   TYR A 561      20.668 -10.710  69.774  1.00146.99           O
ATOM   4346  N   ARG A 562      22.755  -9.829  69.681  1.00125.95           N
ATOM   4347  CA  ARG A 562      22.535  -9.009  68.512  1.00125.95           C
ATOM   4348  CB  ARG A 562      22.049  -7.587  68.853  1.00125.95           C
ATOM   4349  CG  ARG A 562      20.613  -7.538  69.380  1.00125.95           C
ATOM   4350  CD  ARG A 562      20.178  -6.157  69.879  1.00125.95           C
ATOM   4351  NE  ARG A 562      20.820  -5.934  71.207  1.00125.95           N
ATOM   4352  CZ  ARG A 562      20.869  -4.680  71.744  1.00125.95           C
ATOM   4353  NH1 ARG A 562      20.389  -3.614  71.039  1.00125.95           N
ATOM   4354  NH2 ARG A 562      21.395  -4.488  72.989  1.00125.95           N
ATOM   4355  C   ARG A 562      23.843  -8.861  67.776  1.00125.95           C
ATOM   4356  O   ARG A 562      24.888  -9.293  68.261  1.00125.95           O
ATOM   4357  N   LEU A 563      23.811  -8.234  66.574  1.00147.37           N
ATOM   4358  CA  LEU A 563      24.990  -8.089  65.755  1.00147.37           C
ATOM   4359  CB  LEU A 563      24.706  -8.488  64.289  1.00147.37           C
ATOM   4360  CG  LEU A 563      25.930  -8.849  63.418  1.00147.37           C
ATOM   4361  CD1 LEU A 563      26.875  -7.669  63.177  1.00147.37           C
ATOM   4362  CD2 LEU A 563      26.647 -10.089  63.978  1.00147.37           C
ATOM   4363  C   LEU A 563      25.407  -6.638  65.813  1.00147.37           C
ATOM   4364  O   LEU A 563      24.575  -5.758  66.023  1.00147.37           O
ATOM   4365  N   ASP A 564      26.727  -6.364  65.668  1.00 87.09           N
ATOM   4366  CA  ASP A 564      27.300  -5.041  65.767  1.00 87.09           C
ATOM   4367  CB  ASP A 564      28.838  -5.059  65.726  1.00 87.09           C
ATOM   4368  CG  ASP A 564      29.344  -3.676  66.120  1.00 87.09           C
ATOM   4369  OD1 ASP A 564      28.740  -3.057  67.037  1.00 87.09           O
ATOM   4370  OD2 ASP A 564      30.336  -3.213  65.496  1.00 87.09           O
ATOM   4371  C   ASP A 564      26.835  -4.120  64.674  1.00 87.09           C
ATOM   4372  O   ASP A 564      26.427  -2.990  64.936  1.00 87.09           O
ATOM   4373  N   GLN A 565      26.883  -4.579  63.413  1.00177.75           N
ATOM   4374  CA  GLN A 565      26.456  -3.795  62.286  1.00177.75           C
ATOM   4375  CB  GLN A 565      25.058  -3.182  62.496  1.00177.75           C
ATOM   4376  CG  GLN A 565      23.951  -4.230  62.647  1.00177.75           C
ATOM   4377  CD  GLN A 565      22.661  -3.515  63.026  1.00177.75           C
ATOM   4378  OE1 GLN A 565      22.385  -2.410  62.562  1.00177.75           O
ATOM   4379  NE2 GLN A 565      21.849  -4.161  63.905  1.00177.75           N
ATOM   4380  C   GLN A 565      27.409  -2.670  61.995  1.00177.75           C
ATOM   4381  O   GLN A 565      27.189  -1.905  61.058  1.00177.75           O
ATOM   4382  N   ARG A 566      28.446  -2.438  62.817  1.00178.25           N
ATOM   4383  CA  ARG A 566      29.433  -1.514  62.335  1.00178.25           C
ATOM   4384  CB  ARG A 566      30.259  -0.864  63.458  1.00178.25           C
ATOM   4385  CG  ARG A 566      29.537   0.312  64.120  1.00178.25           C
ATOM   4386  CD  ARG A 566      28.226  -0.061  64.813  1.00178.25           C
ATOM   4387  NE  ARG A 566      27.528   1.212  65.151  1.00178.25           N
ATOM   4388  CZ  ARG A 566      26.165   1.277  65.101  1.00178.25           C
ATOM   4389  NH1 ARG A 566      25.439   0.168  64.773  1.00178.25           N
ATOM   4390  NH2 ARG A 566      25.526   2.450  65.380  1.00178.25           N
ATOM   4391  C   ARG A 566      30.373  -2.241  61.418  1.00178.25           C
ATOM   4392  O   ARG A 566      30.629  -1.824  60.290  1.00178.25           O
ATOM   4393  N   THR A 567      30.906  -3.367  61.941  1.00106.55           N
ATOM   4394  CA  THR A 567      31.909  -4.228  61.370  1.00106.55           C
ATOM   4395  CB  THR A 567      32.602  -5.069  62.407  1.00106.55           C
ATOM   4396  OG1 THR A 567      31.690  -5.990  62.988  1.00106.55           O
ATOM   4397  CG2 THR A 567      33.168  -4.139  63.493  1.00106.55           C
ATOM   4398  C   THR A 567      31.377  -5.173  60.349  1.00106.55           C
ATOM   4399  O   THR A 567      32.094  -5.554  59.425  1.00106.55           O
ATOM   4400  N   ALA A 568      30.126  -5.635  60.506  1.00242.04           N
ATOM   4401  CA  ALA A 568      29.700  -6.653  59.599  1.00242.04           C
ATOM   4402  CB  ALA A 568      28.623  -7.580  60.184  1.00242.04           C
ATOM   4403  C   ALA A 568      29.122  -6.020  58.382  1.00242.04           C
ATOM   4404  O   ALA A 568      27.962  -5.613  58.355  1.00242.04           O
ATOM   4405  N   ALA A 569      29.938  -5.956  57.319  1.00 80.64           N
ATOM   4406  CA  ALA A 569      29.490  -5.431  56.067  1.00 80.64           C
ATOM   4407  CB  ALA A 569      29.431  -3.893  56.017  1.00 80.64           C
ATOM   4408  C   ALA A 569      30.505  -5.869  55.064  1.00 80.64           C
ATOM   4409  O   ALA A 569      31.659  -6.102  55.416  1.00 80.64           O
ATOM   4410  N   ASP A 570      30.092  -6.026  53.790  1.00 80.92           N
ATOM   4411  CA  ASP A 570      31.033  -6.398  52.776  1.00 80.92           C
ATOM   4412  CB  ASP A 570      30.498  -7.397  51.731  1.00 80.92           C
ATOM   4413  CG  ASP A 570      29.273  -6.822  51.049  1.00 80.92           C
ATOM   4414  OD1 ASP A 570      28.705  -5.834  51.584  1.00 80.92           O
ATOM   4415  OD2 ASP A 570      28.879  -7.377  49.989  1.00 80.92           O
ATOM   4416  C   ASP A 570      31.545  -5.157  52.111  1.00 80.92           C
ATOM   4417  O   ASP A 570      31.313  -4.045  52.584  1.00 80.92           O
ATOM   4418  N   ALA A 571      32.280  -5.331  50.994  1.00 43.92           N
ATOM   4419  CA  ALA A 571      32.905  -4.239  50.302  1.00 43.92           C
ATOM   4420  CB  ALA A 571      33.712  -4.701  49.076  1.00 43.92           C
ATOM   4421  C   ALA A 571      31.849  -3.296  49.818  1.00 43.92           C
ATOM   4422  O   ALA A 571      32.037  -2.079  49.822  1.00 43.92           O
ATOM   4423  N   THR A 572      30.713  -3.852  49.363  1.00154.13           N
ATOM   4424  CA  THR A 572      29.617  -3.074  48.864  1.00154.13           C
ATOM   4425  CB  THR A 572      28.561  -3.885  48.165  1.00154.13           C
ATOM   4426  OG1 THR A 572      27.531  -3.027  47.712  1.00154.13           O
ATOM   4427  CG2 THR A 572      27.966  -4.926  49.115  1.00154.13           C
ATOM   4428  C   THR A 572      28.975  -2.308  49.978  1.00154.13           C
ATOM   4429  O   THR A 572      28.329  -1.289  49.737  1.00154.13           O
ATOM   4430  N   GLY A 573      29.094  -2.783  51.231  1.00 46.94           N
ATOM   4431  CA  GLY A 573      28.470  -2.062  52.303  1.00 46.94           C
ATOM   4432  C   GLY A 573      27.147  -2.702  52.562  1.00 46.94           C
ATOM   4433  O   GLY A 573      26.283  -2.128  53.223  1.00 46.94           O
ATOM   4434  N   LEU A 574      26.959  -3.924  52.028  1.00 87.76           N
ATOM   4435  CA  LEU A 574      25.731  -4.626  52.243  1.00 87.76           C
ATOM   4436  CB  LEU A 574      25.462  -5.666  51.136  1.00 87.76           C
ATOM   4437  CG  LEU A 574      24.080  -6.338  51.195  1.00 87.76           C
ATOM   4438  CD1 LEU A 574      22.958  -5.307  50.990  1.00 87.76           C
ATOM   4439  CD2 LEU A 574      23.990  -7.504  50.196  1.00 87.76           C
ATOM   4440  C   LEU A 574      25.874  -5.328  53.557  1.00 87.76           C
ATOM   4441  O   LEU A 574      26.811  -6.097  53.769  1.00 87.76           O
ATOM   4442  N   GLN A 575      24.940  -5.070  54.495  1.00 71.32           N
ATOM   4443  CA  GLN A 575      25.057  -5.657  55.798  1.00 71.32           C
ATOM   4444  CB  GLN A 575      24.642  -4.707  56.934  1.00 71.32           C
ATOM   4445  CG  GLN A 575      25.557  -3.484  57.032  1.00 71.32           C
ATOM   4446  CD  GLN A 575      25.066  -2.619  58.182  1.00 71.32           C
ATOM   4447  OE1 GLN A 575      24.624  -3.126  59.205  1.00 71.32           O
ATOM   4448  NE2 GLN A 575      25.153  -1.271  58.005  1.00 71.32           N
ATOM   4449  C   GLN A 575      24.202  -6.886  55.858  1.00 71.32           C
ATOM   4450  O   GLN A 575      23.132  -6.964  55.260  1.00 71.32           O
ATOM   4451  N   PRO A 576      24.710  -7.858  56.569  1.00164.93           N
ATOM   4452  CA  PRO A 576      24.027  -9.116  56.737  1.00164.93           C
ATOM   4453  CD  PRO A 576      26.156  -8.015  56.632  1.00164.93           C
ATOM   4454  CB  PRO A 576      25.077 -10.089  57.272  1.00164.93           C
ATOM   4455  CG  PRO A 576      26.407  -9.526  56.744  1.00164.93           C
ATOM   4456  C   PRO A 576      22.848  -8.973  57.643  1.00164.93           C
ATOM   4457  O   PRO A 576      22.759  -7.976  58.358  1.00164.93           O
ATOM   4458  N   ILE A 577      21.918  -9.948  57.605  1.00 92.85           N
ATOM   4459  CA  ILE A 577      20.766  -9.879  58.451  1.00 92.85           C
ATOM   4460  CB  ILE A 577      19.496  -9.606  57.702  1.00 92.85           C
ATOM   4461  CG1 ILE A 577      18.368  -9.270  58.686  1.00 92.85           C
ATOM   4462  CG2 ILE A 577      19.198 -10.803  56.783  1.00 92.85           C
ATOM   4463  CD1 ILE A 577      17.146  -8.656  58.009  1.00 92.85           C
ATOM   4464  C   ILE A 577      20.619 -11.190  59.158  1.00 92.85           C
ATOM   4465  O   ILE A 577      20.949 -12.244  58.612  1.00 92.85           O
ATOM   4466  N   LEU A 578      20.143 -11.142  60.421  1.00143.19           N
ATOM   4467  CA  LEU A 578      19.923 -12.333  61.191  1.00143.19           C
ATOM   4468  CB  LEU A 578      19.694 -12.095  62.697  1.00143.19           C
ATOM   4469  CG  LEU A 578      20.958 -11.752  63.508  1.00143.19           C
ATOM   4470  CD1 LEU A 578      21.845 -12.991  63.698  1.00143.19           C
ATOM   4471  CD2 LEU A 578      21.725 -10.576  62.890  1.00143.19           C
ATOM   4472  C   LEU A 578      18.697 -12.997  60.664  1.00143.19           C
ATOM   4473  O   LEU A 578      17.788 -12.343  60.155  1.00143.19           O
ATOM   4474  N   ASN A 579      18.658 -14.337  60.782  1.00 87.23           N
ATOM   4475  CA  ASN A 579      17.554 -15.100  60.290  1.00 87.23           C
ATOM   4476  CB  ASN A 579      17.773 -16.615  60.465  1.00 87.23           C
ATOM   4477  CG  ASN A 579      16.773 -17.373  59.606  1.00 87.23           C
ATOM   4478  OD1 ASN A 579      15.563 -17.258  59.787  1.00 87.23           O
ATOM   4479  ND2 ASN A 579      17.292 -18.172  58.636  1.00 87.23           N
ATOM   4480  C   ASN A 579      16.342 -14.678  61.057  1.00 87.23           C
ATOM   4481  O   ASN A 579      16.350 -14.602  62.284  1.00 87.23           O
ATOM   4482  N   GLN A 580      15.271 -14.363  60.310  1.00138.55           N
ATOM   4483  CA  GLN A 580      14.015 -13.885  60.808  1.00138.55           C
ATOM   4484  CB  GLN A 580      13.105 -13.440  59.659  1.00138.55           C
ATOM   4485  CG  GLN A 580      11.753 -12.922  60.124  1.00138.55           C
ATOM   4486  CD  GLN A 580      10.930 -12.620  58.885  1.00138.55           C
ATOM   4487  OE1 GLN A 580      11.474 -12.371  57.811  1.00138.55           O
ATOM   4488  NE2 GLN A 580       9.580 -12.656  59.032  1.00138.55           N
ATOM   4489  C   GLN A 580      13.297 -14.969  61.547  1.00138.55           C
ATOM   4490  O   GLN A 580      12.609 -14.716  62.536  1.00138.55           O
ATOM   4491  N   PHE A 581      13.436 -16.214  61.060  1.00124.66           N
ATOM   4492  CA  PHE A 581      12.733 -17.345  61.582  1.00124.66           C
ATOM   4493  CB  PHE A 581      12.901 -18.597  60.699  1.00124.66           C
ATOM   4494  CG  PHE A 581      12.243 -18.283  59.390  1.00124.66           C
ATOM   4495  CD1 PHE A 581      12.947 -17.688  58.364  1.00124.66           C
ATOM   4496  CD2 PHE A 581      10.913 -18.572  59.185  1.00124.66           C
ATOM   4497  CE1 PHE A 581      12.345 -17.396  57.160  1.00124.66           C
ATOM   4498  CE2 PHE A 581      10.305 -18.281  57.985  1.00124.66           C
ATOM   4499  CZ  PHE A 581      11.018 -17.694  56.966  1.00124.66           C
ATOM   4500  C   PHE A 581      13.156 -17.638  63.007  1.00124.66           C
ATOM   4501  O   PHE A 581      12.342 -18.100  63.803  1.00124.66           O
ATOM   4502  N   THR A 582      14.435 -17.389  63.367  1.00298.93           N
ATOM   4503  CA  THR A 582      14.987 -17.740  64.660  1.00298.93           C
ATOM   4504  CB  THR A 582      16.431 -18.111  64.532  1.00298.93           C
ATOM   4505  OG1 THR A 582      16.931 -18.617  65.756  1.00298.93           O
ATOM   4506  CG2 THR A 582      17.214 -16.859  64.102  1.00298.93           C
ATOM   4507  C   THR A 582      14.893 -16.611  65.668  1.00298.93           C
ATOM   4508  O   THR A 582      14.874 -15.430  65.327  1.00298.93           O
ATOM   4509  N   PRO A 583      14.786 -16.991  66.930  1.00272.19           N
ATOM   4510  CA  PRO A 583      14.714 -16.057  68.035  1.00272.19           C
ATOM   4511  CD  PRO A 583      14.163 -18.259  67.259  1.00272.19           C
ATOM   4512  CB  PRO A 583      13.981 -16.782  69.163  1.00272.19           C
ATOM   4513  CG  PRO A 583      14.093 -18.270  68.794  1.00272.19           C
ATOM   4514  C   PRO A 583      16.049 -15.519  68.458  1.00272.19           C
ATOM   4515  O   PRO A 583      17.039 -16.244  68.386  1.00272.19           O
ATOM   4516  N   ALA A 584      16.087 -14.230  68.851  1.00107.04           N
ATOM   4517  CA  ALA A 584      17.223 -13.532  69.384  1.00107.04           C
ATOM   4518  CB  ALA A 584      16.999 -12.012  69.436  1.00107.04           C
ATOM   4519  C   ALA A 584      17.499 -13.971  70.775  1.00107.04           C
ATOM   4520  O   ALA A 584      18.645 -14.059  71.209  1.00107.04           O
ATOM   4521  N   ASN A 585      16.432 -14.220  71.548  1.00 85.80           N
ATOM   4522  CA  ASN A 585      16.714 -14.477  72.917  1.00 85.80           C
ATOM   4523  CB  ASN A 585      16.144 -13.411  73.871  1.00 85.80           C
ATOM   4524  CG  ASN A 585      14.630 -13.376  73.721  1.00 85.80           C
ATOM   4525  OD1 ASN A 585      13.946 -14.371  73.949  1.00 85.80           O
ATOM   4526  ND2 ASN A 585      14.089 -12.192  73.327  1.00 85.80           N
ATOM   4527  C   ASN A 585      16.206 -15.807  73.344  1.00 85.80           C
ATOM   4528  O   ASN A 585      15.211 -16.321  72.836  1.00 85.80           O
ATOM   4529  N   VAL A 586      16.932 -16.402  74.308  1.00102.47           N
ATOM   4530  CA  VAL A 586      16.561 -17.664  74.861  1.00102.47           C
ATOM   4531  CB  VAL A 586      17.465 -18.788  74.449  1.00102.47           C
ATOM   4532  CG1 VAL A 586      18.869 -18.505  75.007  1.00102.47           C
ATOM   4533  CG2 VAL A 586      16.856 -20.116  74.932  1.00102.47           C
ATOM   4534  C   VAL A 586      16.661 -17.529  76.346  1.00102.47           C
ATOM   4535  O   VAL A 586      17.368 -16.662  76.861  1.00102.47           O
ATOM   4536  N   SER A 587      15.924 -18.380  77.085  1.00 47.53           N
ATOM   4537  CA  SER A 587      15.978 -18.264  78.510  1.00 47.53           C
ATOM   4538  CB  SER A 587      14.804 -17.466  79.104  1.00 47.53           C
ATOM   4539  OG  SER A 587      13.575 -18.117  78.818  1.00 47.53           O
ATOM   4540  C   SER A 587      15.951 -19.624  79.129  1.00 47.53           C
ATOM   4541  O   SER A 587      15.497 -20.598  78.529  1.00 47.53           O
ATOM   4542  N   ARG A 588      16.481 -19.699  80.366  1.00171.67           N
ATOM   4543  CA  ARG A 588      16.496 -20.888  81.165  1.00171.67           C
ATOM   4544  CB  ARG A 588      17.865 -21.565  81.322  1.00171.67           C
ATOM   4545  CG  ARG A 588      18.246 -22.492  80.176  1.00171.67           C
ATOM   4546  CD  ARG A 588      19.523 -23.281  80.460  1.00171.67           C
ATOM   4547  NE  ARG A 588      19.327 -24.045  81.724  1.00171.67           N
ATOM   4548  CZ  ARG A 588      19.933 -25.259  81.877  1.00171.67           C
ATOM   4549  NH1 ARG A 588      20.650 -25.794  80.848  1.00171.67           N
ATOM   4550  NH2 ARG A 588      19.823 -25.935  83.058  1.00171.67           N
ATOM   4551  C   ARG A 588      16.115 -20.471  82.539  1.00171.67           C
ATOM   4552  O   ARG A 588      16.026 -19.280  82.836  1.00171.67           O
ATOM   4553  N   GLN A 589      15.858 -21.453  83.421  1.00126.37           N
ATOM   4554  CA  GLN A 589      15.475 -21.067  84.741  1.00126.37           C
ATOM   4555  CB  GLN A 589      13.967 -21.180  85.013  1.00126.37           C
ATOM   4556  CG  GLN A 589      13.079 -20.270  84.169  1.00126.37           C
ATOM   4557  CD  GLN A 589      11.650 -20.511  84.631  1.00126.37           C
ATOM   4558  OE1 GLN A 589      11.309 -20.237  85.781  1.00126.37           O
ATOM   4559  NE2 GLN A 589      10.793 -21.047  83.723  1.00126.37           N
ATOM   4560  C   GLN A 589      16.103 -21.977  85.740  1.00126.37           C
ATOM   4561  O   GLN A 589      16.456 -23.119  85.451  1.00126.37           O
ATOM   4562  N   ALA A 590      16.248 -21.445  86.965  1.00 70.02           N
ATOM   4563  CA  ALA A 590      16.717 -22.174  88.106  1.00 70.02           C
ATOM   4564  CB  ALA A 590      18.047 -21.649  88.675  1.00 70.02           C
ATOM   4565  C   ALA A 590      15.659 -21.926  89.138  1.00 70.02           C
ATOM   4566  O   ALA A 590      14.970 -20.912  89.065  1.00 70.02           O
ATOM   4567  N   HIS A 591      15.465 -22.833  90.119  1.00 98.97           N
ATOM   4568  CA  HIS A 591      14.384 -22.577  91.033  1.00 98.97           C
ATOM   4569  ND1 HIS A 591      11.564 -22.156  89.191  1.00 98.97           N
ATOM   4570  CG  HIS A 591      12.514 -23.132  89.397  1.00 98.97           C
ATOM   4571  CB  HIS A 591      13.138 -23.427  90.731  1.00 98.97           C
ATOM   4572  NE2 HIS A 591      11.906 -23.132  87.223  1.00 98.97           N
ATOM   4573  CD2 HIS A 591      12.712 -23.718  88.184  1.00 98.97           C
ATOM   4574  CE1 HIS A 591      11.235 -22.200  87.875  1.00 98.97           C
ATOM   4575  C   HIS A 591      14.790 -22.888  92.447  1.00 98.97           C
ATOM   4576  O   HIS A 591      15.790 -23.562  92.689  1.00 98.97           O
ATOM   4577  N   ILE A 592      14.007 -22.364  93.423  1.00162.61           N
ATOM   4578  CA  ILE A 592      14.210 -22.649  94.821  1.00162.61           C
ATOM   4579  CB  ILE A 592      14.186 -21.435  95.712  1.00162.61           C
ATOM   4580  CG1 ILE A 592      15.317 -20.452  95.355  1.00162.61           C
ATOM   4581  CG2 ILE A 592      14.261 -21.926  97.168  1.00162.61           C
ATOM   4582  CD1 ILE A 592      15.109 -19.705  94.038  1.00162.61           C
ATOM   4583  C   ILE A 592      13.060 -23.524  95.245  1.00162.61           C
ATOM   4584  O   ILE A 592      11.901 -23.111  95.172  1.00162.61           O
ATOM   4585  N   LEU A 593      13.364 -24.762  95.703  1.00204.15           N
ATOM   4586  CA  LEU A 593      12.338 -25.722  96.036  1.00204.15           C
ATOM   4587  CB  LEU A 593      12.345 -26.972  95.136  1.00204.15           C
ATOM   4588  CG  LEU A 593      12.264 -26.702  93.624  1.00204.15           C
ATOM   4589  CD1 LEU A 593      13.551 -26.035  93.112  1.00204.15           C
ATOM   4590  CD2 LEU A 593      11.914 -27.982  92.849  1.00204.15           C
ATOM   4591  C   LEU A 593      12.559 -26.282  97.418  1.00204.15           C
ATOM   4592  O   LEU A 593      13.583 -26.054  98.057  1.00204.15           O
ATOM   4593  N   LEU A 594      11.559 -27.047  97.913  1.00179.70           N
ATOM   4594  CA  LEU A 594      11.591 -27.714  99.191  1.00179.70           C
ATOM   4595  CB  LEU A 594      10.403 -27.364 100.105  1.00179.70           C
ATOM   4596  CG  LEU A 594      10.286 -25.870 100.460  1.00179.70           C
ATOM   4597  CD1 LEU A 594      11.517 -25.374 101.237  1.00179.70           C
ATOM   4598  CD2 LEU A 594       9.964 -25.023  99.219  1.00179.70           C
ATOM   4599  C   LEU A 594      11.478 -29.176  98.894  1.00179.70           C
ATOM   4600  O   LEU A 594      11.839 -29.634  97.811  1.00179.70           O
ATOM   4601  N   ASP A 595      10.996 -29.952  99.883  1.00 47.00           N
ATOM   4602  CA  ASP A 595      10.795 -31.363  99.707  1.00 47.00           C
ATOM   4603  CB  ASP A 595      10.145 -31.722  98.355  1.00 47.00           C
ATOM   4604  CG  ASP A 595       8.756 -31.102  98.279  1.00 47.00           C
ATOM   4605  OD1 ASP A 595       7.950 -31.298  99.228  1.00 47.00           O
ATOM   4606  OD2 ASP A 595       8.480 -30.427  97.252  1.00 47.00           O
ATOM   4607  C   ASP A 595      12.165 -32.028  99.731  1.00 47.00           C
ATOM   4608  O   ASP A 595      12.402 -32.879 100.631  1.00 47.00           O
ATOM   4609  OXT ASP A 595      12.991 -31.697  98.838  1.00 47.00           O
TER    4610      ASP A 595
ATOM   4611  N   LYS B 596     -45.566   2.611  38.367  1.00176.62           N
ATOM   4612  CA  LYS B 596     -44.711   3.038  37.243  1.00176.62           C
ATOM   4613  CB  LYS B 596     -45.543   3.777  36.180  1.00176.62           C
ATOM   4614  CG  LYS B 596     -46.043   5.152  36.631  1.00176.62           C
ATOM   4615  CD  LYS B 596     -46.960   5.107  37.855  1.00176.62           C
ATOM   4616  CE  LYS B 596     -47.363   6.488  38.372  1.00176.62           C
ATOM   4617  NZ  LYS B 596     -48.107   6.349  39.643  1.00176.62           N
ATOM   4618  C   LYS B 596     -43.658   3.965  37.737  1.00176.62           C
ATOM   4619  O   LYS B 596     -43.924   4.807  38.589  1.00176.62           O
ATOM   4620  N   TYR B 597     -42.426   3.829  37.214  1.00204.07           N
ATOM   4621  CA  TYR B 597     -41.370   4.690  37.643  1.00204.07           C
ATOM   4622  CB  TYR B 597     -40.210   3.915  38.290  1.00204.07           C
ATOM   4623  CG  TYR B 597     -39.407   4.877  39.092  1.00204.07           C
ATOM   4624  CD1 TYR B 597     -39.855   5.246  40.339  1.00204.07           C
ATOM   4625  CD2 TYR B 597     -38.222   5.396  38.626  1.00204.07           C
ATOM   4626  CE1 TYR B 597     -39.142   6.130  41.112  1.00204.07           C
ATOM   4627  CE2 TYR B 597     -37.504   6.281  39.397  1.00204.07           C
ATOM   4628  CZ  TYR B 597     -37.962   6.648  40.640  1.00204.07           C
ATOM   4629  OH  TYR B 597     -37.227   7.556  41.431  1.00204.07           O
ATOM   4630  C   TYR B 597     -40.883   5.318  36.378  1.00204.07           C
ATOM   4631  O   TYR B 597     -41.141   4.758  35.314  1.00204.07           O
ATOM   4632  N   PRO B 598     -40.251   6.466  36.414  1.00113.11           N
ATOM   4633  CA  PRO B 598     -39.768   7.041  35.186  1.00113.11           C
ATOM   4634  CD  PRO B 598     -40.604   7.489  37.386  1.00113.11           C
ATOM   4635  CB  PRO B 598     -39.395   8.483  35.516  1.00113.11           C
ATOM   4636  CG  PRO B 598     -40.342   8.832  36.681  1.00113.11           C
ATOM   4637  C   PRO B 598     -38.641   6.190  34.706  1.00113.11           C
ATOM   4638  O   PRO B 598     -37.933   5.637  35.546  1.00113.11           O
ATOM   4639  N   VAL B 599     -38.466   6.042  33.377  1.00168.05           N
ATOM   4640  CA  VAL B 599     -37.391   5.214  32.917  1.00168.05           C
ATOM   4641  CB  VAL B 599     -37.791   3.851  32.431  1.00168.05           C
ATOM   4642  CG1 VAL B 599     -38.105   2.957  33.631  1.00168.05           C
ATOM   4643  CG2 VAL B 599     -38.995   4.015  31.500  1.00168.05           C
ATOM   4644  C   VAL B 599     -36.638   5.854  31.804  1.00168.05           C
ATOM   4645  O   VAL B 599     -37.204   6.454  30.890  1.00168.05           O
ATOM   4646  N   ASP B 600     -35.300   5.717  31.886  1.00 78.67           N
ATOM   4647  CA  ASP B 600     -34.407   6.181  30.871  1.00 78.67           C
ATOM   4648  CB  ASP B 600     -33.248   7.037  31.410  1.00 78.67           C
ATOM   4649  CG  ASP B 600     -33.797   8.379  31.876  1.00 78.67           C
ATOM   4650  OD1 ASP B 600     -34.965   8.703  31.530  1.00 78.67           O
ATOM   4651  OD2 ASP B 600     -33.047   9.100  32.586  1.00 78.67           O
ATOM   4652  C   ASP B 600     -33.800   4.944  30.282  1.00 78.67           C
ATOM   4653  O   ASP B 600     -33.192   4.149  30.998  1.00 78.67           O
ATOM   4654  N   LEU B 601     -33.975   4.732  28.961  1.00129.81           N
ATOM   4655  CA  LEU B 601     -33.423   3.562  28.339  1.00129.81           C
ATOM   4656  CB  LEU B 601     -34.473   2.710  27.610  1.00129.81           C
ATOM   4657  CG  LEU B 601     -33.884   1.455  26.939  1.00129.81           C
ATOM   4658  CD1 LEU B 601     -33.417   0.419  27.974  1.00129.81           C
ATOM   4659  CD2 LEU B 601     -34.851   0.867  25.909  1.00129.81           C
ATOM   4660  C   LEU B 601     -32.430   4.001  27.305  1.00129.81           C
ATOM   4661  O   LEU B 601     -32.772   4.718  26.366  1.00129.81           O
ATOM   4662  N   TYR B 602     -31.169   3.537  27.438  1.00105.14           N
ATOM   4663  CA  TYR B 602     -30.124   3.908  26.524  1.00105.14           C
ATOM   4664  CB  TYR B 602     -28.845   4.345  27.269  1.00105.14           C
ATOM   4665  CG  TYR B 602     -27.826   4.878  26.318  1.00105.14           C
ATOM   4666  CD1 TYR B 602     -27.963   6.135  25.775  1.00105.14           C
ATOM   4667  CD2 TYR B 602     -26.714   4.138  25.990  1.00105.14           C
ATOM   4668  CE1 TYR B 602     -27.022   6.638  24.906  1.00105.14           C
ATOM   4669  CE2 TYR B 602     -25.770   4.634  25.122  1.00105.14           C
ATOM   4670  CZ  TYR B 602     -25.923   5.884  24.576  1.00105.14           C
ATOM   4671  OH  TYR B 602     -24.952   6.389  23.686  1.00105.14           O
ATOM   4672  C   TYR B 602     -29.812   2.685  25.719  1.00105.14           C
ATOM   4673  O   TYR B 602     -29.585   1.610  26.272  1.00105.14           O
ATOM   4674  N   TYR B 603     -29.783   2.823  24.378  1.00189.96           N
ATOM   4675  CA  TYR B 603     -29.617   1.669  23.539  1.00189.96           C
ATOM   4676  CB  TYR B 603     -30.548   1.762  22.311  1.00189.96           C
ATOM   4677  CG  TYR B 603     -31.152   0.437  21.966  1.00189.96           C
ATOM   4678  CD1 TYR B 603     -32.252   0.013  22.673  1.00189.96           C
ATOM   4679  CD2 TYR B 603     -30.684  -0.365  20.952  1.00189.96           C
ATOM   4680  CE1 TYR B 603     -32.867  -1.185  22.399  1.00189.96           C
ATOM   4681  CE2 TYR B 603     -31.293  -1.568  20.670  1.00189.96           C
ATOM   4682  CZ  TYR B 603     -32.386  -1.981  21.393  1.00189.96           C
ATOM   4683  OH  TYR B 603     -33.012  -3.212  21.104  1.00189.96           O
ATOM   4684  C   TYR B 603     -28.196   1.699  23.050  1.00189.96           C
ATOM   4685  O   TYR B 603     -27.812   2.566  22.268  1.00189.96           O
ATOM   4686  N   LEU B 604     -27.370   0.742  23.526  1.00 94.64           N
ATOM   4687  CA  LEU B 604     -25.987   0.675  23.142  1.00 94.64           C
ATOM   4688  CB  LEU B 604     -25.064   0.372  24.338  1.00 94.64           C
ATOM   4689  CG  LEU B 604     -23.570   0.289  23.987  1.00 94.64           C
ATOM   4690  CD1 LEU B 604     -23.057   1.619  23.412  1.00 94.64           C
ATOM   4691  CD2 LEU B 604     -22.749  -0.187  25.198  1.00 94.64           C
ATOM   4692  C   LEU B 604     -25.883  -0.455  22.168  1.00 94.64           C
ATOM   4693  O   LEU B 604     -26.033  -1.621  22.533  1.00 94.64           O
ATOM   4694  N   VAL B 605     -25.588  -0.130  20.895  1.00 77.28           N
ATOM   4695  CA  VAL B 605     -25.652  -1.156  19.896  1.00 77.28           C
ATOM   4696  CB  VAL B 605     -26.594  -0.817  18.778  1.00 77.28           C
ATOM   4697  CG1 VAL B 605     -26.519  -1.914  17.702  1.00 77.28           C
ATOM   4698  CG2 VAL B 605     -27.998  -0.632  19.378  1.00 77.28           C
ATOM   4699  C   VAL B 605     -24.319  -1.419  19.279  1.00 77.28           C
ATOM   4700  O   VAL B 605     -23.531  -0.512  19.018  1.00 77.28           O
ATOM   4701  N   ASP B 606     -24.064  -2.717  19.021  1.00 87.01           N
ATOM   4702  CA  ASP B 606     -22.869  -3.197  18.391  1.00 87.01           C
ATOM   4703  CB  ASP B 606     -22.641  -4.692  18.682  1.00 87.01           C
ATOM   4704  CG  ASP B 606     -21.368  -5.178  18.002  1.00 87.01           C
ATOM   4705  OD1 ASP B 606     -20.704  -4.368  17.302  1.00 87.01           O
ATOM   4706  OD2 ASP B 606     -21.042  -6.382  18.182  1.00 87.01           O
ATOM   4707  C   ASP B 606     -23.069  -3.041  16.908  1.00 87.01           C
ATOM   4708  O   ASP B 606     -23.949  -3.658  16.316  1.00 87.01           O
ATOM   4709  N   VAL B 607     -22.301  -2.113  16.308  1.00187.98           N
ATOM   4710  CA  VAL B 607     -22.256  -1.752  14.915  1.00187.98           C
ATOM   4711  CB  VAL B 607     -21.963  -0.299  14.708  1.00187.98           C
ATOM   4712  CG1 VAL B 607     -23.158   0.496  15.262  1.00187.98           C
ATOM   4713  CG2 VAL B 607     -20.636   0.047  15.399  1.00187.98           C
ATOM   4714  C   VAL B 607     -21.314  -2.584  14.088  1.00187.98           C
ATOM   4715  O   VAL B 607     -21.141  -2.305  12.903  1.00187.98           O
ATOM   4716  N   SER B 608     -20.575  -3.530  14.693  1.00 79.76           N
ATOM   4717  CA  SER B 608     -19.590  -4.285  13.958  1.00 79.76           C
ATOM   4718  CB  SER B 608     -18.812  -5.285  14.833  1.00 79.76           C
ATOM   4719  OG  SER B 608     -19.689  -6.278  15.344  1.00 79.76           O
ATOM   4720  C   SER B 608     -20.239  -5.039  12.830  1.00 79.76           C
ATOM   4721  O   SER B 608     -21.460  -5.111  12.717  1.00 79.76           O
ATOM   4722  N   ALA B 609     -19.400  -5.637  11.960  1.00 63.59           N
ATOM   4723  CA  ALA B 609     -19.820  -6.276  10.742  1.00 63.59           C
ATOM   4724  CB  ALA B 609     -18.642  -6.841   9.929  1.00 63.59           C
ATOM   4725  C   ALA B 609     -20.771  -7.410  10.998  1.00 63.59           C
ATOM   4726  O   ALA B 609     -21.701  -7.622  10.225  1.00 63.59           O
ATOM   4727  N   SER B 610     -20.573  -8.179  12.079  1.00 80.12           N
ATOM   4728  CA  SER B 610     -21.399  -9.329  12.328  1.00 80.12           C
ATOM   4729  CB  SER B 610     -20.940 -10.103  13.573  1.00 80.12           C
ATOM   4730  OG  SER B 610     -20.989  -9.262  14.716  1.00 80.12           O
ATOM   4731  C   SER B 610     -22.843  -8.932  12.537  1.00 80.12           C
ATOM   4732  O   SER B 610     -23.749  -9.753  12.412  1.00 80.12           O
ATOM   4733  N   MET B 611     -23.075  -7.668  12.919  1.00126.51           N
ATOM   4734  CA  MET B 611     -24.332  -7.035  13.230  1.00126.51           C
ATOM   4735  CB  MET B 611     -24.158  -5.829  14.161  1.00126.51           C
ATOM   4736  CG  MET B 611     -23.699  -6.279  15.550  1.00126.51           C
ATOM   4737  SD  MET B 611     -24.892  -7.354  16.401  1.00126.51           S
ATOM   4738  CE  MET B 611     -26.142  -6.048  16.578  1.00126.51           C
ATOM   4739  C   MET B 611     -25.172  -6.637  12.047  1.00126.51           C
ATOM   4740  O   MET B 611     -26.322  -6.241  12.231  1.00126.51           O
ATOM   4741  N   HIS B 612     -24.631  -6.657  10.816  1.00162.64           N
ATOM   4742  CA  HIS B 612     -25.335  -6.085   9.698  1.00162.64           C
ATOM   4743  ND1 HIS B 612     -23.250  -8.314   7.806  1.00162.64           N
ATOM   4744  CG  HIS B 612     -24.450  -7.641   7.857  1.00162.64           C
ATOM   4745  CB  HIS B 612     -24.610  -6.232   8.344  1.00162.64           C
ATOM   4746  NE2 HIS B 612     -24.792  -9.708   7.017  1.00162.64           N
ATOM   4747  CD2 HIS B 612     -25.380  -8.507   7.375  1.00162.64           C
ATOM   4748  CE1 HIS B 612     -23.513  -9.543   7.293  1.00162.64           C
ATOM   4749  C   HIS B 612     -26.727  -6.638   9.559  1.00162.64           C
ATOM   4750  O   HIS B 612     -27.624  -5.921   9.123  1.00162.64           O
ATOM   4751  N   ASN B 613     -26.957  -7.918   9.892  1.00 93.84           N
ATOM   4752  CA  ASN B 613     -28.271  -8.492   9.791  1.00 93.84           C
ATOM   4753  CB  ASN B 613     -28.260 -10.003  10.074  1.00 93.84           C
ATOM   4754  CG  ASN B 613     -27.383 -10.656   9.018  1.00 93.84           C
ATOM   4755  OD1 ASN B 613     -26.160 -10.673   9.138  1.00 93.84           O
ATOM   4756  ND2 ASN B 613     -28.021 -11.211   7.953  1.00 93.84           N
ATOM   4757  C   ASN B 613     -29.220  -7.867  10.788  1.00 93.84           C
ATOM   4758  O   ASN B 613     -30.419  -7.777  10.534  1.00 93.84           O
ATOM   4759  N   ASN B 614     -28.712  -7.514  11.985  1.00113.64           N
ATOM   4760  CA  ASN B 614     -29.445  -7.002  13.122  1.00113.64           C
ATOM   4761  CB  ASN B 614     -28.659  -7.217  14.424  1.00113.64           C
ATOM   4762  CG  ASN B 614     -28.506  -8.720  14.600  1.00113.64           C
ATOM   4763  OD1 ASN B 614     -29.453  -9.477  14.398  1.00113.64           O
ATOM   4764  ND2 ASN B 614     -27.278  -9.174  14.970  1.00113.64           N
ATOM   4765  C   ASN B 614     -29.836  -5.547  13.084  1.00113.64           C
ATOM   4766  O   ASN B 614     -30.879  -5.167  13.614  1.00113.64           O
ATOM   4767  N   ILE B 615     -29.017  -4.683  12.473  1.00148.88           N
ATOM   4768  CA  ILE B 615     -29.177  -3.261  12.606  1.00148.88           C
ATOM   4769  CB  ILE B 615     -28.057  -2.539  11.913  1.00148.88           C
ATOM   4770  CG1 ILE B 615     -27.891  -1.128  12.475  1.00148.88           C
ATOM   4771  CG2 ILE B 615     -28.292  -2.580  10.396  1.00148.88           C
ATOM   4772  CD1 ILE B 615     -26.521  -0.541  12.160  1.00148.88           C
ATOM   4773  C   ILE B 615     -30.518  -2.805  12.104  1.00148.88           C
ATOM   4774  O   ILE B 615     -31.149  -1.936  12.705  1.00148.88           O
ATOM   4775  N   GLU B 616     -31.001  -3.394  11.000  1.00112.66           N
ATOM   4776  CA  GLU B 616     -32.241  -3.021  10.383  1.00112.66           C
ATOM   4777  CB  GLU B 616     -32.494  -3.795   9.083  1.00112.66           C
ATOM   4778  CG  GLU B 616     -33.717  -3.299   8.322  1.00112.66           C
ATOM   4779  CD  GLU B 616     -33.784  -4.070   7.014  1.00112.66           C
ATOM   4780  OE1 GLU B 616     -33.035  -5.075   6.886  1.00112.66           O
ATOM   4781  OE2 GLU B 616     -34.581  -3.663   6.127  1.00112.66           O
ATOM   4782  C   GLU B 616     -33.383  -3.307  11.312  1.00112.66           C
ATOM   4783  O   GLU B 616     -34.438  -2.686  11.212  1.00112.66           O
ATOM   4784  N   LYS B 617     -33.207  -4.286  12.213  1.00158.52           N
ATOM   4785  CA  LYS B 617     -34.216  -4.762  13.119  1.00158.52           C
ATOM   4786  CB  LYS B 617     -33.738  -5.988  13.915  1.00158.52           C
ATOM   4787  CG  LYS B 617     -33.035  -7.032  13.037  1.00158.52           C
ATOM   4788  CD  LYS B 617     -33.797  -7.406  11.762  1.00158.52           C
ATOM   4789  CE  LYS B 617     -34.864  -8.485  11.942  1.00158.52           C
ATOM   4790  NZ  LYS B 617     -35.556  -8.721  10.654  1.00158.52           N
ATOM   4791  C   LYS B 617     -34.628  -3.685  14.094  1.00158.52           C
ATOM   4792  O   LYS B 617     -35.752  -3.704  14.593  1.00158.52           O
ATOM   4793  N   LEU B 618     -33.703  -2.761  14.427  1.00151.09           N
ATOM   4794  CA  LEU B 618     -33.840  -1.655  15.346  1.00151.09           C
ATOM   4795  CB  LEU B 618     -32.493  -1.023  15.734  1.00151.09           C
ATOM   4796  CG  LEU B 618     -31.637  -1.929  16.640  1.00151.09           C
ATOM   4797  CD1 LEU B 618     -31.271  -3.248  15.944  1.00151.09           C
ATOM   4798  CD2 LEU B 618     -30.405  -1.178  17.165  1.00151.09           C
ATOM   4799  C   LEU B 618     -34.733  -0.578  14.815  1.00151.09           C
ATOM   4800  O   LEU B 618     -35.148   0.317  15.551  1.00151.09           O
ATOM   4801  N   ASN B 619     -34.987  -0.589  13.502  1.00 82.07           N
ATOM   4802  CA  ASN B 619     -35.767   0.440  12.888  1.00 82.07           C
ATOM   4803  CB  ASN B 619     -36.008   0.175  11.390  1.00 82.07           C
ATOM   4804  CG  ASN B 619     -34.670   0.268  10.665  1.00 82.07           C
ATOM   4805  OD1 ASN B 619     -33.730   0.897  11.147  1.00 82.07           O
ATOM   4806  ND2 ASN B 619     -34.581  -0.373   9.469  1.00 82.07           N
ATOM   4807  C   ASN B 619     -37.111   0.509  13.560  1.00 82.07           C
ATOM   4808  O   ASN B 619     -37.698   1.581  13.636  1.00 82.07           O
ATOM   4809  N   SER B 620     -37.674  -0.641  13.980  1.00103.43           N
ATOM   4810  CA  SER B 620     -38.970  -0.753  14.617  1.00103.43           C
ATOM   4811  CB  SER B 620     -39.683  -2.060  14.243  1.00103.43           C
ATOM   4812  OG  SER B 620     -38.928  -3.169  14.704  1.00103.43           O
ATOM   4813  C   SER B 620     -38.956  -0.667  16.127  1.00103.43           C
ATOM   4814  O   SER B 620     -39.947  -1.021  16.764  1.00103.43           O
ATOM   4815  N   VAL B 621     -37.832  -0.320  16.768  1.00145.11           N
ATOM   4816  CA  VAL B 621     -37.766  -0.288  18.204  1.00145.11           C
ATOM   4817  CB  VAL B 621     -36.342  -0.327  18.692  1.00145.11           C
ATOM   4818  CG1 VAL B 621     -36.347  -0.289  20.220  1.00145.11           C
ATOM   4819  CG2 VAL B 621     -35.624  -1.551  18.108  1.00145.11           C
ATOM   4820  C   VAL B 621     -38.409   0.955  18.796  1.00145.11           C
ATOM   4821  O   VAL B 621     -38.764   0.974  19.968  1.00145.11           O
ATOM   4822  N   GLY B 622     -38.469   2.082  18.073  1.00110.65           N
ATOM   4823  CA  GLY B 622     -38.903   3.270  18.766  1.00110.65           C
ATOM   4824  C   GLY B 622     -40.347   3.338  19.176  1.00110.65           C
ATOM   4825  O   GLY B 622     -40.669   3.258  20.360  1.00110.65           O
ATOM   4826  N   ASN B 623     -41.264   3.419  18.194  1.00 82.47           N
ATOM   4827  CA  ASN B 623     -42.648   3.695  18.476  1.00 82.47           C
ATOM   4828  CB  ASN B 623     -43.472   3.964  17.202  1.00 82.47           C
ATOM   4829  CG  ASN B 623     -43.047   5.316  16.643  1.00 82.47           C
ATOM   4830  OD1 ASN B 623     -42.424   6.122  17.332  1.00 82.47           O
ATOM   4831  ND2 ASN B 623     -43.405   5.580  15.358  1.00 82.47           N
ATOM   4832  C   ASN B 623     -43.304   2.568  19.201  1.00 82.47           C
ATOM   4833  O   ASN B 623     -44.018   2.789  20.178  1.00 82.47           O
ATOM   4834  N   ASP B 624     -43.110   1.317  18.749  1.00150.57           N
ATOM   4835  CA  ASP B 624     -43.817   0.300  19.460  1.00150.57           C
ATOM   4836  CB  ASP B 624     -44.183  -1.003  18.709  1.00150.57           C
ATOM   4837  CG  ASP B 624     -43.007  -1.681  18.063  1.00150.57           C
ATOM   4838  OD1 ASP B 624     -42.447  -1.071  17.117  1.00150.57           O
ATOM   4839  OD2 ASP B 624     -42.674  -2.822  18.479  1.00150.57           O
ATOM   4840  C   ASP B 624     -43.266   0.066  20.830  1.00150.57           C
ATOM   4841  O   ASP B 624     -44.003  -0.356  21.716  1.00150.57           O
ATOM   4842  N   LEU B 625     -41.961   0.308  21.055  1.00 93.50           N
ATOM   4843  CA  LEU B 625     -41.412   0.124  22.370  1.00 93.50           C
ATOM   4844  CB  LEU B 625     -39.881   0.302  22.405  1.00 93.50           C
ATOM   4845  CG  LEU B 625     -39.254   0.116  23.801  1.00 93.50           C
ATOM   4846  CD1 LEU B 625     -39.512  -1.298  24.346  1.00 93.50           C
ATOM   4847  CD2 LEU B 625     -37.758   0.470  23.787  1.00 93.50           C
ATOM   4848  C   LEU B 625     -42.027   1.130  23.290  1.00 93.50           C
ATOM   4849  O   LEU B 625     -42.340   0.834  24.443  1.00 93.50           O
ATOM   4850  N   SER B 626     -42.226   2.367  22.798  1.00110.24           N
ATOM   4851  CA  SER B 626     -42.765   3.385  23.642  1.00110.24           C
ATOM   4852  CB  SER B 626     -42.888   4.753  22.955  1.00110.24           C
ATOM   4853  OG  SER B 626     -43.832   4.702  21.897  1.00110.24           O
ATOM   4854  C   SER B 626     -44.138   2.984  24.084  1.00110.24           C
ATOM   4855  O   SER B 626     -44.491   3.176  25.244  1.00110.24           O
ATOM   4856  N   LYS B 627     -44.951   2.407  23.177  1.00103.39           N
ATOM   4857  CA  LYS B 627     -46.302   2.065  23.534  1.00103.39           C
ATOM   4858  CB  LYS B 627     -47.153   1.565  22.353  1.00103.39           C
ATOM   4859  CG  LYS B 627     -47.495   2.665  21.347  1.00103.39           C
ATOM   4860  CD  LYS B 627     -48.230   2.157  20.106  1.00103.39           C
ATOM   4861  CE  LYS B 627     -47.454   1.107  19.309  1.00103.39           C
ATOM   4862  NZ  LYS B 627     -46.245   1.713  18.709  1.00103.39           N
ATOM   4863  C   LYS B 627     -46.331   0.999  24.589  1.00103.39           C
ATOM   4864  O   LYS B 627     -47.122   1.076  25.527  1.00103.39           O
ATOM   4865  N   LYS B 628     -45.466  -0.025  24.465  1.00 88.08           N
ATOM   4866  CA  LYS B 628     -45.459  -1.140  25.374  1.00 88.08           C
ATOM   4867  CB  LYS B 628     -44.475  -2.249  24.945  1.00 88.08           C
ATOM   4868  CG  LYS B 628     -44.910  -2.978  23.668  1.00 88.08           C
ATOM   4869  CD  LYS B 628     -43.828  -3.861  23.039  1.00 88.08           C
ATOM   4870  CE  LYS B 628     -44.306  -4.644  21.812  1.00 88.08           C
ATOM   4871  NZ  LYS B 628     -44.666  -3.714  20.721  1.00 88.08           N
ATOM   4872  C   LYS B 628     -45.090  -0.679  26.756  1.00 88.08           C
ATOM   4873  O   LYS B 628     -45.651  -1.141  27.748  1.00 88.08           O
ATOM   4874  N   MET B 629     -44.149   0.275  26.845  1.00105.98           N
ATOM   4875  CA  MET B 629     -43.612   0.805  28.068  1.00105.98           C
ATOM   4876  CB  MET B 629     -42.401   1.728  27.848  1.00105.98           C
ATOM   4877  CG  MET B 629     -41.156   0.964  27.395  1.00105.98           C
ATOM   4878  SD  MET B 629     -40.573  -0.269  28.599  1.00105.98           S
ATOM   4879  CE  MET B 629     -40.138   0.950  29.873  1.00105.98           C
ATOM   4880  C   MET B 629     -44.655   1.570  28.828  1.00105.98           C
ATOM   4881  O   MET B 629     -44.527   1.771  30.034  1.00105.98           O
ATOM   4882  N   ALA B 630     -45.706   2.046  28.141  1.00 56.49           N
ATOM   4883  CA  ALA B 630     -46.696   2.879  28.762  1.00 56.49           C
ATOM   4884  CB  ALA B 630     -47.872   3.195  27.823  1.00 56.49           C
ATOM   4885  C   ALA B 630     -47.255   2.170  29.955  1.00 56.49           C
ATOM   4886  O   ALA B 630     -47.583   2.799  30.959  1.00 56.49           O
ATOM   4887  N   LEU B 631     -47.424   0.843  29.869  1.00161.72           N
ATOM   4888  CA  LEU B 631     -47.965   0.096  30.967  1.00161.72           C
ATOM   4889  CB  LEU B 631     -48.215  -1.376  30.593  1.00161.72           C
ATOM   4890  CG  LEU B 631     -48.798  -2.227  31.737  1.00161.72           C
ATOM   4891  CD1 LEU B 631     -50.209  -1.755  32.122  1.00161.72           C
ATOM   4892  CD2 LEU B 631     -48.743  -3.725  31.400  1.00161.72           C
ATOM   4893  C   LEU B 631     -47.022   0.099  32.137  1.00161.72           C
ATOM   4894  O   LEU B 631     -47.460   0.178  33.281  1.00161.72           O
ATOM   4895  N   TYR B 632     -45.714  -0.082  31.873  1.00171.54           N
ATOM   4896  CA  TYR B 632     -44.684  -0.172  32.878  1.00171.54           C
ATOM   4897  CB  TYR B 632     -43.435  -0.897  32.366  1.00171.54           C
ATOM   4898  CG  TYR B 632     -43.880  -2.295  32.138  1.00171.54           C
ATOM   4899  CD1 TYR B 632     -44.490  -2.643  30.957  1.00171.54           C
ATOM   4900  CD2 TYR B 632     -43.704  -3.252  33.109  1.00171.54           C
ATOM   4901  CE1 TYR B 632     -44.906  -3.934  30.741  1.00171.54           C
ATOM   4902  CE2 TYR B 632     -44.119  -4.546  32.899  1.00171.54           C
ATOM   4903  CZ  TYR B 632     -44.722  -4.887  31.713  1.00171.54           C
ATOM   4904  OH  TYR B 632     -45.150  -6.213  31.491  1.00171.54           O
ATOM   4905  C   TYR B 632     -44.234   1.124  33.493  1.00171.54           C
ATOM   4906  O   TYR B 632     -43.986   1.175  34.696  1.00171.54           O
ATOM   4907  N   SER B 633     -44.091   2.205  32.697  1.00144.55           N
ATOM   4908  CA  SER B 633     -43.414   3.367  33.211  1.00144.55           C
ATOM   4909  CB  SER B 633     -42.105   3.626  32.455  1.00144.55           C
ATOM   4910  OG  SER B 633     -41.584   4.901  32.789  1.00144.55           O
ATOM   4911  C   SER B 633     -44.233   4.613  33.093  1.00144.55           C
ATOM   4912  O   SER B 633     -45.173   4.693  32.305  1.00144.55           O
ATOM   4913  N   ARG B 634     -43.927   5.592  33.978  1.00116.24           N
ATOM   4914  CA  ARG B 634     -44.559   6.884  33.983  1.00116.24           C
ATOM   4915  CB  ARG B 634     -44.359   7.630  35.315  1.00116.24           C
ATOM   4916  CG  ARG B 634     -45.046   8.996  35.360  1.00116.24           C
ATOM   4917  CD  ARG B 634     -44.888   9.720  36.700  1.00116.24           C
ATOM   4918  NE  ARG B 634     -45.601  11.024  36.588  1.00116.24           N
ATOM   4919  CZ  ARG B 634     -46.023  11.682  37.708  1.00116.24           C
ATOM   4920  NH1 ARG B 634     -45.801  11.140  38.941  1.00116.24           N
ATOM   4921  NH2 ARG B 634     -46.681  12.872  37.594  1.00116.24           N
ATOM   4922  C   ARG B 634     -44.071   7.784  32.876  1.00116.24           C
ATOM   4923  O   ARG B 634     -44.863   8.443  32.204  1.00116.24           O
ATOM   4924  N   ASP B 635     -42.739   7.846  32.667  1.00 87.76           N
ATOM   4925  CA  ASP B 635     -42.161   8.756  31.711  1.00 87.76           C
ATOM   4926  CB  ASP B 635     -41.519   9.970  32.413  1.00 87.76           C
ATOM   4927  CG  ASP B 635     -41.124  11.035  31.401  1.00 87.76           C
ATOM   4928  OD1 ASP B 635     -41.183  10.754  30.175  1.00 87.76           O
ATOM   4929  OD2 ASP B 635     -40.751  12.151  31.850  1.00 87.76           O
ATOM   4930  C   ASP B 635     -41.075   7.999  31.008  1.00 87.76           C
ATOM   4931  O   ASP B 635     -40.138   7.535  31.652  1.00 87.76           O
ATOM   4932  N   PHE B 636     -41.158   7.862  29.667  1.00100.15           N
ATOM   4933  CA  PHE B 636     -40.210   7.031  28.973  1.00100.15           C
ATOM   4934  CB  PHE B 636     -40.940   5.908  28.215  1.00100.15           C
ATOM   4935  CG  PHE B 636     -39.978   5.038  27.489  1.00100.15           C
ATOM   4936  CD1 PHE B 636     -39.094   4.236  28.171  1.00100.15           C
ATOM   4937  CD2 PHE B 636     -39.999   4.999  26.115  1.00100.15           C
ATOM   4938  CE1 PHE B 636     -38.220   3.427  27.484  1.00100.15           C
ATOM   4939  CE2 PHE B 636     -39.130   4.191  25.424  1.00100.15           C
ATOM   4940  CZ  PHE B 636     -38.235   3.406  26.111  1.00100.15           C
ATOM   4941  C   PHE B 636     -39.390   7.832  28.004  1.00100.15           C
ATOM   4942  O   PHE B 636     -39.927   8.532  27.148  1.00100.15           O
ATOM   4943  N   ARG B 637     -38.045   7.716  28.115  1.00123.71           N
ATOM   4944  CA  ARG B 637     -37.125   8.434  27.270  1.00123.71           C
ATOM   4945  CB  ARG B 637     -36.362   9.525  28.046  1.00123.71           C
ATOM   4946  CG  ARG B 637     -37.295  10.660  28.483  1.00123.71           C
ATOM   4947  CD  ARG B 637     -36.771  11.539  29.621  1.00123.71           C
ATOM   4948  NE  ARG B 637     -35.710  12.430  29.080  1.00123.71           N
ATOM   4949  CZ  ARG B 637     -34.398  12.094  29.252  1.00123.71           C
ATOM   4950  NH1 ARG B 637     -34.076  10.920  29.867  1.00123.71           N
ATOM   4951  NH2 ARG B 637     -33.413  12.937  28.826  1.00123.71           N
ATOM   4952  C   ARG B 637     -36.138   7.447  26.702  1.00123.71           C
ATOM   4953  O   ARG B 637     -35.754   6.490  27.373  1.00123.71           O
ATOM   4954  N   LEU B 638     -35.712   7.665  25.434  1.00178.62           N
ATOM   4955  CA  LEU B 638     -34.829   6.777  24.712  1.00178.62           C
ATOM   4956  CB  LEU B 638     -35.344   6.389  23.312  1.00178.62           C
ATOM   4957  CG  LEU B 638     -36.673   5.628  23.200  1.00178.62           C
ATOM   4958  CD1 LEU B 638     -36.544   4.164  23.633  1.00178.62           C
ATOM   4959  CD2 LEU B 638     -37.798   6.386  23.913  1.00178.62           C
ATOM   4960  C   LEU B 638     -33.566   7.502  24.340  1.00178.62           C
ATOM   4961  O   LEU B 638     -33.588   8.697  24.052  1.00178.62           O
ATOM   4962  N   GLY B 639     -32.436   6.758  24.278  1.00 55.32           N
ATOM   4963  CA  GLY B 639     -31.166   7.309  23.869  1.00 55.32           C
ATOM   4964  C   GLY B 639     -30.498   6.293  22.984  1.00 55.32           C
ATOM   4965  O   GLY B 639     -30.984   5.170  22.854  1.00 55.32           O
ATOM   4966  N   PHE B 640     -29.362   6.658  22.338  1.00113.29           N
ATOM   4967  CA  PHE B 640     -28.743   5.718  21.437  1.00113.29           C
ATOM   4968  CB  PHE B 640     -29.382   5.807  20.036  1.00113.29           C
ATOM   4969  CG  PHE B 640     -28.690   4.918  19.062  1.00113.29           C
ATOM   4970  CD1 PHE B 640     -28.840   3.552  19.106  1.00113.29           C
ATOM   4971  CD2 PHE B 640     -27.912   5.467  18.071  1.00113.29           C
ATOM   4972  CE1 PHE B 640     -28.204   2.748  18.190  1.00113.29           C
ATOM   4973  CE2 PHE B 640     -27.276   4.667  17.153  1.00113.29           C
ATOM   4974  CZ  PHE B 640     -27.416   3.303  17.213  1.00113.29           C
ATOM   4975  C   PHE B 640     -27.266   5.973  21.315  1.00113.29           C
ATOM   4976  O   PHE B 640     -26.814   7.117  21.288  1.00113.29           O
ATOM   4977  N   GLY B 641     -26.474   4.880  21.214  1.00 44.34           N
ATOM   4978  CA  GLY B 641     -25.049   4.978  21.050  1.00 44.34           C
ATOM   4979  C   GLY B 641     -24.578   3.720  20.382  1.00 44.34           C
ATOM   4980  O   GLY B 641     -25.274   2.705  20.389  1.00 44.34           O
ATOM   4981  N   SER B 642     -23.364   3.748  19.790  1.00 63.93           N
ATOM   4982  CA  SER B 642     -22.886   2.579  19.103  1.00 63.93           C
ATOM   4983  CB  SER B 642     -23.054   2.658  17.576  1.00 63.93           C
ATOM   4984  OG  SER B 642     -22.280   3.729  17.056  1.00 63.93           O
ATOM   4985  C   SER B 642     -21.421   2.390  19.375  1.00 63.93           C
ATOM   4986  O   SER B 642     -20.723   3.335  19.748  1.00 63.93           O
ATOM   4987  N   TYR B 643     -20.930   1.132  19.237  1.00207.76           N
ATOM   4988  CA  TYR B 643     -19.530   0.866  19.455  1.00207.76           C
ATOM   4989  CB  TYR B 643     -19.227   0.403  20.889  1.00207.76           C
ATOM   4990  CG  TYR B 643     -19.951  -0.884  21.088  1.00207.76           C
ATOM   4991  CD1 TYR B 643     -21.265  -0.883  21.490  1.00207.76           C
ATOM   4992  CD2 TYR B 643     -19.330  -2.089  20.854  1.00207.76           C
ATOM   4993  CE1 TYR B 643     -21.946  -2.063  21.673  1.00207.76           C
ATOM   4994  CE2 TYR B 643     -20.006  -3.274  21.035  1.00207.76           C
ATOM   4995  CZ  TYR B 643     -21.317  -3.261  21.447  1.00207.76           C
ATOM   4996  OH  TYR B 643     -22.020  -4.470  21.636  1.00207.76           O
ATOM   4997  C   TYR B 643     -19.049  -0.234  18.546  1.00207.76           C
ATOM   4998  O   TYR B 643     -19.810  -1.136  18.191  1.00207.76           O
ATOM   4999  N   VAL B 644     -17.844  -0.082  17.953  1.00155.39           N
ATOM   5000  CA  VAL B 644     -17.233  -1.195  17.265  1.00155.39           C
ATOM   5001  CB  VAL B 644     -16.619  -0.773  15.965  1.00155.39           C
ATOM   5002  CG1 VAL B 644     -15.987  -2.007  15.299  1.00155.39           C
ATOM   5003  CG2 VAL B 644     -17.704  -0.088  15.119  1.00155.39           C
ATOM   5004  C   VAL B 644     -16.151  -1.924  18.027  1.00155.39           C
ATOM   5005  O   VAL B 644     -16.320  -3.050  18.497  1.00155.39           O
ATOM   5006  N   ASP B 645     -15.000  -1.221  18.217  1.00123.05           N
ATOM   5007  CA  ASP B 645     -13.814  -1.851  18.741  1.00123.05           C
ATOM   5008  CB  ASP B 645     -13.324  -2.985  17.819  1.00123.05           C
ATOM   5009  CG  ASP B 645     -12.491  -4.000  18.597  1.00123.05           C
ATOM   5010  OD1 ASP B 645     -12.044  -3.693  19.733  1.00123.05           O
ATOM   5011  OD2 ASP B 645     -12.305  -5.121  18.054  1.00123.05           O
ATOM   5012  C   ASP B 645     -12.727  -0.805  18.823  1.00123.05           C
ATOM   5013  O   ASP B 645     -12.903   0.322  18.364  1.00123.05           O
ATOM   5014  N   LYS B 646     -11.575  -1.138  19.449  1.00128.12           N
ATOM   5015  CA  LYS B 646     -10.480  -0.205  19.508  1.00128.12           C
ATOM   5016  CB  LYS B 646      -9.358  -0.595  20.487  1.00128.12           C
ATOM   5017  CG  LYS B 646      -9.758  -0.512  21.960  1.00128.12           C
ATOM   5018  CD  LYS B 646      -8.661  -0.994  22.911  1.00128.12           C
ATOM   5019  CE  LYS B 646      -9.057  -0.899  24.383  1.00128.12           C
ATOM   5020  NZ  LYS B 646      -9.513   0.475  24.689  1.00128.12           N
ATOM   5021  C   LYS B 646      -9.883  -0.122  18.133  1.00128.12           C
ATOM   5022  O   LYS B 646      -9.652  -1.123  17.462  1.00128.12           O
ATOM   5023  N   THR B 647      -9.563   1.114  17.730  1.00195.87           N
ATOM   5024  CA  THR B 647      -9.114   1.602  16.453  1.00195.87           C
ATOM   5025  CB  THR B 647      -9.268   3.094  16.363  1.00195.87           C
ATOM   5026  OG1 THR B 647     -10.568   3.465  16.795  1.00195.87           O
ATOM   5027  CG2 THR B 647      -9.147   3.511  14.891  1.00195.87           C
ATOM   5028  C   THR B 647      -7.674   1.233  16.191  1.00195.87           C
ATOM   5029  O   THR B 647      -7.011   1.893  15.396  1.00195.87           O
ATOM   5030  N   VAL B 648      -7.075   0.307  16.963  1.00153.62           N
ATOM   5031  CA  VAL B 648      -5.671   0.032  16.768  1.00153.62           C
ATOM   5032  CB  VAL B 648      -4.922   0.325  18.037  1.00153.62           C
ATOM   5033  CG1 VAL B 648      -5.552  -0.507  19.163  1.00153.62           C
ATOM   5034  CG2 VAL B 648      -3.426   0.065  17.841  1.00153.62           C
ATOM   5035  C   VAL B 648      -5.424  -1.405  16.363  1.00153.62           C
ATOM   5036  O   VAL B 648      -6.285  -2.271  16.511  1.00153.62           O
ATOM   5037  N   SER B 649      -4.228  -1.684  15.782  1.00125.96           N
ATOM   5038  CA  SER B 649      -3.838  -3.028  15.431  1.00125.96           C
ATOM   5039  CB  SER B 649      -2.503  -3.142  14.670  1.00125.96           C
ATOM   5040  OG  SER B 649      -2.658  -2.723  13.325  1.00125.96           O
ATOM   5041  C   SER B 649      -3.648  -3.756  16.716  1.00125.96           C
ATOM   5042  O   SER B 649      -3.313  -3.126  17.720  1.00125.96           O
ATOM   5043  N   PRO B 650      -3.811  -5.053  16.771  1.00111.37           N
ATOM   5044  CA  PRO B 650      -4.219  -5.912  15.679  1.00111.37           C
ATOM   5045  CD  PRO B 650      -3.076  -5.793  17.783  1.00111.37           C
[truncated: 128,316 more chars]
