# Supplementary material for: The RGD-binding integrins αvβ6 and αvβ8 are receptors for mouse adenovirus-1 and -3 infection
Source: PLoS Pathog. 2021 Dec 15;17(12):e1010083. doi: 10.1371/journal.ppat.1010083 (PMC8673666; doi:10.1371/journal.ppat.1010083)
Supplement: S5 Dataset — The mouse integrin complex structures were modeled as described in Materials and Methods resulting in complex mαvβ8-A20M3. (PDB) [file ppat.1010083.s005.pdb]

EXPDTA    THEORETICAL MODEL, MODELLER 10.1 2021/07/26 12:12:02
REMARK   6 MODELLER OBJECTIVE FUNCTION:     31132.8418
REMARK   6 MODELLER BEST TEMPLATE % SEQ ID:  93.107
REMARK   6 SEQUENCE: Va8b
REMARK   6 ALIGNMENT: ali-mult8_ed.pir
REMARK   6 SCRIPT: model_mult.py
REMARK   6 TEMPLATE: 6ffoA 1:A - 596:A MODELS 1:A - 595:A AT 79.3%
REMARK   6 TEMPLATE: 6ffoA 113:B - 354:B MODELS 596:B - 836:B AT 79.3%
REMARK   6 TEMPLATE: 6ffoA 209:D - 228:D MODELS 837:C - 856:C AT 79.3%
REMARK   6 TEMPLATE: 4wk0A 1:A - 452:A MODELS 1:A - 441:A AT 42.3%
REMARK   6 TEMPLATE: 4wk0A 120:B - 358:B MODELS 596:B - 836:B AT 42.3%
REMARK   6 TEMPLATE: 4wk0A 1524:C - 1526:C MODELS 843:C - 845:C AT 42.3%
REMARK   6 TEMPLATE: 6ujaA 1:A - 593:A MODELS 1:A - 593:A AT 93.1%
REMARK   6 TEMPLATE: 6ujaA 102:B - 342:B MODELS 596:B - 836:B AT 93.1%
REMARK   6 TEMPLATE: 6ujaA 209:D - 228:D MODELS 837:C - 856:C AT 93.1%
SSBOND   1 CYS A   59    CYS A   67                          1555   1555  2.03
SSBOND   2 CYS A  108    CYS A  128                          1555   1555  2.04
SSBOND   3 CYS A  142    CYS A  155                          1555   1555  2.03
SSBOND   4 CYS A  461    CYS A  472                          1555   1555  2.04
SSBOND   5 CYS A  478    CYS A  535                          1555   1555  2.03
SSBOND   6 CYS B  663    CYS B  670                          1555   1555  2.04
SSBOND   7 CYS B  718    CYS B  759                          1555   1555  2.03
ATOM      1  N   PHE A   1      11.352 -12.417  53.004  1.00158.09           N
ATOM      2  CA  PHE A   1      11.497 -11.369  54.043  1.00158.09           C
ATOM      3  CB  PHE A   1      11.220 -11.958  55.445  1.00158.09           C
ATOM      4  CG  PHE A   1      12.151 -13.091  55.725  1.00158.09           C
ATOM      5  CD1 PHE A   1      13.444 -12.860  56.128  1.00158.09           C
ATOM      6  CD2 PHE A   1      11.729 -14.395  55.605  1.00158.09           C
ATOM      7  CE1 PHE A   1      14.301 -13.903  56.391  1.00158.09           C
ATOM      8  CE2 PHE A   1      12.583 -15.442  55.867  1.00158.09           C
ATOM      9  CZ  PHE A   1      13.875 -15.201  56.260  1.00158.09           C
ATOM     10  C   PHE A   1      12.849 -10.719  54.014  1.00158.09           C
ATOM     11  O   PHE A   1      13.043  -9.638  54.567  1.00158.09           O
ATOM     12  N   ASN A   2      13.816 -11.391  53.362  1.00103.93           N
ATOM     13  CA  ASN A   2      15.191 -10.988  53.227  1.00103.93           C
ATOM     14  CB  ASN A   2      16.162 -12.170  53.041  1.00103.93           C
ATOM     15  CG  ASN A   2      15.752 -12.972  51.822  1.00103.93           C
ATOM     16  OD1 ASN A   2      14.567 -13.094  51.513  1.00103.93           O
ATOM     17  ND2 ASN A   2      16.758 -13.554  51.117  1.00103.93           N
ATOM     18  C   ASN A   2      15.454  -9.938  52.174  1.00103.93           C
ATOM     19  O   ASN A   2      16.576  -9.442  52.087  1.00103.93           O
ATOM     20  N   LEU A   3      14.497  -9.623  51.279  1.00 62.07           N
ATOM     21  CA  LEU A   3      14.792  -8.653  50.246  1.00 62.07           C
ATOM     22  CB  LEU A   3      13.652  -8.474  49.226  1.00 62.07           C
ATOM     23  CG  LEU A   3      13.430  -9.705  48.329  1.00 62.07           C
ATOM     24  CD1 LEU A   3      12.286  -9.473  47.329  1.00 62.07           C
ATOM     25  CD2 LEU A   3      14.736 -10.121  47.631  1.00 62.07           C
ATOM     26  C   LEU A   3      15.082  -7.305  50.846  1.00 62.07           C
ATOM     27  O   LEU A   3      14.418  -6.865  51.784  1.00 62.07           O
ATOM     28  N   ASP A   4      16.100  -6.608  50.289  1.00 65.55           N
ATOM     29  CA  ASP A   4      16.517  -5.318  50.772  1.00 65.55           C
ATOM     30  CB  ASP A   4      18.000  -5.017  50.487  1.00 65.55           C
ATOM     31  CG  ASP A   4      18.378  -3.726  51.200  1.00 65.55           C
ATOM     32  OD1 ASP A   4      17.587  -3.275  52.071  1.00 65.55           O
ATOM     33  OD2 ASP A   4      19.463  -3.171  50.881  1.00 65.55           O
ATOM     34  C   ASP A   4      15.720  -4.255  50.079  1.00 65.55           C
ATOM     35  O   ASP A   4      16.009  -3.872  48.945  1.00 65.55           O
ATOM     36  N   VAL A   5      14.650  -3.791  50.748  1.00 82.99           N
ATOM     37  CA  VAL A   5      13.793  -2.746  50.264  1.00 82.99           C
ATOM     38  CB  VAL A   5      12.448  -2.744  50.924  1.00 82.99           C
ATOM     39  CG1 VAL A   5      11.633  -1.586  50.332  1.00 82.99           C
ATOM     40  CG2 VAL A   5      11.801  -4.121  50.726  1.00 82.99           C
ATOM     41  C   VAL A   5      14.431  -1.397  50.483  1.00 82.99           C
ATOM     42  O   VAL A   5      14.075  -0.423  49.822  1.00 82.99           O
ATOM     43  N   GLU A   6      15.342  -1.290  51.475  1.00109.08           N
ATOM     44  CA  GLU A   6      15.924  -0.029  51.847  1.00109.08           C
ATOM     45  CB  GLU A   6      16.839  -0.145  53.077  1.00109.08           C
ATOM     46  CG  GLU A   6      16.073  -0.362  54.384  1.00109.08           C
ATOM     47  CD  GLU A   6      15.448  -1.750  54.369  1.00109.08           C
ATOM     48  OE1 GLU A   6      16.195  -2.739  54.140  1.00109.08           O
ATOM     49  OE2 GLU A   6      14.211  -1.837  54.589  1.00109.08           O
ATOM     50  C   GLU A   6      16.726   0.588  50.738  1.00109.08           C
ATOM     51  O   GLU A   6      16.566   1.778  50.467  1.00109.08           O
ATOM     52  N   SER A   7      17.623  -0.168  50.067  1.00 83.60           N
ATOM     53  CA  SER A   7      18.366   0.479  49.020  1.00 83.60           C
ATOM     54  CB  SER A   7      19.821   0.782  49.421  1.00 83.60           C
ATOM     55  OG  SER A   7      20.501  -0.418  49.756  1.00 83.60           O
ATOM     56  C   SER A   7      18.393  -0.392  47.794  1.00 83.60           C
ATOM     57  O   SER A   7      19.352  -1.124  47.556  1.00 83.60           O
ATOM     58  N   PRO A   8      17.356  -0.313  46.999  1.00 89.27           N
ATOM     59  CA  PRO A   8      17.305  -1.060  45.763  1.00 89.27           C
ATOM     60  CD  PRO A   8      16.030  -0.135  47.566  1.00 89.27           C
ATOM     61  CB  PRO A   8      15.833  -1.391  45.518  1.00 89.27           C
ATOM     62  CG  PRO A   8      15.065  -0.397  46.401  1.00 89.27           C
ATOM     63  C   PRO A   8      17.919  -0.283  44.636  1.00 89.27           C
ATOM     64  O   PRO A   8      18.106   0.923  44.780  1.00 89.27           O
ATOM     65  N   ALA A   9      18.224  -0.944  43.499  1.00 47.96           N
ATOM     66  CA  ALA A   9      18.791  -0.245  42.382  1.00 47.96           C
ATOM     67  CB  ALA A   9      19.780  -1.100  41.571  1.00 47.96           C
ATOM     68  C   ALA A   9      17.667   0.128  41.462  1.00 47.96           C
ATOM     69  O   ALA A   9      16.874  -0.721  41.058  1.00 47.96           O
ATOM     70  N   GLU A  10      17.580   1.424  41.095  1.00 51.60           N
ATOM     71  CA  GLU A  10      16.506   1.893  40.260  1.00 51.60           C
ATOM     72  CB  GLU A  10      15.896   3.217  40.761  1.00 51.60           C
ATOM     73  CG  GLU A  10      14.746   3.754  39.903  1.00 51.60           C
ATOM     74  CD  GLU A  10      14.259   5.056  40.527  1.00 51.60           C
ATOM     75  OE1 GLU A  10      14.719   5.380  41.655  1.00 51.60           O
ATOM     76  OE2 GLU A  10      13.425   5.748  39.885  1.00 51.60           O
ATOM     77  C   GLU A  10      17.044   2.146  38.885  1.00 51.60           C
ATOM     78  O   GLU A  10      18.041   2.847  38.714  1.00 51.60           O
ATOM     79  N   TYR A  11      16.367   1.584  37.863  1.00 77.59           N
ATOM     80  CA  TYR A  11      16.765   1.733  36.489  1.00 77.59           C
ATOM     81  CB  TYR A  11      16.895   0.393  35.736  1.00 77.59           C
ATOM     82  CG  TYR A  11      17.963  -0.468  36.327  1.00 77.59           C
ATOM     83  CD1 TYR A  11      17.735  -1.191  37.476  1.00 77.59           C
ATOM     84  CD2 TYR A  11      19.189  -0.576  35.711  1.00 77.59           C
ATOM     85  CE1 TYR A  11      18.719  -1.992  38.010  1.00 77.59           C
ATOM     86  CE2 TYR A  11      20.176  -1.375  36.239  1.00 77.59           C
ATOM     87  CZ  TYR A  11      19.943  -2.084  37.392  1.00 77.59           C
ATOM     88  OH  TYR A  11      20.954  -2.905  37.934  1.00 77.59           O
ATOM     89  C   TYR A  11      15.641   2.446  35.794  1.00 77.59           C
ATOM     90  O   TYR A  11      14.473   2.202  36.092  1.00 77.59           O
ATOM     91  N   ALA A  12      15.961   3.354  34.845  1.00 37.71           N
ATOM     92  CA  ALA A  12      14.914   4.076  34.171  1.00 37.71           C
ATOM     93  CB  ALA A  12      14.786   5.538  34.632  1.00 37.71           C
ATOM     94  C   ALA A  12      15.194   4.106  32.697  1.00 37.71           C
ATOM     95  O   ALA A  12      16.341   4.006  32.264  1.00 37.71           O
ATOM     96  N   GLY A  13      14.121   4.254  31.887  1.00 39.70           N
ATOM     97  CA  GLY A  13      14.232   4.293  30.454  1.00 39.70           C
ATOM     98  C   GLY A  13      13.515   5.517  29.966  1.00 39.70           C
ATOM     99  O   GLY A  13      13.074   6.351  30.757  1.00 39.70           O
ATOM    100  N   PRO A  14      13.378   5.636  28.668  1.00 94.36           N
ATOM    101  CA  PRO A  14      12.743   6.795  28.094  1.00 94.36           C
ATOM    102  CD  PRO A  14      14.315   5.012  27.748  1.00 94.36           C
ATOM    103  CB  PRO A  14      12.980   6.688  26.589  1.00 94.36           C
ATOM    104  CG  PRO A  14      14.296   5.893  26.486  1.00 94.36           C
ATOM    105  C   PRO A  14      11.305   6.863  28.489  1.00 94.36           C
ATOM    106  O   PRO A  14      10.679   5.818  28.655  1.00 94.36           O
ATOM    107  N   GLU A  15      10.757   8.084  28.649  1.00 68.73           N
ATOM    108  CA  GLU A  15       9.402   8.190  29.106  1.00 68.73           C
ATOM    109  CB  GLU A  15       9.005   9.592  29.598  1.00 68.73           C
ATOM    110  CG  GLU A  15       9.071  10.669  28.516  1.00 68.73           C
ATOM    111  CD  GLU A  15       8.594  11.972  29.140  1.00 68.73           C
ATOM    112  OE1 GLU A  15       7.829  11.903  30.138  1.00 68.73           O
ATOM    113  OE2 GLU A  15       8.988  13.053  28.626  1.00 68.73           O
ATOM    114  C   GLU A  15       8.465   7.815  28.003  1.00 68.73           C
ATOM    115  O   GLU A  15       8.685   8.139  26.838  1.00 68.73           O
ATOM    116  N   GLY A  16       7.390   7.090  28.371  1.00 31.76           N
ATOM    117  CA  GLY A  16       6.343   6.711  27.469  1.00 31.76           C
ATOM    118  C   GLY A  16       6.726   5.464  26.729  1.00 31.76           C
ATOM    119  O   GLY A  16       5.937   4.943  25.942  1.00 31.76           O
ATOM    120  N   SER A  17       7.957   4.964  26.950  1.00 64.04           N
ATOM    121  CA  SER A  17       8.462   3.803  26.266  1.00 64.04           C
ATOM    122  CB  SER A  17       9.998   3.709  26.292  1.00 64.04           C
ATOM    123  OG  SER A  17      10.456   3.470  27.614  1.00 64.04           O
ATOM    124  C   SER A  17       7.927   2.522  26.849  1.00 64.04           C
ATOM    125  O   SER A  17       8.075   1.463  26.238  1.00 64.04           O
ATOM    126  N   TYR A  18       7.280   2.569  28.031  1.00147.72           N
ATOM    127  CA  TYR A  18       6.852   1.355  28.678  1.00147.72           C
ATOM    128  CB  TYR A  18       5.938   0.493  27.788  1.00147.72           C
ATOM    129  CG  TYR A  18       4.540   1.000  27.898  1.00147.72           C
ATOM    130  CD1 TYR A  18       4.247   2.342  27.819  1.00147.72           C
ATOM    131  CD2 TYR A  18       3.504   0.105  28.031  1.00147.72           C
ATOM    132  CE1 TYR A  18       2.946   2.782  27.913  1.00147.72           C
ATOM    133  CE2 TYR A  18       2.204   0.538  28.123  1.00147.72           C
ATOM    134  CZ  TYR A  18       1.922   1.880  28.069  1.00147.72           C
ATOM    135  OH  TYR A  18       0.587   2.326  28.164  1.00147.72           O
ATOM    136  C   TYR A  18       8.047   0.544  29.079  1.00147.72           C
ATOM    137  O   TYR A  18       8.001  -0.685  29.115  1.00147.72           O
ATOM    138  N   PHE A  19       9.150   1.231  29.433  1.00 76.37           N
ATOM    139  CA  PHE A  19      10.346   0.575  29.875  1.00 76.37           C
ATOM    140  CB  PHE A  19      11.450   1.607  30.192  1.00 76.37           C
ATOM    141  CG  PHE A  19      12.707   0.953  30.652  1.00 76.37           C
ATOM    142  CD1 PHE A  19      13.591   0.414  29.746  1.00 76.37           C
ATOM    143  CD2 PHE A  19      13.017   0.906  31.992  1.00 76.37           C
ATOM    144  CE1 PHE A  19      14.757  -0.180  30.172  1.00 76.37           C
ATOM    145  CE2 PHE A  19      14.181   0.315  32.424  1.00 76.37           C
ATOM    146  CZ  PHE A  19      15.053  -0.231  31.513  1.00 76.37           C
ATOM    147  C   PHE A  19       9.994  -0.184  31.121  1.00 76.37           C
ATOM    148  O   PHE A  19       9.458   0.381  32.073  1.00 76.37           O
ATOM    149  N   GLY A  20      10.326  -1.494  31.154  1.00 39.48           N
ATOM    150  CA  GLY A  20      10.011  -2.307  32.299  1.00 39.48           C
ATOM    151  C   GLY A  20       8.850  -3.221  32.012  1.00 39.48           C
ATOM    152  O   GLY A  20       8.418  -3.972  32.884  1.00 39.48           O
ATOM    153  N   PHE A  21       8.327  -3.205  30.774  1.00 73.84           N
ATOM    154  CA  PHE A  21       7.204  -4.021  30.398  1.00 73.84           C
ATOM    155  CB  PHE A  21       6.807  -3.770  28.933  1.00 73.84           C
ATOM    156  CG  PHE A  21       5.488  -4.401  28.655  1.00 73.84           C
ATOM    157  CD1 PHE A  21       4.324  -3.755  29.007  1.00 73.84           C
ATOM    158  CD2 PHE A  21       5.413  -5.624  28.031  1.00 73.84           C
ATOM    159  CE1 PHE A  21       3.101  -4.325  28.748  1.00 73.84           C
ATOM    160  CE2 PHE A  21       4.192  -6.198  27.769  1.00 73.84           C
ATOM    161  CZ  PHE A  21       3.035  -5.549  28.128  1.00 73.84           C
ATOM    162  C   PHE A  21       7.602  -5.464  30.550  1.00 73.84           C
ATOM    163  O   PHE A  21       6.797  -6.297  30.966  1.00 73.84           O
ATOM    164  N   ALA A  22       8.847  -5.812  30.168  1.00 44.70           N
ATOM    165  CA  ALA A  22       9.315  -7.159  30.343  0.83 44.70           C
ATOM    166  CB  ALA A  22       9.412  -7.952  29.029  0.83 44.70           C
ATOM    167  C   ALA A  22      10.698  -7.072  30.910  1.00 44.70           C
ATOM    168  O   ALA A  22      11.484  -6.215  30.510  1.00 44.70           O
ATOM    169  N   VAL A  23      11.036  -7.964  31.864  1.00121.58           N
ATOM    170  CA  VAL A  23      12.338  -7.907  32.462  1.00121.58           C
ATOM    171  CB  VAL A  23      12.320  -7.214  33.793  1.00121.58           C
ATOM    172  CG1 VAL A  23      11.199  -7.817  34.644  1.00121.58           C
ATOM    173  CG2 VAL A  23      13.708  -7.323  34.432  1.00121.58           C
ATOM    174  C   VAL A  23      12.892  -9.298  32.593  1.00121.58           C
ATOM    175  O   VAL A  23      12.146 -10.267  32.727  1.00121.58           O
ATOM    176  N   ASP A  24      14.236  -9.429  32.503  1.00 91.42           N
ATOM    177  CA  ASP A  24      14.876 -10.713  32.598  1.00 91.42           C
ATOM    178  CB  ASP A  24      14.888 -11.477  31.262  1.00 91.42           C
ATOM    179  CG  ASP A  24      15.183 -12.945  31.541  1.00 91.42           C
ATOM    180  OD1 ASP A  24      14.295 -13.626  32.119  1.00 91.42           O
ATOM    181  OD2 ASP A  24      16.297 -13.408  31.178  1.00 91.42           O
ATOM    182  C   ASP A  24      16.308 -10.479  32.999  1.00 91.42           C
ATOM    183  O   ASP A  24      16.748  -9.337  33.120  1.00 91.42           O
ATOM    184  N   PHE A  25      17.071 -11.571  33.237  1.00143.42           N
ATOM    185  CA  PHE A  25      18.461 -11.468  33.606  1.00143.42           C
ATOM    186  CB  PHE A  25      18.866 -12.345  34.806  1.00143.42           C
ATOM    187  CG  PHE A  25      18.199 -11.835  36.038  1.00143.42           C
ATOM    188  CD1 PHE A  25      18.807 -10.875  36.813  1.00143.42           C
ATOM    189  CD2 PHE A  25      16.968 -12.316  36.421  1.00143.42           C
ATOM    190  CE1 PHE A  25      18.200 -10.402  37.952  1.00143.42           C
ATOM    191  CE2 PHE A  25      16.355 -11.848  37.560  1.00143.42           C
ATOM    192  CZ  PHE A  25      16.971 -10.889  38.327  1.00143.42           C
ATOM    193  C   PHE A  25      19.292 -11.935  32.450  1.00143.42           C
ATOM    194  O   PHE A  25      18.812 -12.652  31.575  1.00143.42           O
ATOM    195  N   PHE A  26      20.570 -11.497  32.395  1.00 98.26           N
ATOM    196  CA  PHE A  26      21.430 -11.929  31.326  1.00 98.26           C
ATOM    197  CB  PHE A  26      21.710 -10.778  30.336  1.00 98.26           C
ATOM    198  CG  PHE A  26      22.600 -11.220  29.225  1.00 98.26           C
ATOM    199  CD1 PHE A  26      22.225 -12.234  28.374  1.00 98.26           C
ATOM    200  CD2 PHE A  26      23.792 -10.570  28.998  1.00 98.26           C
ATOM    201  CE1 PHE A  26      23.046 -12.622  27.340  1.00 98.26           C
ATOM    202  CE2 PHE A  26      24.616 -10.951  27.966  1.00 98.26           C
ATOM    203  CZ  PHE A  26      24.246 -11.982  27.137  1.00 98.26           C
ATOM    204  C   PHE A  26      22.715 -12.416  31.933  1.00 98.26           C
ATOM    205  O   PHE A  26      23.418 -11.666  32.609  1.00 98.26           O
ATOM    206  N   GLU A  27      23.049 -13.707  31.714  1.00 70.34           N
ATOM    207  CA  GLU A  27      24.266 -14.251  32.251  1.00 70.34           C
ATOM    208  CB  GLU A  27      24.006 -15.299  33.347  1.00 70.34           C
ATOM    209  CG  GLU A  27      25.273 -15.832  34.017  1.00 70.34           C
ATOM    210  CD  GLU A  27      24.841 -16.849  35.064  1.00 70.34           C
ATOM    211  OE1 GLU A  27      23.669 -17.306  34.995  1.00 70.34           O
ATOM    212  OE2 GLU A  27      25.677 -17.185  35.944  1.00 70.34           O
ATOM    213  C   GLU A  27      25.001 -14.942  31.142  1.00 70.34           C
ATOM    214  O   GLU A  27      24.637 -16.039  30.722  1.00 70.34           O
ATOM    215  N   PRO A  28      26.062 -14.339  30.683  1.00171.09           N
ATOM    216  CA  PRO A  28      26.840 -14.925  29.625  1.00171.09           C
ATOM    217  CD  PRO A  28      26.126 -12.887  30.662  1.00171.09           C
ATOM    218  CB  PRO A  28      27.738 -13.809  29.098  1.00171.09           C
ATOM    219  CG  PRO A  28      26.953 -12.527  29.416  1.00171.09           C
ATOM    220  C   PRO A  28      27.602 -16.074  30.190  1.00171.09           C
ATOM    221  O   PRO A  28      27.687 -16.203  31.410  1.00171.09           O
ATOM    222  N   SER A  29      28.169 -16.925  29.322  1.00153.10           N
ATOM    223  CA  SER A  29      28.850 -18.082  29.806  1.00153.10           C
ATOM    224  CB  SER A  29      29.282 -19.053  28.694  1.00153.10           C
ATOM    225  OG  SER A  29      28.140 -19.593  28.045  1.00153.10           O
ATOM    226  C   SER A  29      30.076 -17.653  30.537  1.00153.10           C
ATOM    227  O   SER A  29      30.487 -16.495  30.491  1.00153.10           O
ATOM    228  N   THR A  30      30.652 -18.614  31.279  1.00280.72           N
ATOM    229  CA  THR A  30      31.836 -18.444  32.067  1.00280.72           C
ATOM    230  CB  THR A  30      33.093 -18.036  31.334  1.00280.72           C
ATOM    231  OG1 THR A  30      33.016 -16.711  30.833  1.00280.72           O
ATOM    232  CG2 THR A  30      33.318 -19.028  30.180  1.00280.72           C
ATOM    233  C   THR A  30      31.519 -17.485  33.158  1.00280.72           C
ATOM    234  O   THR A  30      30.374 -17.058  33.293  1.00280.72           O
ATOM    235  N   SER A  31      32.514 -17.140  33.996  1.00442.77           N
ATOM    236  CA  SER A  31      32.185 -16.250  35.066  1.00442.77           C
ATOM    237  CB  SER A  31      32.964 -16.535  36.358  1.00442.77           C
ATOM    238  OG  SER A  31      32.606 -17.815  36.857  1.00442.77           O
ATOM    239  C   SER A  31      32.510 -14.864  34.626  1.00442.77           C
ATOM    240  O   SER A  31      33.638 -14.392  34.735  1.00442.77           O
ATOM    241  N   SER A  32      31.486 -14.152  34.142  1.00232.19           N
ATOM    242  CA  SER A  32      31.682 -12.820  33.675  1.00232.19           C
ATOM    243  CB  SER A  32      31.412 -12.663  32.170  1.00232.19           C
ATOM    244  OG  SER A  32      30.087 -13.071  31.868  1.00232.19           O
ATOM    245  C   SER A  32      30.718 -11.965  34.422  1.00232.19           C
ATOM    246  O   SER A  32      30.184 -12.370  35.453  1.00232.19           O
ATOM    247  N   ARG A  33      30.516 -10.725  33.944  1.00235.30           N
ATOM    248  CA  ARG A  33      29.607  -9.829  34.596  1.00235.30           C
ATOM    249  CB  ARG A  33      29.902  -8.344  34.315  1.00235.30           C
ATOM    250  CG  ARG A  33      29.864  -7.935  32.839  1.00235.30           C
ATOM    251  CD  ARG A  33      31.108  -8.334  32.040  1.00235.30           C
ATOM    252  NE  ARG A  33      31.134  -7.516  30.793  1.00235.30           N
ATOM    253  CZ  ARG A  33      30.426  -7.888  29.686  1.00235.30           C
ATOM    254  NH1 ARG A  33      29.633  -8.999  29.710  1.00235.30           N
ATOM    255  NH2 ARG A  33      30.504  -7.139  28.548  1.00235.30           N
ATOM    256  C   ARG A  33      28.208 -10.153  34.159  1.00235.30           C
ATOM    257  O   ARG A  33      28.006 -10.849  33.165  1.00235.30           O
ATOM    258  N   MET A  34      27.202  -9.675  34.926  1.00 66.55           N
ATOM    259  CA  MET A  34      25.823  -9.965  34.634  1.00 66.55           C
ATOM    260  CB  MET A  34      25.076 -10.628  35.802  1.00 66.55           C
ATOM    261  CG  MET A  34      25.610 -12.018  36.154  1.00 66.55           C
ATOM    262  SD  MET A  34      24.746 -12.828  37.533  1.00 66.55           S
ATOM    263  CE  MET A  34      25.829 -14.284  37.576  1.00 66.55           C
ATOM    264  C   MET A  34      25.105  -8.685  34.322  1.00 66.55           C
ATOM    265  O   MET A  34      25.536  -7.602  34.716  1.00 66.55           O
ATOM    266  N   PHE A  35      23.975  -8.793  33.587  1.00 89.41           N
ATOM    267  CA  PHE A  35      23.237  -7.633  33.176  1.00 89.41           C
ATOM    268  CB  PHE A  35      23.378  -7.315  31.679  1.00 89.41           C
ATOM    269  CG  PHE A  35      24.785  -6.918  31.403  1.00 89.41           C
ATOM    270  CD1 PHE A  35      25.187  -5.613  31.569  1.00 89.41           C
ATOM    271  CD2 PHE A  35      25.699  -7.851  30.975  1.00 89.41           C
ATOM    272  CE1 PHE A  35      26.485  -5.243  31.311  1.00 89.41           C
ATOM    273  CE2 PHE A  35      26.998  -7.486  30.717  1.00 89.41           C
ATOM    274  CZ  PHE A  35      27.393  -6.181  30.885  1.00 89.41           C
ATOM    275  C   PHE A  35      21.775  -7.861  33.392  1.00 89.41           C
ATOM    276  O   PHE A  35      21.315  -8.976  33.629  1.00 89.41           O
ATOM    277  N   LEU A  36      21.007  -6.760  33.315  1.00169.72           N
ATOM    278  CA  LEU A  36      19.588  -6.803  33.476  1.00169.72           C
ATOM    279  CB  LEU A  36      19.132  -5.685  34.428  1.00169.72           C
ATOM    280  CG  LEU A  36      17.719  -5.838  34.998  1.00169.72           C
ATOM    281  CD1 LEU A  36      17.682  -6.997  35.998  1.00169.72           C
ATOM    282  CD2 LEU A  36      17.218  -4.533  35.629  1.00169.72           C
ATOM    283  C   LEU A  36      19.032  -6.505  32.113  1.00169.72           C
ATOM    284  O   LEU A  36      19.515  -5.602  31.432  1.00169.72           O
ATOM    285  N   LEU A  37      18.021  -7.273  31.658  1.00 51.84           N
ATOM    286  CA  LEU A  37      17.438  -7.022  30.365  1.00 51.84           C
ATOM    287  CB  LEU A  37      17.223  -8.302  29.539  1.00 51.84           C
ATOM    288  CG  LEU A  37      18.532  -9.017  29.153  1.00 51.84           C
ATOM    289  CD1 LEU A  37      18.251 -10.285  28.330  1.00 51.84           C
ATOM    290  CD2 LEU A  37      19.502  -8.060  28.441  1.00 51.84           C
ATOM    291  C   LEU A  37      16.088  -6.418  30.591  1.00 51.84           C
ATOM    292  O   LEU A  37      15.252  -6.995  31.284  1.00 51.84           O
ATOM    293  N   VAL A  38      15.831  -5.224  30.014  1.00 55.63           N
ATOM    294  CA  VAL A  38      14.542  -4.625  30.212  1.00 55.63           C
ATOM    295  CB  VAL A  38      14.576  -3.401  31.075  1.00 55.63           C
ATOM    296  CG1 VAL A  38      13.146  -2.852  31.207  1.00 55.63           C
ATOM    297  CG2 VAL A  38      15.228  -3.774  32.420  1.00 55.63           C
ATOM    298  C   VAL A  38      13.965  -4.254  28.884  1.00 55.63           C
ATOM    299  O   VAL A  38      14.635  -3.672  28.034  1.00 55.63           O
ATOM    300  N   GLY A  39      12.672  -4.571  28.680  1.00 43.14           N
ATOM    301  CA  GLY A  39      12.055  -4.290  27.417  1.00 43.14           C
ATOM    302  C   GLY A  39      11.303  -2.998  27.505  1.00 43.14           C
ATOM    303  O   GLY A  39      10.755  -2.642  28.549  1.00 43.14           O
ATOM    304  N   ALA A  40      11.304  -2.243  26.386  1.00 77.87           N
ATOM    305  CA  ALA A  40      10.527  -1.041  26.278  1.00 77.87           C
ATOM    306  CB  ALA A  40      11.388   0.233  26.327  1.00 77.87           C
ATOM    307  C   ALA A  40       9.894  -1.093  24.916  1.00 77.87           C
ATOM    308  O   ALA A  40      10.444  -0.573  23.947  1.00 77.87           O
ATOM    309  N   PRO A  41       8.717  -1.653  24.832  1.00101.32           N
ATOM    310  CA  PRO A  41       8.044  -1.893  23.579  1.00101.32           C
ATOM    311  CD  PRO A  41       8.109  -2.363  25.942  1.00101.32           C
ATOM    312  CB  PRO A  41       6.865  -2.811  23.914  1.00101.32           C
ATOM    313  CG  PRO A  41       6.696  -2.691  25.440  1.00101.32           C
ATOM    314  C   PRO A  41       7.647  -0.680  22.788  1.00101.32           C
ATOM    315  O   PRO A  41       7.504  -0.793  21.572  1.00101.32           O
ATOM    316  N   LYS A  42       7.343   0.440  23.460  1.00131.85           N
ATOM    317  CA  LYS A  42       6.968   1.694  22.862  1.00131.85           C
ATOM    318  CB  LYS A  42       5.965   2.507  23.695  1.00131.85           C
ATOM    319  CG  LYS A  42       4.552   1.926  23.576  1.00131.85           C
ATOM    320  CD  LYS A  42       3.483   2.667  24.379  1.00131.85           C
ATOM    321  CE  LYS A  42       2.058   2.271  23.984  1.00131.85           C
ATOM    322  NZ  LYS A  42       1.077   3.144  24.666  1.00131.85           N
ATOM    323  C   LYS A  42       8.133   2.564  22.480  1.00131.85           C
ATOM    324  O   LYS A  42       7.929   3.656  21.953  1.00131.85           O
ATOM    325  N   ALA A  43       9.372   2.181  22.838  1.00 53.61           N
ATOM    326  CA  ALA A  43      10.506   3.054  22.652  1.00 53.61           C
ATOM    327  CB  ALA A  43      11.818   2.474  23.215  1.00 53.61           C
ATOM    328  C   ALA A  43      10.752   3.393  21.212  1.00 53.61           C
ATOM    329  O   ALA A  43      10.587   2.568  20.315  1.00 53.61           O
ATOM    330  N   ASN A  44      11.159   4.661  20.971  1.00 49.85           N
ATOM    331  CA  ASN A  44      11.506   5.119  19.654  1.00 49.85           C
ATOM    332  CB  ASN A  44      11.499   6.650  19.495  1.00 49.85           C
ATOM    333  CG  ASN A  44      10.054   7.125  19.458  1.00 49.85           C
ATOM    334  OD1 ASN A  44       9.247   6.631  18.671  1.00 49.85           O
ATOM    335  ND2 ASN A  44       9.712   8.110  20.332  1.00 49.85           N
ATOM    336  C   ASN A  44      12.899   4.647  19.380  1.00 49.85           C
ATOM    337  O   ASN A  44      13.761   4.681  20.256  1.00 49.85           O
ATOM    338  N   THR A  45      13.156   4.205  18.135  1.00 48.78           N
ATOM    339  CA  THR A  45      14.447   3.684  17.793  1.00 48.78           C
ATOM    340  CB  THR A  45      14.408   2.257  17.329  1.00 48.78           C
ATOM    341  OG1 THR A  45      13.630   2.146  16.147  1.00 48.78           O
ATOM    342  CG2 THR A  45      13.801   1.391  18.446  1.00 48.78           C
ATOM    343  C   THR A  45      15.017   4.492  16.670  1.00 48.78           C
ATOM    344  O   THR A  45      14.377   5.392  16.130  1.00 48.78           O
ATOM    345  N   THR A  46      16.284   4.185  16.340  1.00113.72           N
ATOM    346  CA  THR A  46      17.078   4.792  15.311  1.00113.72           C
ATOM    347  CB  THR A  46      18.524   4.409  15.402  1.00113.72           C
ATOM    348  OG1 THR A  46      19.274   5.112  14.423  1.00113.72           O
ATOM    349  CG2 THR A  46      18.652   2.892  15.190  1.00113.72           C
ATOM    350  C   THR A  46      16.590   4.386  13.953  1.00113.72           C
ATOM    351  O   THR A  46      16.848   5.083  12.973  1.00113.72           O
ATOM    352  N   GLN A  47      15.907   3.227  13.859  1.00 69.15           N
ATOM    353  CA  GLN A  47      15.489   2.649  12.607  1.00 69.15           C
ATOM    354  CB  GLN A  47      14.490   1.496  12.809  1.00 69.15           C
ATOM    355  CG  GLN A  47      15.074   0.319  13.596  1.00 69.15           C
ATOM    356  CD  GLN A  47      13.936  -0.615  13.987  1.00 69.15           C
ATOM    357  OE1 GLN A  47      12.987  -0.208  14.657  1.00 69.15           O
ATOM    358  NE2 GLN A  47      14.030  -1.903  13.562  1.00 69.15           N
ATOM    359  C   GLN A  47      14.828   3.689  11.758  1.00 69.15           C
ATOM    360  O   GLN A  47      13.962   4.438  12.207  1.00 69.15           O
ATOM    361  N   PRO A  48      15.244   3.752  10.519  1.00166.73           N
ATOM    362  CA  PRO A  48      14.697   4.754   9.651  1.00166.73           C
ATOM    363  CD  PRO A  48      16.625   3.445  10.181  1.00166.73           C
ATOM    364  CB  PRO A  48      15.624   4.821   8.441  1.00166.73           C
ATOM    365  CG  PRO A  48      16.985   4.385   9.016  1.00166.73           C
ATOM    366  C   PRO A  48      13.257   4.545   9.318  1.00166.73           C
ATOM    367  O   PRO A  48      12.906   3.488   8.794  1.00166.73           O
ATOM    368  N   GLY A  49      12.421   5.564   9.593  1.00 31.52           N
ATOM    369  CA  GLY A  49      11.036   5.559   9.225  1.00 31.52           C
ATOM    370  C   GLY A  49      10.228   4.698  10.145  1.00 31.52           C
ATOM    371  O   GLY A  49       9.041   4.488   9.900  1.00 31.52           O
ATOM    372  N   ILE A  50      10.818   4.190  11.241  1.00 59.35           N
ATOM    373  CA  ILE A  50      10.035   3.333  12.084  1.00 59.35           C
ATOM    374  CB  ILE A  50      10.735   2.051  12.422  1.00 59.35           C
ATOM    375  CG1 ILE A  50      10.979   1.261  11.126  1.00 59.35           C
ATOM    376  CG2 ILE A  50       9.899   1.289  13.462  1.00 59.35           C
ATOM    377  CD1 ILE A  50      11.909   0.064  11.289  1.00 59.35           C
ATOM    378  C   ILE A  50       9.722   4.071  13.341  1.00 59.35           C
ATOM    379  O   ILE A  50      10.617   4.522  14.054  1.00 59.35           O
ATOM    380  N   VAL A  51       8.415   4.215  13.637  1.00 99.86           N
ATOM    381  CA  VAL A  51       8.029   4.946  14.805  1.00 99.86           C
ATOM    382  CB  VAL A  51       6.870   5.873  14.564  1.00 99.86           C
ATOM    383  CG1 VAL A  51       5.623   5.038  14.234  1.00 99.86           C
ATOM    384  CG2 VAL A  51       6.708   6.788  15.787  1.00 99.86           C
ATOM    385  C   VAL A  51       7.645   3.969  15.873  1.00 99.86           C
ATOM    386  O   VAL A  51       6.868   3.042  15.648  1.00 99.86           O
ATOM    387  N   GLU A  52       8.207   4.169  17.081  1.00 64.39           N
ATOM    388  CA  GLU A  52       7.944   3.351  18.232  1.00 64.39           C
ATOM    389  CB  GLU A  52       6.537   3.552  18.824  1.00 64.39           C
ATOM    390  CG  GLU A  52       6.321   4.938  19.436  1.00 64.39           C
ATOM    391  CD  GLU A  52       4.969   4.928  20.134  1.00 64.39           C
ATOM    392  OE1 GLU A  52       4.681   3.922  20.833  1.00 64.39           O
ATOM    393  OE2 GLU A  52       4.205   5.917  19.978  1.00 64.39           O
ATOM    394  C   GLU A  52       8.118   1.893  17.912  1.00 64.39           C
ATOM    395  O   GLU A  52       7.234   1.083  18.184  1.00 64.39           O
ATOM    396  N   GLY A  53       9.276   1.524  17.330  1.00 30.28           N
ATOM    397  CA  GLY A  53       9.590   0.163  16.988  1.00 30.28           C
ATOM    398  C   GLY A  53       9.703  -0.680  18.227  1.00 30.28           C
ATOM    399  O   GLY A  53       9.345  -1.857  18.219  1.00 30.28           O
ATOM    400  N   GLY A  54      10.246  -0.115  19.321  1.00 35.45           N
ATOM    401  CA  GLY A  54      10.410  -0.858  20.542  1.00 35.45           C
ATOM    402  C   GLY A  54      11.844  -1.281  20.633  1.00 35.45           C
ATOM    403  O   GLY A  54      12.528  -1.415  19.620  1.00 35.45           O
ATOM    404  N   GLN A  55      12.335  -1.528  21.866  1.00156.12           N
ATOM    405  CA  GLN A  55      13.730  -1.819  22.010  1.00156.12           C
ATOM    406  CB  GLN A  55      14.500  -0.493  22.078  1.00156.12           C
ATOM    407  CG  GLN A  55      16.015  -0.564  22.026  1.00156.12           C
ATOM    408  CD  GLN A  55      16.466   0.885  21.931  1.00156.12           C
ATOM    409  OE1 GLN A  55      17.159   1.271  20.992  1.00156.12           O
ATOM    410  NE2 GLN A  55      16.042   1.718  22.920  1.00156.12           N
ATOM    411  C   GLN A  55      13.949  -2.577  23.290  1.00156.12           C
ATOM    412  O   GLN A  55      13.112  -2.548  24.192  1.00156.12           O
ATOM    413  N   VAL A  56      15.081  -3.312  23.379  1.00 53.30           N
ATOM    414  CA  VAL A  56      15.443  -4.007  24.586  1.00 53.30           C
ATOM    415  CB  VAL A  56      15.612  -5.488  24.405  1.00 53.30           C
ATOM    416  CG1 VAL A  56      16.123  -6.093  25.724  1.00 53.30           C
ATOM    417  CG2 VAL A  56      14.270  -6.077  23.935  1.00 53.30           C
ATOM    418  C   VAL A  56      16.759  -3.440  25.023  1.00 53.30           C
ATOM    419  O   VAL A  56      17.687  -3.319  24.223  1.00 53.30           O
ATOM    420  N   LEU A  57      16.876  -3.082  26.319  1.00109.72           N
ATOM    421  CA  LEU A  57      18.074  -2.432  26.769  1.00109.72           C
ATOM    422  CB  LEU A  57      17.807  -1.147  27.575  1.00109.72           C
ATOM    423  CG  LEU A  57      16.961  -0.091  26.833  1.00109.72           C
ATOM    424  CD1 LEU A  57      17.620   0.351  25.521  1.00109.72           C
ATOM    425  CD2 LEU A  57      15.510  -0.552  26.647  1.00109.72           C
ATOM    426  C   LEU A  57      18.848  -3.348  27.665  1.00109.72           C
ATOM    427  O   LEU A  57      18.281  -4.111  28.446  1.00109.72           O
ATOM    428  N   LYS A  58      20.191  -3.289  27.557  1.00105.94           N
ATOM    429  CA  LYS A  58      21.052  -4.072  28.396  1.00105.94           C
ATOM    430  CB  LYS A  58      22.246  -4.665  27.626  1.00105.94           C
ATOM    431  CG  LYS A  58      23.189  -5.520  28.473  1.00105.94           C
ATOM    432  CD  LYS A  58      24.126  -6.397  27.638  1.00105.94           C
ATOM    433  CE  LYS A  58      24.806  -5.651  26.488  1.00105.94           C
ATOM    434  NZ  LYS A  58      25.774  -4.666  27.019  1.00105.94           N
ATOM    435  C   LYS A  58      21.568  -3.130  29.440  1.00105.94           C
ATOM    436  O   LYS A  58      22.253  -2.158  29.128  1.00105.94           O
ATOM    437  N   CYS A  59      21.246  -3.398  30.722  1.00 57.38           N
ATOM    438  CA  CYS A  59      21.619  -2.490  31.771  1.00 57.38           C
ATOM    439  CB  CYS A  59      20.439  -2.136  32.690  1.00 57.38           C
ATOM    440  SG  CYS A  59      19.033  -1.412  31.792  1.00 57.38           S
ATOM    441  C   CYS A  59      22.667  -3.134  32.629  1.00 57.38           C
ATOM    442  O   CYS A  59      22.618  -4.331  32.903  1.00 57.38           O
ATOM    443  N   GLU A  60      23.651  -2.326  33.075  1.00124.55           N
ATOM    444  CA  GLU A  60      24.736  -2.762  33.914  1.00124.55           C
ATOM    445  CB  GLU A  60      25.974  -1.847  33.884  1.00124.55           C
ATOM    446  CG  GLU A  60      26.835  -1.951  32.625  1.00124.55           C
ATOM    447  CD  GLU A  60      26.183  -1.160  31.501  1.00124.55           C
ATOM    448  OE1 GLU A  60      25.099  -1.585  31.021  1.00124.55           O
ATOM    449  OE2 GLU A  60      26.768  -0.118  31.102  1.00124.55           O
ATOM    450  C   GLU A  60      24.262  -2.758  35.332  1.00124.55           C
ATOM    451  O   GLU A  60      23.149  -2.322  35.624  1.00124.55           O
ATOM    452  N   CYS A  61      25.098  -3.288  36.250  1.00163.97           N
ATOM    453  CA  CYS A  61      24.723  -3.339  37.635  1.00163.97           C
ATOM    454  CB  CYS A  61      24.434  -4.770  38.117  1.00163.97           C
ATOM    455  SG  CYS A  61      23.049  -5.548  37.239  1.00163.97           S
ATOM    456  C   CYS A  61      25.851  -2.845  38.479  1.00163.97           C
ATOM    457  O   CYS A  61      25.679  -1.917  39.267  1.00163.97           O
ATOM    458  N   SER A  62      27.037  -3.471  38.351  1.00109.00           N
ATOM    459  CA  SER A  62      28.144  -3.101  39.184  1.00109.00           C
ATOM    460  CB  SER A  62      29.376  -4.000  38.988  1.00109.00           C
ATOM    461  OG  SER A  62      30.429  -3.576  39.840  1.00109.00           O
ATOM    462  C   SER A  62      28.541  -1.702  38.852  1.00109.00           C
ATOM    463  O   SER A  62      28.305  -1.227  37.743  1.00109.00           O
ATOM    464  N   SER A  63      29.130  -0.987  39.835  1.00180.02           N
ATOM    465  CA  SER A  63      29.544   0.358  39.566  1.00180.02           C
ATOM    466  CB  SER A  63      30.343   0.528  38.261  1.00180.02           C
ATOM    467  OG  SER A  63      31.533  -0.241  38.319  1.00180.02           O
ATOM    468  C   SER A  63      28.300   1.174  39.460  1.00180.02           C
ATOM    469  O   SER A  63      27.471   1.195  40.369  1.00180.02           O
ATOM    470  N   SER A  64      28.178   1.900  38.333  1.00 78.50           N
ATOM    471  CA  SER A  64      27.053   2.746  38.063  1.00 78.50           C
ATOM    472  CB  SER A  64      27.405   3.890  37.090  1.00 78.50           C
ATOM    473  OG  SER A  64      26.285   4.734  36.864  1.00 78.50           O
ATOM    474  C   SER A  64      25.971   1.914  37.447  1.00 78.50           C
ATOM    475  O   SER A  64      26.121   0.706  37.265  1.00 78.50           O
ATOM    476  N   ARG A  65      24.813   2.544  37.160  1.00233.18           N
ATOM    477  CA  ARG A  65      23.745   1.822  36.541  1.00233.18           C
ATOM    478  CB  ARG A  65      22.516   1.746  37.453  1.00233.18           C
ATOM    479  CG  ARG A  65      22.841   1.084  38.791  1.00233.18           C
ATOM    480  CD  ARG A  65      21.806   1.370  39.874  1.00233.18           C
ATOM    481  NE  ARG A  65      21.771   2.848  40.063  1.00233.18           N
ATOM    482  CZ  ARG A  65      20.900   3.400  40.956  1.00233.18           C
ATOM    483  NH1 ARG A  65      20.088   2.592  41.697  1.00233.18           N
ATOM    484  NH2 ARG A  65      20.842   4.755  41.110  1.00233.18           N
ATOM    485  C   ARG A  65      23.352   2.564  35.298  1.00233.18           C
ATOM    486  O   ARG A  65      22.634   3.561  35.369  1.00233.18           O
ATOM    487  N   ARG A  66      23.801   2.080  34.119  1.00 64.53           N
ATOM    488  CA  ARG A  66      23.466   2.722  32.878  1.00 64.53           C
ATOM    489  CB  ARG A  66      24.654   3.426  32.199  1.00 64.53           C
ATOM    490  CG  ARG A  66      25.838   2.511  31.883  1.00 64.53           C
ATOM    491  CD  ARG A  66      26.955   3.232  31.124  1.00 64.53           C
ATOM    492  NE  ARG A  66      28.097   2.289  30.975  1.00 64.53           N
ATOM    493  CZ  ARG A  66      29.134   2.325  31.862  1.00 64.53           C
ATOM    494  NH1 ARG A  66      29.119   3.217  32.895  1.00 64.53           N
ATOM    495  NH2 ARG A  66      30.192   1.476  31.709  1.00 64.53           N
ATOM    496  C   ARG A  66      22.951   1.672  31.940  1.00 64.53           C
ATOM    497  O   ARG A  66      23.334   0.507  32.030  1.00 64.53           O
ATOM    498  N   CYS A  67      22.050   2.066  31.013  1.00 51.62           N
ATOM    499  CA  CYS A  67      21.469   1.104  30.117  1.00 51.62           C
ATOM    500  CB  CYS A  67      19.935   1.031  30.221  1.00 51.62           C
ATOM    501  SG  CYS A  67      19.355   0.591  31.888  1.00 51.62           S
ATOM    502  C   CYS A  67      21.793   1.496  28.708  1.00 51.62           C
ATOM    503  O   CYS A  67      21.936   2.676  28.392  1.00 51.62           O
ATOM    504  N   GLN A  68      21.937   0.488  27.822  1.00 49.50           N
ATOM    505  CA  GLN A  68      22.207   0.755  26.440  1.00 49.50           C
ATOM    506  CB  GLN A  68      23.674   0.539  26.051  1.00 49.50           C
ATOM    507  CG  GLN A  68      24.604   1.520  26.760  1.00 49.50           C
ATOM    508  CD  GLN A  68      26.022   1.225  26.313  1.00 49.50           C
ATOM    509  OE1 GLN A  68      26.247   0.441  25.393  1.00 49.50           O
ATOM    510  NE2 GLN A  68      27.009   1.874  26.984  1.00 49.50           N
ATOM    511  C   GLN A  68      21.372  -0.181  25.628  1.00 49.50           C
ATOM    512  O   GLN A  68      21.114  -1.320  26.014  1.00 49.50           O
ATOM    513  N   PRO A  69      20.934   0.305  24.505  1.00135.50           N
ATOM    514  CA  PRO A  69      20.091  -0.496  23.659  1.00135.50           C
ATOM    515  CD  PRO A  69      20.600   1.718  24.421  1.00135.50           C
ATOM    516  CB  PRO A  69      19.422   0.482  22.697  1.00135.50           C
ATOM    517  CG  PRO A  69      19.384   1.801  23.488  1.00135.50           C
ATOM    518  C   PRO A  69      20.842  -1.588  22.972  1.00135.50           C
ATOM    519  O   PRO A  69      22.025  -1.415  22.683  1.00135.50           O
ATOM    520  N   ILE A  70      20.167  -2.722  22.701  1.00 56.12           N
ATOM    521  CA  ILE A  70      20.790  -3.806  22.004  1.00 56.12           C
ATOM    522  CB  ILE A  70      20.418  -5.156  22.544  1.00 56.12           C
ATOM    523  CG1 ILE A  70      20.864  -5.278  24.011  1.00 56.12           C
ATOM    524  CG2 ILE A  70      21.033  -6.224  21.625  1.00 56.12           C
ATOM    525  CD1 ILE A  70      20.274  -6.490  24.731  1.00 56.12           C
ATOM    526  C   ILE A  70      20.299  -3.713  20.594  1.00 56.12           C
ATOM    527  O   ILE A  70      19.097  -3.618  20.353  1.00 56.12           O
ATOM    528  N   GLU A  71      21.228  -3.724  19.619  1.00101.88           N
ATOM    529  CA  GLU A  71      20.841  -3.535  18.251  1.00101.88           C
ATOM    530  CB  GLU A  71      21.997  -2.981  17.400  1.00101.88           C
ATOM    531  CG  GLU A  71      21.612  -2.632  15.965  1.00101.88           C
ATOM    532  CD  GLU A  71      22.864  -2.124  15.265  1.00101.88           C
ATOM    533  OE1 GLU A  71      23.869  -2.883  15.236  1.00101.88           O
ATOM    534  OE2 GLU A  71      22.835  -0.972  14.756  1.00101.88           O
ATOM    535  C   GLU A  71      20.441  -4.847  17.652  1.00101.88           C
ATOM    536  O   GLU A  71      21.247  -5.519  17.010  1.00101.88           O
ATOM    537  N   PHE A  72      19.176  -5.258  17.868  1.00 83.53           N
ATOM    538  CA  PHE A  72      18.682  -6.461  17.262  1.00 83.53           C
ATOM    539  CB  PHE A  72      17.331  -6.939  17.831  1.00 83.53           C
ATOM    540  CG  PHE A  72      17.528  -7.438  19.223  1.00 83.53           C
ATOM    541  CD1 PHE A  72      17.961  -8.721  19.448  1.00 83.53           C
ATOM    542  CD2 PHE A  72      17.291  -6.633  20.309  1.00 83.53           C
ATOM    543  CE1 PHE A  72      18.146  -9.196  20.725  1.00 83.53           C
ATOM    544  CE2 PHE A  72      17.475  -7.104  21.590  1.00 83.53           C
ATOM    545  CZ  PHE A  72      17.903  -8.389  21.805  1.00 83.53           C
ATOM    546  C   PHE A  72      18.469  -6.233  15.796  1.00 83.53           C
ATOM    547  O   PHE A  72      18.811  -7.083  14.974  1.00 83.53           O
ATOM    548  N   ASP A  73      17.870  -5.074  15.437  1.00 77.29           N
ATOM    549  CA  ASP A  73      17.547  -4.791  14.063  1.00 77.29           C
ATOM    550  CB  ASP A  73      16.078  -5.132  13.743  1.00 77.29           C
ATOM    551  CG  ASP A  73      15.784  -4.841  12.279  1.00 77.29           C
ATOM    552  OD1 ASP A  73      16.751  -4.581  11.516  1.00 77.29           O
ATOM    553  OD2 ASP A  73      14.581  -4.868  11.907  1.00 77.29           O
ATOM    554  C   ASP A  73      17.722  -3.319  13.820  1.00 77.29           C
ATOM    555  O   ASP A  73      16.995  -2.502  14.381  1.00 77.29           O
ATOM    556  N   SER A  74      18.741  -2.946  13.019  1.00 59.31           N
ATOM    557  CA  SER A  74      19.020  -1.578  12.670  1.00 59.31           C
ATOM    558  CB  SER A  74      20.497  -1.350  12.307  1.00 59.31           C
ATOM    559  OG  SER A  74      20.829  -2.064  11.126  1.00 59.31           O
ATOM    560  C   SER A  74      18.200  -1.101  11.500  1.00 59.31           C
ATOM    561  O   SER A  74      18.042   0.104  11.310  1.00 59.31           O
ATOM    562  N   THR A  75      17.656  -2.019  10.677  1.00133.68           N
ATOM    563  CA  THR A  75      17.041  -1.620   9.436  1.00133.68           C
ATOM    564  CB  THR A  75      17.101  -2.700   8.392  1.00133.68           C
ATOM    565  OG1 THR A  75      16.679  -2.201   7.133  1.00133.68           O
ATOM    566  CG2 THR A  75      16.211  -3.873   8.830  1.00133.68           C
ATOM    567  C   THR A  75      15.607  -1.209   9.604  1.00133.68           C
ATOM    568  O   THR A  75      15.005  -1.369  10.664  1.00133.68           O
ATOM    569  N   GLY A  76      15.038  -0.631   8.520  1.00 31.34           N
ATOM    570  CA  GLY A  76      13.680  -0.167   8.470  1.00 31.34           C
ATOM    571  C   GLY A  76      12.842  -1.240   7.842  1.00 31.34           C
ATOM    572  O   GLY A  76      13.143  -2.425   7.961  1.00 31.34           O
ATOM    573  N   ASN A  77      11.751  -0.844   7.152  1.00 49.72           N
ATOM    574  CA  ASN A  77      10.868  -1.808   6.555  1.00 49.72           C
ATOM    575  CB  ASN A  77       9.450  -1.263   6.305  1.00 49.72           C
ATOM    576  CG  ASN A  77       8.811  -0.944   7.648  1.00 49.72           C
ATOM    577  OD1 ASN A  77       8.984  -1.675   8.622  1.00 49.72           O
ATOM    578  ND2 ASN A  77       8.051   0.182   7.708  1.00 49.72           N
ATOM    579  C   ASN A  77      11.415  -2.208   5.218  1.00 49.72           C
ATOM    580  O   ASN A  77      11.703  -1.362   4.373  1.00 49.72           O
ATOM    581  N   ARG A  78      11.560  -3.530   4.989  1.00123.12           N
ATOM    582  CA  ARG A  78      12.063  -4.005   3.730  1.00123.12           C
ATOM    583  CB  ARG A  78      12.464  -5.486   3.713  1.00123.12           C
ATOM    584  CG  ARG A  78      13.383  -5.907   4.854  1.00123.12           C
ATOM    585  CD  ARG A  78      13.749  -7.387   4.785  1.00123.12           C
ATOM    586  NE  ARG A  78      13.949  -7.837   6.187  1.00123.12           N
ATOM    587  CZ  ARG A  78      13.801  -9.157   6.491  1.00123.12           C
ATOM    588  NH1 ARG A  78      13.678 -10.079   5.493  1.00123.12           N
ATOM    589  NH2 ARG A  78      13.759  -9.551   7.795  1.00123.12           N
ATOM    590  C   ARG A  78      10.949  -3.896   2.741  1.00123.12           C
ATOM    591  O   ARG A  78       9.778  -4.015   3.097  1.00123.12           O
ATOM    592  N   ASP A  79      11.296  -3.665   1.459  1.00 51.77           N
ATOM    593  CA  ASP A  79      10.300  -3.537   0.435  1.00 51.77           C
ATOM    594  CB  ASP A  79      10.641  -2.497  -0.648  1.00 51.77           C
ATOM    595  CG  ASP A  79      10.409  -1.100  -0.092  1.00 51.77           C
ATOM    596  OD1 ASP A  79       9.551  -0.962   0.820  1.00 51.77           O
ATOM    597  OD2 ASP A  79      11.079  -0.150  -0.577  1.00 51.77           O
ATOM    598  C   ASP A  79      10.140  -4.844  -0.268  1.00 51.77           C
ATOM    599  O   ASP A  79      11.109  -5.550  -0.542  1.00 51.77           O
ATOM    600  N   TYR A  80       8.872  -5.233  -0.496  1.00 72.78           N
ATOM    601  CA  TYR A  80       8.569  -6.405  -1.263  1.00 72.78           C
ATOM    602  CB  TYR A  80       7.087  -6.786  -1.161  1.00 72.78           C
ATOM    603  CG  TYR A  80       6.898  -8.074  -1.877  1.00 72.78           C
ATOM    604  CD1 TYR A  80       7.135  -9.263  -1.226  1.00 72.78           C
ATOM    605  CD2 TYR A  80       6.488  -8.095  -3.189  1.00 72.78           C
ATOM    606  CE1 TYR A  80       6.959 -10.461  -1.874  1.00 72.78           C
ATOM    607  CE2 TYR A  80       6.311  -9.292  -3.840  1.00 72.78           C
ATOM    608  CZ  TYR A  80       6.544 -10.476  -3.183  1.00 72.78           C
ATOM    609  OH  TYR A  80       6.361 -11.705  -3.851  1.00 72.78           O
ATOM    610  C   TYR A  80       8.873  -6.093  -2.697  1.00 72.78           C
ATOM    611  O   TYR A  80       9.483  -6.890  -3.410  1.00 72.78           O
ATOM    612  N   ALA A  81       8.440  -4.894  -3.140  1.00 37.66           N
ATOM    613  CA  ALA A  81       8.625  -4.427  -4.484  1.00 37.66           C
ATOM    614  CB  ALA A  81       7.428  -4.706  -5.411  1.00 37.66           C
ATOM    615  C   ALA A  81       8.758  -2.946  -4.375  1.00 37.66           C
ATOM    616  O   ALA A  81       8.540  -2.376  -3.307  1.00 37.66           O
ATOM    617  N   LYS A  82       9.140  -2.269  -5.472  1.00141.44           N
ATOM    618  CA  LYS A  82       9.297  -0.853  -5.344  1.00141.44           C
ATOM    619  CB  LYS A  82       9.842  -0.167  -6.608  1.00141.44           C
ATOM    620  CG  LYS A  82      11.281  -0.581  -6.931  1.00141.44           C
ATOM    621  CD  LYS A  82      12.279  -0.267  -5.812  1.00141.44           C
ATOM    622  CE  LYS A  82      13.679  -0.837  -6.058  1.00141.44           C
ATOM    623  NZ  LYS A  82      14.292  -0.188  -7.238  1.00141.44           N
ATOM    624  C   LYS A  82       7.963  -0.273  -4.998  1.00141.44           C
ATOM    625  O   LYS A  82       6.940  -0.627  -5.581  1.00141.44           O
ATOM    626  N   ASP A  83       7.963   0.643  -4.011  1.00 49.93           N
ATOM    627  CA  ASP A  83       6.781   1.304  -3.540  1.00 49.93           C
ATOM    628  CB  ASP A  83       6.116   2.174  -4.620  1.00 49.93           C
ATOM    629  CG  ASP A  83       7.027   3.369  -4.874  1.00 49.93           C
ATOM    630  OD1 ASP A  83       7.648   3.861  -3.893  1.00 49.93           O
ATOM    631  OD2 ASP A  83       7.119   3.801  -6.053  1.00 49.93           O
ATOM    632  C   ASP A  83       5.786   0.296  -3.043  1.00 49.93           C
ATOM    633  O   ASP A  83       4.579   0.505  -3.160  1.00 49.93           O
ATOM    634  N   ASP A  84       6.267  -0.823  -2.461  1.00 72.00           N
ATOM    635  CA  ASP A  84       5.386  -1.816  -1.907  1.00 72.00           C
ATOM    636  CB  ASP A  84       5.137  -2.977  -2.887  1.00 72.00           C
ATOM    637  CG  ASP A  84       4.044  -3.879  -2.336  1.00 72.00           C
ATOM    638  OD1 ASP A  84       3.480  -3.545  -1.260  1.00 72.00           O
ATOM    639  OD2 ASP A  84       3.759  -4.920  -2.987  1.00 72.00           O
ATOM    640  C   ASP A  84       6.078  -2.381  -0.694  1.00 72.00           C
ATOM    641  O   ASP A  84       6.881  -3.303  -0.822  1.00 72.00           O
ATOM    642  N   PRO A  85       5.802  -1.876   0.485  1.00100.96           N
ATOM    643  CA  PRO A  85       6.484  -2.337   1.670  1.00100.96           C
ATOM    644  CD  PRO A  85       5.302  -0.522   0.639  1.00100.96           C
ATOM    645  CB  PRO A  85       6.246  -1.272   2.744  1.00100.96           C
ATOM    646  CG  PRO A  85       5.144  -0.367   2.160  1.00100.96           C
ATOM    647  C   PRO A  85       6.106  -3.725   2.084  1.00100.96           C
ATOM    648  O   PRO A  85       4.923  -4.059   2.064  1.00100.96           O
ATOM    649  N   LEU A  86       7.117  -4.550   2.425  1.00 89.57           N
ATOM    650  CA  LEU A  86       6.940  -5.909   2.854  1.00 89.57           C
ATOM    651  CB  LEU A  86       8.255  -6.691   2.831  1.00 89.57           C
ATOM    652  CG  LEU A  86       8.081  -8.145   3.284  1.00 89.57           C
ATOM    653  CD1 LEU A  86       7.265  -8.960   2.268  1.00 89.57           C
ATOM    654  CD2 LEU A  86       9.431  -8.770   3.642  1.00 89.57           C
ATOM    655  C   LEU A  86       6.418  -6.005   4.256  1.00 89.57           C
ATOM    656  O   LEU A  86       5.528  -6.807   4.537  1.00 89.57           O
ATOM    657  N   GLU A  87       6.972  -5.195   5.186  1.00119.35           N
ATOM    658  CA  GLU A  87       6.601  -5.348   6.566  1.00119.35           C
ATOM    659  CB  GLU A  87       7.650  -6.067   7.434  1.00119.35           C
ATOM    660  CG  GLU A  87       9.030  -5.403   7.455  1.00119.35           C
ATOM    661  CD  GLU A  87      10.020  -6.318   6.754  1.00119.35           C
ATOM    662  OE1 GLU A  87      10.164  -7.484   7.210  1.00119.35           O
ATOM    663  OE2 GLU A  87      10.653  -5.864   5.766  1.00119.35           O
ATOM    664  C   GLU A  87       6.391  -4.011   7.207  1.00119.35           C
ATOM    665  O   GLU A  87       6.768  -2.976   6.657  1.00119.35           O
ATOM    666  N   PHE A  88       5.740  -4.015   8.395  1.00 85.50           N
ATOM    667  CA  PHE A  88       5.500  -2.792   9.110  1.00 85.50           C
ATOM    668  CB  PHE A  88       4.009  -2.428   9.153  1.00 85.50           C
ATOM    669  CG  PHE A  88       3.582  -2.330   7.727  1.00 85.50           C
ATOM    670  CD1 PHE A  88       3.159  -3.455   7.056  1.00 85.50           C
ATOM    671  CD2 PHE A  88       3.616  -1.131   7.055  1.00 85.50           C
ATOM    672  CE1 PHE A  88       2.765  -3.385   5.740  1.00 85.50           C
ATOM    673  CE2 PHE A  88       3.224  -1.055   5.738  1.00 85.50           C
ATOM    674  CZ  PHE A  88       2.797  -2.182   5.078  1.00 85.50           C
ATOM    675  C   PHE A  88       5.987  -2.955  10.525  1.00 85.50           C
ATOM    676  O   PHE A  88       5.329  -3.559  11.370  1.00 85.50           O
ATOM    677  N   LYS A  89       7.188  -2.411  10.791  1.00168.75           N
ATOM    678  CA  LYS A  89       7.904  -2.415  12.040  1.00168.75           C
ATOM    679  CB  LYS A  89       9.368  -1.983  11.852  1.00168.75           C
ATOM    680  CG  LYS A  89      10.188  -2.791  10.835  1.00168.75           C
ATOM    681  CD  LYS A  89      10.584  -4.209  11.247  1.00168.75           C
ATOM    682  CE  LYS A  89      11.498  -4.882  10.217  1.00168.75           C
ATOM    683  NZ  LYS A  89      12.252  -5.989  10.843  1.00168.75           N
ATOM    684  C   LYS A  89       7.310  -1.434  13.015  1.00168.75           C
ATOM    685  O   LYS A  89       7.504  -1.556  14.223  1.00168.75           O
ATOM    686  N   SER A  90       6.641  -0.373  12.523  1.00 48.56           N
ATOM    687  CA  SER A  90       6.168   0.638  13.430  1.00 48.56           C
ATOM    688  CB  SER A  90       5.515   1.838  12.723  1.00 48.56           C
ATOM    689  OG  SER A  90       6.470   2.506  11.912  1.00 48.56           O
ATOM    690  C   SER A  90       5.146   0.049  14.356  1.00 48.56           C
ATOM    691  O   SER A  90       4.289  -0.731  13.950  1.00 48.56           O
ATOM    692  N   HIS A  91       5.232   0.426  15.647  1.00 63.79           N
ATOM    693  CA  HIS A  91       4.315   0.022  16.681  1.00 63.79           C
ATOM    694  ND1 HIS A  91       2.819   2.832  17.525  1.00 63.79           N
ATOM    695  CG  HIS A  91       2.800   2.029  16.407  1.00 63.79           C
ATOM    696  CB  HIS A  91       2.884   0.533  16.444  1.00 63.79           C
ATOM    697  NE2 HIS A  91       2.646   4.188  15.772  1.00 63.79           N
ATOM    698  CD2 HIS A  91       2.694   2.873  15.345  1.00 63.79           C
ATOM    699  CE1 HIS A  91       2.724   4.113  17.088  1.00 63.79           C
ATOM    700  C   HIS A  91       4.256  -1.476  16.797  1.00 63.79           C
ATOM    701  O   HIS A  91       3.216  -2.034  17.145  1.00 63.79           O
ATOM    702  N   GLN A  92       5.380  -2.161  16.524  1.00105.52           N
ATOM    703  CA  GLN A  92       5.508  -3.594  16.587  1.00105.52           C
ATOM    704  CB  GLN A  92       6.714  -4.142  15.806  1.00105.52           C
ATOM    705  CG  GLN A  92       8.080  -3.724  16.341  1.00105.52           C
ATOM    706  CD  GLN A  92       9.113  -4.301  15.385  1.00105.52           C
ATOM    707  OE1 GLN A  92       9.435  -5.488  15.421  1.00105.52           O
ATOM    708  NE2 GLN A  92       9.638  -3.432  14.484  1.00105.52           N
ATOM    709  C   GLN A  92       5.564  -4.097  18.006  1.00105.52           C
ATOM    710  O   GLN A  92       5.333  -5.280  18.255  1.00105.52           O
ATOM    711  N   TRP A  93       5.919  -3.227  18.972  1.00109.96           N
ATOM    712  CA  TRP A  93       6.056  -3.609  20.356  1.00109.96           C
ATOM    713  CB  TRP A  93       4.755  -4.136  20.994  1.00109.96           C
ATOM    714  CG  TRP A  93       3.769  -3.051  21.372  1.00109.96           C
ATOM    715  CD2 TRP A  93       3.337  -2.792  22.719  1.00109.96           C
ATOM    716  CD1 TRP A  93       3.097  -2.168  20.577  1.00109.96           C
ATOM    717  NE1 TRP A  93       2.285  -1.367  21.345  1.00109.96           N
ATOM    718  CE2 TRP A  93       2.419  -1.743  22.665  1.00109.96           C
ATOM    719  CE3 TRP A  93       3.674  -3.382  23.905  1.00109.96           C
ATOM    720  CZ2 TRP A  93       1.824  -1.267  23.799  1.00109.96           C
ATOM    721  CZ3 TRP A  93       3.072  -2.898  25.047  1.00109.96           C
ATOM    722  CH2 TRP A  93       2.165  -1.860  24.996  1.00109.96           C
ATOM    723  C   TRP A  93       7.155  -4.608  20.554  1.00109.96           C
ATOM    724  O   TRP A  93       7.009  -5.589  21.283  1.00109.96           O
ATOM    725  N   PHE A  94       8.308  -4.367  19.901  1.00 77.86           N
ATOM    726  CA  PHE A  94       9.460  -5.197  20.093  1.00 77.86           C
ATOM    727  CB  PHE A  94      10.602  -4.821  19.128  1.00 77.86           C
ATOM    728  CG  PHE A  94      11.779  -5.703  19.357  1.00 77.86           C
ATOM    729  CD1 PHE A  94      11.785  -6.999  18.900  1.00 77.86           C
ATOM    730  CD2 PHE A  94      12.892  -5.222  20.010  1.00 77.86           C
ATOM    731  CE1 PHE A  94      12.877  -7.811  19.107  1.00 77.86           C
ATOM    732  CE2 PHE A  94      13.985  -6.028  20.219  1.00 77.86           C
ATOM    733  CZ  PHE A  94      13.979  -7.326  19.769  1.00 77.86           C
ATOM    734  C   PHE A  94       9.927  -4.996  21.505  1.00 77.86           C
ATOM    735  O   PHE A  94      10.100  -3.865  21.959  1.00 77.86           O
ATOM    736  N   GLY A  95      10.179  -6.108  22.230  1.00 34.30           N
ATOM    737  CA  GLY A  95      10.618  -6.013  23.597  1.00 34.30           C
ATOM    738  C   GLY A  95       9.469  -6.251  24.531  1.00 34.30           C
ATOM    739  O   GLY A  95       9.603  -6.087  25.743  1.00 34.30           O
ATOM    740  N   ALA A  96       8.299  -6.634  23.988  1.00 44.68           N
ATOM    741  CA  ALA A  96       7.146  -6.929  24.792  1.00 44.68           C
ATOM    742  CB  ALA A  96       5.904  -7.272  23.951  1.00 44.68           C
ATOM    743  C   ALA A  96       7.460  -8.118  25.647  1.00 44.68           C
ATOM    744  O   ALA A  96       6.973  -8.228  26.772  1.00 44.68           O
ATOM    745  N   SER A  97       8.234  -9.080  25.109  1.00 53.22           N
ATOM    746  CA  SER A  97       8.604 -10.219  25.899  1.00 53.22           C
ATOM    747  CB  SER A  97       7.872 -11.512  25.498  1.00 53.22           C
ATOM    748  OG  SER A  97       8.244 -11.894  24.182  1.00 53.22           O
ATOM    749  C   SER A  97      10.065 -10.460  25.697  1.00 53.22           C
ATOM    750  O   SER A  97      10.534 -10.536  24.563  1.00 53.22           O
ATOM    751  N   VAL A  98      10.826 -10.587  26.805  1.00 55.71           N
ATOM    752  CA  VAL A  98      12.236 -10.828  26.685  1.00 55.71           C
ATOM    753  CB  VAL A  98      13.072  -9.661  27.126  1.00 55.71           C
ATOM    754  CG1 VAL A  98      14.556 -10.048  27.027  1.00 55.71           C
ATOM    755  CG2 VAL A  98      12.690  -8.437  26.277  1.00 55.71           C
ATOM    756  C   VAL A  98      12.585 -11.988  27.572  1.00 55.71           C
ATOM    757  O   VAL A  98      12.210 -12.026  28.743  1.00 55.71           O
ATOM    758  N   ARG A  99      13.312 -12.981  27.017  1.00168.48           N
ATOM    759  CA  ARG A  99      13.754 -14.128  27.764  1.00168.48           C
ATOM    760  CB  ARG A  99      12.913 -15.396  27.536  1.00168.48           C
ATOM    761  CG  ARG A  99      11.935 -15.669  28.677  1.00168.48           C
ATOM    762  CD  ARG A  99      11.004 -14.514  29.026  1.00168.48           C
ATOM    763  NE  ARG A  99      10.500 -14.788  30.399  1.00168.48           N
ATOM    764  CZ  ARG A  99      10.051 -13.768  31.187  1.00168.48           C
ATOM    765  NH1 ARG A  99      10.004 -12.490  30.710  1.00168.48           N
ATOM    766  NH2 ARG A  99       9.649 -14.028  32.463  1.00168.48           N
ATOM    767  C   ARG A  99      15.162 -14.438  27.385  1.00168.48           C
ATOM    768  O   ARG A  99      15.548 -14.304  26.225  1.00168.48           O
ATOM    769  N   SER A 100      15.974 -14.869  28.371  1.00 53.14           N
ATOM    770  CA  SER A 100      17.350 -15.140  28.066  1.00 53.14           C
ATOM    771  CB  SER A 100      18.300 -14.034  28.557  1.00 53.14           C
ATOM    772  OG  SER A 100      19.643 -14.356  28.227  1.00 53.14           O
ATOM    773  C   SER A 100      17.776 -16.420  28.708  1.00 53.14           C
ATOM    774  O   SER A 100      17.338 -16.773  29.802  1.00 53.14           O
ATOM    775  N   LYS A 101      18.658 -17.150  27.999  1.00158.24           N
ATOM    776  CA  LYS A 101      19.213 -18.400  28.430  1.00158.24           C
ATOM    777  CB  LYS A 101      18.668 -19.551  27.563  1.00158.24           C
ATOM    778  CG  LYS A 101      19.219 -20.951  27.837  1.00158.24           C
ATOM    779  CD  LYS A 101      18.662 -21.635  29.082  1.00158.24           C
ATOM    780  CE  LYS A 101      18.928 -23.144  29.096  1.00158.24           C
ATOM    781  NZ  LYS A 101      20.347 -23.415  28.769  1.00158.24           N
ATOM    782  C   LYS A 101      20.684 -18.313  28.167  1.00158.24           C
ATOM    783  O   LYS A 101      21.112 -18.364  27.015  1.00158.24           O
ATOM    784  N   GLN A 102      21.508 -18.185  29.225  1.00107.93           N
ATOM    785  CA  GLN A 102      22.916 -18.121  28.966  1.00107.93           C
ATOM    786  CB  GLN A 102      23.430 -19.330  28.165  1.00107.93           C
ATOM    787  CG  GLN A 102      23.244 -20.665  28.887  1.00107.93           C
ATOM    788  CD  GLN A 102      23.748 -21.761  27.961  1.00107.93           C
ATOM    789  OE1 GLN A 102      24.870 -21.699  27.463  1.00107.93           O
ATOM    790  NE2 GLN A 102      22.894 -22.790  27.712  1.00107.93           N
ATOM    791  C   GLN A 102      23.168 -16.885  28.156  1.00107.93           C
ATOM    792  O   GLN A 102      22.712 -15.795  28.494  1.00107.93           O
ATOM    793  N   ASP A 103      23.973 -17.048  27.089  1.00175.18           N
ATOM    794  CA  ASP A 103      24.381 -16.038  26.152  1.00175.18           C
ATOM    795  CB  ASP A 103      25.458 -16.521  25.172  1.00175.18           C
ATOM    796  CG  ASP A 103      26.710 -16.792  25.966  1.00175.18           C
ATOM    797  OD1 ASP A 103      26.650 -16.613  27.210  1.00175.18           O
ATOM    798  OD2 ASP A 103      27.737 -17.179  25.349  1.00175.18           O
ATOM    799  C   ASP A 103      23.251 -15.628  25.262  1.00175.18           C
ATOM    800  O   ASP A 103      23.316 -14.561  24.651  1.00175.18           O
ATOM    801  N   LYS A 104      22.234 -16.497  25.082  1.00188.10           N
ATOM    802  CA  LYS A 104      21.212 -16.152  24.133  1.00188.10           C
ATOM    803  CB  LYS A 104      20.576 -17.321  23.349  1.00188.10           C
ATOM    804  CG  LYS A 104      20.427 -18.663  24.065  1.00188.10           C
ATOM    805  CD  LYS A 104      21.732 -19.455  24.139  1.00188.10           C
ATOM    806  CE  LYS A 104      21.525 -20.953  24.369  1.00188.10           C
ATOM    807  NZ  LYS A 104      22.737 -21.695  23.954  1.00188.10           N
ATOM    808  C   LYS A 104      20.112 -15.316  24.708  1.00188.10           C
ATOM    809  O   LYS A 104      19.624 -15.544  25.814  1.00188.10           O
ATOM    810  N   ILE A 105      19.703 -14.294  23.923  1.00 50.89           N
ATOM    811  CA  ILE A 105      18.644 -13.407  24.301  1.00 50.89           C
ATOM    812  CB  ILE A 105      19.081 -11.974  24.426  1.00 50.89           C
ATOM    813  CG1 ILE A 105      20.140 -11.834  25.532  1.00 50.89           C
ATOM    814  CG2 ILE A 105      17.832 -11.106  24.657  1.00 50.89           C
ATOM    815  CD1 ILE A 105      20.834 -10.472  25.544  1.00 50.89           C
ATOM    816  C   ILE A 105      17.602 -13.455  23.227  1.00 50.89           C
ATOM    817  O   ILE A 105      17.902 -13.269  22.047  1.00 50.89           O
ATOM    818  N   LEU A 106      16.338 -13.718  23.618  1.00 63.73           N
ATOM    819  CA  LEU A 106      15.262 -13.774  22.672  1.00 63.73           C
ATOM    820  CB  LEU A 106      14.460 -15.088  22.745  1.00 63.73           C
ATOM    821  CG  LEU A 106      13.294 -15.183  21.740  1.00 63.73           C
ATOM    822  CD1 LEU A 106      13.791 -15.160  20.287  1.00 63.73           C
ATOM    823  CD2 LEU A 106      12.408 -16.404  22.041  1.00 63.73           C
ATOM    824  C   LEU A 106      14.319 -12.651  22.986  1.00 63.73           C
ATOM    825  O   LEU A 106      13.822 -12.541  24.106  1.00 63.73           O
ATOM    826  N   ALA A 107      14.057 -11.776  21.991  1.00 45.44           N
ATOM    827  CA  ALA A 107      13.155 -10.672  22.183  1.00 45.44           C
ATOM    828  CB  ALA A 107      13.843  -9.298  22.108  1.00 45.44           C
ATOM    829  C   ALA A 107      12.150 -10.729  21.075  1.00 45.44           C
ATOM    830  O   ALA A 107      12.490 -11.089  19.949  1.00 45.44           O
ATOM    831  N   CYS A 108      10.879 -10.360  21.351  1.00117.26           N
ATOM    832  CA  CYS A 108       9.916 -10.559  20.310  1.00117.26           C
ATOM    833  CB  CYS A 108       9.097 -11.824  20.598  1.00117.26           C
ATOM    834  SG  CYS A 108       8.453 -12.590  19.098  1.00117.26           S
ATOM    835  C   CYS A 108       9.026  -9.345  20.169  1.00117.26           C
ATOM    836  O   CYS A 108       8.932  -8.516  21.076  1.00117.26           O
ATOM    837  N   ALA A 109       8.400  -9.181  18.973  1.00 71.48           N
ATOM    838  CA  ALA A 109       7.482  -8.094  18.736  1.00 71.48           C
ATOM    839  CB  ALA A 109       7.945  -7.142  17.622  1.00 71.48           C
ATOM    840  C   ALA A 109       6.174  -8.688  18.290  1.00 71.48           C
ATOM    841  O   ALA A 109       5.981  -9.006  17.117  1.00 71.48           O
ATOM    842  N   PRO A 110       5.248  -8.799  19.205  1.00149.72           N
ATOM    843  CA  PRO A 110       3.963  -9.402  18.939  1.00149.72           C
ATOM    844  CD  PRO A 110       5.569  -8.790  20.620  1.00149.72           C
ATOM    845  CB  PRO A 110       3.341  -9.678  20.310  1.00149.72           C
ATOM    846  CG  PRO A 110       4.199  -8.877  21.307  1.00149.72           C
ATOM    847  C   PRO A 110       3.061  -8.630  18.012  1.00149.72           C
ATOM    848  O   PRO A 110       2.157  -9.223  17.429  1.00149.72           O
ATOM    849  N   LEU A 111       3.226  -7.299  17.950  1.00167.48           N
ATOM    850  CA  LEU A 111       2.498  -6.359  17.133  1.00167.48           C
ATOM    851  CB  LEU A 111       2.479  -4.937  17.718  1.00167.48           C
ATOM    852  CG  LEU A 111       1.547  -4.808  18.939  1.00167.48           C
ATOM    853  CD1 LEU A 111       0.070  -4.867  18.524  1.00167.48           C
ATOM    854  CD2 LEU A 111       1.877  -5.852  20.017  1.00167.48           C
ATOM    855  C   LEU A 111       2.989  -6.288  15.718  1.00167.48           C
ATOM    856  O   LEU A 111       2.423  -5.551  14.917  1.00167.48           O
ATOM    857  N   TYR A 112       4.143  -6.904  15.409  1.00193.77           N
ATOM    858  CA  TYR A 112       4.725  -6.879  14.090  1.00193.77           C
ATOM    859  CB  TYR A 112       5.959  -7.798  14.058  1.00193.77           C
ATOM    860  CG  TYR A 112       6.554  -7.932  12.701  1.00193.77           C
ATOM    861  CD1 TYR A 112       6.024  -8.803  11.777  1.00193.77           C
ATOM    862  CD2 TYR A 112       7.673  -7.217  12.359  1.00193.77           C
ATOM    863  CE1 TYR A 112       6.594  -8.938  10.533  1.00193.77           C
ATOM    864  CE2 TYR A 112       8.245  -7.349  11.118  1.00193.77           C
ATOM    865  CZ  TYR A 112       7.707  -8.211  10.197  1.00193.77           C
ATOM    866  OH  TYR A 112       8.295  -8.350   8.920  1.00193.77           O
ATOM    867  C   TYR A 112       3.724  -7.359  13.074  1.00193.77           C
ATOM    868  O   TYR A 112       3.116  -8.416  13.231  1.00193.77           O
ATOM    869  N   HIS A 113       3.543  -6.569  11.989  1.00 82.21           N
ATOM    870  CA  HIS A 113       2.618  -6.877  10.929  1.00 82.21           C
ATOM    871  ND1 HIS A 113       0.993  -4.610  12.781  1.00 82.21           N
ATOM    872  CG  HIS A 113       0.683  -5.393  11.691  1.00 82.21           C
ATOM    873  CB  HIS A 113       1.647  -5.729  10.591  1.00 82.21           C
ATOM    874  NE2 HIS A 113      -1.134  -5.214  13.018  1.00 82.21           N
ATOM    875  CD2 HIS A 113      -0.620  -5.752  11.851  1.00 82.21           C
ATOM    876  CE1 HIS A 113      -0.129  -4.536  13.542  1.00 82.21           C
ATOM    877  C   HIS A 113       3.407  -7.107   9.677  1.00 82.21           C
ATOM    878  O   HIS A 113       4.490  -6.553   9.487  1.00 82.21           O
ATOM    879  N   TRP A 114       2.859  -7.940   8.771  1.00259.29           N
ATOM    880  CA  TRP A 114       3.571  -8.285   7.582  1.00259.29           C
ATOM    881  CB  TRP A 114       4.293  -9.623   7.811  1.00259.29           C
ATOM    882  CG  TRP A 114       4.854 -10.327   6.611  1.00259.29           C
ATOM    883  CD2 TRP A 114       4.309 -11.553   6.098  1.00259.29           C
ATOM    884  CD1 TRP A 114       5.938 -10.031   5.844  1.00259.29           C
ATOM    885  NE1 TRP A 114       6.098 -10.991   4.873  1.00259.29           N
ATOM    886  CE2 TRP A 114       5.105 -11.937   5.021  1.00259.29           C
ATOM    887  CE3 TRP A 114       3.237 -12.302   6.496  1.00259.29           C
ATOM    888  CZ2 TRP A 114       4.840 -13.081   4.321  1.00259.29           C
ATOM    889  CZ3 TRP A 114       2.970 -13.453   5.787  1.00259.29           C
ATOM    890  CH2 TRP A 114       3.757 -13.834   4.719  1.00259.29           C
ATOM    891  C   TRP A 114       2.600  -8.416   6.457  1.00259.29           C
ATOM    892  O   TRP A 114       1.479  -8.894   6.622  1.00259.29           O
ATOM    893  N   ARG A 115       3.025  -7.959   5.266  1.00454.80           N
ATOM    894  CA  ARG A 115       2.215  -8.059   4.094  1.00454.80           C
ATOM    895  CB  ARG A 115       2.629  -7.051   3.009  1.00454.80           C
ATOM    896  CG  ARG A 115       1.782  -7.114   1.742  1.00454.80           C
ATOM    897  CD  ARG A 115       2.217  -6.110   0.673  1.00454.80           C
ATOM    898  NE  ARG A 115       3.267  -6.763  -0.155  1.00454.80           N
ATOM    899  CZ  ARG A 115       2.914  -7.511  -1.241  1.00454.80           C
ATOM    900  NH1 ARG A 115       1.601  -7.691  -1.560  1.00454.80           N
ATOM    901  NH2 ARG A 115       3.875  -8.086  -2.016  1.00454.80           N
ATOM    902  C   ARG A 115       2.461  -9.426   3.575  1.00454.80           C
ATOM    903  O   ARG A 115       3.560  -9.962   3.677  1.00454.80           O
ATOM    904  N   THR A 116       1.434 -10.050   3.004  1.00154.17           N
ATOM    905  CA  THR A 116       1.619 -11.385   2.551  1.00154.17           C
ATOM    906  CB  THR A 116       0.322 -12.111   2.381  1.00154.17           C
ATOM    907  OG1 THR A 116      -0.454 -12.018   3.565  1.00154.17           O
ATOM    908  CG2 THR A 116       0.638 -13.587   2.116  1.00154.17           C
ATOM    909  C   THR A 116       2.295 -11.325   1.216  1.00154.17           C
ATOM    910  O   THR A 116       2.355 -10.280   0.575  1.00154.17           O
ATOM    911  N   GLU A 117       2.896 -12.451   0.802  1.00131.64           N
ATOM    912  CA  GLU A 117       3.551 -12.557  -0.468  1.00131.64           C
ATOM    913  CB  GLU A 117       4.409 -13.831  -0.523  1.00131.64           C
ATOM    914  CG  GLU A 117       5.538 -13.800  -1.549  1.00131.64           C
ATOM    915  CD  GLU A 117       6.554 -14.847  -1.109  1.00131.64           C
ATOM    916  OE1 GLU A 117       6.134 -15.828  -0.440  1.00131.64           O
ATOM    917  OE2 GLU A 117       7.763 -14.674  -1.420  1.00131.64           O
ATOM    918  C   GLU A 117       2.499 -12.613  -1.536  1.00131.64           C
ATOM    919  O   GLU A 117       2.669 -12.091  -2.636  1.00131.64           O
ATOM    920  N   MET A 118       1.378 -13.284  -1.219  1.00 91.76           N
ATOM    921  CA  MET A 118       0.293 -13.520  -2.132  1.00 91.76           C
ATOM    922  CB  MET A 118      -0.779 -14.416  -1.483  1.00 91.76           C
ATOM    923  CG  MET A 118      -0.227 -15.782  -1.060  1.00 91.76           C
ATOM    924  SD  MET A 118      -1.318 -16.759   0.022  1.00 91.76           S
ATOM    925  CE  MET A 118      -2.469 -17.277  -1.282  1.00 91.76           C
ATOM    926  C   MET A 118      -0.368 -12.236  -2.535  1.00 91.76           C
ATOM    927  O   MET A 118      -0.622 -12.013  -3.717  1.00 91.76           O
ATOM    928  N   LYS A 119      -0.661 -11.350  -1.565  1.00121.48           N
ATOM    929  CA  LYS A 119      -1.341 -10.126  -1.883  1.00121.48           C
ATOM    930  CB  LYS A 119      -2.870 -10.278  -1.906  1.00121.48           C
ATOM    931  CG  LYS A 119      -3.428 -11.059  -0.718  1.00121.48           C
ATOM    932  CD  LYS A 119      -4.953 -11.024  -0.639  1.00121.48           C
ATOM    933  CE  LYS A 119      -5.531 -12.011   0.375  1.00121.48           C
ATOM    934  NZ  LYS A 119      -5.270 -13.396  -0.077  1.00121.48           N
ATOM    935  C   LYS A 119      -0.948  -9.097  -0.871  1.00121.48           C
ATOM    936  O   LYS A 119      -0.232  -9.400   0.081  1.00121.48           O
ATOM    937  N   GLN A 120      -1.388  -7.834  -1.058  1.00122.57           N
ATOM    938  CA  GLN A 120      -0.966  -6.821  -0.133  1.00122.57           C
ATOM    939  CB  GLN A 120      -0.967  -5.394  -0.705  1.00122.57           C
ATOM    940  CG  GLN A 120       0.091  -5.148  -1.778  1.00122.57           C
ATOM    941  CD  GLN A 120       0.023  -3.677  -2.166  1.00122.57           C
ATOM    942  OE1 GLN A 120      -0.819  -2.928  -1.673  1.00122.57           O
ATOM    943  NE2 GLN A 120       0.939  -3.245  -3.071  1.00122.57           N
ATOM    944  C   GLN A 120      -1.891  -6.799   1.039  1.00122.57           C
ATOM    945  O   GLN A 120      -3.016  -6.310   0.952  1.00122.57           O
ATOM    946  N   GLU A 121      -1.410  -7.310   2.187  1.00132.45           N
ATOM    947  CA  GLU A 121      -2.186  -7.343   3.392  1.00132.45           C
ATOM    948  CB  GLU A 121      -2.583  -8.760   3.836  1.00132.45           C
ATOM    949  CG  GLU A 121      -3.622  -9.406   2.923  1.00132.45           C
ATOM    950  CD  GLU A 121      -4.917  -8.635   3.113  1.00132.45           C
ATOM    951  OE1 GLU A 121      -4.968  -7.798   4.053  1.00132.45           O
ATOM    952  OE2 GLU A 121      -5.868  -8.864   2.320  1.00132.45           O
ATOM    953  C   GLU A 121      -1.334  -6.789   4.487  1.00132.45           C
ATOM    954  O   GLU A 121      -0.183  -6.424   4.255  1.00132.45           O
ATOM    955  N   ARG A 122      -1.920  -6.622   5.694  1.00166.09           N
ATOM    956  CA  ARG A 122      -1.139  -6.253   6.845  1.00166.09           C
ATOM    957  CB  ARG A 122      -1.326  -4.797   7.314  1.00166.09           C
ATOM    958  CG  ARG A 122      -0.601  -3.764   6.448  1.00166.09           C
ATOM    959  CD  ARG A 122      -0.771  -2.321   6.932  1.00166.09           C
ATOM    960  NE  ARG A 122       0.097  -2.124   8.130  1.00166.09           N
ATOM    961  CZ  ARG A 122       0.120  -0.908   8.752  1.00166.09           C
ATOM    962  NH1 ARG A 122      -0.658   0.106   8.274  1.00166.09           N
ATOM    963  NH2 ARG A 122       0.915  -0.703   9.844  1.00166.09           N
ATOM    964  C   ARG A 122      -1.573  -7.153   7.969  1.00166.09           C
ATOM    965  O   ARG A 122      -2.479  -6.821   8.733  1.00166.09           O
ATOM    966  N   GLU A 123      -0.896  -8.307   8.138  1.00 97.12           N
ATOM    967  CA  GLU A 123      -1.344  -9.261   9.121  1.00 97.12           C
ATOM    968  CB  GLU A 123      -1.580 -10.644   8.491  1.00 97.12           C
ATOM    969  CG  GLU A 123      -2.685 -10.601   7.429  1.00 97.12           C
ATOM    970  CD  GLU A 123      -2.705 -11.923   6.675  1.00 97.12           C
ATOM    971  OE1 GLU A 123      -1.616 -12.368   6.227  1.00 97.12           O
ATOM    972  OE2 GLU A 123      -3.816 -12.496   6.522  1.00 97.12           O
ATOM    973  C   GLU A 123      -0.324  -9.404  10.218  1.00 97.12           C
ATOM    974  O   GLU A 123       0.859  -9.623   9.961  1.00 97.12           O
ATOM    975  N   PRO A 124      -0.757  -9.225  11.447  1.00128.92           N
ATOM    976  CA  PRO A 124       0.087  -9.322  12.620  1.00128.92           C
ATOM    977  CD  PRO A 124      -2.168  -9.101  11.773  1.00128.92           C
ATOM    978  CB  PRO A 124      -0.803  -8.853  13.769  1.00128.92           C
ATOM    979  CG  PRO A 124      -2.222  -9.245  13.304  1.00128.92           C
ATOM    980  C   PRO A 124       0.601 -10.714  12.883  1.00128.92           C
ATOM    981  O   PRO A 124       0.102 -11.358  13.807  1.00128.92           O
ATOM    982  N   VAL A 125       1.629 -11.178  12.151  1.00160.94           N
ATOM    983  CA  VAL A 125       2.189 -12.489  12.341  1.00160.94           C
ATOM    984  CB  VAL A 125       3.029 -12.936  11.176  1.00160.94           C
ATOM    985  CG1 VAL A 125       2.125 -13.051   9.937  1.00160.94           C
ATOM    986  CG2 VAL A 125       4.202 -11.959  10.989  1.00160.94           C
ATOM    987  C   VAL A 125       3.051 -12.540  13.570  1.00160.94           C
ATOM    988  O   VAL A 125       3.135 -13.570  14.236  1.00160.94           O
ATOM    989  N   GLY A 126       3.776 -11.443  13.862  1.00 49.23           N
ATOM    990  CA  GLY A 126       4.653 -11.385  15.003  1.00 49.23           C
ATOM    991  C   GLY A 126       5.999 -11.919  14.590  1.00 49.23           C
ATOM    992  O   GLY A 126       6.081 -12.830  13.766  1.00 49.23           O
ATOM    993  N   THR A 127       7.101 -11.360  15.148  1.00165.53           N
ATOM    994  CA  THR A 127       8.412 -11.876  14.838  1.00165.53           C
ATOM    995  CB  THR A 127       9.169 -11.136  13.778  1.00165.53           C
ATOM    996  OG1 THR A 127       9.618  -9.887  14.279  1.00165.53           O
ATOM    997  CG2 THR A 127       8.248 -10.904  12.578  1.00165.53           C
ATOM    998  C   THR A 127       9.276 -11.726  16.051  1.00165.53           C
ATOM    999  O   THR A 127       8.994 -10.902  16.919  1.00165.53           O
ATOM   1000  N   CYS A 128      10.373 -12.517  16.126  1.00 66.31           N
ATOM   1001  CA  CYS A 128      11.276 -12.414  17.240  1.00 66.31           C
ATOM   1002  CB  CYS A 128      11.258 -13.627  18.193  1.00 66.31           C
ATOM   1003  SG  CYS A 128       9.621 -14.219  18.745  1.00 66.31           S
ATOM   1004  C   CYS A 128      12.678 -12.344  16.696  1.00 66.31           C
ATOM   1005  O   CYS A 128      12.941 -12.758  15.566  1.00 66.31           O
ATOM   1006  N   PHE A 129      13.618 -11.783  17.491  1.00 72.92           N
ATOM   1007  CA  PHE A 129      15.004 -11.743  17.103  1.00 72.92           C
ATOM   1008  CB  PHE A 129      15.602 -10.324  17.033  1.00 72.92           C
ATOM   1009  CG  PHE A 129      14.983  -9.590  15.891  1.00 72.92           C
ATOM   1010  CD1 PHE A 129      15.456  -9.774  14.615  1.00 72.92           C
ATOM   1011  CD2 PHE A 129      13.930  -8.725  16.079  1.00 72.92           C
ATOM   1012  CE1 PHE A 129      14.901  -9.107  13.550  1.00 72.92           C
ATOM   1013  CE2 PHE A 129      13.369  -8.053  15.017  1.00 72.92           C
ATOM   1014  CZ  PHE A 129      13.854  -8.242  13.747  1.00 72.92           C
ATOM   1015  C   PHE A 129      15.774 -12.491  18.148  1.00 72.92           C
ATOM   1016  O   PHE A 129      15.575 -12.286  19.345  1.00 72.92           O
ATOM   1017  N   LEU A 130      16.682 -13.388  17.711  1.00 59.07           N
ATOM   1018  CA  LEU A 130      17.452 -14.181  18.627  1.00 59.07           C
ATOM   1019  CB  LEU A 130      17.354 -15.689  18.327  1.00 59.07           C
ATOM   1020  CG  LEU A 130      18.165 -16.585  19.280  1.00 59.07           C
ATOM   1021  CD1 LEU A 130      17.667 -16.461  20.727  1.00 59.07           C
ATOM   1022  CD2 LEU A 130      18.184 -18.041  18.780  1.00 59.07           C
ATOM   1023  C   LEU A 130      18.888 -13.782  18.497  1.00 59.07           C
ATOM   1024  O   LEU A 130      19.432 -13.731  17.394  1.00 59.07           O
ATOM   1025  N   GLN A 131      19.547 -13.479  19.633  1.00 81.31           N
ATOM   1026  CA  GLN A 131      20.918 -13.076  19.550  1.00 81.31           C
ATOM   1027  CB  GLN A 131      21.143 -11.633  20.037  1.00 81.31           C
ATOM   1028  CG  GLN A 131      22.593 -11.160  19.929  1.00 81.31           C
ATOM   1029  CD  GLN A 131      22.643  -9.730  20.444  1.00 81.31           C
ATOM   1030  OE1 GLN A 131      21.950  -9.376  21.396  1.00 81.31           O
ATOM   1031  NE2 GLN A 131      23.479  -8.879  19.792  1.00 81.31           N
ATOM   1032  C   GLN A 131      21.749 -13.986  20.397  1.00 81.31           C
ATOM   1033  O   GLN A 131      21.578 -14.066  21.613  1.00 81.31           O
ATOM   1034  N   ASP A 132      22.672 -14.717  19.748  1.00246.73           N
ATOM   1035  CA  ASP A 132      23.595 -15.545  20.457  1.00246.73           C
ATOM   1036  CB  ASP A 132      23.513 -17.032  20.080  1.00246.73           C
ATOM   1037  CG  ASP A 132      24.414 -17.819  21.017  1.00246.73           C
ATOM   1038  OD1 ASP A 132      24.763 -17.274  22.096  1.00246.73           O
ATOM   1039  OD2 ASP A 132      24.766 -18.976  20.664  1.00246.73           O
ATOM   1040  C   ASP A 132      24.937 -15.050  20.040  1.00246.73           C
ATOM   1041  O   ASP A 132      25.314 -15.162  18.875  1.00246.73           O
ATOM   1042  N   GLY A 133      25.683 -14.448  20.980  1.00 73.10           N
ATOM   1043  CA  GLY A 133      26.990 -13.974  20.645  1.00 73.10           C
ATOM   1044  C   GLY A 133      26.861 -12.856  19.665  1.00 73.10           C
ATOM   1045  O   GLY A 133      26.136 -11.890  19.892  1.00 73.10           O
ATOM   1046  N   THR A 134      27.660 -12.932  18.585  1.00 60.34           N
ATOM   1047  CA  THR A 134      27.671 -11.939  17.552  1.00 60.34           C
ATOM   1048  CB  THR A 134      28.874 -12.046  16.660  1.00 60.34           C
ATOM   1049  OG1 THR A 134      28.870 -13.287  15.970  1.00 60.34           O
ATOM   1050  CG2 THR A 134      30.136 -11.928  17.530  1.00 60.34           C
ATOM   1051  C   THR A 134      26.457 -12.001  16.667  1.00 60.34           C
ATOM   1052  O   THR A 134      25.871 -10.968  16.347  1.00 60.34           O
ATOM   1053  N   LYS A 135      26.025 -13.213  16.255  1.00178.22           N
ATOM   1054  CA  LYS A 135      25.009 -13.263  15.238  1.00178.22           C
ATOM   1055  CB  LYS A 135      25.024 -14.542  14.379  1.00178.22           C
ATOM   1056  CG  LYS A 135      24.814 -15.841  15.156  1.00178.22           C
ATOM   1057  CD  LYS A 135      25.911 -16.116  16.185  1.00178.22           C
ATOM   1058  CE  LYS A 135      25.845 -17.524  16.779  1.00178.22           C
ATOM   1059  NZ  LYS A 135      24.545 -17.725  17.453  1.00178.22           N
ATOM   1060  C   LYS A 135      23.631 -13.075  15.779  1.00178.22           C
ATOM   1061  O   LYS A 135      23.291 -13.527  16.870  1.00178.22           O
ATOM   1062  N   THR A 136      22.801 -12.365  14.986  1.00 44.39           N
ATOM   1063  CA  THR A 136      21.429 -12.129  15.323  1.00 44.39           C
ATOM   1064  CB  THR A 136      21.096 -10.675  15.494  1.00 44.39           C
ATOM   1065  OG1 THR A 136      21.898 -10.109  16.521  1.00 44.39           O
ATOM   1066  CG2 THR A 136      19.607 -10.544  15.857  1.00 44.39           C
ATOM   1067  C   THR A 136      20.612 -12.641  14.181  1.00 44.39           C
ATOM   1068  O   THR A 136      20.910 -12.363  13.019  1.00 44.39           O
ATOM   1069  N   VAL A 137      19.549 -13.411  14.486  1.00 41.20           N
ATOM   1070  CA  VAL A 137      18.740 -13.966  13.442  1.00 41.20           C
ATOM   1071  CB  VAL A 137      18.825 -15.462  13.355  1.00 41.20           C
ATOM   1072  CG1 VAL A 137      20.276 -15.852  13.023  1.00 41.20           C
ATOM   1073  CG2 VAL A 137      18.306 -16.061  14.673  1.00 41.20           C
ATOM   1074  C   VAL A 137      17.316 -13.626  13.735  1.00 41.20           C
ATOM   1075  O   VAL A 137      16.956 -13.311  14.868  1.00 41.20           O
ATOM   1076  N   GLU A 138      16.466 -13.657  12.691  1.00 57.15           N
ATOM   1077  CA  GLU A 138      15.075 -13.368  12.868  1.00 57.15           C
ATOM   1078  CB  GLU A 138      14.468 -12.504  11.747  1.00 57.15           C
ATOM   1079  CG  GLU A 138      13.031 -12.054  12.029  1.00 57.15           C
ATOM   1080  CD  GLU A 138      12.553 -11.217  10.852  1.00 57.15           C
ATOM   1081  OE1 GLU A 138      13.254 -11.216   9.807  1.00 57.15           O
ATOM   1082  OE2 GLU A 138      11.482 -10.565  10.981  1.00 57.15           O
ATOM   1083  C   GLU A 138      14.343 -14.670  12.889  1.00 57.15           C
ATOM   1084  O   GLU A 138      14.678 -15.594  12.149  1.00 57.15           O
ATOM   1085  N   TYR A 139      13.347 -14.785  13.790  1.00 97.26           N
ATOM   1086  CA  TYR A 139      12.572 -15.988  13.901  1.00 97.26           C
ATOM   1087  CB  TYR A 139      12.866 -16.692  15.242  1.00 97.26           C
ATOM   1088  CG  TYR A 139      12.023 -17.903  15.445  1.00 97.26           C
ATOM   1089  CD1 TYR A 139      12.152 -19.006  14.633  1.00 97.26           C
ATOM   1090  CD2 TYR A 139      11.132 -17.948  16.493  1.00 97.26           C
ATOM   1091  CE1 TYR A 139      11.379 -20.122  14.846  1.00 97.26           C
ATOM   1092  CE2 TYR A 139      10.357 -19.061  16.713  1.00 97.26           C
ATOM   1093  CZ  TYR A 139      10.479 -20.150  15.885  1.00 97.26           C
ATOM   1094  OH  TYR A 139       9.688 -21.297  16.105  1.00 97.26           O
ATOM   1095  C   TYR A 139      11.120 -15.610  13.835  1.00 97.26           C
ATOM   1096  O   TYR A 139      10.612 -14.931  14.726  1.00 97.26           O
ATOM   1097  N   ALA A 140      10.414 -16.013  12.754  1.00 80.97           N
ATOM   1098  CA  ALA A 140       9.006 -15.739  12.674  1.00 80.97           C
ATOM   1099  CB  ALA A 140       8.670 -14.598  11.699  1.00 80.97           C
ATOM   1100  C   ALA A 140       8.329 -16.976  12.158  1.00 80.97           C
ATOM   1101  O   ALA A 140       8.063 -17.103  10.963  1.00 80.97           O
ATOM   1102  N   PRO A 141       7.996 -17.873  13.044  1.00 97.06           N
ATOM   1103  CA  PRO A 141       7.387 -19.137  12.718  1.00 97.06           C
ATOM   1104  CD  PRO A 141       8.116 -17.652  14.474  1.00 97.06           C
ATOM   1105  CB  PRO A 141       7.349 -19.909  14.036  1.00 97.06           C
ATOM   1106  CG  PRO A 141       7.319 -18.803  15.109  1.00 97.06           C
ATOM   1107  C   PRO A 141       6.017 -18.995  12.124  1.00 97.06           C
ATOM   1108  O   PRO A 141       5.573 -19.906  11.427  1.00 97.06           O
ATOM   1109  N   CYS A 142       5.291 -17.927  12.492  1.00 90.68           N
ATOM   1110  CA  CYS A 142       3.966 -17.638  12.018  1.00 90.68           C
ATOM   1111  CB  CYS A 142       3.134 -16.852  13.050  1.00 90.68           C
ATOM   1112  SG  CYS A 142       2.776 -17.940  14.471  1.00 90.68           S
ATOM   1113  C   CYS A 142       3.969 -16.982  10.668  1.00 90.68           C
ATOM   1114  O   CYS A 142       2.928 -16.911  10.016  1.00 90.68           O
ATOM   1115  N   ARG A 143       5.117 -16.415  10.240  1.00156.46           N
ATOM   1116  CA  ARG A 143       5.172 -15.755   8.964  1.00156.46           C
ATOM   1117  CB  ARG A 143       6.355 -14.772   8.894  1.00156.46           C
ATOM   1118  CG  ARG A 143       6.412 -13.888   7.649  1.00156.46           C
ATOM   1119  CD  ARG A 143       7.469 -12.785   7.764  1.00156.46           C
ATOM   1120  NE  ARG A 143       8.795 -13.447   7.913  1.00156.46           N
ATOM   1121  CZ  ARG A 143       9.882 -12.725   8.314  1.00156.46           C
ATOM   1122  NH1 ARG A 143       9.761 -11.394   8.592  1.00156.46           N
ATOM   1123  NH2 ARG A 143      11.094 -13.339   8.448  1.00156.46           N
ATOM   1124  C   ARG A 143       5.348 -16.815   7.921  1.00156.46           C
ATOM   1125  O   ARG A 143       6.464 -17.112   7.496  1.00156.46           O
ATOM   1126  N   SER A 144       4.224 -17.391   7.446  1.00 84.45           N
ATOM   1127  CA  SER A 144       4.325 -18.459   6.495  1.00 84.45           C
ATOM   1128  CB  SER A 144       4.232 -19.864   7.110  1.00 84.45           C
ATOM   1129  OG  SER A 144       2.950 -20.066   7.673  1.00 84.45           O
ATOM   1130  C   SER A 144       3.257 -18.320   5.457  1.00 84.45           C
ATOM   1131  O   SER A 144       2.633 -17.271   5.314  1.00 84.45           O
ATOM   1132  N   LYS A 145       3.100 -19.379   4.640  1.00126.05           N
ATOM   1133  CA  LYS A 145       2.150 -19.455   3.569  1.00126.05           C
ATOM   1134  CB  LYS A 145       2.376 -20.650   2.626  1.00126.05           C
ATOM   1135  CG  LYS A 145       1.394 -20.678   1.452  1.00126.05           C
ATOM   1136  CD  LYS A 145       1.825 -21.583   0.295  1.00126.05           C
ATOM   1137  CE  LYS A 145       1.536 -23.067   0.524  1.00126.05           C
ATOM   1138  NZ  LYS A 145       1.942 -23.850  -0.665  1.00126.05           N
ATOM   1139  C   LYS A 145       0.756 -19.549   4.095  1.00126.05           C
ATOM   1140  O   LYS A 145      -0.177 -19.139   3.405  1.00126.05           O
ATOM   1141  N   ASN A 146       0.541 -20.137   5.293  1.00139.84           N
ATOM   1142  CA  ASN A 146      -0.841 -20.183   5.671  0.83139.84           C
ATOM   1143  CB  ASN A 146      -1.283 -21.338   6.604  0.83139.84           C
ATOM   1144  CG  ASN A 146      -0.847 -21.151   8.045  0.83139.84           C
ATOM   1145  OD1 ASN A 146      -1.673 -21.209   8.955  1.00139.84           O
ATOM   1146  ND2 ASN A 146       0.469 -20.917   8.275  1.00139.84           N
ATOM   1147  C   ASN A 146      -1.168 -18.849   6.250  1.00139.84           C
ATOM   1148  O   ASN A 146      -0.803 -18.500   7.373  1.00139.84           O
ATOM   1149  N   ILE A 147      -1.928 -18.071   5.467  1.00147.35           N
ATOM   1150  CA  ILE A 147      -2.161 -16.703   5.787  1.00147.35           C
ATOM   1151  CB  ILE A 147      -1.767 -15.786   4.660  1.00147.35           C
ATOM   1152  CG1 ILE A 147      -2.546 -16.087   3.365  1.00147.35           C
ATOM   1153  CG2 ILE A 147      -0.244 -15.923   4.484  1.00147.35           C
ATOM   1154  CD1 ILE A 147      -3.997 -15.618   3.356  1.00147.35           C
ATOM   1155  C   ILE A 147      -3.594 -16.516   6.137  1.00147.35           C
ATOM   1156  O   ILE A 147      -4.367 -17.470   6.148  1.00147.35           O
ATOM   1157  N   ASP A 148      -3.935 -15.268   6.516  1.00206.64           N
ATOM   1158  CA  ASP A 148      -5.232 -14.809   6.928  1.00206.64           C
ATOM   1159  CB  ASP A 148      -6.398 -14.975   5.914  1.00206.64           C
ATOM   1160  CG  ASP A 148      -6.854 -16.413   5.697  1.00206.64           C
ATOM   1161  OD1 ASP A 148      -6.837 -17.206   6.675  1.00206.64           O
ATOM   1162  OD2 ASP A 148      -7.240 -16.732   4.540  1.00206.64           O
ATOM   1163  C   ASP A 148      -5.576 -15.369   8.270  1.00206.64           C
ATOM   1164  O   ASP A 148      -4.802 -16.113   8.870  1.00206.64           O
ATOM   1165  N   ALA A 149      -6.759 -14.983   8.784  1.00 69.94           N
ATOM   1166  CA  ALA A 149      -7.201 -15.345  10.101  1.00 69.94           C
ATOM   1167  CB  ALA A 149      -8.580 -14.757  10.446  1.00 69.94           C
ATOM   1168  C   ALA A 149      -7.304 -16.834  10.213  1.00 69.94           C
ATOM   1169  O   ALA A 149      -7.018 -17.402  11.264  1.00 69.94           O
ATOM   1170  N   ASP A 150      -7.723 -17.501   9.124  1.00 84.45           N
ATOM   1171  CA  ASP A 150      -7.882 -18.928   9.100  1.00 84.45           C
ATOM   1172  CB  ASP A 150      -8.297 -19.468   7.720  1.00 84.45           C
ATOM   1173  CG  ASP A 150      -9.788 -19.265   7.544  1.00 84.45           C
ATOM   1174  OD1 ASP A 150     -10.548 -19.830   8.374  1.00 84.45           O
ATOM   1175  OD2 ASP A 150     -10.188 -18.545   6.590  1.00 84.45           O
ATOM   1176  C   ASP A 150      -6.566 -19.554   9.399  1.00 84.45           C
ATOM   1177  O   ASP A 150      -6.506 -20.634   9.985  1.00 84.45           O
ATOM   1178  N   GLY A 151      -5.475 -18.907   8.960  1.00 48.57           N
ATOM   1179  CA  GLY A 151      -4.169 -19.450   9.179  1.00 48.57           C
ATOM   1180  C   GLY A 151      -3.517 -18.732  10.322  1.00 48.57           C
ATOM   1181  O   GLY A 151      -4.130 -18.429  11.345  1.00 48.57           O
ATOM   1182  N   GLN A 152      -2.194 -18.554  10.169  1.00123.44           N
ATOM   1183  CA  GLN A 152      -1.228 -17.921  11.025  1.00123.44           C
ATOM   1184  CB  GLN A 152       0.179 -18.514  10.859  1.00123.44           C
ATOM   1185  CG  GLN A 152       0.210 -19.968  11.338  1.00123.44           C
ATOM   1186  CD  GLN A 152       1.613 -20.528  11.165  1.00123.44           C
ATOM   1187  OE1 GLN A 152       2.441 -19.959  10.456  1.00123.44           O
ATOM   1188  NE2 GLN A 152       1.885 -21.683  11.829  1.00123.44           N
ATOM   1189  C   GLN A 152      -1.178 -16.418  10.904  1.00123.44           C
ATOM   1190  O   GLN A 152      -0.380 -15.772  11.582  1.00123.44           O
ATOM   1191  N   GLY A 153      -1.932 -15.812   9.973  1.00 68.22           N
ATOM   1192  CA  GLY A 153      -1.763 -14.404   9.703  1.00 68.22           C
ATOM   1193  C   GLY A 153      -1.883 -13.542  10.938  1.00 68.22           C
ATOM   1194  O   GLY A 153      -1.176 -12.543  11.064  1.00 68.22           O
ATOM   1195  N   PHE A 154      -2.849 -13.844  11.817  1.00150.48           N
ATOM   1196  CA  PHE A 154      -3.179 -13.190  13.061  1.00150.48           C
ATOM   1197  CB  PHE A 154      -4.689 -13.167  13.343  1.00150.48           C
ATOM   1198  CG  PHE A 154      -5.240 -12.196  12.353  1.00150.48           C
ATOM   1199  CD1 PHE A 154      -5.492 -12.586  11.058  1.00150.48           C
ATOM   1200  CD2 PHE A 154      -5.494 -10.891  12.714  1.00150.48           C
ATOM   1201  CE1 PHE A 154      -5.995 -11.694  10.140  1.00150.48           C
ATOM   1202  CE2 PHE A 154      -5.998  -9.995  11.800  1.00150.48           C
ATOM   1203  CZ  PHE A 154      -6.250 -10.396  10.511  1.00150.48           C
ATOM   1204  C   PHE A 154      -2.434 -13.709  14.267  1.00150.48           C
ATOM   1205  O   PHE A 154      -2.769 -13.348  15.394  1.00150.48           O
ATOM   1206  N   CYS A 155      -1.504 -14.660  14.081  1.00 87.45           N
ATOM   1207  CA  CYS A 155      -0.825 -15.407  15.114  1.00 87.45           C
ATOM   1208  CB  CYS A 155       0.302 -16.239  14.480  1.00 87.45           C
ATOM   1209  SG  CYS A 155       1.508 -16.892  15.662  1.00 87.45           S
ATOM   1210  C   CYS A 155      -0.209 -14.561  16.205  1.00 87.45           C
ATOM   1211  O   CYS A 155      -0.343 -14.901  17.382  1.00 87.45           O
ATOM   1212  N   GLN A 156       0.465 -13.444  15.875  1.00 81.76           N
ATOM   1213  CA  GLN A 156       1.133 -12.645  16.874  1.00 81.76           C
ATOM   1214  CB  GLN A 156       0.182 -11.947  17.863  1.00 81.76           C
ATOM   1215  CG  GLN A 156      -0.647 -10.842  17.204  1.00 81.76           C
ATOM   1216  CD  GLN A 156      -1.381 -10.078  18.297  1.00 81.76           C
ATOM   1217  OE1 GLN A 156      -2.502 -10.422  18.669  1.00 81.76           O
ATOM   1218  NE2 GLN A 156      -0.729  -9.010  18.829  1.00 81.76           N
ATOM   1219  C   GLN A 156       2.099 -13.498  17.639  1.00 81.76           C
ATOM   1220  O   GLN A 156       2.148 -13.473  18.869  1.00 81.76           O
ATOM   1221  N   GLY A 157       2.929 -14.263  16.906  1.00 32.94           N
ATOM   1222  CA  GLY A 157       3.874 -15.128  17.544  1.00 32.94           C
ATOM   1223  C   GLY A 157       4.834 -14.299  18.336  1.00 32.94           C
ATOM   1224  O   GLY A 157       5.240 -13.213  17.923  1.00 32.94           O
ATOM   1225  N   GLY A 158       5.249 -14.835  19.502  1.00 31.55           N
ATOM   1226  CA  GLY A 158       6.177 -14.142  20.346  1.00 31.55           C
ATOM   1227  C   GLY A 158       5.448 -13.380  21.407  1.00 31.55           C
ATOM   1228  O   GLY A 158       6.059 -12.657  22.192  1.00 31.55           O
ATOM   1229  N   PHE A 159       4.117 -13.539  21.479  1.00 69.42           N
ATOM   1230  CA  PHE A 159       3.348 -12.856  22.478  1.00 69.42           C
ATOM   1231  CB  PHE A 159       1.860 -13.252  22.394  1.00 69.42           C
ATOM   1232  CG  PHE A 159       1.068 -12.467  23.380  1.00 69.42           C
ATOM   1233  CD1 PHE A 159       0.700 -11.170  23.104  1.00 69.42           C
ATOM   1234  CD2 PHE A 159       0.675 -13.034  24.570  1.00 69.42           C
ATOM   1235  CE1 PHE A 159      -0.037 -10.444  24.009  1.00 69.42           C
ATOM   1236  CE2 PHE A 159      -0.062 -12.312  25.479  1.00 69.42           C
ATOM   1237  CZ  PHE A 159      -0.418 -11.015  25.199  1.00 69.42           C
ATOM   1238  C   PHE A 159       3.898 -13.293  23.807  1.00 69.42           C
ATOM   1239  O   PHE A 159       4.067 -12.480  24.715  1.00 69.42           O
ATOM   1240  N   SER A 160       4.175 -14.606  23.961  1.00105.17           N
ATOM   1241  CA  SER A 160       4.787 -15.115  25.162  1.00105.17           C
ATOM   1242  CB  SER A 160       3.849 -15.930  26.067  1.00105.17           C
ATOM   1243  OG  SER A 160       2.926 -15.077  26.721  1.00105.17           O
ATOM   1244  C   SER A 160       5.859 -16.075  24.748  1.00105.17           C
ATOM   1245  O   SER A 160       5.693 -16.817  23.782  1.00105.17           O
ATOM   1246  N   ILE A 161       6.996 -16.091  25.475  1.00 71.39           N
ATOM   1247  CA  ILE A 161       8.068 -16.978  25.110  1.00 71.39           C
ATOM   1248  CB  ILE A 161       9.101 -16.320  24.236  1.00 71.39           C
ATOM   1249  CG1 ILE A 161       9.740 -15.128  24.966  1.00 71.39           C
ATOM   1250  CG2 ILE A 161       8.442 -15.950  22.896  1.00 71.39           C
ATOM   1251  CD1 ILE A 161      10.955 -14.549  24.242  1.00 71.39           C
ATOM   1252  C   ILE A 161       8.759 -17.487  26.341  1.00 71.39           C
ATOM   1253  O   ILE A 161       8.600 -16.937  27.430  1.00 71.39           O
ATOM   1254  N   ASP A 162       9.516 -18.602  26.196  1.00 80.06           N
ATOM   1255  CA  ASP A 162      10.265 -19.158  27.291  1.00 80.06           C
ATOM   1256  CB  ASP A 162       9.391 -19.973  28.263  1.00 80.06           C
ATOM   1257  CG  ASP A 162      10.096 -20.061  29.611  1.00 80.06           C
ATOM   1258  OD1 ASP A 162      11.248 -19.564  29.719  1.00 80.06           O
ATOM   1259  OD2 ASP A 162       9.480 -20.620  30.557  1.00 80.06           O
ATOM   1260  C   ASP A 162      11.305 -20.083  26.710  1.00 80.06           C
ATOM   1261  O   ASP A 162      11.220 -20.466  25.543  1.00 80.06           O
ATOM   1262  N   PHE A 163      12.336 -20.448  27.506  1.00 70.37           N
ATOM   1263  CA  PHE A 163      13.363 -21.351  27.051  1.00 70.37           C
ATOM   1264  CB  PHE A 163      14.804 -20.842  27.265  1.00 70.37           C
ATOM   1265  CG  PHE A 163      15.148 -19.794  26.261  1.00 70.37           C
ATOM   1266  CD1 PHE A 163      15.633 -20.159  25.025  1.00 70.37           C
ATOM   1267  CD2 PHE A 163      15.007 -18.456  26.549  1.00 70.37           C
ATOM   1268  CE1 PHE A 163      15.963 -19.209  24.088  1.00 70.37           C
ATOM   1269  CE2 PHE A 163      15.335 -17.501  25.615  1.00 70.37           C
ATOM   1270  CZ  PHE A 163      15.813 -17.876  24.382  1.00 70.37           C
ATOM   1271  C   PHE A 163      13.278 -22.628  27.829  1.00 70.37           C
ATOM   1272  O   PHE A 163      12.934 -22.641  29.010  1.00 70.37           O
ATOM   1273  N   THR A 164      13.575 -23.755  27.154  1.00154.52           N
ATOM   1274  CA  THR A 164      13.617 -25.030  27.802  1.00154.52           C
ATOM   1275  CB  THR A 164      12.996 -26.115  26.970  1.00154.52           C
ATOM   1276  OG1 THR A 164      13.060 -27.361  27.644  1.00154.52           O
ATOM   1277  CG2 THR A 164      13.699 -26.184  25.612  1.00154.52           C
ATOM   1278  C   THR A 164      15.056 -25.352  28.094  1.00154.52           C
ATOM   1279  O   THR A 164      15.965 -24.731  27.550  1.00154.52           O
ATOM   1280  N   LYS A 165      15.299 -26.328  28.990  1.00170.73           N
ATOM   1281  CA  LYS A 165      16.624 -26.723  29.403  1.00170.73           C
ATOM   1282  CB  LYS A 165      16.618 -27.772  30.527  1.00170.73           C
ATOM   1283  CG  LYS A 165      16.028 -27.260  31.840  1.00170.73           C
ATOM   1284  CD  LYS A 165      16.780 -26.065  32.428  1.00170.73           C
ATOM   1285  CE  LYS A 165      16.183 -25.558  33.742  1.00170.73           C
ATOM   1286  NZ  LYS A 165      16.421 -26.543  34.821  1.00170.73           N
ATOM   1287  C   LYS A 165      17.345 -27.344  28.241  1.00170.73           C
ATOM   1288  O   LYS A 165      18.573 -27.342  28.174  1.00170.73           O
ATOM   1289  N   ALA A 166      16.561 -27.945  27.334  1.00 97.58           N
ATOM   1290  CA  ALA A 166      16.913 -28.649  26.132  1.00 97.58           C
ATOM   1291  CB  ALA A 166      15.716 -29.362  25.480  1.00 97.58           C
ATOM   1292  C   ALA A 166      17.513 -27.733  25.110  1.00 97.58           C
ATOM   1293  O   ALA A 166      18.076 -28.208  24.125  1.00 97.58           O
ATOM   1294  N   ASP A 167      17.371 -26.403  25.275  1.00 95.87           N
ATOM   1295  CA  ASP A 167      17.797 -25.475  24.264  1.00 95.87           C
ATOM   1296  CB  ASP A 167      19.214 -25.743  23.724  1.00 95.87           C
ATOM   1297  CG  ASP A 167      20.212 -25.337  24.803  1.00 95.87           C
ATOM   1298  OD1 ASP A 167      19.816 -24.564  25.716  1.00 95.87           O
ATOM   1299  OD2 ASP A 167      21.384 -25.794  24.727  1.00 95.87           O
ATOM   1300  C   ASP A 167      16.821 -25.501  23.132  1.00 95.87           C
ATOM   1301  O   ASP A 167      17.176 -25.572  21.955  1.00 95.87           O
ATOM   1302  N   ARG A 168      15.527 -25.477  23.513  1.00140.27           N
ATOM   1303  CA  ARG A 168      14.444 -25.344  22.586  1.00140.27           C
ATOM   1304  CB  ARG A 168      13.406 -26.476  22.662  1.00140.27           C
ATOM   1305  CG  ARG A 168      13.907 -27.829  22.157  1.00140.27           C
ATOM   1306  CD  ARG A 168      12.826 -28.911  22.180  1.00140.27           C
ATOM   1307  NE  ARG A 168      11.846 -28.585  21.105  1.00140.27           N
ATOM   1308  CZ  ARG A 168      12.023 -29.071  19.842  1.00140.27           C
ATOM   1309  NH1 ARG A 168      13.073 -29.900  19.572  1.00140.27           N
ATOM   1310  NH2 ARG A 168      11.149 -28.734  18.850  1.00140.27           N
ATOM   1311  C   ARG A 168      13.719 -24.081  22.952  1.00140.27           C
ATOM   1312  O   ARG A 168      13.654 -23.701  24.122  1.00140.27           O
ATOM   1313  N   VAL A 169      13.161 -23.385  21.942  1.00 48.47           N
ATOM   1314  CA  VAL A 169      12.446 -22.164  22.182  1.00 48.47           C
ATOM   1315  CB  VAL A 169      12.698 -21.116  21.132  1.00 48.47           C
ATOM   1316  CG1 VAL A 169      11.782 -19.910  21.397  1.00 48.47           C
ATOM   1317  CG2 VAL A 169      14.197 -20.770  21.136  1.00 48.47           C
ATOM   1318  C   VAL A 169      10.985 -22.479  22.159  1.00 48.47           C
ATOM   1319  O   VAL A 169      10.507 -23.202  21.286  1.00 48.47           O
ATOM   1320  N   LEU A 170      10.234 -21.956  23.152  1.00 71.90           N
ATOM   1321  CA  LEU A 170       8.818 -22.192  23.188  1.00 71.90           C
ATOM   1322  CB  LEU A 170       8.350 -22.796  24.520  1.00 71.90           C
ATOM   1323  CG  LEU A 170       6.839 -23.061  24.599  1.00 71.90           C
ATOM   1324  CD1 LEU A 170       6.356 -23.950  23.441  1.00 71.90           C
ATOM   1325  CD2 LEU A 170       6.487 -23.676  25.961  1.00 71.90           C
ATOM   1326  C   LEU A 170       8.139 -20.876  22.971  1.00 71.90           C
ATOM   1327  O   LEU A 170       8.369 -19.912  23.702  1.00 71.90           O
ATOM   1328  N   LEU A 171       7.272 -20.807  21.940  1.00 74.55           N
ATOM   1329  CA  LEU A 171       6.649 -19.564  21.593  1.00 74.55           C
ATOM   1330  CB  LEU A 171       7.168 -19.066  20.224  1.00 74.55           C
ATOM   1331  CG  LEU A 171       6.618 -17.734  19.680  1.00 74.55           C
ATOM   1332  CD1 LEU A 171       7.429 -17.288  18.451  1.00 74.55           C
ATOM   1333  CD2 LEU A 171       5.123 -17.828  19.331  1.00 74.55           C
ATOM   1334  C   LEU A 171       5.159 -19.738  21.570  1.00 74.55           C
ATOM   1335  O   LEU A 171       4.641 -20.760  21.120  1.00 74.55           O
ATOM   1336  N   GLY A 172       4.429 -18.722  22.076  1.00 37.39           N
ATOM   1337  CA  GLY A 172       2.994 -18.775  22.086  1.00 37.39           C
ATOM   1338  C   GLY A 172       2.488 -17.770  21.094  1.00 37.39           C
ATOM   1339  O   GLY A 172       3.011 -16.660  20.993  1.00 37.39           O
ATOM   1340  N   GLY A 173       1.441 -18.152  20.328  1.00 52.17           N
ATOM   1341  CA  GLY A 173       0.830 -17.261  19.377  1.00 52.17           C
ATOM   1342  C   GLY A 173      -0.656 -17.433  19.525  1.00 52.17           C
ATOM   1343  O   GLY A 173      -1.254 -18.344  18.956  1.00 52.17           O
ATOM   1344  N   PRO A 174      -1.267 -16.542  20.258  1.00183.33           N
ATOM   1345  CA  PRO A 174      -2.671 -16.658  20.583  1.00183.33           C
ATOM   1346  CD  PRO A 174      -0.534 -15.790  21.265  1.00183.33           C
ATOM   1347  CB  PRO A 174      -2.918 -15.643  21.698  1.00183.33           C
ATOM   1348  CG  PRO A 174      -1.548 -15.494  22.380  1.00183.33           C
ATOM   1349  C   PRO A 174      -3.654 -16.500  19.455  1.00183.33           C
ATOM   1350  O   PRO A 174      -4.789 -16.951  19.595  1.00183.33           O
ATOM   1351  N   GLY A 175      -3.270 -15.786  18.387  1.00 82.50           N
ATOM   1352  CA  GLY A 175      -4.071 -15.435  17.241  1.00 82.50           C
ATOM   1353  C   GLY A 175      -4.317 -16.524  16.232  1.00 82.50           C
ATOM   1354  O   GLY A 175      -5.199 -16.382  15.386  1.00 82.50           O
ATOM   1355  N   SER A 176      -3.479 -17.574  16.197  1.00 65.12           N
ATOM   1356  CA  SER A 176      -3.551 -18.526  15.120  1.00 65.12           C
ATOM   1357  CB  SER A 176      -2.480 -19.629  15.213  1.00 65.12           C
ATOM   1358  OG  SER A 176      -1.184 -19.056  15.112  1.00 65.12           O
ATOM   1359  C   SER A 176      -4.894 -19.189  15.025  1.00 65.12           C
ATOM   1360  O   SER A 176      -5.593 -19.400  16.015  1.00 65.12           O
ATOM   1361  N   PHE A 177      -5.259 -19.556  13.777  1.00108.91           N
ATOM   1362  CA  PHE A 177      -6.469 -20.257  13.442  1.00108.91           C
ATOM   1363  CB  PHE A 177      -6.470 -21.722  13.902  1.00108.91           C
ATOM   1364  CG  PHE A 177      -5.211 -22.345  13.410  1.00108.91           C
ATOM   1365  CD1 PHE A 177      -4.925 -22.420  12.067  1.00108.91           C
ATOM   1366  CD2 PHE A 177      -4.328 -22.888  14.312  1.00108.91           C
ATOM   1367  CE1 PHE A 177      -3.757 -23.006  11.635  1.00108.91           C
ATOM   1368  CE2 PHE A 177      -3.164 -23.476  13.884  1.00108.91           C
ATOM   1369  CZ  PHE A 177      -2.872 -23.533  12.544  1.00108.91           C
ATOM   1370  C   PHE A 177      -7.677 -19.605  14.049  1.00108.91           C
ATOM   1371  O   PHE A 177      -8.387 -20.224  14.841  1.00108.91           O
ATOM   1372  N   TYR A 178      -7.951 -18.334  13.687  1.00 95.15           N
ATOM   1373  CA  TYR A 178      -9.094 -17.656  14.235  1.00 95.15           C
ATOM   1374  CB  TYR A 178     -10.463 -18.234  13.823  1.00 95.15           C
ATOM   1375  CG  TYR A 178     -10.858 -17.660  12.506  1.00 95.15           C
ATOM   1376  CD1 TYR A 178     -11.383 -16.389  12.461  1.00 95.15           C
ATOM   1377  CD2 TYR A 178     -10.733 -18.370  11.335  1.00 95.15           C
ATOM   1378  CE1 TYR A 178     -11.768 -15.821  11.271  1.00 95.15           C
ATOM   1379  CE2 TYR A 178     -11.117 -17.806  10.140  1.00 95.15           C
ATOM   1380  CZ  TYR A 178     -11.634 -16.532  10.105  1.00 95.15           C
ATOM   1381  OH  TYR A 178     -12.028 -15.956   8.879  1.00 95.15           O
ATOM   1382  C   TYR A 178      -9.031 -17.640  15.725  1.00 95.15           C
ATOM   1383  O   TYR A 178     -10.016 -17.924  16.404  1.00 95.15           O
ATOM   1384  N   TRP A 179      -7.850 -17.290  16.259  1.00 90.74           N
ATOM   1385  CA  TRP A 179      -7.630 -17.113  17.665  1.00 90.74           C
ATOM   1386  CB  TRP A 179      -8.511 -16.012  18.280  1.00 90.74           C
ATOM   1387  CG  TRP A 179      -8.124 -14.624  17.824  1.00 90.74           C
ATOM   1388  CD2 TRP A 179      -8.629 -13.989  16.639  1.00 90.74           C
ATOM   1389  CD1 TRP A 179      -7.257 -13.740  18.397  1.00 90.74           C
ATOM   1390  NE1 TRP A 179      -7.186 -12.595  17.639  1.00 90.74           N
ATOM   1391  CE2 TRP A 179      -8.025 -12.735  16.555  1.00 90.74           C
ATOM   1392  CE3 TRP A 179      -9.520 -14.417  15.697  1.00 90.74           C
ATOM   1393  CZ2 TRP A 179      -8.304 -11.886  15.522  1.00 90.74           C
ATOM   1394  CZ3 TRP A 179      -9.801 -13.557  14.659  1.00 90.74           C
ATOM   1395  CH2 TRP A 179      -9.204 -12.316  14.573  1.00 90.74           C
ATOM   1396  C   TRP A 179      -7.805 -18.373  18.456  1.00 90.74           C
ATOM   1397  O   TRP A 179      -8.091 -18.315  19.651  1.00 90.74           O
ATOM   1398  N   GLN A 180      -7.652 -19.549  17.824  1.00 46.07           N
ATOM   1399  CA  GLN A 180      -7.638 -20.758  18.596  1.00 46.07           C
ATOM   1400  CB  GLN A 180      -7.626 -22.035  17.738  1.00 46.07           C
ATOM   1401  CG  GLN A 180      -8.926 -22.250  16.959  1.00 46.07           C
ATOM   1402  CD  GLN A 180      -8.798 -23.534  16.152  1.00 46.07           C
ATOM   1403  OE1 GLN A 180      -7.839 -24.288  16.309  1.00 46.07           O
ATOM   1404  NE2 GLN A 180      -9.797 -23.795  15.267  1.00 46.07           N
ATOM   1405  C   GLN A 180      -6.378 -20.721  19.411  1.00 46.07           C
ATOM   1406  O   GLN A 180      -6.352 -21.142  20.567  1.00 46.07           O
ATOM   1407  N   GLY A 181      -5.288 -20.200  18.809  1.00 31.41           N
ATOM   1408  CA  GLY A 181      -4.019 -20.075  19.475  1.00 31.41           C
ATOM   1409  C   GLY A 181      -3.150 -21.231  19.080  1.00 31.41           C
ATOM   1410  O   GLY A 181      -3.643 -22.285  18.686  1.00 31.41           O
ATOM   1411  N   GLN A 182      -1.815 -21.055  19.187  1.00 85.36           N
ATOM   1412  CA  GLN A 182      -0.919 -22.098  18.773  1.00 85.36           C
ATOM   1413  CB  GLN A 182      -0.561 -21.977  17.279  1.00 85.36           C
ATOM   1414  CG  GLN A 182       0.393 -23.043  16.734  1.00 85.36           C
ATOM   1415  CD  GLN A 182       0.600 -22.730  15.256  1.00 85.36           C
ATOM   1416  OE1 GLN A 182       1.721 -22.613  14.768  1.00 85.36           O
ATOM   1417  NE2 GLN A 182      -0.523 -22.578  14.514  1.00 85.36           N
ATOM   1418  C   GLN A 182       0.356 -22.012  19.558  1.00 85.36           C
ATOM   1419  O   GLN A 182       0.792 -20.932  19.954  1.00 85.36           O
ATOM   1420  N   LEU A 183       0.980 -23.180  19.821  1.00 60.43           N
ATOM   1421  CA  LEU A 183       2.253 -23.226  20.480  1.00 60.43           C
ATOM   1422  CB  LEU A 183       2.294 -24.176  21.687  1.00 60.43           C
ATOM   1423  CG  LEU A 183       1.434 -23.716  22.878  1.00 60.43           C
ATOM   1424  CD1 LEU A 183       1.532 -24.712  24.043  1.00 60.43           C
ATOM   1425  CD2 LEU A 183       1.788 -22.280  23.304  1.00 60.43           C
ATOM   1426  C   LEU A 183       3.224 -23.760  19.474  1.00 60.43           C
ATOM   1427  O   LEU A 183       2.957 -24.769  18.823  1.00 60.43           O
ATOM   1428  N   ILE A 184       4.375 -23.075  19.309  1.00 48.63           N
ATOM   1429  CA  ILE A 184       5.362 -23.517  18.366  1.00 48.63           C
ATOM   1430  CB  ILE A 184       5.579 -22.532  17.256  1.00 48.63           C
ATOM   1431  CG1 ILE A 184       4.267 -22.310  16.485  1.00 48.63           C
ATOM   1432  CG2 ILE A 184       6.730 -23.045  16.374  1.00 48.63           C
ATOM   1433  CD1 ILE A 184       4.310 -21.114  15.535  1.00 48.63           C
ATOM   1434  C   ILE A 184       6.658 -23.670  19.101  1.00 48.63           C
ATOM   1435  O   ILE A 184       7.037 -22.807  19.891  1.00 48.63           O
ATOM   1436  N   SER A 185       7.367 -24.798  18.868  1.00 53.08           N
ATOM   1437  CA  SER A 185       8.619 -25.011  19.539  1.00 53.08           C
ATOM   1438  CB  SER A 185       8.544 -26.105  20.618  1.00 53.08           C
ATOM   1439  OG  SER A 185       9.809 -26.268  21.242  1.00 53.08           O
ATOM   1440  C   SER A 185       9.631 -25.460  18.524  1.00 53.08           C
ATOM   1441  O   SER A 185       9.401 -26.414  17.781  1.00 53.08           O
ATOM   1442  N   ASP A 186      10.789 -24.766  18.472  1.00 88.54           N
ATOM   1443  CA  ASP A 186      11.848 -25.118  17.565  1.00 88.54           C
ATOM   1444  CB  ASP A 186      12.073 -24.130  16.405  1.00 88.54           C
ATOM   1445  CG  ASP A 186      11.174 -24.520  15.245  1.00 88.54           C
ATOM   1446  OD1 ASP A 186      11.268 -25.698  14.809  1.00 88.54           O
ATOM   1447  OD2 ASP A 186      10.389 -23.654  14.775  1.00 88.54           O
ATOM   1448  C   ASP A 186      13.138 -25.190  18.309  1.00 88.54           C
ATOM   1449  O   ASP A 186      13.280 -24.661  19.409  1.00 88.54           O
ATOM   1450  N   GLN A 187      14.119 -25.880  17.704  1.00 58.86           N
ATOM   1451  CA  GLN A 187      15.415 -26.025  18.290  1.00 58.86           C
ATOM   1452  CB  GLN A 187      16.167 -27.254  17.751  1.00 58.86           C
ATOM   1453  CG  GLN A 187      15.438 -28.566  18.052  1.00 58.86           C
ATOM   1454  CD  GLN A 187      16.230 -29.715  17.448  1.00 58.86           C
ATOM   1455  OE1 GLN A 187      16.842 -29.578  16.390  1.00 58.86           O
ATOM   1456  NE2 GLN A 187      16.218 -30.887  18.139  1.00 58.86           N
ATOM   1457  C   GLN A 187      16.212 -24.801  17.960  1.00 58.86           C
ATOM   1458  O   GLN A 187      16.050 -24.200  16.898  1.00 58.86           O
ATOM   1459  N   VAL A 188      17.098 -24.399  18.890  1.00 53.17           N
ATOM   1460  CA  VAL A 188      17.915 -23.231  18.725  1.00 53.17           C
ATOM   1461  CB  VAL A 188      18.783 -22.957  19.922  1.00 53.17           C
ATOM   1462  CG1 VAL A 188      19.621 -21.699  19.647  1.00 53.17           C
ATOM   1463  CG2 VAL A 188      17.892 -22.846  21.170  1.00 53.17           C
ATOM   1464  C   VAL A 188      18.825 -23.454  17.561  1.00 53.17           C
ATOM   1465  O   VAL A 188      19.081 -22.544  16.775  1.00 53.17           O
ATOM   1466  N   ALA A 189      19.343 -24.687  17.425  1.00 31.31           N
ATOM   1467  CA  ALA A 189      20.270 -24.980  16.373  1.00 31.31           C
ATOM   1468  CB  ALA A 189      20.762 -26.437  16.404  1.00 31.31           C
ATOM   1469  C   ALA A 189      19.597 -24.765  15.055  1.00 31.31           C
ATOM   1470  O   ALA A 189      20.190 -24.216  14.128  1.00 31.31           O
ATOM   1471  N   GLU A 190      18.331 -25.202  14.946  1.00139.73           N
ATOM   1472  CA  GLU A 190      17.579 -25.118  13.727  1.00139.73           C
ATOM   1473  CB  GLU A 190      16.204 -25.794  13.871  1.00139.73           C
ATOM   1474  CG  GLU A 190      15.456 -26.031  12.560  1.00139.73           C
ATOM   1475  CD  GLU A 190      15.836 -27.408  12.040  1.00139.73           C
ATOM   1476  OE1 GLU A 190      16.779 -28.019  12.608  1.00139.73           O
ATOM   1477  OE2 GLU A 190      15.181 -27.871  11.069  1.00139.73           O
ATOM   1478  C   GLU A 190      17.325 -23.683  13.376  1.00139.73           C
ATOM   1479  O   GLU A 190      17.416 -23.298  12.211  1.00139.73           O
ATOM   1480  N   ILE A 191      16.999 -22.848  14.381  1.00 51.74           N
ATOM   1481  CA  ILE A 191      16.633 -21.486  14.109  1.00 51.74           C
ATOM   1482  CB  ILE A 191      16.217 -20.735  15.343  1.00 51.74           C
ATOM   1483  CG1 ILE A 191      14.959 -21.371  15.960  1.00 51.74           C
ATOM   1484  CG2 ILE A 191      16.035 -19.255  14.963  1.00 51.74           C
ATOM   1485  CD1 ILE A 191      14.626 -20.841  17.354  1.00 51.74           C
ATOM   1486  C   ILE A 191      17.788 -20.751  13.504  1.00 51.74           C
ATOM   1487  O   ILE A 191      17.631 -20.046  12.508  1.00 51.74           O
ATOM   1488  N   ILE A 192      18.983 -20.883  14.106  1.00 97.48           N
ATOM   1489  CA  ILE A 192      20.138 -20.188  13.616  1.00 97.48           C
ATOM   1490  CB  ILE A 192      21.302 -20.271  14.561  1.00 97.48           C
ATOM   1491  CG1 ILE A 192      21.758 -21.728  14.744  1.00 97.48           C
ATOM   1492  CG2 ILE A 192      20.892 -19.584  15.874  1.00 97.48           C
ATOM   1493  CD1 ILE A 192      23.104 -21.860  15.454  1.00 97.48           C
ATOM   1494  C   ILE A 192      20.572 -20.751  12.297  1.00 97.48           C
ATOM   1495  O   ILE A 192      20.882 -20.006  11.368  1.00 97.48           O
ATOM   1496  N   SER A 193      20.603 -22.093  12.193  1.00 98.88           N
ATOM   1497  CA  SER A 193      21.098 -22.779  11.034  1.00 98.88           C
ATOM   1498  CB  SER A 193      21.087 -24.307  11.211  1.00 98.88           C
ATOM   1499  OG  SER A 193      21.585 -24.936  10.041  1.00 98.88           O
ATOM   1500  C   SER A 193      20.270 -22.469   9.831  1.00 98.88           C
ATOM   1501  O   SER A 193      20.805 -22.082   8.792  1.00 98.88           O
ATOM   1502  N   LYS A 194      18.939 -22.625   9.925  1.00177.46           N
ATOM   1503  CA  LYS A 194      18.186 -22.370   8.738  1.00177.46           C
ATOM   1504  CB  LYS A 194      17.052 -23.375   8.506  1.00177.46           C
ATOM   1505  CG  LYS A 194      17.637 -24.734   8.136  1.00177.46           C
ATOM   1506  CD  LYS A 194      16.640 -25.881   8.066  1.00177.46           C
ATOM   1507  CE  LYS A 194      17.303 -27.188   7.630  1.00177.46           C
ATOM   1508  NZ  LYS A 194      16.303 -28.271   7.581  1.00177.46           N
ATOM   1509  C   LYS A 194      17.627 -20.996   8.810  1.00177.46           C
ATOM   1510  O   LYS A 194      16.423 -20.796   8.953  1.00177.46           O
ATOM   1511  N   TYR A 195      18.522 -20.005   8.677  1.00 87.33           N
ATOM   1512  CA  TYR A 195      18.133 -18.631   8.683  1.00 87.33           C
ATOM   1513  CB  TYR A 195      18.740 -17.855   9.865  1.00 87.33           C
ATOM   1514  CG  TYR A 195      18.479 -16.401   9.688  1.00 87.33           C
ATOM   1515  CD1 TYR A 195      17.214 -15.881   9.845  1.00 87.33           C
ATOM   1516  CD2 TYR A 195      19.519 -15.550   9.390  1.00 87.33           C
ATOM   1517  CE1 TYR A 195      16.988 -14.534   9.685  1.00 87.33           C
ATOM   1518  CE2 TYR A 195      19.298 -14.203   9.230  1.00 87.33           C
ATOM   1519  CZ  TYR A 195      18.031 -13.694   9.376  1.00 87.33           C
ATOM   1520  OH  TYR A 195      17.804 -12.311   9.212  1.00 87.33           O
ATOM   1521  C   TYR A 195      18.644 -18.042   7.409  1.00 87.33           C
ATOM   1522  O   TYR A 195      19.811 -18.220   7.062  1.00 87.33           O
ATOM   1523  N   ASP A 196      17.758 -17.359   6.656  1.00115.90           N
ATOM   1524  CA  ASP A 196      18.154 -16.743   5.423  1.00115.90           C
ATOM   1525  CB  ASP A 196      17.790 -17.596   4.195  1.00115.90           C
ATOM   1526  CG  ASP A 196      18.623 -17.121   3.015  1.00115.90           C
ATOM   1527  OD1 ASP A 196      19.004 -15.921   3.003  1.00115.90           O
ATOM   1528  OD2 ASP A 196      18.899 -17.958   2.114  1.00115.90           O
ATOM   1529  C   ASP A 196      17.413 -15.440   5.339  1.00115.90           C
ATOM   1530  O   ASP A 196      16.184 -15.414   5.351  1.00115.90           O
ATOM   1531  N   PRO A 197      18.131 -14.353   5.253  1.00164.41           N
ATOM   1532  CA  PRO A 197      17.544 -13.037   5.245  1.00164.41           C
ATOM   1533  CD  PRO A 197      19.549 -14.336   5.570  1.00164.41           C
ATOM   1534  CB  PRO A 197      18.724 -12.066   5.287  1.00164.41           C
ATOM   1535  CG  PRO A 197      19.858 -12.877   5.941  1.00164.41           C
ATOM   1536  C   PRO A 197      16.669 -12.828   4.051  1.00164.41           C
ATOM   1537  O   PRO A 197      15.804 -11.954   4.090  1.00164.41           O
ATOM   1538  N   ASN A 198      16.938 -13.559   2.957  1.00126.10           N
ATOM   1539  CA  ASN A 198      16.173 -13.464   1.749  1.00126.10           C
ATOM   1540  CB  ASN A 198      16.872 -14.109   0.543  1.00126.10           C
ATOM   1541  CG  ASN A 198      18.090 -13.263   0.216  1.00126.10           C
ATOM   1542  OD1 ASN A 198      18.092 -12.050   0.419  1.00126.10           O
ATOM   1543  ND2 ASN A 198      19.159 -13.918  -0.308  1.00126.10           N
ATOM   1544  C   ASN A 198      14.845 -14.139   1.901  1.00126.10           C
ATOM   1545  O   ASN A 198      13.873 -13.723   1.277  1.00126.10           O
ATOM   1546  N   VAL A 199      14.769 -15.213   2.716  1.00 59.13           N
ATOM   1547  CA  VAL A 199      13.563 -15.997   2.771  1.00 59.13           C
ATOM   1548  CB  VAL A 199      13.837 -17.457   2.958  1.00 59.13           C
ATOM   1549  CG1 VAL A 199      12.499 -18.209   3.007  1.00 59.13           C
ATOM   1550  CG2 VAL A 199      14.773 -17.917   1.830  1.00 59.13           C
ATOM   1551  C   VAL A 199      12.675 -15.559   3.897  1.00 59.13           C
ATOM   1552  O   VAL A 199      13.076 -15.522   5.058  1.00 59.13           O
ATOM   1553  N   TYR A 200      11.434 -15.168   3.541  1.00127.87           N
ATOM   1554  CA  TYR A 200      10.424 -14.713   4.453  1.00127.87           C
ATOM   1555  CB  TYR A 200       9.343 -13.894   3.737  1.00127.87           C
ATOM   1556  CG  TYR A 200      10.141 -12.815   3.093  1.00127.87           C
ATOM   1557  CD1 TYR A 200      10.717 -11.835   3.863  1.00127.87           C
ATOM   1558  CD2 TYR A 200      10.375 -12.816   1.738  1.00127.87           C
ATOM   1559  CE1 TYR A 200      11.475 -10.847   3.284  1.00127.87           C
ATOM   1560  CE2 TYR A 200      11.131 -11.827   1.154  1.00127.87           C
ATOM   1561  CZ  TYR A 200      11.680 -10.835   1.928  1.00127.87           C
ATOM   1562  OH  TYR A 200      12.457  -9.816   1.338  1.00127.87           O
ATOM   1563  C   TYR A 200       9.789 -15.835   5.222  1.00127.87           C
ATOM   1564  O   TYR A 200       9.489 -15.680   6.404  1.00127.87           O
ATOM   1565  N   SER A 201       9.522 -16.987   4.569  1.00 60.91           N
ATOM   1566  CA  SER A 201       8.894 -18.065   5.283  1.00 60.91           C
ATOM   1567  CB  SER A 201       7.598 -18.557   4.616  1.00 60.91           C
ATOM   1568  OG  SER A 201       6.645 -17.505   4.568  1.00 60.91           O
ATOM   1569  C   SER A 201       9.851 -19.213   5.291  1.00 60.91           C
ATOM   1570  O   SER A 201      10.164 -19.776   4.244  1.00 60.91           O
ATOM   1571  N   ILE A 202      10.315 -19.615   6.491  1.00 53.32           N
ATOM   1572  CA  ILE A 202      11.287 -20.665   6.571  1.00 53.32           C
ATOM   1573  CB  ILE A 202      12.512 -20.275   7.349  1.00 53.32           C
ATOM   1574  CG1 ILE A 202      13.220 -19.092   6.666  1.00 53.32           C
ATOM   1575  CG2 ILE A 202      13.402 -21.520   7.499  1.00 53.32           C
ATOM   1576  CD1 ILE A 202      14.294 -18.437   7.534  1.00 53.32           C
ATOM   1577  C   ILE A 202      10.662 -21.829   7.266  1.00 53.32           C
ATOM   1578  O   ILE A 202      10.014 -21.676   8.300  1.00 53.32           O
ATOM   1579  N   LYS A 203      10.829 -23.036   6.689  1.00132.75           N
ATOM   1580  CA  LYS A 203      10.276 -24.212   7.292  1.00132.75           C
ATOM   1581  CB  LYS A 203       9.793 -25.267   6.286  1.00132.75           C
ATOM   1582  CG  LYS A 203       8.557 -24.846   5.494  1.00132.75           C
ATOM   1583  CD  LYS A 203       8.294 -25.742   4.286  1.00132.75           C
ATOM   1584  CE  LYS A 203       9.349 -25.603   3.186  1.00132.75           C
ATOM   1585  NZ  LYS A 203       9.038 -26.518   2.067  1.00132.75           N
ATOM   1586  C   LYS A 203      11.353 -24.859   8.099  1.00132.75           C
ATOM   1587  O   LYS A 203      12.515 -24.893   7.697  1.00132.75           O
ATOM   1588  N   TYR A 204      10.975 -25.398   9.275  1.00 93.27           N
ATOM   1589  CA  TYR A 204      11.928 -26.028  10.141  1.00 93.27           C
ATOM   1590  CB  TYR A 204      11.955 -25.429  11.557  1.00 93.27           C
ATOM   1591  CG  TYR A 204      12.303 -23.985  11.433  1.00 93.27           C
ATOM   1592  CD1 TYR A 204      13.615 -23.578  11.390  1.00 93.27           C
ATOM   1593  CD2 TYR A 204      11.314 -23.034  11.346  1.00 93.27           C
ATOM   1594  CE1 TYR A 204      13.934 -22.246  11.271  1.00 93.27           C
ATOM   1595  CE2 TYR A 204      11.626 -21.700  11.229  1.00 93.27           C
ATOM   1596  CZ  TYR A 204      12.940 -21.303  11.192  1.00 93.27           C
ATOM   1597  OH  TYR A 204      13.266 -19.936  11.072  1.00 93.27           O
ATOM   1598  C   TYR A 204      11.510 -27.460  10.280  1.00 93.27           C
ATOM   1599  O   TYR A 204      10.325 -27.765  10.409  1.00 93.27           O
ATOM   1600  N   ASN A 205      12.489 -28.382  10.213  1.00 74.35           N
ATOM   1601  CA  ASN A 205      12.221 -29.791  10.271  1.00 74.35           C
ATOM   1602  CB  ASN A 205      13.439 -30.642   9.880  1.00 74.35           C
ATOM   1603  CG  ASN A 205      13.633 -30.494   8.378  1.00 74.35           C
ATOM   1604  OD1 ASN A 205      13.862 -29.397   7.870  1.00 74.35           O
ATOM   1605  ND2 ASN A 205      13.530 -31.630   7.640  1.00 74.35           N
ATOM   1606  C   ASN A 205      11.769 -30.247  11.626  1.00 74.35           C
ATOM   1607  O   ASN A 205      10.816 -31.019  11.727  1.00 74.35           O
ATOM   1608  N   ASN A 206      12.428 -29.793  12.711  1.00114.24           N
ATOM   1609  CA  ASN A 206      12.075 -30.335  13.993  1.00114.24           C
ATOM   1610  CB  ASN A 206      13.299 -30.527  14.901  1.00114.24           C
ATOM   1611  CG  ASN A 206      14.196 -31.569  14.252  1.00114.24           C
ATOM   1612  OD1 ASN A 206      13.732 -32.621  13.815  1.00114.24           O
ATOM   1613  ND2 ASN A 206      15.520 -31.266  14.174  1.00114.24           N
ATOM   1614  C   ASN A 206      11.151 -29.399  14.703  1.00114.24           C
ATOM   1615  O   ASN A 206      11.277 -29.197  15.910  1.00114.24           O
ATOM   1616  N   GLN A 207      10.153 -28.854  13.988  1.00 92.86           N
ATOM   1617  CA  GLN A 207       9.257 -27.930  14.618  1.00 92.86           C
ATOM   1618  CB  GLN A 207       8.696 -26.879  13.638  1.00 92.86           C
ATOM   1619  CG  GLN A 207       7.737 -25.868  14.271  1.00 92.86           C
ATOM   1620  CD  GLN A 207       7.281 -24.911  13.176  1.00 92.86           C
ATOM   1621  OE1 GLN A 207       6.938 -25.329  12.072  1.00 92.86           O
ATOM   1622  NE2 GLN A 207       7.284 -23.585  13.480  1.00 92.86           N
ATOM   1623  C   GLN A 207       8.105 -28.693  15.188  1.00 92.86           C
ATOM   1624  O   GLN A 207       7.575 -29.608  14.561  1.00 92.86           O
ATOM   1625  N   LEU A 208       7.705 -28.339  16.424  1.00 54.82           N
ATOM   1626  CA  LEU A 208       6.574 -28.955  17.052  1.00 54.82           C
ATOM   1627  CB  LEU A 208       6.849 -29.442  18.485  1.00 54.82           C
ATOM   1628  CG  LEU A 208       7.869 -30.591  18.575  1.00 54.82           C
ATOM   1629  CD1 LEU A 208       8.090 -31.021  20.035  1.00 54.82           C
ATOM   1630  CD2 LEU A 208       7.466 -31.766  17.668  1.00 54.82           C
ATOM   1631  C   LEU A 208       5.536 -27.889  17.161  1.00 54.82           C
ATOM   1632  O   LEU A 208       5.835 -26.770  17.576  1.00 54.82           O
ATOM   1633  N   ALA A 209       4.283 -28.189  16.769  1.00 45.76           N
ATOM   1634  CA  ALA A 209       3.301 -27.156  16.889  1.00 45.76           C
ATOM   1635  CB  ALA A 209       3.205 -26.252  15.649  1.00 45.76           C
ATOM   1636  C   ALA A 209       1.961 -27.777  17.079  1.00 45.76           C
ATOM   1637  O   ALA A 209       1.722 -28.923  16.701  1.00 45.76           O
ATOM   1638  N   THR A 210       1.044 -27.011  17.697  1.00 75.80           N
ATOM   1639  CA  THR A 210      -0.289 -27.492  17.856  1.00 75.80           C
ATOM   1640  CB  THR A 210      -1.096 -26.712  18.856  1.00 75.80           C
ATOM   1641  OG1 THR A 210      -1.195 -25.353  18.458  1.00 75.80           O
ATOM   1642  CG2 THR A 210      -0.413 -26.815  20.231  1.00 75.80           C
ATOM   1643  C   THR A 210      -0.915 -27.329  16.513  1.00 75.80           C
ATOM   1644  O   THR A 210      -0.418 -26.583  15.672  1.00 75.80           O
ATOM   1645  N   ARG A 211      -2.015 -28.053  16.254  1.00211.43           N
ATOM   1646  CA  ARG A 211      -2.631 -27.941  14.968  1.00211.43           C
ATOM   1647  CB  ARG A 211      -2.642 -29.254  14.164  1.00211.43           C
ATOM   1648  CG  ARG A 211      -3.240 -30.450  14.903  1.00211.43           C
ATOM   1649  CD  ARG A 211      -2.166 -31.393  15.448  1.00211.43           C
ATOM   1650  NE  ARG A 211      -1.334 -31.823  14.288  1.00211.43           N
ATOM   1651  CZ  ARG A 211       0.028 -31.733  14.349  1.00211.43           C
ATOM   1652  NH1 ARG A 211       0.633 -31.263  15.478  1.00211.43           N
ATOM   1653  NH2 ARG A 211       0.786 -32.106  13.277  1.00211.43           N
ATOM   1654  C   ARG A 211      -4.023 -27.432  15.143  1.00211.43           C
ATOM   1655  O   ARG A 211      -4.507 -27.268  16.261  1.00211.43           O
ATOM   1656  N   THR A 212      -4.684 -27.139  14.008  1.00 66.33           N
ATOM   1657  CA  THR A 212      -5.996 -26.561  13.984  1.00 66.33           C
ATOM   1658  CB  THR A 212      -6.462 -26.258  12.590  1.00 66.33           C
ATOM   1659  OG1 THR A 212      -5.535 -25.404  11.942  1.00 66.33           O
ATOM   1660  CG2 THR A 212      -7.829 -25.564  12.654  1.00 66.33           C
ATOM   1661  C   THR A 212      -6.971 -27.533  14.569  1.00 66.33           C
ATOM   1662  O   THR A 212      -6.748 -28.742  14.581  1.00 66.33           O
ATOM   1663  N   ALA A 213      -8.099 -26.997  15.077  1.00 68.41           N
ATOM   1664  CA  ALA A 213      -9.115 -27.792  15.702  1.00 68.41           C
ATOM   1665  CB  ALA A 213      -9.108 -27.703  17.238  1.00 68.41           C
ATOM   1666  C   ALA A 213     -10.439 -27.276  15.230  1.00 68.41           C
ATOM   1667  O   ALA A 213     -10.511 -26.402  14.368  1.00 68.41           O
ATOM   1668  N   GLN A 214     -11.531 -27.843  15.777  1.00100.34           N
ATOM   1669  CA  GLN A 214     -12.864 -27.479  15.391  1.00100.34           C
ATOM   1670  CB  GLN A 214     -13.964 -28.318  16.070  1.00100.34           C
ATOM   1671  CG  GLN A 214     -14.011 -29.782  15.620  1.00100.34           C
ATOM   1672  CD  GLN A 214     -12.921 -30.572  16.336  1.00100.34           C
ATOM   1673  OE1 GLN A 214     -12.129 -30.023  17.100  1.00100.34           O
ATOM   1674  NE2 GLN A 214     -12.883 -31.908  16.084  1.00100.34           N
ATOM   1675  C   GLN A 214     -13.104 -26.042  15.740  1.00100.34           C
ATOM   1676  O   GLN A 214     -12.378 -25.439  16.527  1.00100.34           O
ATOM   1677  N   ALA A 215     -14.163 -25.472  15.132  1.00 53.05           N
ATOM   1678  CA  ALA A 215     -14.577 -24.098  15.226  1.00 53.05           C
ATOM   1679  CB  ALA A 215     -15.802 -23.785  14.351  1.00 53.05           C
ATOM   1680  C   ALA A 215     -14.933 -23.755  16.638  1.00 53.05           C
ATOM   1681  O   ALA A 215     -14.816 -22.603  17.048  1.00 53.05           O
ATOM   1682  N   ILE A 216     -15.401 -24.744  17.415  1.00146.24           N
ATOM   1683  CA  ILE A 216     -15.844 -24.514  18.760  1.00146.24           C
ATOM   1684  CB  ILE A 216     -16.248 -25.777  19.465  1.00146.24           C
ATOM   1685  CG1 ILE A 216     -16.943 -25.445  20.790  1.00146.24           C
ATOM   1686  CG2 ILE A 216     -15.007 -26.668  19.626  1.00146.24           C
ATOM   1687  CD1 ILE A 216     -17.626 -26.649  21.435  1.00146.24           C
ATOM   1688  C   ILE A 216     -14.731 -23.887  19.548  1.00146.24           C
ATOM   1689  O   ILE A 216     -14.980 -23.087  20.448  1.00146.24           O
ATOM   1690  N   PHE A 217     -13.482 -24.276  19.234  1.00103.24           N
ATOM   1691  CA  PHE A 217     -12.243 -23.880  19.852  1.00103.24           C
ATOM   1692  CB  PHE A 217     -11.069 -24.790  19.459  1.00103.24           C
ATOM   1693  CG  PHE A 217     -11.362 -26.115  20.073  1.00103.24           C
ATOM   1694  CD1 PHE A 217     -10.970 -26.381  21.361  1.00103.24           C
ATOM   1695  CD2 PHE A 217     -12.044 -27.085  19.377  1.00103.24           C
ATOM   1696  CE1 PHE A 217     -11.240 -27.597  21.942  1.00103.24           C
ATOM   1697  CE2 PHE A 217     -12.317 -28.304  19.952  1.00103.24           C
ATOM   1698  CZ  PHE A 217     -11.914 -28.564  21.238  1.00103.24           C
ATOM   1699  C   PHE A 217     -11.859 -22.451  19.562  1.00103.24           C
ATOM   1700  O   PHE A 217     -10.972 -21.908  20.218  1.00103.24           O
ATOM   1701  N   ASP A 218     -12.433 -21.816  18.525  1.00 67.52           N
ATOM   1702  CA  ASP A 218     -12.013 -20.486  18.170  1.00 67.52           C
ATOM   1703  CB  ASP A 218     -12.866 -19.861  17.049  1.00 67.52           C
ATOM   1704  CG  ASP A 218     -12.655 -20.643  15.758  1.00 67.52           C
ATOM   1705  OD1 ASP A 218     -11.729 -21.497  15.718  1.00 67.52           O
ATOM   1706  OD2 ASP A 218     -13.421 -20.392  14.789  1.00 67.52           O
ATOM   1707  C   ASP A 218     -12.111 -19.562  19.356  1.00 67.52           C
ATOM   1708  O   ASP A 218     -12.882 -19.785  20.287  1.00 67.52           O
ATOM   1709  N   ASP A 219     -11.288 -18.489  19.332  1.00153.05           N
ATOM   1710  CA  ASP A 219     -11.284 -17.445  20.321  1.00153.05           C
ATOM   1711  CB  ASP A 219     -12.680 -16.806  20.411  1.00153.05           C
ATOM   1712  CG  ASP A 219     -12.564 -15.401  20.960  1.00153.05           C
ATOM   1713  OD1 ASP A 219     -11.532 -14.737  20.678  1.00153.05           O
ATOM   1714  OD2 ASP A 219     -13.511 -14.973  21.670  1.00153.05           O
ATOM   1715  C   ASP A 219     -10.897 -17.958  21.693  1.00153.05           C
ATOM   1716  O   ASP A 219     -11.458 -17.511  22.695  1.00153.05           O
ATOM   1717  N   SER A 220      -9.983 -18.956  21.765  1.00 87.77           N
ATOM   1718  CA  SER A 220      -9.457 -19.501  23.000  1.00 87.77           C
ATOM   1719  CB  SER A 220      -9.090 -20.990  22.888  1.00 87.77           C
ATOM   1720  OG  SER A 220     -10.264 -21.765  22.694  1.00 87.77           O
ATOM   1721  C   SER A 220      -8.222 -18.784  23.499  1.00 87.77           C
ATOM   1722  O   SER A 220      -7.987 -18.722  24.707  1.00 87.77           O
ATOM   1723  N   TYR A 221      -7.395 -18.220  22.590  1.00142.14           N
ATOM   1724  CA  TYR A 221      -6.167 -17.562  22.972  1.00142.14           C
ATOM   1725  CB  TYR A 221      -6.404 -16.468  24.030  1.00142.14           C
ATOM   1726  CG  TYR A 221      -7.096 -15.289  23.430  1.00142.14           C
ATOM   1727  CD1 TYR A 221      -8.280 -15.416  22.747  1.00142.14           C
ATOM   1728  CD2 TYR A 221      -6.580 -14.029  23.607  1.00142.14           C
ATOM   1729  CE1 TYR A 221      -8.913 -14.315  22.217  1.00142.14           C
ATOM   1730  CE2 TYR A 221      -7.208 -12.925  23.082  1.00142.14           C
ATOM   1731  CZ  TYR A 221      -8.377 -13.063  22.380  1.00142.14           C
ATOM   1732  OH  TYR A 221      -9.026 -11.933  21.840  1.00142.14           O
ATOM   1733  C   TYR A 221      -5.158 -18.511  23.571  1.00142.14           C
ATOM   1734  O   TYR A 221      -4.490 -18.172  24.547  1.00142.14           O
ATOM   1735  N   LEU A 222      -4.997 -19.723  23.004  1.00 64.48           N
ATOM   1736  CA  LEU A 222      -3.986 -20.617  23.506  1.00 64.48           C
ATOM   1737  CB  LEU A 222      -4.019 -21.995  22.821  1.00 64.48           C
ATOM   1738  CG  LEU A 222      -2.954 -22.985  23.325  1.00 64.48           C
ATOM   1739  CD1 LEU A 222      -3.231 -23.437  24.764  1.00 64.48           C
ATOM   1740  CD2 LEU A 222      -2.781 -24.157  22.346  1.00 64.48           C
ATOM   1741  C   LEU A 222      -2.646 -20.002  23.220  1.00 64.48           C
ATOM   1742  O   LEU A 222      -2.403 -19.513  22.117  1.00 64.48           O
ATOM   1743  N   GLY A 223      -1.725 -20.040  24.208  1.00 29.22           N
ATOM   1744  CA  GLY A 223      -0.410 -19.481  24.028  1.00 29.22           C
ATOM   1745  C   GLY A 223      -0.359 -18.077  24.554  1.00 29.22           C
ATOM   1746  O   GLY A 223       0.577 -17.331  24.271  1.00 29.22           O
ATOM   1747  N   TYR A 224      -1.369 -17.680  25.344  1.00 85.09           N
ATOM   1748  CA  TYR A 224      -1.439 -16.364  25.912  1.00 85.09           C
ATOM   1749  CB  TYR A 224      -2.730 -16.191  26.733  1.00 85.09           C
ATOM   1750  CG  TYR A 224      -2.922 -14.758  27.088  1.00 85.09           C
ATOM   1751  CD1 TYR A 224      -3.488 -13.897  26.176  1.00 85.09           C
ATOM   1752  CD2 TYR A 224      -2.557 -14.276  28.324  1.00 85.09           C
ATOM   1753  CE1 TYR A 224      -3.682 -12.572  26.487  1.00 85.09           C
ATOM   1754  CE2 TYR A 224      -2.749 -12.951  28.640  1.00 85.09           C
ATOM   1755  CZ  TYR A 224      -3.312 -12.098  27.721  1.00 85.09           C
ATOM   1756  OH  TYR A 224      -3.512 -10.738  28.042  1.00 85.09           O
ATOM   1757  C   TYR A 224      -0.267 -16.202  26.837  1.00 85.09           C
ATOM   1758  O   TYR A 224       0.352 -15.140  26.893  1.00 85.09           O
ATOM   1759  N   SER A 225       0.045 -17.256  27.614  1.00 85.97           N
ATOM   1760  CA  SER A 225       1.156 -17.227  28.523  1.00 85.97           C
ATOM   1761  CB  SER A 225       0.725 -16.989  29.982  1.00 85.97           C
ATOM   1762  OG  SER A 225       1.856 -16.967  30.839  1.00 85.97           O
ATOM   1763  C   SER A 225       1.782 -18.583  28.471  1.00 85.97           C
ATOM   1764  O   SER A 225       1.108 -19.569  28.176  1.00 85.97           O
ATOM   1765  N   VAL A 226       3.099 -18.676  28.752  1.00129.69           N
ATOM   1766  CA  VAL A 226       3.717 -19.965  28.670  1.00129.69           C
ATOM   1767  CB  VAL A 226       4.335 -20.194  27.327  1.00129.69           C
ATOM   1768  CG1 VAL A 226       5.392 -19.115  27.060  1.00129.69           C
ATOM   1769  CG2 VAL A 226       4.865 -21.624  27.295  1.00129.69           C
ATOM   1770  C   VAL A 226       4.753 -20.126  29.753  1.00129.69           C
ATOM   1771  O   VAL A 226       5.259 -19.148  30.301  1.00129.69           O
ATOM   1772  N   ALA A 227       5.056 -21.396  30.112  1.00 45.07           N
ATOM   1773  CA  ALA A 227       6.032 -21.732  31.117  1.00 45.07           C
ATOM   1774  CB  ALA A 227       5.454 -21.755  32.543  1.00 45.07           C
ATOM   1775  C   ALA A 227       6.510 -23.123  30.809  1.00 45.07           C
ATOM   1776  O   ALA A 227       5.880 -23.838  30.031  1.00 45.07           O
ATOM   1777  N   VAL A 228       7.652 -23.548  31.396  1.00 42.19           N
ATOM   1778  CA  VAL A 228       8.155 -24.862  31.094  1.00 42.19           C
ATOM   1779  CB  VAL A 228       9.408 -24.835  30.268  1.00 42.19           C
ATOM   1780  CG1 VAL A 228       9.087 -24.200  28.904  1.00 42.19           C
ATOM   1781  CG2 VAL A 228      10.496 -24.089  31.059  1.00 42.19           C
ATOM   1782  C   VAL A 228       8.481 -25.588  32.368  1.00 42.19           C
ATOM   1783  O   VAL A 228       8.770 -24.972  33.394  1.00 42.19           O
ATOM   1784  N   GLY A 229       8.424 -26.940  32.323  1.00 51.81           N
ATOM   1785  CA  GLY A 229       8.744 -27.761  33.462  1.00 51.81           C
ATOM   1786  C   GLY A 229       8.468 -29.197  33.107  1.00 51.81           C
ATOM   1787  O   GLY A 229       7.759 -29.480  32.145  1.00 51.81           O
ATOM   1788  N   ASP A 230       9.008 -30.145  33.904  1.00 87.94           N
ATOM   1789  CA  ASP A 230       8.876 -31.559  33.639  1.00 87.94           C
ATOM   1790  CB  ASP A 230      10.124 -32.353  34.059  1.00 87.94           C
ATOM   1791  CG  ASP A 230       9.867 -33.824  33.781  1.00 87.94           C
ATOM   1792  OD1 ASP A 230       9.088 -34.126  32.838  1.00 87.94           O
ATOM   1793  OD2 ASP A 230      10.431 -34.665  34.530  1.00 87.94           O
ATOM   1794  C   ASP A 230       7.731 -32.128  34.425  1.00 87.94           C
ATOM   1795  O   ASP A 230       7.798 -32.219  35.649  1.00 87.94           O
ATOM   1796  N   PHE A 231       6.591 -32.394  33.751  1.00245.53           N
ATOM   1797  CA  PHE A 231       5.461 -33.028  34.378  1.00245.53           C
ATOM   1798  CB  PHE A 231       4.137 -32.449  33.866  1.00245.53           C
ATOM   1799  CG  PHE A 231       4.220 -31.023  34.295  1.00245.53           C
ATOM   1800  CD1 PHE A 231       3.859 -30.649  35.566  1.00245.53           C
ATOM   1801  CD2 PHE A 231       4.697 -30.058  33.441  1.00245.53           C
ATOM   1802  CE1 PHE A 231       3.947 -29.338  35.970  1.00245.53           C
ATOM   1803  CE2 PHE A 231       4.787 -28.745  33.838  1.00245.53           C
ATOM   1804  CZ  PHE A 231       4.410 -28.379  35.105  1.00245.53           C
ATOM   1805  C   PHE A 231       5.448 -34.540  34.317  1.00245.53           C
ATOM   1806  O   PHE A 231       5.082 -35.218  35.275  1.00245.53           O
ATOM   1807  N   ASN A 232       5.825 -35.107  33.156  1.00115.91           N
ATOM   1808  CA  ASN A 232       5.734 -36.513  32.850  1.00115.91           C
ATOM   1809  CB  ASN A 232       5.643 -36.806  31.338  1.00115.91           C
ATOM   1810  CG  ASN A 232       6.803 -36.163  30.601  1.00115.91           C
ATOM   1811  OD1 ASN A 232       7.449 -35.247  31.106  1.00115.91           O
ATOM   1812  ND2 ASN A 232       7.050 -36.636  29.351  1.00115.91           N
ATOM   1813  C   ASN A 232       6.762 -37.389  33.501  1.00115.91           C
ATOM   1814  O   ASN A 232       6.591 -38.606  33.525  1.00115.91           O
ATOM   1815  N   GLY A 233       7.895 -36.847  33.978  1.00 58.56           N
ATOM   1816  CA  GLY A 233       8.820 -37.727  34.638  1.00 58.56           C
ATOM   1817  C   GLY A 233       9.909 -38.121  33.696  1.00 58.56           C
ATOM   1818  O   GLY A 233      10.806 -38.881  34.061  1.00 58.56           O
ATOM   1819  N   ASP A 234       9.837 -37.656  32.437  1.00222.86           N
ATOM   1820  CA  ASP A 234      10.938 -37.894  31.560  1.00222.86           C
ATOM   1821  CB  ASP A 234      10.563 -37.955  30.063  1.00222.86           C
ATOM   1822  CG  ASP A 234       9.993 -36.631  29.555  1.00222.86           C
ATOM   1823  OD1 ASP A 234       9.835 -35.666  30.349  1.00222.86           O
ATOM   1824  OD2 ASP A 234       9.698 -36.580  28.332  1.00222.86           O
ATOM   1825  C   ASP A 234      11.866 -36.749  31.808  1.00222.86           C
ATOM   1826  O   ASP A 234      11.625 -35.925  32.684  1.00222.86           O
ATOM   1827  N   GLY A 235      12.987 -36.707  31.086  1.00144.91           N
ATOM   1828  CA  GLY A 235      13.985 -35.685  31.200  1.00144.91           C
ATOM   1829  C   GLY A 235      13.571 -34.378  30.591  1.00144.91           C
ATOM   1830  O   GLY A 235      14.123 -33.337  30.944  1.00144.91           O
ATOM   1831  N   ILE A 236      12.656 -34.412  29.601  1.00 91.35           N
ATOM   1832  CA  ILE A 236      12.367 -33.263  28.786  1.00 91.35           C
ATOM   1833  CB  ILE A 236      11.904 -33.663  27.421  1.00 91.35           C
ATOM   1834  CG1 ILE A 236      12.989 -34.530  26.769  1.00 91.35           C
ATOM   1835  CG2 ILE A 236      11.564 -32.395  26.619  1.00 91.35           C
ATOM   1836  CD1 ILE A 236      12.509 -35.262  25.522  1.00 91.35           C
ATOM   1837  C   ILE A 236      11.338 -32.346  29.372  1.00 91.35           C
ATOM   1838  O   ILE A 236      10.279 -32.768  29.836  1.00 91.35           O
ATOM   1839  N   GLU A 237      11.642 -31.028  29.341  1.00 65.75           N
ATOM   1840  CA  GLU A 237      10.732 -30.055  29.870  1.00 65.75           C
ATOM   1841  CB  GLU A 237      11.314 -28.635  29.982  1.00 65.75           C
ATOM   1842  CG  GLU A 237      12.341 -28.481  31.106  1.00 65.75           C
ATOM   1843  CD  GLU A 237      12.823 -27.039  31.098  1.00 65.75           C
ATOM   1844  OE1 GLU A 237      12.744 -26.397  30.018  1.00 65.75           O
ATOM   1845  OE2 GLU A 237      13.277 -26.558  32.170  1.00 65.75           O
ATOM   1846  C   GLU A 237       9.529 -30.001  28.983  1.00 65.75           C
ATOM   1847  O   GLU A 237       9.637 -30.033  27.758  1.00 65.75           O
ATOM   1848  N   ASP A 238       8.338 -29.939  29.612  1.00 81.62           N
ATOM   1849  CA  ASP A 238       7.085 -29.927  28.915  1.00 81.62           C
ATOM   1850  CB  ASP A 238       6.013 -30.749  29.642  1.00 81.62           C
ATOM   1851  CG  ASP A 238       6.502 -32.192  29.632  1.00 81.62           C
ATOM   1852  OD1 ASP A 238       6.951 -32.657  28.551  1.00 81.62           O
ATOM   1853  OD2 ASP A 238       6.455 -32.840  30.711  1.00 81.62           O
ATOM   1854  C   ASP A 238       6.610 -28.512  28.793  1.00 81.62           C
ATOM   1855  O   ASP A 238       7.161 -27.607  29.418  1.00 81.62           O
ATOM   1856  N   PHE A 239       5.541 -28.292  27.994  1.00 95.13           N
ATOM   1857  CA  PHE A 239       5.106 -26.949  27.731  1.00 95.13           C
ATOM   1858  CB  PHE A 239       4.832 -26.688  26.238  1.00 95.13           C
ATOM   1859  CG  PHE A 239       6.020 -27.120  25.440  1.00 95.13           C
ATOM   1860  CD1 PHE A 239       7.241 -26.500  25.567  1.00 95.13           C
ATOM   1861  CD2 PHE A 239       5.898 -28.143  24.527  1.00 95.13           C
ATOM   1862  CE1 PHE A 239       8.322 -26.907  24.817  1.00 95.13           C
ATOM   1863  CE2 PHE A 239       6.973 -28.554  23.774  1.00 95.13           C
ATOM   1864  CZ  PHE A 239       8.192 -27.938  23.919  1.00 95.13           C
ATOM   1865  C   PHE A 239       3.810 -26.683  28.444  1.00 95.13           C
ATOM   1866  O   PHE A 239       2.826 -27.396  28.257  1.00 95.13           O
ATOM   1867  N   VAL A 240       3.776 -25.619  29.274  1.00 53.30           N
ATOM   1868  CA  VAL A 240       2.566 -25.258  29.961  1.00 53.30           C
ATOM   1869  CB  VAL A 240       2.760 -25.004  31.429  1.00 53.30           C
ATOM   1870  CG1 VAL A 240       1.406 -24.606  32.043  1.00 53.30           C
ATOM   1871  CG2 VAL A 240       3.385 -26.257  32.063  1.00 53.30           C
ATOM   1872  C   VAL A 240       2.084 -23.979  29.345  1.00 53.30           C
ATOM   1873  O   VAL A 240       2.863 -23.046  29.150  1.00 53.30           O
ATOM   1874  N   SER A 241       0.776 -23.899  29.003  1.00 59.01           N
ATOM   1875  CA  SER A 241       0.309 -22.692  28.381  1.00 59.01           C
ATOM   1876  CB  SER A 241       0.255 -22.770  26.847  1.00 59.01           C
ATOM   1877  OG  SER A 241      -0.213 -21.540  26.312  1.00 59.01           O
ATOM   1878  C   SER A 241      -1.073 -22.366  28.857  1.00 59.01           C
ATOM   1879  O   SER A 241      -1.924 -23.240  29.015  1.00 59.01           O
ATOM   1880  N   GLY A 242      -1.315 -21.062  29.104  1.00 44.28           N
ATOM   1881  CA  GLY A 242      -2.601 -20.607  29.539  1.00 44.28           C
ATOM   1882  C   GLY A 242      -3.487 -20.435  28.349  1.00 44.28           C
ATOM   1883  O   GLY A 242      -3.048 -20.011  27.279  1.00 44.28           O
ATOM   1884  N   VAL A 243      -4.780 -20.774  28.520  1.00179.26           N
ATOM   1885  CA  VAL A 243      -5.733 -20.571  27.473  1.00179.26           C
ATOM   1886  CB  VAL A 243      -6.025 -21.892  26.797  1.00179.26           C
ATOM   1887  CG1 VAL A 243      -6.758 -22.856  27.739  1.00179.26           C
ATOM   1888  CG2 VAL A 243      -6.693 -21.635  25.453  1.00179.26           C
ATOM   1889  C   VAL A 243      -6.937 -19.928  28.132  1.00179.26           C
ATOM   1890  O   VAL A 243      -7.995 -20.518  28.345  1.00179.26           O
ATOM   1891  N   PRO A 244      -6.785 -18.662  28.405  1.00107.35           N
ATOM   1892  CA  PRO A 244      -7.711 -17.899  29.211  1.00107.35           C
ATOM   1893  CD  PRO A 244      -5.893 -17.817  27.630  1.00107.35           C
ATOM   1894  CB  PRO A 244      -7.142 -16.481  29.221  1.00107.35           C
ATOM   1895  CG  PRO A 244      -6.393 -16.385  27.878  1.00107.35           C
ATOM   1896  C   PRO A 244      -9.158 -17.890  28.796  1.00107.35           C
ATOM   1897  O   PRO A 244     -10.019 -17.829  29.673  1.00107.35           O
ATOM   1898  N   ARG A 245      -9.446 -17.828  27.486  1.00205.92           N
ATOM   1899  CA  ARG A 245     -10.779 -17.777  26.944  1.00205.92           C
ATOM   1900  CB  ARG A 245     -10.883 -17.001  25.622  1.00205.92           C
ATOM   1901  CG  ARG A 245     -10.828 -15.489  25.865  1.00205.92           C
ATOM   1902  CD  ARG A 245     -11.139 -14.639  24.633  1.00205.92           C
ATOM   1903  NE  ARG A 245     -12.581 -14.831  24.299  1.00205.92           N
ATOM   1904  CZ  ARG A 245     -13.538 -14.029  24.853  1.00205.92           C
ATOM   1905  NH1 ARG A 245     -13.185 -13.040  25.726  1.00205.92           N
ATOM   1906  NH2 ARG A 245     -14.851 -14.213  24.527  1.00205.92           N
ATOM   1907  C   ARG A 245     -11.446 -19.115  26.796  1.00205.92           C
ATOM   1908  O   ARG A 245     -12.629 -19.178  26.466  1.00205.92           O
ATOM   1909  N   ALA A 246     -10.695 -20.221  26.926  1.00 56.01           N
ATOM   1910  CA  ALA A 246     -11.232 -21.534  26.681  1.00 56.01           C
ATOM   1911  CB  ALA A 246     -10.176 -22.650  26.766  1.00 56.01           C
ATOM   1912  C   ALA A 246     -12.334 -21.884  27.639  1.00 56.01           C
ATOM   1913  O   ALA A 246     -12.543 -21.228  28.659  1.00 56.01           O
ATOM   1914  N   ALA A 247     -13.087 -22.951  27.285  1.00 58.78           N
ATOM   1915  CA  ALA A 247     -14.162 -23.501  28.066  1.00 58.78           C
ATOM   1916  CB  ALA A 247     -13.683 -24.149  29.377  1.00 58.78           C
ATOM   1917  C   ALA A 247     -15.190 -22.467  28.408  1.00 58.78           C
ATOM   1918  O   ALA A 247     -15.559 -22.312  29.570  1.00 58.78           O
ATOM   1919  N   ARG A 248     -15.709 -21.753  27.392  1.00158.42           N
ATOM   1920  CA  ARG A 248     -16.729 -20.765  27.603  1.00158.42           C
ATOM   1921  CB  ARG A 248     -18.095 -21.340  28.006  1.00158.42           C
ATOM   1922  CG  ARG A 248     -18.754 -22.131  26.876  1.00158.42           C
ATOM   1923  CD  ARG A 248     -20.260 -22.311  27.055  1.00158.42           C
ATOM   1924  NE  ARG A 248     -20.476 -23.021  28.345  1.00158.42           N
ATOM   1925  CZ  ARG A 248     -21.571 -22.722  29.103  1.00158.42           C
ATOM   1926  NH1 ARG A 248     -22.448 -21.767  28.678  1.00158.42           N
ATOM   1927  NH2 ARG A 248     -21.786 -23.376  30.282  1.00158.42           N
ATOM   1928  C   ARG A 248     -16.288 -19.767  28.621  1.00158.42           C
ATOM   1929  O   ARG A 248     -16.989 -19.491  29.593  1.00158.42           O
ATOM   1930  N   THR A 249     -15.086 -19.215  28.396  1.00 81.54           N
ATOM   1931  CA  THR A 249     -14.460 -18.176  29.164  1.00 81.54           C
ATOM   1932  CB  THR A 249     -15.193 -16.862  29.141  1.00 81.54           C
ATOM   1933  OG1 THR A 249     -16.460 -16.975  29.771  1.00 81.54           O
ATOM   1934  CG2 THR A 249     -15.365 -16.430  27.676  1.00 81.54           C
ATOM   1935  C   THR A 249     -14.235 -18.576  30.591  1.00 81.54           C
ATOM   1936  O   THR A 249     -14.092 -17.711  31.455  1.00 81.54           O
ATOM   1937  N   LEU A 250     -14.231 -19.890  30.896  1.00114.21           N
ATOM   1938  CA  LEU A 250     -13.828 -20.331  32.205  1.00114.21           C
ATOM   1939  CB  LEU A 250     -14.129 -21.813  32.515  1.00114.21           C
ATOM   1940  CG  LEU A 250     -15.556 -22.120  33.016  1.00114.21           C
ATOM   1941  CD1 LEU A 250     -15.786 -21.510  34.407  1.00114.21           C
ATOM   1942  CD2 LEU A 250     -16.642 -21.715  32.013  1.00114.21           C
ATOM   1943  C   LEU A 250     -12.346 -20.160  32.317  1.00114.21           C
ATOM   1944  O   LEU A 250     -11.826 -19.796  33.370  1.00114.21           O
ATOM   1945  N   GLY A 251     -11.626 -20.452  31.218  1.00 31.66           N
ATOM   1946  CA  GLY A 251     -10.196 -20.355  31.186  1.00 31.66           C
ATOM   1947  C   GLY A 251      -9.648 -21.717  31.473  1.00 31.66           C
ATOM   1948  O   GLY A 251     -10.185 -22.452  32.302  1.00 31.66           O
ATOM   1949  N   MET A 252      -8.543 -22.086  30.794  1.00 45.54           N
ATOM   1950  CA  MET A 252      -7.966 -23.379  31.012  1.00 45.54           C
ATOM   1951  CB  MET A 252      -8.425 -24.439  29.995  1.00 45.54           C
ATOM   1952  CG  MET A 252      -9.903 -24.812  30.106  1.00 45.54           C
ATOM   1953  SD  MET A 252     -10.446 -26.062  28.903  1.00 45.54           S
ATOM   1954  CE  MET A 252      -9.465 -27.410  29.623  1.00 45.54           C
ATOM   1955  C   MET A 252      -6.485 -23.265  30.854  1.00 45.54           C
ATOM   1956  O   MET A 252      -5.974 -22.288  30.308  1.00 45.54           O
ATOM   1957  N   VAL A 253      -5.754 -24.264  31.385  1.00 57.48           N
ATOM   1958  CA  VAL A 253      -4.335 -24.334  31.200  1.00 57.48           C
ATOM   1959  CB  VAL A 253      -3.544 -24.190  32.471  1.00 57.48           C
ATOM   1960  CG1 VAL A 253      -2.061 -24.448  32.158  1.00 57.48           C
ATOM   1961  CG2 VAL A 253      -3.807 -22.792  33.054  1.00 57.48           C
ATOM   1962  C   VAL A 253      -4.064 -25.694  30.637  1.00 57.48           C
ATOM   1963  O   VAL A 253      -4.559 -26.702  31.140  1.00 57.48           O
ATOM   1964  N   TYR A 254      -3.244 -25.753  29.574  1.00110.80           N
ATOM   1965  CA  TYR A 254      -2.970 -26.986  28.890  1.00110.80           C
ATOM   1966  CB  TYR A 254      -3.130 -26.863  27.360  1.00110.80           C
ATOM   1967  CG  TYR A 254      -4.564 -26.766  26.952  1.00110.80           C
ATOM   1968  CD1 TYR A 254      -5.393 -25.790  27.448  1.00110.80           C
ATOM   1969  CD2 TYR A 254      -5.064 -27.633  26.007  1.00110.80           C
ATOM   1970  CE1 TYR A 254      -6.706 -25.715  27.040  1.00110.80           C
ATOM   1971  CE2 TYR A 254      -6.373 -27.562  25.594  1.00110.80           C
ATOM   1972  CZ  TYR A 254      -7.201 -26.601  26.116  1.00110.80           C
ATOM   1973  OH  TYR A 254      -8.547 -26.519  25.699  1.00110.80           O
ATOM   1974  C   TYR A 254      -1.531 -27.324  29.099  1.00110.80           C
ATOM   1975  O   TYR A 254      -0.671 -26.446  29.139  1.00110.80           O
ATOM   1976  N   ILE A 255      -1.240 -28.627  29.272  1.00 59.85           N
ATOM   1977  CA  ILE A 255       0.124 -29.055  29.379  1.00 59.85           C
ATOM   1978  CB  ILE A 255       0.423 -29.812  30.640  1.00 59.85           C
ATOM   1979  CG1 ILE A 255       0.216 -28.905  31.864  1.00 59.85           C
ATOM   1980  CG2 ILE A 255       1.846 -30.383  30.529  1.00 59.85           C
ATOM   1981  CD1 ILE A 255       0.289 -29.651  33.195  1.00 59.85           C
ATOM   1982  C   ILE A 255       0.365 -29.971  28.222  1.00 59.85           C
ATOM   1983  O   ILE A 255      -0.390 -30.919  28.004  1.00 59.85           O
ATOM   1984  N   TYR A 256       1.433 -29.703  27.443  1.00 87.48           N
ATOM   1985  CA  TYR A 256       1.709 -30.501  26.279  1.00 87.48           C
ATOM   1986  CB  TYR A 256       1.808 -29.711  24.960  1.00 87.48           C
ATOM   1987  CG  TYR A 256       0.486 -29.139  24.577  1.00 87.48           C
ATOM   1988  CD1 TYR A 256      -0.410 -29.885  23.848  1.00 87.48           C
ATOM   1989  CD2 TYR A 256       0.139 -27.859  24.938  1.00 87.48           C
ATOM   1990  CE1 TYR A 256      -1.629 -29.367  23.483  1.00 87.48           C
ATOM   1991  CE2 TYR A 256      -1.080 -27.336  24.575  1.00 87.48           C
ATOM   1992  CZ  TYR A 256      -1.967 -28.088  23.846  1.00 87.48           C
ATOM   1993  OH  TYR A 256      -3.218 -27.553  23.472  1.00 87.48           O
ATOM   1994  C   TYR A 256       3.048 -31.145  26.441  1.00 87.48           C
ATOM   1995  O   TYR A 256       3.960 -30.579  27.041  1.00 87.48           O
ATOM   1996  N   ASP A 257       3.182 -32.372  25.898  1.00 58.85           N
ATOM   1997  CA  ASP A 257       4.412 -33.106  25.952  1.00 58.85           C
ATOM   1998  CB  ASP A 257       4.294 -34.515  25.343  1.00 58.85           C
ATOM   1999  CG  ASP A 257       5.601 -35.265  25.558  1.00 58.85           C
ATOM   2000  OD1 ASP A 257       6.350 -34.901  26.503  1.00 58.85           O
ATOM   2001  OD2 ASP A 257       5.873 -36.211  24.772  1.00 58.85           O
ATOM   2002  C   ASP A 257       5.440 -32.353  25.163  1.00 58.85           C
ATOM   2003  O   ASP A 257       5.201 -31.911  24.040  1.00 58.85           O
ATOM   2004  N   GLY A 258       6.630 -32.197  25.768  1.00 66.65           N
ATOM   2005  CA  GLY A 258       7.746 -31.484  25.219  1.00 66.65           C
ATOM   2006  C   GLY A 258       8.309 -32.187  24.022  1.00 66.65           C
ATOM   2007  O   GLY A 258       9.011 -31.561  23.233  1.00 66.65           O
ATOM   2008  N   LYS A 259       8.196 -33.531  23.965  1.00135.86           N
ATOM   2009  CA  LYS A 259       8.696 -34.300  22.851  1.00135.86           C
ATOM   2010  CB  LYS A 259       8.867 -35.792  23.180  1.00135.86           C
ATOM   2011  CG  LYS A 259       9.395 -36.600  21.990  1.00135.86           C
ATOM   2012  CD  LYS A 259       9.822 -38.027  22.336  1.00135.86           C
ATOM   2013  CE  LYS A 259      11.294 -38.150  22.729  1.00135.86           C
ATOM   2014  NZ  LYS A 259      11.507 -37.578  24.076  1.00135.86           N
ATOM   2015  C   LYS A 259       7.849 -34.256  21.607  1.00135.86           C
ATOM   2016  O   LYS A 259       8.369 -34.006  20.519  1.00135.86           O
ATOM   2017  N   ASN A 260       6.522 -34.515  21.718  1.00136.53           N
ATOM   2018  CA  ASN A 260       5.769 -34.649  20.499  1.00136.53           C
ATOM   2019  CB  ASN A 260       5.456 -36.119  20.169  1.00136.53           C
ATOM   2020  CG  ASN A 260       4.608 -36.703  21.292  1.00136.53           C
ATOM   2021  OD1 ASN A 260       4.313 -36.037  22.283  1.00136.53           O
ATOM   2022  ND2 ASN A 260       4.216 -37.996  21.139  1.00136.53           N
ATOM   2023  C   ASN A 260       4.468 -33.911  20.553  1.00136.53           C
ATOM   2024  O   ASN A 260       3.551 -34.227  19.795  1.00136.53           O
ATOM   2025  N   MET A 261       4.371 -32.873  21.399  1.00221.49           N
ATOM   2026  CA  MET A 261       3.194 -32.053  21.440  1.00221.49           C
ATOM   2027  CB  MET A 261       3.108 -31.132  20.210  1.00221.49           C
ATOM   2028  CG  MET A 261       2.113 -29.988  20.363  1.00221.49           C
ATOM   2029  SD  MET A 261       2.628 -28.726  21.567  1.00221.49           S
ATOM   2030  CE  MET A 261       3.972 -28.041  20.559  1.00221.49           C
ATOM   2031  C   MET A 261       1.932 -32.865  21.530  1.00221.49           C
ATOM   2032  O   MET A 261       1.104 -32.841  20.617  1.00221.49           O
ATOM   2033  N   SER A 262       1.788 -33.649  22.617  1.00 44.96           N
ATOM   2034  CA  SER A 262       0.571 -34.358  22.902  1.00 44.96           C
ATOM   2035  CB  SER A 262       0.760 -35.873  23.082  1.00 44.96           C
ATOM   2036  OG  SER A 262      -0.487 -36.494  23.361  1.00 44.96           O
ATOM   2037  C   SER A 262       0.097 -33.807  24.218  1.00 44.96           C
ATOM   2038  O   SER A 262       0.914 -33.473  25.073  1.00 44.96           O
ATOM   2039  N   SER A 263      -1.235 -33.679  24.419  1.00 67.33           N
ATOM   2040  CA  SER A 263      -1.722 -33.058  25.626  1.00 67.33           C
ATOM   2041  CB  SER A 263      -3.175 -32.571  25.514  1.00 67.33           C
ATOM   2042  OG  SER A 263      -3.581 -31.972  26.735  1.00 67.33           O
ATOM   2043  C   SER A 263      -1.650 -34.003  26.793  1.00 67.33           C
ATOM   2044  O   SER A 263      -2.195 -35.104  26.744  1.00 67.33           O
ATOM   2045  N   LEU A 264      -0.876 -33.624  27.837  1.00 91.15           N
ATOM   2046  CA  LEU A 264      -0.760 -34.367  29.066  1.00 91.15           C
ATOM   2047  CB  LEU A 264       0.584 -34.111  29.767  1.00 91.15           C
ATOM   2048  CG  LEU A 264       1.792 -34.540  28.911  1.00 91.15           C
ATOM   2049  CD1 LEU A 264       3.118 -34.273  29.639  1.00 91.15           C
ATOM   2050  CD2 LEU A 264       1.655 -35.995  28.432  1.00 91.15           C
ATOM   2051  C   LEU A 264      -1.853 -34.112  30.076  1.00 91.15           C
ATOM   2052  O   LEU A 264      -2.486 -35.050  30.559  1.00 91.15           O
ATOM   2053  N   HIS A 265      -2.120 -32.826  30.420  1.00101.35           N
ATOM   2054  CA  HIS A 265      -3.055 -32.556  31.485  1.00101.35           C
ATOM   2055  ND1 HIS A 265      -0.709 -34.368  33.045  1.00101.35           N
ATOM   2056  CG  HIS A 265      -1.930 -33.814  33.363  1.00101.35           C
ATOM   2057  CB  HIS A 265      -2.404 -32.476  32.876  1.00101.35           C
ATOM   2058  NE2 HIS A 265      -1.756 -35.838  34.346  1.00101.35           N
ATOM   2059  CD2 HIS A 265      -2.555 -34.725  34.158  1.00101.35           C
ATOM   2060  CE1 HIS A 265      -0.658 -35.578  33.659  1.00101.35           C
ATOM   2061  C   HIS A 265      -3.772 -31.265  31.241  1.00101.35           C
ATOM   2062  O   HIS A 265      -3.341 -30.439  30.436  1.00101.35           O
ATOM   2063  N   ASN A 266      -4.919 -31.076  31.934  1.00 51.04           N
ATOM   2064  CA  ASN A 266      -5.692 -29.877  31.767  1.00 51.04           C
ATOM   2065  CB  ASN A 266      -6.983 -30.076  30.952  1.00 51.04           C
ATOM   2066  CG  ASN A 266      -6.610 -30.283  29.492  1.00 51.04           C
ATOM   2067  OD1 ASN A 266      -5.705 -29.632  28.972  1.00 51.04           O
ATOM   2068  ND2 ASN A 266      -7.329 -31.213  28.807  1.00 51.04           N
ATOM   2069  C   ASN A 266      -6.118 -29.359  33.108  1.00 51.04           C
ATOM   2070  O   ASN A 266      -6.419 -30.125  34.022  1.00 51.04           O
ATOM   2071  N   PHE A 267      -6.137 -28.015  33.246  1.00131.72           N
ATOM   2072  CA  PHE A 267      -6.606 -27.351  34.429  1.00131.72           C
ATOM   2073  CB  PHE A 267      -5.567 -26.420  35.086  1.00131.72           C
ATOM   2074  CG  PHE A 267      -4.417 -27.232  35.576  1.00131.72           C
ATOM   2075  CD1 PHE A 267      -4.452 -27.805  36.822  1.00131.72           C
ATOM   2076  CD2 PHE A 267      -3.304 -27.429  34.795  1.00131.72           C
ATOM   2077  CE1 PHE A 267      -3.397 -28.555  37.282  1.00131.72           C
ATOM   2078  CE2 PHE A 267      -2.244 -28.178  35.252  1.00131.72           C
ATOM   2079  CZ  PHE A 267      -2.286 -28.745  36.500  1.00131.72           C
ATOM   2080  C   PHE A 267      -7.713 -26.456  33.963  1.00131.72           C
ATOM   2081  O   PHE A 267      -7.638 -25.897  32.869  1.00131.72           O
ATOM   2082  N   THR A 268      -8.783 -26.301  34.772  1.00 42.33           N
ATOM   2083  CA  THR A 268      -9.876 -25.475  34.338  1.00 42.33           C
ATOM   2084  CB  THR A 268     -11.121 -26.259  34.042  1.00 42.33           C
ATOM   2085  OG1 THR A 268     -10.854 -27.235  33.046  1.00 42.33           O
ATOM   2086  CG2 THR A 268     -12.212 -25.292  33.550  1.00 42.33           C
ATOM   2087  C   THR A 268     -10.215 -24.494  35.422  1.00 42.33           C
ATOM   2088  O   THR A 268     -10.183 -24.819  36.608  1.00 42.33           O
ATOM   2089  N   GLY A 269     -10.554 -23.251  35.016  1.00 42.80           N
ATOM   2090  CA  GLY A 269     -10.912 -22.208  35.934  1.00 42.80           C
ATOM   2091  C   GLY A 269     -12.294 -22.466  36.452  1.00 42.80           C
ATOM   2092  O   GLY A 269     -13.089 -23.194  35.860  1.00 42.80           O
ATOM   2093  N   GLU A 270     -12.563 -21.925  37.650  1.00132.11           N
ATOM   2094  CA  GLU A 270     -13.816 -22.055  38.332  1.00132.11           C
ATOM   2095  CB  GLU A 270     -13.599 -21.965  39.844  1.00132.11           C
ATOM   2096  CG  GLU A 270     -14.658 -22.693  40.655  1.00132.11           C
ATOM   2097  CD  GLU A 270     -14.080 -22.851  42.049  1.00132.11           C
ATOM   2098  OE1 GLU A 270     -13.885 -21.808  42.728  1.00132.11           O
ATOM   2099  OE2 GLU A 270     -13.812 -24.015  42.447  1.00132.11           O
ATOM   2100  C   GLU A 270     -14.848 -21.038  37.921  1.00132.11           C
ATOM   2101  O   GLU A 270     -16.041 -21.339  37.910  1.00132.11           O
ATOM   2102  N   GLN A 271     -14.422 -19.796  37.597  1.00 65.79           N
ATOM   2103  CA  GLN A 271     -15.373 -18.729  37.401  1.00 65.79           C
ATOM   2104  CB  GLN A 271     -15.158 -17.602  38.425  1.00 65.79           C
ATOM   2105  CG  GLN A 271     -16.112 -16.415  38.313  1.00 65.79           C
ATOM   2106  CD  GLN A 271     -15.713 -15.437  39.409  1.00 65.79           C
ATOM   2107  OE1 GLN A 271     -14.933 -14.513  39.181  1.00 65.79           O
ATOM   2108  NE2 GLN A 271     -16.246 -15.654  40.641  1.00 65.79           N
ATOM   2109  C   GLN A 271     -15.226 -18.129  36.038  1.00 65.79           C
ATOM   2110  O   GLN A 271     -14.119 -17.997  35.519  1.00 65.79           O
ATOM   2111  N   MET A 272     -16.360 -17.716  35.430  1.00 61.53           N
ATOM   2112  CA  MET A 272     -16.300 -17.164  34.108  1.00 61.53           C
ATOM   2113  CB  MET A 272     -17.663 -17.015  33.412  1.00 61.53           C
ATOM   2114  CG  MET A 272     -18.279 -18.347  32.987  1.00 61.53           C
ATOM   2115  SD  MET A 272     -19.854 -18.188  32.096  1.00 61.53           S
ATOM   2116  CE  MET A 272     -20.054 -19.969  31.803  1.00 61.53           C
ATOM   2117  C   MET A 272     -15.667 -15.808  34.149  1.00 61.53           C
ATOM   2118  O   MET A 272     -15.874 -15.027  35.076  1.00 61.53           O
ATOM   2119  N   ALA A 273     -14.860 -15.517  33.111  1.00 72.27           N
ATOM   2120  CA  ALA A 273     -14.208 -14.254  32.899  1.00 72.27           C
ATOM   2121  CB  ALA A 273     -15.204 -13.088  32.781  1.00 72.27           C
ATOM   2122  C   ALA A 273     -13.232 -13.918  33.996  1.00 72.27           C
ATOM   2123  O   ALA A 273     -12.887 -12.752  34.180  1.00 72.27           O
ATOM   2124  N   ALA A 274     -12.778 -14.930  34.756  1.00 80.21           N
ATOM   2125  CA  ALA A 274     -11.766 -14.830  35.781  1.00 80.21           C
ATOM   2126  CB  ALA A 274     -11.651 -16.109  36.629  1.00 80.21           C
ATOM   2127  C   ALA A 274     -10.433 -14.588  35.127  1.00 80.21           C
ATOM   2128  O   ALA A 274      -9.496 -14.076  35.741  1.00 80.21           O
ATOM   2129  N   TYR A 275     -10.315 -15.022  33.860  1.00182.87           N
ATOM   2130  CA  TYR A 275      -9.128 -14.929  33.057  1.00182.87           C
ATOM   2131  CB  TYR A 275      -8.580 -13.494  32.996  1.00182.87           C
ATOM   2132  CG  TYR A 275      -8.106 -13.254  31.603  1.00182.87           C
ATOM   2133  CD1 TYR A 275      -8.994 -12.776  30.670  1.00182.87           C
ATOM   2134  CD2 TYR A 275      -6.818 -13.495  31.205  1.00182.87           C
ATOM   2135  CE1 TYR A 275      -8.619 -12.533  29.372  1.00182.87           C
ATOM   2136  CE2 TYR A 275      -6.438 -13.253  29.904  1.00182.87           C
ATOM   2137  CZ  TYR A 275      -7.331 -12.771  28.981  1.00182.87           C
ATOM   2138  OH  TYR A 275      -6.937 -12.523  27.649  1.00182.87           O
ATOM   2139  C   TYR A 275      -8.088 -15.844  33.639  1.00182.87           C
ATOM   2140  O   TYR A 275      -6.911 -15.505  33.767  1.00182.87           O
ATOM   2141  N   PHE A 276      -8.537 -17.056  34.017  1.00 94.49           N
ATOM   2142  CA  PHE A 276      -7.685 -18.093  34.519  1.00 94.49           C
ATOM   2143  CB  PHE A 276      -8.521 -19.324  34.927  1.00 94.49           C
ATOM   2144  CG  PHE A 276      -7.677 -20.420  35.480  1.00 94.49           C
ATOM   2145  CD1 PHE A 276      -7.189 -20.346  36.763  1.00 94.49           C
ATOM   2146  CD2 PHE A 276      -7.405 -21.540  34.730  1.00 94.49           C
ATOM   2147  CE1 PHE A 276      -6.421 -21.363  37.280  1.00 94.49           C
ATOM   2148  CE2 PHE A 276      -6.637 -22.560  35.242  1.00 94.49           C
ATOM   2149  CZ  PHE A 276      -6.141 -22.472  36.520  1.00 94.49           C
ATOM   2150  C   PHE A 276      -6.754 -18.465  33.404  1.00 94.49           C
ATOM   2151  O   PHE A 276      -7.192 -18.835  32.315  1.00 94.49           O
ATOM   2152  N   GLY A 277      -5.431 -18.420  33.671  1.00 41.85           N
ATOM   2153  CA  GLY A 277      -4.469 -18.735  32.650  1.00 41.85           C
ATOM   2154  C   GLY A 277      -3.800 -17.490  32.134  1.00 41.85           C
ATOM   2155  O   GLY A 277      -3.014 -17.553  31.191  1.00 41.85           O
ATOM   2156  N   PHE A 278      -4.071 -16.325  32.749  1.00 75.58           N
ATOM   2157  CA  PHE A 278      -3.472 -15.087  32.325  1.00 75.58           C
ATOM   2158  CB  PHE A 278      -3.919 -13.914  33.218  1.00 75.58           C
ATOM   2159  CG  PHE A 278      -3.254 -12.658  32.769  1.00 75.58           C
ATOM   2160  CD1 PHE A 278      -3.745 -11.936  31.707  1.00 75.58           C
ATOM   2161  CD2 PHE A 278      -2.142 -12.191  33.429  1.00 75.58           C
ATOM   2162  CE1 PHE A 278      -3.129 -10.774  31.304  1.00 75.58           C
ATOM   2163  CE2 PHE A 278      -1.522 -11.030  33.031  1.00 75.58           C
ATOM   2164  CZ  PHE A 278      -2.014 -10.318  31.965  1.00 75.58           C
ATOM   2165  C   PHE A 278      -1.982 -15.217  32.445  1.00 75.58           C
ATOM   2166  O   PHE A 278      -1.241 -14.788  31.559  1.00 75.58           O
ATOM   2167  N   SER A 279      -1.501 -15.802  33.560  1.00 89.16           N
ATOM   2168  CA  SER A 279      -0.085 -15.958  33.741  1.00 89.16           C
ATOM   2169  CB  SER A 279       0.489 -14.939  34.741  1.00 89.16           C
ATOM   2170  OG  SER A 279       1.887 -15.120  34.898  1.00 89.16           O
ATOM   2171  C   SER A 279       0.141 -17.327  34.309  1.00 89.16           C
ATOM   2172  O   SER A 279      -0.682 -17.824  35.080  1.00 89.16           O
ATOM   2173  N   VAL A 280       1.265 -17.977  33.930  1.00115.61           N
ATOM   2174  CA  VAL A 280       1.527 -19.288  34.450  1.00115.61           C
ATOM   2175  CB  VAL A 280       1.224 -20.378  33.461  1.00115.61           C
ATOM   2176  CG1 VAL A 280       1.539 -21.725  34.116  1.00115.61           C
ATOM   2177  CG2 VAL A 280      -0.229 -20.245  32.994  1.00115.61           C
ATOM   2178  C   VAL A 280       2.996 -19.372  34.777  1.00115.61           C
ATOM   2179  O   VAL A 280       3.811 -18.624  34.235  1.00115.61           O
ATOM   2180  N   ALA A 281       3.371 -20.274  35.712  1.00 42.24           N
ATOM   2181  CA  ALA A 281       4.755 -20.446  36.069  1.00 42.24           C
ATOM   2182  CB  ALA A 281       5.221 -19.510  37.196  1.00 42.24           C
ATOM   2183  C   ALA A 281       4.932 -21.852  36.563  1.00 42.24           C
ATOM   2184  O   ALA A 281       3.974 -22.481  37.010  1.00 42.24           O
ATOM   2185  N   ALA A 282       6.167 -22.400  36.467  1.00 47.13           N
ATOM   2186  CA  ALA A 282       6.389 -23.728  36.968  1.00 47.13           C
ATOM   2187  CB  ALA A 282       6.509 -24.790  35.861  1.00 47.13           C
ATOM   2188  C   ALA A 282       7.675 -23.747  37.741  1.00 47.13           C
ATOM   2189  O   ALA A 282       8.715 -23.314  37.244  1.00 47.13           O
ATOM   2190  N   THR A 283       7.622 -24.253  38.993  1.00122.81           N
ATOM   2191  CA  THR A 283       8.787 -24.369  39.829  1.00122.81           C
ATOM   2192  CB  THR A 283       9.199 -23.065  40.448  1.00122.81           C
ATOM   2193  OG1 THR A 283      10.405 -23.226  41.179  1.00122.81           O
ATOM   2194  CG2 THR A 283       8.069 -22.575  41.371  1.00122.81           C
ATOM   2195  C   THR A 283       8.465 -25.317  40.952  1.00122.81           C
ATOM   2196  O   THR A 283       7.309 -25.443  41.352  1.00122.81           O
ATOM   2197  N   ASP A 284       9.498 -25.990  41.506  1.00 66.09           N
ATOM   2198  CA  ASP A 284       9.347 -26.938  42.584  1.00 66.09           C
ATOM   2199  CB  ASP A 284      10.534 -27.912  42.664  1.00 66.09           C
ATOM   2200  CG  ASP A 284      10.310 -28.877  43.816  1.00 66.09           C
ATOM   2201  OD1 ASP A 284       9.185 -28.880  44.381  1.00 66.09           O
ATOM   2202  OD2 ASP A 284      11.271 -29.620  44.152  1.00 66.09           O
ATOM   2203  C   ASP A 284       9.305 -26.185  43.886  1.00 66.09           C
ATOM   2204  O   ASP A 284      10.326 -25.712  44.382  1.00 66.09           O
ATOM   2205  N   ILE A 285       8.090 -25.992  44.432  1.00153.69           N
ATOM   2206  CA  ILE A 285       7.866 -25.281  45.665  1.00153.69           C
ATOM   2207  CB  ILE A 285       6.489 -24.694  45.738  1.00153.69           C
ATOM   2208  CG1 ILE A 285       6.462 -23.561  46.772  1.00153.69           C
ATOM   2209  CG2 ILE A 285       5.487 -25.824  46.019  1.00153.69           C
ATOM   2210  CD1 ILE A 285       5.278 -22.620  46.585  1.00153.69           C
ATOM   2211  C   ILE A 285       8.141 -26.086  46.915  1.00153.69           C
ATOM   2212  O   ILE A 285       8.508 -25.534  47.949  1.00153.69           O
ATOM   2213  N   ASN A 286       7.795 -27.387  46.898  1.00133.95           N
ATOM   2214  CA  ASN A 286       7.900 -28.314  48.001  1.00133.95           C
ATOM   2215  CB  ASN A 286       6.726 -29.313  48.067  1.00133.95           C
ATOM   2216  CG  ASN A 286       6.551 -30.027  46.737  1.00133.95           C
ATOM   2217  OD1 ASN A 286       7.090 -29.614  45.712  1.00133.95           O
ATOM   2218  ND2 ASN A 286       5.739 -31.119  46.748  1.00133.95           N
ATOM   2219  C   ASN A 286       9.220 -29.026  48.180  1.00133.95           C
ATOM   2220  O   ASN A 286       9.422 -29.651  49.219  1.00133.95           O
ATOM   2221  N   GLY A 287      10.120 -29.066  47.176  1.00 50.59           N
ATOM   2222  CA  GLY A 287      11.380 -29.738  47.389  1.00 50.59           C
ATOM   2223  C   GLY A 287      11.286 -31.198  47.027  1.00 50.59           C
ATOM   2224  O   GLY A 287      12.148 -31.985  47.412  1.00 50.59           O
ATOM   2225  N   ASP A 288      10.198 -31.599  46.341  1.00114.80           N
ATOM   2226  CA  ASP A 288       9.931 -32.930  45.854  1.00114.80           C
ATOM   2227  CB  ASP A 288       8.430 -33.245  45.715  1.00114.80           C
ATOM   2228  CG  ASP A 288       7.789 -32.261  44.756  1.00114.80           C
ATOM   2229  OD1 ASP A 288       8.496 -31.321  44.309  1.00114.80           O
ATOM   2230  OD2 ASP A 288       6.574 -32.429  44.468  1.00114.80           O
ATOM   2231  C   ASP A 288      10.646 -33.241  44.561  1.00114.80           C
ATOM   2232  O   ASP A 288      10.670 -34.393  44.132  1.00114.80           O
ATOM   2233  N   ASP A 289      11.213 -32.226  43.878  1.00 83.56           N
ATOM   2234  CA  ASP A 289      11.858 -32.402  42.600  1.00 83.56           C
ATOM   2235  CB  ASP A 289      12.835 -33.591  42.564  1.00 83.56           C
ATOM   2236  CG  ASP A 289      14.085 -33.191  43.333  1.00 83.56           C
ATOM   2237  OD1 ASP A 289      14.583 -32.057  43.100  1.00 83.56           O
ATOM   2238  OD2 ASP A 289      14.565 -34.016  44.155  1.00 83.56           O
ATOM   2239  C   ASP A 289      10.839 -32.597  41.518  1.00 83.56           C
ATOM   2240  O   ASP A 289      11.166 -33.046  40.419  1.00 83.56           O
ATOM   2241  N   TYR A 290       9.572 -32.230  41.791  1.00136.48           N
ATOM   2242  CA  TYR A 290       8.575 -32.254  40.758  1.00136.48           C
ATOM   2243  CB  TYR A 290       7.341 -33.124  41.068  1.00136.48           C
ATOM   2244  CG  TYR A 290       7.727 -34.567  41.036  1.00136.48           C
ATOM   2245  CD1 TYR A 290       8.203 -35.203  42.159  1.00136.48           C
ATOM   2246  CD2 TYR A 290       7.608 -35.295  39.875  1.00136.48           C
ATOM   2247  CE1 TYR A 290       8.552 -36.533  42.123  1.00136.48           C
ATOM   2248  CE2 TYR A 290       7.955 -36.625  39.830  1.00136.48           C
ATOM   2249  CZ  TYR A 290       8.429 -37.248  40.957  1.00136.48           C
ATOM   2250  OH  TYR A 290       8.786 -38.613  40.918  1.00136.48           O
ATOM   2251  C   TYR A 290       8.098 -30.837  40.619  1.00136.48           C
ATOM   2252  O   TYR A 290       7.715 -30.201  41.599  1.00136.48           O
ATOM   2253  N   ALA A 291       8.116 -30.305  39.381  1.00 44.46           N
ATOM   2254  CA  ALA A 291       7.727 -28.946  39.136  1.00 44.46           C
ATOM   2255  CB  ALA A 291       7.911 -28.512  37.671  1.00 44.46           C
ATOM   2256  C   ALA A 291       6.279 -28.795  39.473  1.00 44.46           C
ATOM   2257  O   ALA A 291       5.472 -29.690  39.233  1.00 44.46           O
ATOM   2258  N   ASP A 292       5.920 -27.633  40.055  1.00 63.49           N
ATOM   2259  CA  ASP A 292       4.564 -27.380  40.454  1.00 63.49           C
ATOM   2260  CB  ASP A 292       4.468 -26.914  41.913  1.00 63.49           C
ATOM   2261  CG  ASP A 292       4.973 -28.070  42.767  1.00 63.49           C
ATOM   2262  OD1 ASP A 292       4.594 -29.235  42.471  1.00 63.49           O
ATOM   2263  OD2 ASP A 292       5.763 -27.805  43.711  1.00 63.49           O
ATOM   2264  C   ASP A 292       4.019 -26.298  39.568  1.00 63.49           C
ATOM   2265  O   ASP A 292       4.766 -25.465  39.056  1.00 63.49           O
ATOM   2266  N   VAL A 293       2.684 -26.283  39.366  1.00 55.96           N
ATOM   2267  CA  VAL A 293       2.093 -25.342  38.453  1.00 55.96           C
ATOM   2268  CB  VAL A 293       1.090 -25.982  37.536  1.00 55.96           C
ATOM   2269  CG1 VAL A 293       0.479 -24.901  36.629  1.00 55.96           C
ATOM   2270  CG2 VAL A 293       1.784 -27.120  36.768  1.00 55.96           C
ATOM   2271  C   VAL A 293       1.381 -24.253  39.198  1.00 55.96           C
ATOM   2272  O   VAL A 293       0.598 -24.509  40.112  1.00 55.96           O
ATOM   2273  N   PHE A 294       1.652 -22.987  38.807  1.00 62.79           N
ATOM   2274  CA  PHE A 294       1.007 -21.847  39.403  1.00 62.79           C
ATOM   2275  CB  PHE A 294       2.000 -20.808  39.956  1.00 62.79           C
ATOM   2276  CG  PHE A 294       2.762 -21.435  41.076  1.00 62.79           C
ATOM   2277  CD1 PHE A 294       3.843 -22.247  40.819  1.00 62.79           C
ATOM   2278  CD2 PHE A 294       2.403 -21.204  42.384  1.00 62.79           C
ATOM   2279  CE1 PHE A 294       4.551 -22.823  41.849  1.00 62.79           C
ATOM   2280  CE2 PHE A 294       3.107 -21.777  43.417  1.00 62.79           C
ATOM   2281  CZ  PHE A 294       4.183 -22.589  43.152  1.00 62.79           C
ATOM   2282  C   PHE A 294       0.231 -21.171  38.307  1.00 62.79           C
ATOM   2283  O   PHE A 294       0.797 -20.810  37.276  1.00 62.79           O
ATOM   2284  N   ILE A 295      -1.090 -20.969  38.512  1.00126.47           N
ATOM   2285  CA  ILE A 295      -1.930 -20.392  37.494  1.00126.47           C
ATOM   2286  CB  ILE A 295      -3.093 -21.281  37.154  1.00126.47           C
ATOM   2287  CG1 ILE A 295      -2.659 -22.716  36.795  1.00126.47           C
ATOM   2288  CG2 ILE A 295      -3.865 -20.587  36.021  1.00126.47           C
ATOM   2289  CD1 ILE A 295      -1.936 -22.862  35.461  1.00126.47           C
ATOM   2290  C   ILE A 295      -2.557 -19.148  38.060  1.00126.47           C
ATOM   2291  O   ILE A 295      -3.144 -19.182  39.140  1.00126.47           O
ATOM   2292  N   GLY A 296      -2.488 -18.014  37.331  1.00 43.54           N
ATOM   2293  CA  GLY A 296      -3.055 -16.801  37.853  1.00 43.54           C
ATOM   2294  C   GLY A 296      -4.364 -16.514  37.174  1.00 43.54           C
ATOM   2295  O   GLY A 296      -4.539 -16.786  35.986  1.00 43.54           O
ATOM   2296  N   ALA A 297      -5.343 -15.992  37.951  1.00 78.19           N
ATOM   2297  CA  ALA A 297      -6.589 -15.534  37.398  1.00 78.19           C
ATOM   2298  CB  ALA A 297      -7.769 -16.474  37.698  1.00 78.19           C
ATOM   2299  C   ALA A 297      -6.887 -14.222  38.069  1.00 78.19           C
ATOM   2300  O   ALA A 297      -7.653 -14.153  39.030  1.00 78.19           O
ATOM   2301  N   PRO A 298      -6.347 -13.167  37.525  1.00 99.10           N
ATOM   2302  CA  PRO A 298      -6.405 -11.840  38.095  1.00 99.10           C
ATOM   2303  CD  PRO A 298      -5.770 -13.187  36.193  1.00 99.10           C
ATOM   2304  CB  PRO A 298      -5.542 -10.980  37.169  1.00 99.10           C
ATOM   2305  CG  PRO A 298      -5.618 -11.706  35.812  1.00 99.10           C
ATOM   2306  C   PRO A 298      -7.782 -11.256  38.266  1.00 99.10           C
ATOM   2307  O   PRO A 298      -7.957 -10.381  39.111  1.00 99.10           O
ATOM   2308  N   LEU A 299      -8.734 -11.644  37.406  1.00172.11           N
ATOM   2309  CA  LEU A 299     -10.104 -11.201  37.367  1.00172.11           C
ATOM   2310  CB  LEU A 299     -10.730 -11.392  35.976  1.00172.11           C
ATOM   2311  CG  LEU A 299     -10.222 -10.374  34.934  1.00172.11           C
ATOM   2312  CD1 LEU A 299     -10.869  -8.999  35.145  1.00172.11           C
ATOM   2313  CD2 LEU A 299      -8.690 -10.272  34.932  1.00172.11           C
ATOM   2314  C   LEU A 299     -10.989 -11.863  38.388  1.00172.11           C
ATOM   2315  O   LEU A 299     -12.139 -11.460  38.550  1.00172.11           O
ATOM   2316  N   PHE A 300     -10.531 -12.962  39.013  1.00 90.42           N
ATOM   2317  CA  PHE A 300     -11.340 -13.751  39.906  1.00 90.42           C
ATOM   2318  CB  PHE A 300     -10.501 -14.814  40.642  1.00 90.42           C
ATOM   2319  CG  PHE A 300     -11.375 -15.655  41.507  1.00 90.42           C
ATOM   2320  CD1 PHE A 300     -12.045 -16.736  40.982  1.00 90.42           C
ATOM   2321  CD2 PHE A 300     -11.512 -15.372  42.847  1.00 90.42           C
ATOM   2322  CE1 PHE A 300     -12.847 -17.517  41.780  1.00 90.42           C
ATOM   2323  CE2 PHE A 300     -12.312 -16.149  43.650  1.00 90.42           C
ATOM   2324  CZ  PHE A 300     -12.982 -17.224  43.116  1.00 90.42           C
ATOM   2325  C   PHE A 300     -12.038 -12.903  40.928  1.00 90.42           C
ATOM   2326  O   PHE A 300     -11.441 -12.038  41.569  1.00 90.42           O
ATOM   2327  N   MET A 301     -13.358 -13.153  41.101  1.00 66.81           N
ATOM   2328  CA  MET A 301     -14.129 -12.423  42.067  1.00 66.81           C
ATOM   2329  CB  MET A 301     -15.442 -11.833  41.517  1.00 66.81           C
ATOM   2330  CG  MET A 301     -15.242 -10.720  40.486  1.00 66.81           C
ATOM   2331  SD  MET A 301     -16.767  -9.852  40.002  1.00 66.81           S
ATOM   2332  CE  MET A 301     -17.430 -11.197  38.979  1.00 66.81           C
ATOM   2333  C   MET A 301     -14.510 -13.361  43.172  1.00 66.81           C
ATOM   2334  O   MET A 301     -15.000 -14.463  42.928  1.00 66.81           O
ATOM   2335  N   ASP A 302     -14.270 -12.943  44.432  1.00 82.61           N
ATOM   2336  CA  ASP A 302     -14.644 -13.746  45.562  1.00 82.61           C
ATOM   2337  CB  ASP A 302     -13.511 -13.987  46.582  1.00 82.61           C
ATOM   2338  CG  ASP A 302     -13.078 -12.673  47.224  1.00 82.61           C
ATOM   2339  OD1 ASP A 302     -13.483 -11.589  46.726  1.00 82.61           O
ATOM   2340  OD2 ASP A 302     -12.320 -12.743  48.228  1.00 82.61           O
ATOM   2341  C   ASP A 302     -15.765 -13.031  46.257  1.00 82.61           C
ATOM   2342  O   ASP A 302     -15.936 -11.825  46.089  1.00 82.61           O
ATOM   2343  N   ARG A 303     -16.593 -13.767  47.026  1.00196.01           N
ATOM   2344  CA  ARG A 303     -17.676 -13.129  47.723  1.00196.01           C
ATOM   2345  CB  ARG A 303     -18.878 -14.051  47.972  1.00196.01           C
ATOM   2346  CG  ARG A 303     -20.048 -13.343  48.653  1.00196.01           C
ATOM   2347  CD  ARG A 303     -21.366 -14.100  48.512  1.00196.01           C
ATOM   2348  NE  ARG A 303     -21.699 -14.108  47.059  1.00196.01           N
ATOM   2349  CZ  ARG A 303     -22.712 -14.891  46.588  1.00196.01           C
ATOM   2350  NH1 ARG A 303     -23.437 -15.656  47.454  1.00196.01           N
ATOM   2351  NH2 ARG A 303     -23.002 -14.908  45.254  1.00196.01           N
ATOM   2352  C   ARG A 303     -17.163 -12.636  49.044  1.00196.01           C
ATOM   2353  O   ARG A 303     -16.367 -13.305  49.702  1.00196.01           O
ATOM   2354  N   GLY A 304     -17.612 -11.432  49.462  1.00 40.51           N
ATOM   2355  CA  GLY A 304     -17.129 -10.832  50.677  1.00 40.51           C
ATOM   2356  C   GLY A 304     -17.985 -11.210  51.847  1.00 40.51           C
ATOM   2357  O   GLY A 304     -19.013 -11.873  51.714  1.00 40.51           O
ATOM   2358  N   SER A 305     -17.542 -10.782  53.048  1.00 69.95           N
ATOM   2359  CA  SER A 305     -18.255 -11.007  54.272  1.00 69.95           C
ATOM   2360  CB  SER A 305     -17.436 -10.630  55.519  1.00 69.95           C
ATOM   2361  OG  SER A 305     -17.142  -9.241  55.514  1.00 69.95           O
ATOM   2362  C   SER A 305     -19.481 -10.152  54.248  1.00 69.95           C
ATOM   2363  O   SER A 305     -20.527 -10.528  54.776  1.00 69.95           O
ATOM   2364  N   ASP A 306     -19.367  -8.966  53.619  1.00 67.32           N
ATOM   2365  CA  ASP A 306     -20.458  -8.044  53.507  1.00 67.32           C
ATOM   2366  CB  ASP A 306     -20.043  -6.646  53.002  1.00 67.32           C
ATOM   2367  CG  ASP A 306     -19.339  -6.739  51.659  1.00 67.32           C
ATOM   2368  OD1 ASP A 306     -19.222  -7.867  51.112  1.00 67.32           O
ATOM   2369  OD2 ASP A 306     -18.889  -5.669  51.170  1.00 67.32           O
ATOM   2370  C   ASP A 306     -21.495  -8.666  52.631  1.00 67.32           C
ATOM   2371  O   ASP A 306     -22.675  -8.330  52.710  1.00 67.32           O
ATOM   2372  N   GLY A 307     -21.080  -9.599  51.758  1.00 51.47           N
ATOM   2373  CA  GLY A 307     -22.051 -10.278  50.951  1.00 51.47           C
ATOM   2374  C   GLY A 307     -21.954  -9.849  49.522  1.00 51.47           C
ATOM   2375  O   GLY A 307     -22.616 -10.429  48.663  1.00 51.47           O
ATOM   2376  N   LYS A 308     -21.146  -8.826  49.192  1.00127.52           N
ATOM   2377  CA  LYS A 308     -21.120  -8.535  47.789  1.00127.52           C
ATOM   2378  CB  LYS A 308     -21.257  -7.042  47.423  1.00127.52           C
ATOM   2379  CG  LYS A 308     -19.997  -6.189  47.566  1.00127.52           C
ATOM   2380  CD  LYS A 308     -20.148  -4.815  46.906  1.00127.52           C
ATOM   2381  CE  LYS A 308     -18.877  -3.966  46.931  1.00127.52           C
ATOM   2382  NZ  LYS A 308     -17.967  -4.394  45.844  1.00127.52           N
ATOM   2383  C   LYS A 308     -19.847  -9.078  47.212  1.00127.52           C
ATOM   2384  O   LYS A 308     -18.867  -9.276  47.930  1.00127.52           O
ATOM   2385  N   LEU A 309     -19.846  -9.371  45.891  1.00138.66           N
ATOM   2386  CA  LEU A 309     -18.684  -9.936  45.254  1.00138.66           C
ATOM   2387  CB  LEU A 309     -18.956 -10.576  43.879  1.00138.66           C
ATOM   2388  CG  LEU A 309     -19.925 -11.775  43.933  1.00138.66           C
ATOM   2389  CD1 LEU A 309     -21.372 -11.322  44.180  1.00138.66           C
ATOM   2390  CD2 LEU A 309     -19.781 -12.675  42.698  1.00138.66           C
ATOM   2391  C   LEU A 309     -17.639  -8.870  45.083  1.00138.66           C
ATOM   2392  O   LEU A 309     -17.957  -7.694  44.913  1.00138.66           O
ATOM   2393  N   GLN A 310     -16.347  -9.265  45.155  1.00 90.13           N
ATOM   2394  CA  GLN A 310     -15.250  -8.339  45.016  1.00 90.13           C
ATOM   2395  CB  GLN A 310     -14.462  -8.123  46.317  1.00 90.13           C
ATOM   2396  CG  GLN A 310     -15.261  -7.531  47.474  1.00 90.13           C
ATOM   2397  CD  GLN A 310     -14.326  -7.480  48.674  1.00 90.13           C
ATOM   2398  OE1 GLN A 310     -14.289  -6.494  49.408  1.00 90.13           O
ATOM   2399  NE2 GLN A 310     -13.549  -8.577  48.881  1.00 90.13           N
ATOM   2400  C   GLN A 310     -14.239  -8.941  44.084  1.00 90.13           C
ATOM   2401  O   GLN A 310     -13.929 -10.128  44.176  1.00 90.13           O
ATOM   2402  N   GLU A 311     -13.665  -8.122  43.176  1.00104.62           N
ATOM   2403  CA  GLU A 311     -12.675  -8.643  42.265  1.00104.62           C
ATOM   2404  CB  GLU A 311     -12.595  -7.857  40.945  1.00104.62           C
ATOM   2405  CG  GLU A 311     -11.546  -8.402  39.974  1.00104.62           C
ATOM   2406  CD  GLU A 311     -11.441  -7.433  38.806  1.00104.62           C
ATOM   2407  OE1 GLU A 311     -12.508  -6.965  38.326  1.00104.62           O
ATOM   2408  OE2 GLU A 311     -10.291  -7.139  38.386  1.00104.62           O
ATOM   2409  C   GLU A 311     -11.317  -8.527  42.906  1.00104.62           C
ATOM   2410  O   GLU A 311     -10.762  -7.434  42.994  1.00104.62           O
ATOM   2411  N   VAL A 312     -10.825  -9.630  43.511  1.00115.27           N
ATOM   2412  CA  VAL A 312      -9.516  -9.742  44.109  1.00115.27           C
ATOM   2413  CB  VAL A 312      -9.575 -10.518  45.388  1.00115.27           C
ATOM   2414  CG1 VAL A 312     -10.429  -9.711  46.383  1.00115.27           C
ATOM   2415  CG2 VAL A 312     -10.145 -11.914  45.088  1.00115.27           C
ATOM   2416  C   VAL A 312      -8.427 -10.332  43.240  1.00115.27           C
ATOM   2417  O   VAL A 312      -7.274  -9.908  43.305  1.00115.27           O
ATOM   2418  N   GLY A 313      -8.747 -11.363  42.428  1.00 43.03           N
ATOM   2419  CA  GLY A 313      -7.743 -12.088  41.685  1.00 43.03           C
ATOM   2420  C   GLY A 313      -7.418 -13.325  42.484  1.00 43.03           C
ATOM   2421  O   GLY A 313      -7.506 -13.316  43.712  1.00 43.03           O
ATOM   2422  N   GLN A 314      -7.027 -14.433  41.811  1.00 56.24           N
ATOM   2423  CA  GLN A 314      -6.745 -15.646  42.534  1.00 56.24           C
ATOM   2424  CB  GLN A 314      -7.957 -16.593  42.600  1.00 56.24           C
ATOM   2425  CG  GLN A 314      -7.696 -17.891  43.366  1.00 56.24           C
ATOM   2426  CD  GLN A 314      -8.976 -18.717  43.344  1.00 56.24           C
ATOM   2427  OE1 GLN A 314      -9.285 -19.379  42.353  1.00 56.24           O
ATOM   2428  NE2 GLN A 314      -9.744 -18.681  44.465  1.00 56.24           N
ATOM   2429  C   GLN A 314      -5.646 -16.392  41.839  1.00 56.24           C
ATOM   2430  O   GLN A 314      -5.511 -16.332  40.618  1.00 56.24           O
ATOM   2431  N   VAL A 315      -4.814 -17.109  42.626  1.00 44.27           N
ATOM   2432  CA  VAL A 315      -3.770 -17.925  42.073  1.00 44.27           C
ATOM   2433  CB  VAL A 315      -2.392 -17.520  42.510  1.00 44.27           C
ATOM   2434  CG1 VAL A 315      -1.378 -18.519  41.927  1.00 44.27           C
ATOM   2435  CG2 VAL A 315      -2.148 -16.067  42.069  1.00 44.27           C
ATOM   2436  C   VAL A 315      -4.007 -19.323  42.558  1.00 44.27           C
ATOM   2437  O   VAL A 315      -4.265 -19.550  43.741  1.00 44.27           O
ATOM   2438  N   SER A 316      -3.923 -20.304  41.638  1.00 94.22           N
ATOM   2439  CA  SER A 316      -4.152 -21.679  41.981  1.00 94.22           C
ATOM   2440  CB  SER A 316      -4.963 -22.414  40.898  1.00 94.22           C
ATOM   2441  OG  SER A 316      -5.171 -23.771  41.251  1.00 94.22           O
ATOM   2442  C   SER A 316      -2.812 -22.343  42.074  1.00 94.22           C
ATOM   2443  O   SER A 316      -1.981 -22.202  41.177  1.00 94.22           O
ATOM   2444  N   VAL A 317      -2.569 -23.084  43.177  1.00 50.65           N
ATOM   2445  CA  VAL A 317      -1.304 -23.737  43.349  1.00 50.65           C
ATOM   2446  CB  VAL A 317      -0.671 -23.429  44.675  1.00 50.65           C
ATOM   2447  CG1 VAL A 317       0.666 -24.182  44.780  1.00 50.65           C
ATOM   2448  CG2 VAL A 317      -0.542 -21.901  44.808  1.00 50.65           C
ATOM   2449  C   VAL A 317      -1.542 -25.214  43.295  1.00 50.65           C
ATOM   2450  O   VAL A 317      -2.294 -25.761  44.101  1.00 50.65           O
ATOM   2451  N   SER A 318      -0.884 -25.904  42.341  1.00105.71           N
ATOM   2452  CA  SER A 318      -1.103 -27.314  42.189  1.00105.71           C
ATOM   2453  CB  SER A 318      -1.523 -27.706  40.763  1.00105.71           C
ATOM   2454  OG  SER A 318      -2.638 -26.940  40.335  1.00105.71           O
ATOM   2455  C   SER A 318       0.213 -27.996  42.388  1.00105.71           C
ATOM   2456  O   SER A 318       1.179 -27.703  41.687  1.00105.71           O
ATOM   2457  N   LEU A 319       0.274 -28.962  43.326  1.00 69.58           N
ATOM   2458  CA  LEU A 319       1.505 -29.657  43.584  1.00 69.58           C
ATOM   2459  CB  LEU A 319       1.669 -30.058  45.062  1.00 69.58           C
ATOM   2460  CG  LEU A 319       1.773 -28.856  46.017  1.00 69.58           C
ATOM   2461  CD1 LEU A 319       1.936 -29.300  47.474  1.00 69.58           C
ATOM   2462  CD2 LEU A 319       2.890 -27.897  45.584  1.00 69.58           C
ATOM   2463  C   LEU A 319       1.498 -30.913  42.774  1.00 69.58           C
ATOM   2464  O   LEU A 319       0.511 -31.646  42.758  1.00 69.58           O
ATOM   2465  N   GLN A 320       2.616 -31.180  42.068  1.00 77.32           N
ATOM   2466  CA  GLN A 320       2.714 -32.351  41.244  1.00 77.32           C
ATOM   2467  CB  GLN A 320       3.781 -32.246  40.137  1.00 77.32           C
ATOM   2468  CG  GLN A 320       3.871 -33.503  39.268  1.00 77.32           C
ATOM   2469  CD  GLN A 320       4.952 -33.307  38.212  1.00 77.32           C
ATOM   2470  OE1 GLN A 320       5.421 -34.267  37.604  1.00 77.32           O
ATOM   2471  NE2 GLN A 320       5.362 -32.033  37.980  1.00 77.32           N
ATOM   2472  C   GLN A 320       3.080 -33.519  42.100  1.00 77.32           C
ATOM   2473  O   GLN A 320       3.877 -33.400  43.028  1.00 77.32           O
ATOM   2474  N   ARG A 321       2.493 -34.691  41.789  1.00147.42           N
ATOM   2475  CA  ARG A 321       2.755 -35.888  42.530  1.00147.42           C
ATOM   2476  CB  ARG A 321       1.500 -36.448  43.223  1.00147.42           C
ATOM   2477  CG  ARG A 321       0.817 -35.452  44.168  1.00147.42           C
ATOM   2478  CD  ARG A 321       1.302 -35.508  45.618  1.00147.42           C
ATOM   2479  NE  ARG A 321       2.414 -34.529  45.772  1.00147.42           N
ATOM   2480  CZ  ARG A 321       2.612 -33.896  46.965  1.00147.42           C
ATOM   2481  NH1 ARG A 321       1.774 -34.133  48.016  1.00147.42           N
ATOM   2482  NH2 ARG A 321       3.653 -33.025  47.111  1.00147.42           N
ATOM   2483  C   ARG A 321       3.222 -36.920  41.546  1.00147.42           C
ATOM   2484  O   ARG A 321       2.939 -36.834  40.353  1.00147.42           O
ATOM   2485  N   ALA A 322       3.956 -37.936  42.039  1.00 36.29           N
ATOM   2486  CA  ALA A 322       4.517 -38.974  41.217  1.00 36.29           C
ATOM   2487  CB  ALA A 322       5.353 -39.985  42.020  1.00 36.29           C
ATOM   2488  C   ALA A 322       3.409 -39.727  40.548  1.00 36.29           C
ATOM   2489  O   ALA A 322       3.546 -40.167  39.407  1.00 36.29           O
ATOM   2490  N   VAL A 323       2.273 -39.887  41.250  1.00 96.45           N
ATOM   2491  CA  VAL A 323       1.150 -40.635  40.759  1.00 96.45           C
ATOM   2492  CB  VAL A 323      -0.008 -40.654  41.714  1.00 96.45           C
ATOM   2493  CG1 VAL A 323      -0.525 -39.216  41.886  1.00 96.45           C
ATOM   2494  CG2 VAL A 323      -1.067 -41.631  41.173  1.00 96.45           C
ATOM   2495  C   VAL A 323       0.673 -40.013  39.485  1.00 96.45           C
ATOM   2496  O   VAL A 323       0.122 -40.698  38.625  1.00 96.45           O
ATOM   2497  N   GLY A 324       0.862 -38.691  39.326  1.00 29.57           N
ATOM   2498  CA  GLY A 324       0.410 -38.048  38.127  1.00 29.57           C
ATOM   2499  C   GLY A 324      -0.711 -37.135  38.495  1.00 29.57           C
ATOM   2500  O   GLY A 324      -1.145 -36.316  37.686  1.00 29.57           O
ATOM   2501  N   ASP A 325      -1.210 -37.254  39.739  1.00 38.94           N
ATOM   2502  CA  ASP A 325      -2.283 -36.415  40.187  1.00 38.94           C
ATOM   2503  CB  ASP A 325      -3.049 -37.009  41.380  1.00 38.94           C
ATOM   2504  CG  ASP A 325      -3.765 -38.261  40.895  1.00 38.94           C
ATOM   2505  OD1 ASP A 325      -4.398 -38.199  39.807  1.00 38.94           O
ATOM   2506  OD2 ASP A 325      -3.676 -39.301  41.599  1.00 38.94           O
ATOM   2507  C   ASP A 325      -1.707 -35.104  40.628  1.00 38.94           C
ATOM   2508  O   ASP A 325      -0.491 -34.947  40.728  1.00 38.94           O
ATOM   2509  N   PHE A 326      -2.587 -34.109  40.873  1.00 65.39           N
ATOM   2510  CA  PHE A 326      -2.155 -32.818  41.335  1.00 65.39           C
ATOM   2511  CB  PHE A 326      -2.397 -31.677  40.327  1.00 65.39           C
ATOM   2512  CG  PHE A 326      -1.443 -31.796  39.187  1.00 65.39           C
ATOM   2513  CD1 PHE A 326      -1.671 -32.679  38.157  1.00 65.39           C
ATOM   2514  CD2 PHE A 326      -0.321 -30.999  39.143  1.00 65.39           C
ATOM   2515  CE1 PHE A 326      -0.787 -32.772  37.107  1.00 65.39           C
ATOM   2516  CE2 PHE A 326       0.566 -31.089  38.096  1.00 65.39           C
ATOM   2517  CZ  PHE A 326       0.334 -31.978  37.075  1.00 65.39           C
ATOM   2518  C   PHE A 326      -2.958 -32.458  42.547  1.00 65.39           C
ATOM   2519  O   PHE A 326      -4.156 -32.728  42.616  1.00 65.39           O
ATOM   2520  N   GLN A 327      -2.307 -31.836  43.553  1.00115.78           N
ATOM   2521  CA  GLN A 327      -3.049 -31.396  44.698  1.00115.78           C
ATOM   2522  CB  GLN A 327      -2.428 -31.788  46.051  1.00115.78           C
ATOM   2523  CG  GLN A 327      -1.066 -31.164  46.346  1.00115.78           C
ATOM   2524  CD  GLN A 327      -0.639 -31.677  47.714  1.00115.78           C
ATOM   2525  OE1 GLN A 327      -0.577 -32.882  47.945  1.00115.78           O
ATOM   2526  NE2 GLN A 327      -0.354 -30.739  48.656  1.00115.78           N
ATOM   2527  C   GLN A 327      -3.140 -29.906  44.598  1.00115.78           C
ATOM   2528  O   GLN A 327      -2.130 -29.204  44.639  1.00115.78           O
ATOM   2529  N   THR A 328      -4.376 -29.382  44.473  1.00143.29           N
ATOM   2530  CA  THR A 328      -4.551 -27.978  44.228  1.00143.29           C
ATOM   2531  CB  THR A 328      -5.437 -27.691  43.056  1.00143.29           C
ATOM   2532  OG1 THR A 328      -6.649 -28.412  43.192  1.00143.29           O
ATOM   2533  CG2 THR A 328      -4.738 -28.078  41.755  1.00143.29           C
ATOM   2534  C   THR A 328      -5.170 -27.273  45.393  1.00143.29           C
ATOM   2535  O   THR A 328      -6.051 -27.796  46.075  1.00143.29           O
ATOM   2536  N   THR A 329      -4.684 -26.035  45.628  1.00122.38           N
ATOM   2537  CA  THR A 329      -5.183 -25.138  46.632  1.00122.38           C
ATOM   2538  CB  THR A 329      -4.235 -24.893  47.771  1.00122.38           C
ATOM   2539  OG1 THR A 329      -3.040 -24.291  47.296  1.00122.38           O
ATOM   2540  CG2 THR A 329      -3.921 -26.227  48.463  1.00122.38           C
ATOM   2541  C   THR A 329      -5.368 -23.815  45.952  1.00122.38           C
ATOM   2542  O   THR A 329      -4.927 -23.632  44.818  1.00122.38           O
ATOM   2543  N   LYS A 330      -6.041 -22.855  46.625  1.00142.32           N
ATOM   2544  CA  LYS A 330      -6.291 -21.576  46.012  1.00142.32           C
ATOM   2545  CB  LYS A 330      -7.789 -21.282  45.813  1.00142.32           C
ATOM   2546  CG  LYS A 330      -8.540 -22.282  44.927  1.00142.32           C
ATOM   2547  CD  LYS A 330      -8.040 -22.369  43.484  1.00142.32           C
ATOM   2548  CE  LYS A 330      -8.997 -23.121  42.554  1.00142.32           C
ATOM   2549  NZ  LYS A 330      -9.252 -24.483  43.071  1.00142.32           N
ATOM   2550  C   LYS A 330      -5.781 -20.479  46.909  1.00142.32           C
ATOM   2551  O   LYS A 330      -5.928 -20.539  48.129  1.00142.32           O
ATOM   2552  N   LEU A 331      -5.173 -19.432  46.304  1.00138.36           N
ATOM   2553  CA  LEU A 331      -4.636 -18.306  47.026  1.00138.36           C
ATOM   2554  CB  LEU A 331      -3.133 -18.122  46.711  1.00138.36           C
ATOM   2555  CG  LEU A 331      -2.343 -17.089  47.546  1.00138.36           C
ATOM   2556  CD1 LEU A 331      -2.943 -15.685  47.446  1.00138.36           C
ATOM   2557  CD2 LEU A 331      -2.109 -17.555  48.989  1.00138.36           C
ATOM   2558  C   LEU A 331      -5.366 -17.089  46.514  1.00138.36           C
ATOM   2559  O   LEU A 331      -5.271 -16.761  45.333  1.00138.36           O
ATOM   2560  N   ASN A 332      -6.120 -16.386  47.391  1.00 64.18           N
ATOM   2561  CA  ASN A 332      -6.893 -15.243  46.974  1.00 64.18           C
ATOM   2562  CB  ASN A 332      -8.237 -15.094  47.710  1.00 64.18           C
ATOM   2563  CG  ASN A 332      -9.187 -16.185  47.238  1.00 64.18           C
ATOM   2564  OD1 ASN A 332      -8.938 -16.855  46.237  1.00 64.18           O
ATOM   2565  ND2 ASN A 332     -10.320 -16.358  47.970  1.00 64.18           N
ATOM   2566  C   ASN A 332      -6.133 -13.976  47.222  1.00 64.18           C
ATOM   2567  O   ASN A 332      -5.269 -13.910  48.094  1.00 64.18           O
ATOM   2568  N   GLY A 333      -6.471 -12.926  46.442  1.00 45.10           N
ATOM   2569  CA  GLY A 333      -5.835 -11.644  46.537  1.00 45.10           C
ATOM   2570  C   GLY A 333      -6.363 -10.895  47.720  1.00 45.10           C
ATOM   2571  O   GLY A 333      -7.403 -11.222  48.288  1.00 45.10           O
ATOM   2572  N   PHE A 334      -5.557  -9.916  48.167  1.00103.09           N
ATOM   2573  CA  PHE A 334      -5.802  -9.049  49.285  1.00103.09           C
ATOM   2574  CB  PHE A 334      -4.478  -8.533  49.862  1.00103.09           C
ATOM   2575  CG  PHE A 334      -3.675  -9.756  50.138  1.00103.09           C
ATOM   2576  CD1 PHE A 334      -3.821 -10.454  51.314  1.00103.09           C
ATOM   2577  CD2 PHE A 334      -2.779 -10.211  49.198  1.00103.09           C
ATOM   2578  CE1 PHE A 334      -3.075 -11.585  51.549  1.00103.09           C
ATOM   2579  CE2 PHE A 334      -2.030 -11.340  49.427  1.00103.09           C
ATOM   2580  CZ  PHE A 334      -2.178 -12.029  50.606  1.00103.09           C
ATOM   2581  C   PHE A 334      -6.650  -7.842  48.978  1.00103.09           C
ATOM   2582  O   PHE A 334      -7.456  -7.427  49.810  1.00103.09           O
ATOM   2583  N   GLU A 335      -6.467  -7.217  47.792  1.00 54.95           N
ATOM   2584  CA  GLU A 335      -7.093  -5.938  47.561  1.00 54.95           C
ATOM   2585  CB  GLU A 335      -6.071  -4.813  47.321  1.00 54.95           C
ATOM   2586  CG  GLU A 335      -5.205  -4.507  48.544  1.00 54.95           C
ATOM   2587  CD  GLU A 335      -4.207  -3.427  48.155  1.00 54.95           C
ATOM   2588  OE1 GLU A 335      -3.442  -3.652  47.179  1.00 54.95           O
ATOM   2589  OE2 GLU A 335      -4.197  -2.361  48.826  1.00 54.95           O
ATOM   2590  C   GLU A 335      -7.978  -5.986  46.356  1.00 54.95           C
ATOM   2591  O   GLU A 335      -7.723  -6.718  45.403  1.00 54.95           O
ATOM   2592  N   VAL A 336      -9.048  -5.163  46.375  1.00 57.91           N
ATOM   2593  CA  VAL A 336     -10.023  -5.144  45.322  1.00 57.91           C
ATOM   2594  CB  VAL A 336     -11.299  -4.484  45.756  1.00 57.91           C
ATOM   2595  CG1 VAL A 336     -12.300  -4.493  44.595  1.00 57.91           C
ATOM   2596  CG2 VAL A 336     -11.804  -5.196  47.025  1.00 57.91           C
ATOM   2597  C   VAL A 336      -9.465  -4.403  44.138  1.00 57.91           C
ATOM   2598  O   VAL A 336      -8.874  -3.334  44.276  1.00 57.91           O
ATOM   2599  N   PHE A 337      -9.656  -4.985  42.934  1.00149.91           N
ATOM   2600  CA  PHE A 337      -9.229  -4.458  41.661  1.00149.91           C
ATOM   2601  CB  PHE A 337      -9.743  -3.033  41.385  1.00149.91           C
ATOM   2602  CG  PHE A 337     -11.179  -3.100  40.992  1.00149.91           C
ATOM   2603  CD1 PHE A 337     -12.173  -3.274  41.923  1.00149.91           C
ATOM   2604  CD2 PHE A 337     -11.535  -2.966  39.673  1.00149.91           C
ATOM   2605  CE1 PHE A 337     -13.495  -3.330  41.552  1.00149.91           C
ATOM   2606  CE2 PHE A 337     -12.854  -3.019  39.291  1.00149.91           C
ATOM   2607  CZ  PHE A 337     -13.840  -3.203  40.229  1.00149.91           C
ATOM   2608  C   PHE A 337      -7.730  -4.423  41.554  1.00149.91           C
ATOM   2609  O   PHE A 337      -7.191  -3.829  40.622  1.00149.91           O
ATOM   2610  N   ALA A 338      -7.022  -5.078  42.491  1.00 62.42           N
ATOM   2611  CA  ALA A 338      -5.585  -5.173  42.529  1.00 62.42           C
ATOM   2612  CB  ALA A 338      -5.066  -5.787  43.841  1.00 62.42           C
ATOM   2613  C   ALA A 338      -5.079  -6.029  41.403  1.00 62.42           C
ATOM   2614  O   ALA A 338      -3.965  -5.843  40.912  1.00 62.42           O
ATOM   2615  N   ARG A 339      -5.887  -7.021  40.988  1.00114.90           N
ATOM   2616  CA  ARG A 339      -5.520  -7.969  39.971  1.00114.90           C
ATOM   2617  CB  ARG A 339      -5.179  -7.325  38.620  1.00114.90           C
ATOM   2618  CG  ARG A 339      -6.407  -6.705  37.958  1.00114.90           C
ATOM   2619  CD  ARG A 339      -6.184  -6.322  36.498  1.00114.90           C
ATOM   2620  NE  ARG A 339      -7.460  -5.740  36.001  1.00114.90           N
ATOM   2621  CZ  ARG A 339      -7.546  -5.311  34.710  1.00114.90           C
ATOM   2622  NH1 ARG A 339      -6.467  -5.431  33.883  1.00114.90           N
ATOM   2623  NH2 ARG A 339      -8.709  -4.764  34.251  1.00114.90           N
ATOM   2624  C   ARG A 339      -4.362  -8.805  40.418  1.00114.90           C
ATOM   2625  O   ARG A 339      -3.378  -8.989  39.702  1.00114.90           O
ATOM   2626  N   PHE A 340      -4.479  -9.353  41.638  1.00 84.09           N
ATOM   2627  CA  PHE A 340      -3.500 -10.238  42.194  1.00 84.09           C
ATOM   2628  CB  PHE A 340      -3.918 -10.692  43.606  1.00 84.09           C
ATOM   2629  CG  PHE A 340      -2.891 -11.575  44.226  1.00 84.09           C
ATOM   2630  CD1 PHE A 340      -1.816 -11.034  44.893  1.00 84.09           C
ATOM   2631  CD2 PHE A 340      -3.016 -12.943  44.162  1.00 84.09           C
ATOM   2632  CE1 PHE A 340      -0.873 -11.846  45.476  1.00 84.09           C
ATOM   2633  CE2 PHE A 340      -2.075 -13.759  44.743  1.00 84.09           C
ATOM   2634  CZ  PHE A 340      -1.000 -13.211  45.401  1.00 84.09           C
ATOM   2635  C   PHE A 340      -3.416 -11.442  41.299  1.00 84.09           C
ATOM   2636  O   PHE A 340      -4.435 -12.013  40.906  1.00 84.09           O
ATOM   2637  N   GLY A 341      -2.177 -11.868  40.967  1.00 35.62           N
ATOM   2638  CA  GLY A 341      -1.988 -13.024  40.132  1.00 35.62           C
ATOM   2639  C   GLY A 341      -1.714 -12.629  38.708  1.00 35.62           C
ATOM   2640  O   GLY A 341      -1.670 -13.487  37.827  1.00 35.62           O
ATOM   2641  N   SER A 342      -1.533 -11.324  38.431  1.00 87.78           N
ATOM   2642  CA  SER A 342      -1.258 -10.881  37.090  1.00 87.78           C
ATOM   2643  CB  SER A 342      -1.238  -9.349  36.958  1.00 87.78           C
ATOM   2644  OG  SER A 342      -2.512  -8.810  37.274  1.00 87.78           O
ATOM   2645  C   SER A 342       0.104 -11.356  36.671  1.00 87.78           C
ATOM   2646  O   SER A 342       0.343 -11.604  35.489  1.00 87.78           O
ATOM   2647  N   ALA A 343       1.056 -11.460  37.618  1.00 41.64           N
ATOM   2648  CA  ALA A 343       2.368 -11.904  37.236  1.00 41.64           C
ATOM   2649  CB  ALA A 343       3.386 -10.759  37.104  1.00 41.64           C
ATOM   2650  C   ALA A 343       2.877 -12.825  38.297  1.00 41.64           C
ATOM   2651  O   ALA A 343       2.691 -12.577  39.487  1.00 41.64           O
ATOM   2652  N   ILE A 344       3.539 -13.925  37.876  1.00106.94           N
ATOM   2653  CA  ILE A 344       4.068 -14.889  38.800  1.00106.94           C
ATOM   2654  CB  ILE A 344       3.352 -16.211  38.725  1.00106.94           C
ATOM   2655  CG1 ILE A 344       1.856 -16.051  39.045  1.00106.94           C
ATOM   2656  CG2 ILE A 344       4.066 -17.191  39.669  1.00106.94           C
ATOM   2657  CD1 ILE A 344       1.575 -15.617  40.482  1.00106.94           C
ATOM   2658  C   ILE A 344       5.492 -15.155  38.407  1.00106.94           C
ATOM   2659  O   ILE A 344       5.769 -15.453  37.246  1.00106.94           O
ATOM   2660  N   ALA A 345       6.446 -15.054  39.360  1.00 56.65           N
ATOM   2661  CA  ALA A 345       7.811 -15.332  38.997  1.00 56.65           C
ATOM   2662  CB  ALA A 345       8.667 -14.064  38.835  1.00 56.65           C
ATOM   2663  C   ALA A 345       8.459 -16.166  40.065  1.00 56.65           C
ATOM   2664  O   ALA A 345       8.449 -15.801  41.240  1.00 56.65           O
ATOM   2665  N   PRO A 346       9.037 -17.282  39.678  1.00 85.42           N
ATOM   2666  CA  PRO A 346       9.739 -18.097  40.635  1.00 85.42           C
ATOM   2667  CD  PRO A 346       8.462 -18.083  38.609  1.00 85.42           C
ATOM   2668  CB  PRO A 346       9.960 -19.447  39.960  1.00 85.42           C
ATOM   2669  CG  PRO A 346       8.785 -19.545  38.970  1.00 85.42           C
ATOM   2670  C   PRO A 346      10.993 -17.397  41.063  1.00 85.42           C
ATOM   2671  O   PRO A 346      11.718 -16.884  40.212  1.00 85.42           O
ATOM   2672  N   LEU A 347      11.207 -17.305  42.386  1.00100.98           N
ATOM   2673  CA  LEU A 347      12.325 -16.683  43.041  1.00100.98           C
ATOM   2674  CB  LEU A 347      11.967 -16.175  44.445  1.00100.98           C
ATOM   2675  CG  LEU A 347      10.879 -15.086  44.417  1.00100.98           C
ATOM   2676  CD1 LEU A 347      10.612 -14.530  45.823  1.00100.98           C
ATOM   2677  CD2 LEU A 347      11.207 -13.991  43.389  1.00100.98           C
ATOM   2678  C   LEU A 347      13.519 -17.573  43.168  1.00100.98           C
ATOM   2679  O   LEU A 347      14.629 -17.100  43.410  1.00100.98           O
ATOM   2680  N   GLY A 348      13.320 -18.899  43.101  1.00 35.88           N
ATOM   2681  CA  GLY A 348      14.407 -19.763  43.446  1.00 35.88           C
ATOM   2682  C   GLY A 348      14.322 -19.832  44.938  1.00 35.88           C
ATOM   2683  O   GLY A 348      13.263 -19.570  45.507  1.00 35.88           O
ATOM   2684  N   ASP A 349      15.423 -20.187  45.623  1.00 57.39           N
ATOM   2685  CA  ASP A 349      15.361 -20.260  47.057  1.00 57.39           C
ATOM   2686  CB  ASP A 349      16.270 -21.365  47.614  1.00 57.39           C
ATOM   2687  CG  ASP A 349      15.928 -21.598  49.073  1.00 57.39           C
ATOM   2688  OD1 ASP A 349      15.023 -20.896  49.597  1.00 57.39           O
ATOM   2689  OD2 ASP A 349      16.577 -22.487  49.684  1.00 57.39           O
ATOM   2690  C   ASP A 349      15.857 -18.943  47.579  1.00 57.39           C
ATOM   2691  O   ASP A 349      17.047 -18.771  47.838  1.00 57.39           O
ATOM   2692  N   LEU A 350      14.932 -17.985  47.785  1.00 82.56           N
ATOM   2693  CA  LEU A 350      15.269 -16.637  48.146  1.00 82.56           C
ATOM   2694  CB  LEU A 350      14.004 -15.765  48.248  1.00 82.56           C
ATOM   2695  CG  LEU A 350      14.266 -14.264  48.452  1.00 82.56           C
ATOM   2696  CD1 LEU A 350      14.985 -13.658  47.235  1.00 82.56           C
ATOM   2697  CD2 LEU A 350      12.965 -13.521  48.800  1.00 82.56           C
ATOM   2698  C   LEU A 350      15.992 -16.591  49.468  1.00 82.56           C
ATOM   2699  O   LEU A 350      17.001 -15.898  49.599  1.00 82.56           O
ATOM   2700  N   ASP A 351      15.447 -17.270  50.495  1.00129.29           N
ATOM   2701  CA  ASP A 351      15.982 -17.371  51.833  1.00129.29           C
ATOM   2702  CB  ASP A 351      14.910 -17.395  52.945  1.00129.29           C
ATOM   2703  CG  ASP A 351      13.918 -18.523  52.727  1.00129.29           C
ATOM   2704  OD1 ASP A 351      13.825 -19.025  51.576  1.00129.29           O
ATOM   2705  OD2 ASP A 351      13.221 -18.882  53.713  1.00129.29           O
ATOM   2706  C   ASP A 351      16.997 -18.475  52.019  1.00129.29           C
ATOM   2707  O   ASP A 351      17.609 -18.569  53.081  1.00129.29           O
ATOM   2708  N   GLN A 352      17.159 -19.385  51.038  1.00 85.17           N
ATOM   2709  CA  GLN A 352      18.096 -20.480  51.157  1.00 85.17           C
ATOM   2710  CB  GLN A 352      19.546 -20.018  51.393  1.00 85.17           C
ATOM   2711  CG  GLN A 352      20.171 -19.300  50.194  1.00 85.17           C
ATOM   2712  CD  GLN A 352      20.511 -20.348  49.143  1.00 85.17           C
ATOM   2713  OE1 GLN A 352      21.068 -21.399  49.455  1.00 85.17           O
ATOM   2714  NE2 GLN A 352      20.164 -20.059  47.861  1.00 85.17           N
ATOM   2715  C   GLN A 352      17.725 -21.408  52.283  1.00 85.17           C
ATOM   2716  O   GLN A 352      18.601 -21.936  52.969  1.00 85.17           O
ATOM   2717  N   ASP A 353      16.408 -21.588  52.521  1.00 95.99           N
ATOM   2718  CA  ASP A 353      15.849 -22.507  53.484  1.00 95.99           C
ATOM   2719  CB  ASP A 353      14.453 -22.102  54.001  1.00 95.99           C
ATOM   2720  CG  ASP A 353      13.442 -22.086  52.867  1.00 95.99           C
ATOM   2721  OD1 ASP A 353      13.848 -22.298  51.694  1.00 95.99           O
ATOM   2722  OD2 ASP A 353      12.240 -21.852  53.167  1.00 95.99           O
ATOM   2723  C   ASP A 353      15.812 -23.919  52.957  1.00 95.99           C
ATOM   2724  O   ASP A 353      15.637 -24.866  53.722  1.00 95.99           O
ATOM   2725  N   GLY A 354      15.928 -24.113  51.629  1.00 41.69           N
ATOM   2726  CA  GLY A 354      15.850 -25.446  51.091  1.00 41.69           C
ATOM   2727  C   GLY A 354      14.575 -25.589  50.316  1.00 41.69           C
ATOM   2728  O   GLY A 354      14.351 -26.613  49.670  1.00 41.69           O
ATOM   2729  N   PHE A 355      13.691 -24.572  50.367  1.00 65.86           N
ATOM   2730  CA  PHE A 355      12.478 -24.669  49.599  1.00 65.86           C
ATOM   2731  CB  PHE A 355      11.201 -24.716  50.456  1.00 65.86           C
ATOM   2732  CG  PHE A 355      11.286 -25.917  51.336  1.00 65.86           C
ATOM   2733  CD1 PHE A 355      11.027 -27.170  50.837  1.00 65.86           C
ATOM   2734  CD2 PHE A 355      11.648 -25.796  52.657  1.00 65.86           C
ATOM   2735  CE1 PHE A 355      11.111 -28.278  51.646  1.00 65.86           C
ATOM   2736  CE2 PHE A 355      11.732 -26.900  53.473  1.00 65.86           C
ATOM   2737  CZ  PHE A 355      11.461 -28.147  52.968  1.00 65.86           C
ATOM   2738  C   PHE A 355      12.386 -23.440  48.739  1.00 65.86           C
ATOM   2739  O   PHE A 355      12.667 -22.333  49.192  1.00 65.86           O
ATOM   2740  N   ASN A 356      11.967 -23.604  47.468  1.00 42.28           N
ATOM   2741  CA  ASN A 356      11.878 -22.501  46.552  1.00 42.28           C
ATOM   2742  CB  ASN A 356      11.638 -22.928  45.094  1.00 42.28           C
ATOM   2743  CG  ASN A 356      12.913 -23.592  44.592  1.00 42.28           C
ATOM   2744  OD1 ASN A 356      14.017 -23.116  44.850  1.00 42.28           O
ATOM   2745  ND2 ASN A 356      12.760 -24.725  43.857  1.00 42.28           N
ATOM   2746  C   ASN A 356      10.749 -21.606  46.958  1.00 42.28           C
ATOM   2747  O   ASN A 356       9.774 -22.045  47.568  1.00 42.28           O
ATOM   2748  N   ASP A 357      10.883 -20.303  46.628  1.00 74.48           N
ATOM   2749  CA  ASP A 357       9.911 -19.308  46.985  1.00 74.48           C
ATOM   2750  CB  ASP A 357      10.527 -18.180  47.826  1.00 74.48           C
ATOM   2751  CG  ASP A 357      11.057 -18.816  49.104  1.00 74.48           C
ATOM   2752  OD1 ASP A 357      10.353 -19.689  49.675  1.00 74.48           O
ATOM   2753  OD2 ASP A 357      12.191 -18.453  49.513  1.00 74.48           O
ATOM   2754  C   ASP A 357       9.380 -18.700  45.718  1.00 74.48           C
ATOM   2755  O   ASP A 357       9.950 -18.883  44.643  1.00 74.48           O
ATOM   2756  N   ILE A 358       8.245 -17.972  45.807  1.00105.84           N
ATOM   2757  CA  ILE A 358       7.664 -17.411  44.619  1.00105.84           C
ATOM   2758  CB  ILE A 358       6.551 -18.266  44.082  1.00105.84           C
ATOM   2759  CG1 ILE A 358       6.174 -17.849  42.654  1.00105.84           C
ATOM   2760  CG2 ILE A 358       5.387 -18.226  45.086  1.00105.84           C
ATOM   2761  CD1 ILE A 358       5.315 -18.889  41.937  1.00105.84           C
ATOM   2762  C   ILE A 358       7.120 -16.039  44.902  1.00105.84           C
ATOM   2763  O   ILE A 358       6.760 -15.713  46.034  1.00105.84           O
ATOM   2764  N   ALA A 359       7.065 -15.184  43.856  1.00 39.57           N
ATOM   2765  CA  ALA A 359       6.533 -13.857  44.004  1.00 39.57           C
ATOM   2766  CB  ALA A 359       7.500 -12.754  43.537  1.00 39.57           C
ATOM   2767  C   ALA A 359       5.299 -13.754  43.156  1.00 39.57           C
ATOM   2768  O   ALA A 359       5.245 -14.284  42.046  1.00 39.57           O
ATOM   2769  N   ILE A 360       4.252 -13.089  43.689  1.00 59.52           N
ATOM   2770  CA  ILE A 360       3.038 -12.884  42.949  1.00 59.52           C
ATOM   2771  CB  ILE A 360       1.875 -13.662  43.491  1.00 59.52           C
ATOM   2772  CG1 ILE A 360       2.187 -15.168  43.454  1.00 59.52           C
ATOM   2773  CG2 ILE A 360       0.628 -13.281  42.675  1.00 59.52           C
ATOM   2774  CD1 ILE A 360       1.201 -16.022  44.250  1.00 59.52           C
ATOM   2775  C   ILE A 360       2.715 -11.424  43.035  1.00 59.52           C
ATOM   2776  O   ILE A 360       2.738 -10.836  44.115  1.00 59.52           O
ATOM   2777  N   ALA A 361       2.377 -10.795  41.892  1.00 57.91           N
ATOM   2778  CA  ALA A 361       2.187  -9.373  41.912  1.00 57.91           C
ATOM   2779  CB  ALA A 361       2.982  -8.637  40.819  1.00 57.91           C
ATOM   2780  C   ALA A 361       0.747  -9.000  41.728  1.00 57.91           C
ATOM   2781  O   ALA A 361      -0.046  -9.736  41.140  1.00 57.91           O
ATOM   2782  N   ALA A 362       0.371  -7.850  42.331  1.00 78.76           N
ATOM   2783  CA  ALA A 362      -0.907  -7.237  42.102  1.00 78.76           C
ATOM   2784  CB  ALA A 362      -1.776  -7.148  43.368  1.00 78.76           C
ATOM   2785  C   ALA A 362      -0.568  -5.833  41.688  1.00 78.76           C
ATOM   2786  O   ALA A 362      -0.461  -4.940  42.528  1.00 78.76           O
ATOM   2787  N   PRO A 363      -0.480  -5.600  40.405  1.00104.04           N
ATOM   2788  CA  PRO A 363       0.028  -4.346  39.898  1.00104.04           C
ATOM   2789  CD  PRO A 363      -0.297  -6.687  39.457  1.00104.04           C
ATOM   2790  CB  PRO A 363       0.198  -4.557  38.395  1.00104.04           C
ATOM   2791  CG  PRO A 363       0.448  -6.070  38.263  1.00104.04           C
ATOM   2792  C   PRO A 363      -0.762  -3.120  40.240  1.00104.04           C
ATOM   2793  O   PRO A 363      -0.216  -2.022  40.167  1.00104.04           O
ATOM   2794  N   TYR A 364      -2.070  -3.283  40.457  1.00152.29           N
ATOM   2795  CA  TYR A 364      -3.037  -2.279  40.800  1.00152.29           C
ATOM   2796  CB  TYR A 364      -4.394  -2.544  40.138  1.00152.29           C
ATOM   2797  CG  TYR A 364      -4.027  -2.527  38.693  1.00152.29           C
ATOM   2798  CD1 TYR A 364      -3.736  -1.342  38.055  1.00152.29           C
ATOM   2799  CD2 TYR A 364      -3.955  -3.700  37.978  1.00152.29           C
ATOM   2800  CE1 TYR A 364      -3.384  -1.328  36.725  1.00152.29           C
ATOM   2801  CE2 TYR A 364      -3.605  -3.692  36.649  1.00152.29           C
ATOM   2802  CZ  TYR A 364      -3.318  -2.506  36.020  1.00152.29           C
ATOM   2803  OH  TYR A 364      -2.956  -2.503  34.656  1.00152.29           O
ATOM   2804  C   TYR A 364      -3.194  -2.006  42.275  1.00152.29           C
ATOM   2805  O   TYR A 364      -3.958  -1.116  42.644  1.00152.29           O
ATOM   2806  N   GLY A 365      -2.648  -2.858  43.165  1.00 43.02           N
ATOM   2807  CA  GLY A 365      -2.911  -2.699  44.576  1.00 43.02           C
ATOM   2808  C   GLY A 365      -2.106  -1.590  45.189  1.00 43.02           C
ATOM   2809  O   GLY A 365      -1.341  -0.898  44.521  1.00 43.02           O
ATOM   2810  N   GLY A 366      -2.284  -1.387  46.515  1.00 54.31           N
ATOM   2811  CA  GLY A 366      -1.540  -0.375  47.217  1.00 54.31           C
ATOM   2812  C   GLY A 366      -2.331   0.905  47.267  1.00 54.31           C
ATOM   2813  O   GLY A 366      -3.402   1.016  46.678  1.00 54.31           O
ATOM   2814  N   GLU A 367      -1.758   1.939  47.924  1.00229.12           N
ATOM   2815  CA  GLU A 367      -2.452   3.150  48.286  1.00229.12           C
ATOM   2816  CB  GLU A 367      -1.545   4.150  49.025  1.00229.12           C
ATOM   2817  CG  GLU A 367      -1.072   3.657  50.393  1.00229.12           C
ATOM   2818  CD  GLU A 367      -0.261   4.772  51.041  1.00229.12           C
ATOM   2819  OE1 GLU A 367       0.692   5.274  50.388  1.00229.12           O
ATOM   2820  OE2 GLU A 367      -0.593   5.141  52.199  1.00229.12           O
ATOM   2821  C   GLU A 367      -3.077   3.907  47.148  1.00229.12           C
ATOM   2822  O   GLU A 367      -4.267   4.234  47.191  1.00229.12           O
ATOM   2823  N   ASP A 368      -2.291   4.231  46.110  1.00134.24           N
ATOM   2824  CA  ASP A 368      -2.810   4.954  44.985  1.00134.24           C
ATOM   2825  CB  ASP A 368      -1.997   6.214  44.639  1.00134.24           C
ATOM   2826  CG  ASP A 368      -2.263   7.290  45.682  1.00134.24           C
ATOM   2827  OD1 ASP A 368      -3.440   7.419  46.113  1.00134.24           O
ATOM   2828  OD2 ASP A 368      -1.292   7.998  46.060  1.00134.24           O
ATOM   2829  C   ASP A 368      -2.669   4.042  43.814  1.00134.24           C
ATOM   2830  O   ASP A 368      -2.279   4.469  42.728  1.00134.24           O
ATOM   2831  N   LYS A 369      -3.001   2.754  44.013  1.00123.44           N
ATOM   2832  CA  LYS A 369      -2.925   1.788  42.953  1.00123.44           C
ATOM   2833  CB  LYS A 369      -3.902   2.091  41.803  1.00123.44           C
ATOM   2834  CG  LYS A 369      -5.377   1.929  42.174  1.00123.44           C
ATOM   2835  CD  LYS A 369      -6.327   2.597  41.178  1.00123.44           C
ATOM   2836  CE  LYS A 369      -5.933   2.386  39.714  1.00123.44           C
ATOM   2837  NZ  LYS A 369      -6.257   1.004  39.295  1.00123.44           N
ATOM   2838  C   LYS A 369      -1.539   1.766  42.367  1.00123.44           C
ATOM   2839  O   LYS A 369      -1.386   1.632  41.155  1.00123.44           O
ATOM   2840  N   LYS A 370      -0.495   1.913  43.208  1.00 85.31           N
ATOM   2841  CA  LYS A 370       0.879   1.910  42.766  1.00 85.31           C
ATOM   2842  CB  LYS A 370       1.854   2.346  43.871  1.00 85.31           C
ATOM   2843  CG  LYS A 370       1.671   3.800  44.309  1.00 85.31           C
ATOM   2844  CD  LYS A 370       2.384   4.133  45.622  1.00 85.31           C
ATOM   2845  CE  LYS A 370       2.207   5.585  46.071  1.00 85.31           C
ATOM   2846  NZ  LYS A 370       2.980   6.484  45.189  1.00 85.31           N
ATOM   2847  C   LYS A 370       1.304   0.538  42.322  1.00 85.31           C
ATOM   2848  O   LYS A 370       2.008   0.387  41.323  1.00 85.31           O
ATOM   2849  N   GLY A 371       0.882  -0.509  43.060  1.00 44.88           N
ATOM   2850  CA  GLY A 371       1.263  -1.855  42.731  1.00 44.88           C
ATOM   2851  C   GLY A 371       2.001  -2.458  43.890  1.00 44.88           C
ATOM   2852  O   GLY A 371       2.759  -1.783  44.587  1.00 44.88           O
ATOM   2853  N   LEU A 372       1.773  -3.772  44.124  1.00 64.30           N
ATOM   2854  CA  LEU A 372       2.394  -4.462  45.219  1.00 64.30           C
ATOM   2855  CB  LEU A 372       1.440  -4.712  46.400  1.00 64.30           C
ATOM   2856  CG  LEU A 372       0.916  -3.418  47.049  1.00 64.30           C
ATOM   2857  CD1 LEU A 372      -0.030  -3.724  48.220  1.00 64.30           C
ATOM   2858  CD2 LEU A 372       2.071  -2.483  47.442  1.00 64.30           C
ATOM   2859  C   LEU A 372       2.874  -5.803  44.751  1.00 64.30           C
ATOM   2860  O   LEU A 372       2.262  -6.428  43.885  1.00 64.30           O
ATOM   2861  N   VAL A 373       4.012  -6.267  45.310  1.00 57.66           N
ATOM   2862  CA  VAL A 373       4.527  -7.570  44.997  1.00 57.66           C
ATOM   2863  CB  VAL A 373       5.925  -7.536  44.451  1.00 57.66           C
ATOM   2864  CG1 VAL A 373       6.412  -8.982  44.255  1.00 57.66           C
ATOM   2865  CG2 VAL A 373       5.927  -6.694  43.165  1.00 57.66           C
ATOM   2866  C   VAL A 373       4.568  -8.334  46.287  1.00 57.66           C
ATOM   2867  O   VAL A 373       5.084  -7.846  47.292  1.00 57.66           O
ATOM   2868  N   TYR A 374       4.044  -9.577  46.286  1.00 87.62           N
ATOM   2869  CA  TYR A 374       3.993 -10.332  47.508  1.00 87.62           C
ATOM   2870  CB  TYR A 374       2.621 -10.968  47.804  1.00 87.62           C
ATOM   2871  CG  TYR A 374       1.591  -9.898  47.940  1.00 87.62           C
ATOM   2872  CD1 TYR A 374       1.373  -9.273  49.144  1.00 87.62           C
ATOM   2873  CD2 TYR A 374       0.839  -9.514  46.857  1.00 87.62           C
ATOM   2874  CE1 TYR A 374       0.421  -8.289  49.268  1.00 87.62           C
ATOM   2875  CE2 TYR A 374      -0.116  -8.531  46.973  1.00 87.62           C
ATOM   2876  CZ  TYR A 374      -0.329  -7.915  48.182  1.00 87.62           C
ATOM   2877  OH  TYR A 374      -1.307  -6.907  48.306  1.00 87.62           O
ATOM   2878  C   TYR A 374       4.955 -11.471  47.389  1.00 87.62           C
ATOM   2879  O   TYR A 374       5.049 -12.117  46.347  1.00 87.62           O
ATOM   2880  N   ILE A 375       5.707 -11.744  48.475  1.00101.44           N
ATOM   2881  CA  ILE A 375       6.671 -12.806  48.453  1.00101.44           C
ATOM   2882  CB  ILE A 375       8.000 -12.386  49.011  1.00101.44           C
ATOM   2883  CG1 ILE A 375       8.549 -11.193  48.208  1.00101.44           C
ATOM   2884  CG2 ILE A 375       8.932 -13.608  49.018  1.00101.44           C
ATOM   2885  CD1 ILE A 375       8.716 -11.479  46.716  1.00101.44           C
ATOM   2886  C   ILE A 375       6.142 -13.916  49.313  1.00101.44           C
ATOM   2887  O   ILE A 375       5.807 -13.704  50.478  1.00101.44           O
ATOM   2888  N   PHE A 376       6.038 -15.136  48.742  1.00 84.55           N
ATOM   2889  CA  PHE A 376       5.522 -16.259  49.479  1.00 84.55           C
ATOM   2890  CB  PHE A 376       4.358 -16.984  48.775  1.00 84.55           C
ATOM   2891  CG  PHE A 376       3.171 -16.086  48.682  1.00 84.55           C
ATOM   2892  CD1 PHE A 376       3.022 -15.223  47.621  1.00 84.55           C
ATOM   2893  CD2 PHE A 376       2.197 -16.114  49.651  1.00 84.55           C
ATOM   2894  CE1 PHE A 376       1.923 -14.400  47.534  1.00 84.55           C
ATOM   2895  CE2 PHE A 376       1.097 -15.293  49.568  1.00 84.55           C
ATOM   2896  CZ  PHE A 376       0.957 -14.431  48.509  1.00 84.55           C
ATOM   2897  C   PHE A 376       6.617 -17.280  49.602  1.00 84.55           C
ATOM   2898  O   PHE A 376       7.272 -17.615  48.617  1.00 84.55           O
ATOM   2899  N   ASN A 377       6.836 -17.808  50.827  1.00 76.14           N
ATOM   2900  CA  ASN A 377       7.865 -18.783  51.067  1.00 76.14           C
ATOM   2901  CB  ASN A 377       8.457 -18.727  52.489  1.00 76.14           C
ATOM   2902  CG  ASN A 377       9.335 -17.490  52.606  1.00 76.14           C
ATOM   2903  OD1 ASN A 377       8.928 -16.475  53.169  1.00 76.14           O
ATOM   2904  ND2 ASN A 377      10.580 -17.573  52.066  1.00 76.14           N
ATOM   2905  C   ASN A 377       7.314 -20.162  50.882  1.00 76.14           C
ATOM   2906  O   ASN A 377       6.139 -20.423  51.139  1.00 76.14           O
ATOM   2907  N   GLY A 378       8.177 -21.087  50.414  1.00 35.19           N
ATOM   2908  CA  GLY A 378       7.771 -22.449  50.222  1.00 35.19           C
ATOM   2909  C   GLY A 378       8.032 -23.216  51.481  1.00 35.19           C
ATOM   2910  O   GLY A 378       8.607 -22.700  52.438  1.00 35.19           O
ATOM   2911  N   ARG A 379       7.593 -24.492  51.495  1.00 84.96           N
ATOM   2912  CA  ARG A 379       7.809 -25.367  52.610  1.00 84.96           C
ATOM   2913  CB  ARG A 379       7.015 -24.979  53.872  1.00 84.96           C
ATOM   2914  CG  ARG A 379       5.501 -24.883  53.689  1.00 84.96           C
ATOM   2915  CD  ARG A 379       4.803 -24.272  54.906  1.00 84.96           C
ATOM   2916  NE  ARG A 379       3.342 -24.220  54.623  1.00 84.96           N
ATOM   2917  CZ  ARG A 379       2.482 -23.792  55.593  1.00 84.96           C
ATOM   2918  NH1 ARG A 379       2.968 -23.394  56.805  1.00 84.96           N
ATOM   2919  NH2 ARG A 379       1.139 -23.760  55.352  1.00 84.96           N
ATOM   2920  C   ARG A 379       7.451 -26.757  52.169  1.00 84.96           C
ATOM   2921  O   ARG A 379       6.971 -26.958  51.056  1.00 84.96           O
ATOM   2922  N   SER A 380       7.684 -27.760  53.037  1.00 37.57           N
ATOM   2923  CA  SER A 380       7.469 -29.137  52.681  1.00 37.57           C
ATOM   2924  CB  SER A 380       7.850 -30.109  53.810  1.00 37.57           C
ATOM   2925  OG  SER A 380       7.009 -29.907  54.936  1.00 37.57           O
ATOM   2926  C   SER A 380       6.024 -29.366  52.351  1.00 37.57           C
ATOM   2927  O   SER A 380       5.697 -30.199  51.507  1.00 37.57           O
ATOM   2928  N   THR A 381       5.119 -28.651  53.039  1.00 64.80           N
ATOM   2929  CA  THR A 381       3.699 -28.779  52.850  1.00 64.80           C
ATOM   2930  CB  THR A 381       2.917 -28.091  53.927  1.00 64.80           C
ATOM   2931  OG1 THR A 381       3.286 -28.601  55.199  1.00 64.80           O
ATOM   2932  CG2 THR A 381       1.420 -28.340  53.679  1.00 64.80           C
ATOM   2933  C   THR A 381       3.282 -28.176  51.545  1.00 64.80           C
ATOM   2934  O   THR A 381       2.287 -28.592  50.953  1.00 64.80           O
ATOM   2935  N   GLY A 382       4.000 -27.134  51.086  1.00 48.47           N
ATOM   2936  CA  GLY A 382       3.609 -26.463  49.883  1.00 48.47           C
ATOM   2937  C   GLY A 382       3.892 -25.010  50.105  1.00 48.47           C
ATOM   2938  O   GLY A 382       4.700 -24.646  50.957  1.00 48.47           O
ATOM   2939  N   LEU A 383       3.225 -24.136  49.330  1.00 64.85           N
ATOM   2940  CA  LEU A 383       3.445 -22.723  49.430  1.00 64.85           C
ATOM   2941  CB  LEU A 383       2.897 -21.969  48.204  1.00 64.85           C
ATOM   2942  CG  LEU A 383       3.147 -20.452  48.207  1.00 64.85           C
ATOM   2943  CD1 LEU A 383       4.650 -20.138  48.135  1.00 64.85           C
ATOM   2944  CD2 LEU A 383       2.341 -19.759  47.096  1.00 64.85           C
ATOM   2945  C   LEU A 383       2.758 -22.198  50.657  1.00 64.85           C
ATOM   2946  O   LEU A 383       1.650 -22.616  50.993  1.00 64.85           O
ATOM   2947  N   ASN A 384       3.412 -21.250  51.365  1.00 60.48           N
ATOM   2948  CA  ASN A 384       2.814 -20.675  52.539  1.00 60.48           C
ATOM   2949  CB  ASN A 384       3.833 -20.062  53.518  1.00 60.48           C
ATOM   2950  CG  ASN A 384       3.105 -19.695  54.804  1.00 60.48           C
ATOM   2951  OD1 ASN A 384       2.185 -18.878  54.803  1.00 60.48           O
ATOM   2952  ND2 ASN A 384       3.521 -20.317  55.938  1.00 60.48           N
ATOM   2953  C   ASN A 384       1.895 -19.591  52.071  1.00 60.48           C
ATOM   2954  O   ASN A 384       2.293 -18.689  51.336  1.00 60.48           O
ATOM   2955  N   SER A 385       0.626 -19.661  52.511  1.00 93.04           N
ATOM   2956  CA  SER A 385      -0.418 -18.777  52.075  1.00 93.04           C
ATOM   2957  CB  SER A 385      -1.799 -19.181  52.616  1.00 93.04           C
ATOM   2958  OG  SER A 385      -2.163 -20.456  52.112  1.00 93.04           O
ATOM   2959  C   SER A 385      -0.176 -17.367  52.527  1.00 93.04           C
ATOM   2960  O   SER A 385      -0.687 -16.435  51.907  1.00 93.04           O
ATOM   2961  N   VAL A 386       0.592 -17.158  53.615  1.00 55.08           N
ATOM   2962  CA  VAL A 386       0.765 -15.815  54.105  1.00 55.08           C
ATOM   2963  CB  VAL A 386       0.852 -15.753  55.604  1.00 55.08           C
ATOM   2964  CG1 VAL A 386       1.055 -14.290  56.031  1.00 55.08           C
ATOM   2965  CG2 VAL A 386      -0.391 -16.430  56.196  1.00 55.08           C
ATOM   2966  C   VAL A 386       2.063 -15.276  53.573  1.00 55.08           C
ATOM   2967  O   VAL A 386       3.085 -15.959  53.603  1.00 55.08           O
ATOM   2968  N   PRO A 387       2.044 -14.061  53.069  1.00170.31           N
ATOM   2969  CA  PRO A 387       3.248 -13.472  52.534  1.00170.31           C
ATOM   2970  CD  PRO A 387       0.853 -13.548  52.411  1.00170.31           C
ATOM   2971  CB  PRO A 387       2.801 -12.285  51.687  1.00170.31           C
ATOM   2972  CG  PRO A 387       1.367 -12.650  51.273  1.00170.31           C
ATOM   2973  C   PRO A 387       4.223 -13.076  53.602  1.00170.31           C
ATOM   2974  O   PRO A 387       3.803 -12.537  54.625  1.00170.31           O
ATOM   2975  N   SER A 388       5.524 -13.361  53.396  1.00119.56           N
ATOM   2976  CA  SER A 388       6.545 -12.971  54.328  1.00119.56           C
ATOM   2977  CB  SER A 388       7.790 -13.870  54.282  1.00119.56           C
ATOM   2978  OG  SER A 388       7.481 -15.141  54.831  1.00119.56           O
ATOM   2979  C   SER A 388       6.989 -11.560  54.092  1.00119.56           C
ATOM   2980  O   SER A 388       7.493 -10.910  55.006  1.00119.56           O
ATOM   2981  N   GLN A 389       6.859 -11.048  52.852  1.00 65.02           N
ATOM   2982  CA  GLN A 389       7.337  -9.712  52.631  1.00 65.02           C
ATOM   2983  CB  GLN A 389       8.787  -9.669  52.117  1.00 65.02           C
ATOM   2984  CG  GLN A 389       9.383  -8.262  52.061  1.00 65.02           C
ATOM   2985  CD  GLN A 389      10.829  -8.387  51.605  1.00 65.02           C
ATOM   2986  OE1 GLN A 389      11.279  -9.463  51.216  1.00 65.02           O
ATOM   2987  NE2 GLN A 389      11.582  -7.255  51.655  1.00 65.02           N
ATOM   2988  C   GLN A 389       6.462  -9.041  51.621  1.00 65.02           C
ATOM   2989  O   GLN A 389       5.885  -9.690  50.750  1.00 65.02           O
ATOM   2990  N   ILE A 390       6.330  -7.701  51.731  1.00 65.30           N
ATOM   2991  CA  ILE A 390       5.503  -6.985  50.806  1.00 65.30           C
ATOM   2992  CB  ILE A 390       4.283  -6.427  51.471  1.00 65.30           C
ATOM   2993  CG1 ILE A 390       3.469  -7.606  52.032  1.00 65.30           C
ATOM   2994  CG2 ILE A 390       3.509  -5.561  50.463  1.00 65.30           C
ATOM   2995  CD1 ILE A 390       2.403  -7.209  53.045  1.00 65.30           C
ATOM   2996  C   ILE A 390       6.312  -5.877  50.206  1.00 65.30           C
ATOM   2997  O   ILE A 390       6.886  -5.055  50.919  1.00 65.30           O
ATOM   2998  N   LEU A 391       6.384  -5.842  48.858  1.00110.88           N
ATOM   2999  CA  LEU A 391       7.110  -4.814  48.169  1.00110.88           C
ATOM   3000  CB  LEU A 391       7.906  -5.309  46.947  1.00110.88           C
ATOM   3001  CG  LEU A 391       9.156  -6.139  47.297  1.00110.88           C
ATOM   3002  CD1 LEU A 391       8.805  -7.396  48.100  1.00110.88           C
ATOM   3003  CD2 LEU A 391       9.958  -6.477  46.034  1.00110.88           C
ATOM   3004  C   LEU A 391       6.118  -3.811  47.678  1.00110.88           C
ATOM   3005  O   LEU A 391       5.118  -4.159  47.050  1.00110.88           O
ATOM   3006  N   GLU A 392       6.387  -2.519  47.951  1.00 50.33           N
ATOM   3007  CA  GLU A 392       5.447  -1.500  47.584  1.00 50.33           C
ATOM   3008  CB  GLU A 392       5.035  -0.618  48.771  1.00 50.33           C
ATOM   3009  CG  GLU A 392       4.287  -1.393  49.857  1.00 50.33           C
ATOM   3010  CD  GLU A 392       3.963  -0.422  50.980  1.00 50.33           C
ATOM   3011  OE1 GLU A 392       4.252   0.792  50.811  1.00 50.33           O
ATOM   3012  OE2 GLU A 392       3.424  -0.882  52.022  1.00 50.33           O
ATOM   3013  C   GLU A 392       6.065  -0.598  46.564  1.00 50.33           C
ATOM   3014  O   GLU A 392       7.263  -0.319  46.598  1.00 50.33           O
ATOM   3015  N   GLY A 393       5.232  -0.140  45.608  1.00 64.76           N
ATOM   3016  CA  GLY A 393       5.652   0.752  44.567  1.00 64.76           C
ATOM   3017  C   GLY A 393       5.838   2.122  45.137  1.00 64.76           C
ATOM   3018  O   GLY A 393       5.056   2.592  45.962  1.00 64.76           O
ATOM   3019  N   GLN A 394       6.947   2.760  44.732  1.00141.01           N
ATOM   3020  CA  GLN A 394       7.359   4.079  45.113  1.00141.01           C
ATOM   3021  CB  GLN A 394       8.879   4.248  44.990  1.00141.01           C
ATOM   3022  CG  GLN A 394       9.644   3.204  45.804  1.00141.01           C
ATOM   3023  CD  GLN A 394       9.166   3.294  47.245  1.00141.01           C
ATOM   3024  OE1 GLN A 394       9.106   4.377  47.825  1.00141.01           O
ATOM   3025  NE2 GLN A 394       8.802   2.125  47.837  1.00141.01           N
ATOM   3026  C   GLN A 394       6.719   5.181  44.313  1.00141.01           C
ATOM   3027  O   GLN A 394       6.586   6.299  44.809  1.00141.01           O
ATOM   3028  N   TRP A 395       6.345   4.915  43.042  1.00118.36           N
ATOM   3029  CA  TRP A 395       6.035   6.003  42.150  1.00118.36           C
ATOM   3030  CB  TRP A 395       6.709   5.796  40.792  1.00118.36           C
ATOM   3031  CG  TRP A 395       8.190   5.581  40.967  1.00118.36           C
ATOM   3032  CD2 TRP A 395       8.749   4.306  41.315  1.00118.36           C
ATOM   3033  CD1 TRP A 395       9.233   6.456  40.891  1.00118.36           C
ATOM   3034  NE1 TRP A 395      10.410   5.804  41.173  1.00118.36           N
ATOM   3035  CE2 TRP A 395      10.125   4.480  41.436  1.00118.36           C
ATOM   3036  CE3 TRP A 395       8.160   3.091  41.522  1.00118.36           C
ATOM   3037  CZ2 TRP A 395      10.939   3.435  41.768  1.00118.36           C
ATOM   3038  CZ3 TRP A 395       8.983   2.037  41.850  1.00118.36           C
ATOM   3039  CH2 TRP A 395      10.346   2.208  41.971  1.00118.36           C
ATOM   3040  C   TRP A 395       4.565   6.163  41.910  1.00118.36           C
ATOM   3041  O   TRP A 395       3.816   5.191  41.867  1.00118.36           O
ATOM   3042  N   ALA A 396       4.129   7.436  41.757  1.00 45.92           N
ATOM   3043  CA  ALA A 396       2.756   7.792  41.507  1.00 45.92           C
ATOM   3044  CB  ALA A 396       2.383   9.197  42.011  1.00 45.92           C
ATOM   3045  C   ALA A 396       2.492   7.756  40.032  1.00 45.92           C
ATOM   3046  O   ALA A 396       3.416   7.801  39.221  1.00 45.92           O
ATOM   3047  N   ALA A 397       1.199   7.691  39.645  1.00 51.22           N
ATOM   3048  CA  ALA A 397       0.855   7.591  38.255  1.00 51.22           C
ATOM   3049  CB  ALA A 397      -0.455   6.824  38.006  1.00 51.22           C
ATOM   3050  C   ALA A 397       0.681   8.957  37.678  1.00 51.22           C
ATOM   3051  O   ALA A 397      -0.118   9.760  38.158  1.00 51.22           O
ATOM   3052  N   GLN A 398       1.498   9.266  36.651  1.00109.46           N
ATOM   3053  CA  GLN A 398       1.402  10.508  35.939  1.00109.46           C
ATOM   3054  CB  GLN A 398       2.645  10.820  35.090  1.00109.46           C
ATOM   3055  CG  GLN A 398       3.842  11.279  35.924  1.00109.46           C
ATOM   3056  CD  GLN A 398       3.546  12.695  36.401  1.00109.46           C
ATOM   3057  OE1 GLN A 398       3.628  12.995  37.591  1.00109.46           O
ATOM   3058  NE2 GLN A 398       3.195  13.596  35.445  1.00109.46           N
ATOM   3059  C   GLN A 398       0.212  10.509  35.031  1.00109.46           C
ATOM   3060  O   GLN A 398      -0.532  11.489  34.974  1.00109.46           O
ATOM   3061  N   SER A 399      -0.006   9.396  34.297  1.00145.11           N
ATOM   3062  CA  SER A 399      -1.084   9.370  33.351  1.00145.11           C
ATOM   3063  CB  SER A 399      -0.609   9.633  31.916  1.00145.11           C
ATOM   3064  OG  SER A 399      -1.719   9.591  31.034  1.00145.11           O
ATOM   3065  C   SER A 399      -1.674   7.998  33.356  1.00145.11           C
ATOM   3066  O   SER A 399      -2.832   7.802  32.990  1.00145.11           O
ATOM   3067  N   MET A 400      -0.868   7.006  33.764  1.00162.42           N
ATOM   3068  CA  MET A 400      -1.299   5.648  33.806  1.00162.42           C
ATOM   3069  CB  MET A 400      -0.721   4.834  32.639  1.00162.42           C
ATOM   3070  CG  MET A 400      -1.143   3.369  32.625  1.00162.42           C
ATOM   3071  SD  MET A 400      -0.409   2.413  31.266  1.00162.42           S
ATOM   3072  CE  MET A 400      -0.913   0.806  31.942  1.00162.42           C
ATOM   3073  C   MET A 400      -0.752   5.066  35.061  1.00162.42           C
ATOM   3074  O   MET A 400       0.194   5.603  35.634  1.00162.42           O
ATOM   3075  N   PRO A 401      -1.315   3.971  35.499  1.00143.89           N
ATOM   3076  CA  PRO A 401      -0.843   3.379  36.715  1.00143.89           C
ATOM   3077  CD  PRO A 401      -2.723   3.686  35.265  1.00143.89           C
ATOM   3078  CB  PRO A 401      -1.866   2.306  37.079  1.00143.89           C
ATOM   3079  CG  PRO A 401      -3.176   2.841  36.470  1.00143.89           C
ATOM   3080  C   PRO A 401       0.545   2.874  36.518  1.00143.89           C
ATOM   3081  O   PRO A 401       0.872   2.407  35.428  1.00143.89           O
ATOM   3082  N   PRO A 402       1.340   2.952  37.543  1.00 82.71           N
ATOM   3083  CA  PRO A 402       2.710   2.542  37.473  1.00 82.71           C
ATOM   3084  CD  PRO A 402       1.106   3.905  38.616  1.00 82.71           C
ATOM   3085  CB  PRO A 402       3.321   2.918  38.821  1.00 82.71           C
ATOM   3086  CG  PRO A 402       2.481   4.128  39.269  1.00 82.71           C
ATOM   3087  C   PRO A 402       2.815   1.097  37.126  1.00 82.71           C
ATOM   3088  O   PRO A 402       3.802   0.701  36.512  1.00 82.71           O
ATOM   3089  N   SER A 403       1.805   0.298  37.502  1.00 68.21           N
ATOM   3090  CA  SER A 403       1.786  -1.100  37.200  1.00 68.21           C
ATOM   3091  CB  SER A 403       1.659  -1.377  35.696  1.00 68.21           C
ATOM   3092  OG  SER A 403       0.425  -0.857  35.222  1.00 68.21           O
ATOM   3093  C   SER A 403       3.014  -1.772  37.729  1.00 68.21           C
ATOM   3094  O   SER A 403       3.599  -2.630  37.069  1.00 68.21           O
ATOM   3095  N   PHE A 404       3.428  -1.412  38.958  1.00 90.54           N
ATOM   3096  CA  PHE A 404       4.574  -2.032  39.558  1.00 90.54           C
ATOM   3097  CB  PHE A 404       4.956  -1.360  40.894  1.00 90.54           C
ATOM   3098  CG  PHE A 404       6.206  -1.954  41.452  1.00 90.54           C
ATOM   3099  CD1 PHE A 404       7.432  -1.643  40.912  1.00 90.54           C
ATOM   3100  CD2 PHE A 404       6.159  -2.794  42.540  1.00 90.54           C
ATOM   3101  CE1 PHE A 404       8.586  -2.180  41.433  1.00 90.54           C
ATOM   3102  CE2 PHE A 404       7.309  -3.334  43.066  1.00 90.54           C
ATOM   3103  CZ  PHE A 404       8.528  -3.029  42.511  1.00 90.54           C
ATOM   3104  C   PHE A 404       4.229  -3.471  39.810  1.00 90.54           C
ATOM   3105  O   PHE A 404       3.224  -3.777  40.452  1.00 90.54           O
ATOM   3106  N   GLY A 405       5.083  -4.398  39.321  1.00 38.35           N
ATOM   3107  CA  GLY A 405       4.854  -5.803  39.533  1.00 38.35           C
ATOM   3108  C   GLY A 405       4.235  -6.448  38.323  1.00 38.35           C
ATOM   3109  O   GLY A 405       3.992  -7.653  38.314  1.00 38.35           O
ATOM   3110  N   TYR A 406       3.999  -5.676  37.250  1.00 73.03           N
ATOM   3111  CA  TYR A 406       3.371  -6.186  36.062  1.00 73.03           C
ATOM   3112  CB  TYR A 406       3.227  -5.079  35.004  1.00 73.03           C
ATOM   3113  CG  TYR A 406       2.470  -5.580  33.824  1.00 73.03           C
ATOM   3114  CD1 TYR A 406       1.096  -5.659  33.864  1.00 73.03           C
ATOM   3115  CD2 TYR A 406       3.128  -5.948  32.674  1.00 73.03           C
ATOM   3116  CE1 TYR A 406       0.387  -6.108  32.776  1.00 73.03           C
ATOM   3117  CE2 TYR A 406       2.424  -6.398  31.582  1.00 73.03           C
ATOM   3118  CZ  TYR A 406       1.053  -6.478  31.633  1.00 73.03           C
ATOM   3119  OH  TYR A 406       0.328  -6.937  30.513  1.00 73.03           O
ATOM   3120  C   TYR A 406       4.233  -7.279  35.493  1.00 73.03           C
ATOM   3121  O   TYR A 406       3.723  -8.274  34.983  1.00 73.03           O
ATOM   3122  N   SER A 407       5.571  -7.112  35.521  1.00 89.48           N
ATOM   3123  CA  SER A 407       6.440  -8.139  35.010  1.00 89.48           C
ATOM   3124  CB  SER A 407       7.126  -7.740  33.691  1.00 89.48           C
ATOM   3125  OG  SER A 407       7.969  -8.785  33.232  1.00 89.48           O
ATOM   3126  C   SER A 407       7.526  -8.374  36.020  1.00 89.48           C
ATOM   3127  O   SER A 407       8.052  -7.425  36.598  1.00 89.48           O
ATOM   3128  N   MET A 408       7.901  -9.654  36.256  1.00 62.95           N
ATOM   3129  CA  MET A 408       8.911  -9.937  37.242  1.00 62.95           C
ATOM   3130  CB  MET A 408       8.343 -10.328  38.616  1.00 62.95           C
ATOM   3131  CG  MET A 408       7.528  -9.236  39.303  1.00 62.95           C
ATOM   3132  SD  MET A 408       6.866  -9.718  40.926  1.00 62.95           S
ATOM   3133  CE  MET A 408       5.675 -10.922  40.268  1.00 62.95           C
ATOM   3134  C   MET A 408       9.720 -11.121  36.817  1.00 62.95           C
ATOM   3135  O   MET A 408       9.254 -11.965  36.052  1.00 62.95           O
ATOM   3136  N   LYS A 409      10.974 -11.203  37.313  1.00166.37           N
ATOM   3137  CA  LYS A 409      11.801 -12.332  36.994  1.00166.37           C
ATOM   3138  CB  LYS A 409      12.648 -12.069  35.735  1.00166.37           C
ATOM   3139  CG  LYS A 409      12.965 -13.311  34.899  1.00166.37           C
ATOM   3140  CD  LYS A 409      13.777 -14.390  35.603  1.00166.37           C
ATOM   3141  CE  LYS A 409      13.843 -15.700  34.815  1.00166.37           C
ATOM   3142  NZ  LYS A 409      12.580 -16.451  34.986  1.00166.37           N
ATOM   3143  C   LYS A 409      12.729 -12.537  38.163  1.00166.37           C
ATOM   3144  O   LYS A 409      13.305 -11.580  38.679  1.00166.37           O
ATOM   3145  N   GLY A 410      12.909 -13.800  38.612  1.00 57.51           N
ATOM   3146  CA  GLY A 410      13.758 -14.047  39.749  1.00 57.51           C
ATOM   3147  C   GLY A 410      14.596 -15.266  39.486  1.00 57.51           C
ATOM   3148  O   GLY A 410      14.760 -15.699  38.347  1.00 57.51           O
ATOM   3149  N   ALA A 411      15.136 -15.854  40.572  1.00 61.12           N
ATOM   3150  CA  ALA A 411      15.937 -17.049  40.547  1.00 61.12           C
ATOM   3151  CB  ALA A 411      15.257 -18.207  39.796  1.00 61.12           C
ATOM   3152  C   ALA A 411      17.294 -16.843  39.933  1.00 61.12           C
ATOM   3153  O   ALA A 411      17.917 -17.812  39.501  1.00 61.12           O
ATOM   3154  N   THR A 412      17.807 -15.596  39.889  1.00 50.44           N
ATOM   3155  CA  THR A 412      19.143 -15.383  39.394  1.00 50.44           C
ATOM   3156  CB  THR A 412      19.186 -14.633  38.095  1.00 50.44           C
ATOM   3157  OG1 THR A 412      18.465 -15.344  37.100  1.00 50.44           O
ATOM   3158  CG2 THR A 412      20.653 -14.461  37.667  1.00 50.44           C
ATOM   3159  C   THR A 412      19.869 -14.556  40.417  1.00 50.44           C
ATOM   3160  O   THR A 412      19.330 -13.577  40.926  1.00 50.44           O
ATOM   3161  N   ASP A 413      21.125 -14.931  40.740  1.00 68.11           N
ATOM   3162  CA  ASP A 413      21.890 -14.232  41.740  1.00 68.11           C
ATOM   3163  CB  ASP A 413      22.750 -15.193  42.574  1.00 68.11           C
ATOM   3164  CG  ASP A 413      23.355 -14.412  43.722  1.00 68.11           C
ATOM   3165  OD1 ASP A 413      22.856 -13.290  43.996  1.00 68.11           O
ATOM   3166  OD2 ASP A 413      24.328 -14.924  44.334  1.00 68.11           O
ATOM   3167  C   ASP A 413      22.828 -13.287  41.044  1.00 68.11           C
ATOM   3168  O   ASP A 413      23.891 -13.692  40.577  1.00 68.11           O
ATOM   3169  N   VAL A 414      22.445 -11.997  40.942  1.00142.39           N
ATOM   3170  CA  VAL A 414      23.230 -11.012  40.242  1.00142.39           C
ATOM   3171  CB  VAL A 414      22.477  -9.741  39.971  1.00142.39           C
ATOM   3172  CG1 VAL A 414      21.254 -10.075  39.102  1.00142.39           C
ATOM   3173  CG2 VAL A 414      22.148  -9.051  41.302  1.00142.39           C
ATOM   3174  C   VAL A 414      24.498 -10.633  40.964  1.00142.39           C
ATOM   3175  O   VAL A 414      25.540 -10.462  40.335  1.00142.39           O
ATOM   3176  N   ASP A 415      24.416 -10.418  42.294  1.00132.85           N
ATOM   3177  CA  ASP A 415      25.498  -9.984  43.145  1.00132.85           C
ATOM   3178  CB  ASP A 415      25.054  -9.153  44.370  1.00132.85           C
ATOM   3179  CG  ASP A 415      24.084  -9.928  45.244  1.00132.85           C
ATOM   3180  OD1 ASP A 415      23.628 -11.016  44.809  1.00132.85           O
ATOM   3181  OD2 ASP A 415      23.771  -9.426  46.358  1.00132.85           O
ATOM   3182  C   ASP A 415      26.453 -11.076  43.550  1.00132.85           C
ATOM   3183  O   ASP A 415      27.483 -10.787  44.159  1.00132.85           O
ATOM   3184  N   ARG A 416      26.116 -12.359  43.305  1.00128.77           N
ATOM   3185  CA  ARG A 416      27.002 -13.448  43.637  1.00128.77           C
ATOM   3186  CB  ARG A 416      28.429 -13.227  43.103  1.00128.77           C
ATOM   3187  CG  ARG A 416      28.525 -13.161  41.578  1.00128.77           C
ATOM   3188  CD  ARG A 416      29.901 -12.710  41.083  1.00128.77           C
ATOM   3189  NE  ARG A 416      30.880 -13.775  41.438  1.00128.77           N
ATOM   3190  CZ  ARG A 416      32.165 -13.441  41.752  1.00128.77           C
ATOM   3191  NH1 ARG A 416      32.543 -12.129  41.783  1.00128.77           N
ATOM   3192  NH2 ARG A 416      33.072 -14.420  42.040  1.00128.77           N
ATOM   3193  C   ARG A 416      27.113 -13.608  45.126  1.00128.77           C
ATOM   3194  O   ARG A 416      28.120 -14.104  45.630  1.00128.77           O
ATOM   3195  N   ASN A 417      26.083 -13.160  45.867  1.00111.86           N
ATOM   3196  CA  ASN A 417      25.993 -13.279  47.301  1.00111.86           C
ATOM   3197  CB  ASN A 417      25.092 -12.222  47.967  1.00111.86           C
ATOM   3198  CG  ASN A 417      23.651 -12.415  47.533  1.00111.86           C
ATOM   3199  OD1 ASN A 417      23.350 -13.212  46.646  1.00111.86           O
ATOM   3200  ND2 ASN A 417      22.731 -11.646  48.174  1.00111.86           N
ATOM   3201  C   ASN A 417      25.543 -14.650  47.732  1.00111.86           C
ATOM   3202  O   ASN A 417      25.646 -14.994  48.908  1.00111.86           O
ATOM   3203  N   GLY A 418      24.954 -15.447  46.820  1.00 39.22           N
ATOM   3204  CA  GLY A 418      24.504 -16.760  47.200  1.00 39.22           C
ATOM   3205  C   GLY A 418      23.012 -16.755  47.345  1.00 39.22           C
ATOM   3206  O   GLY A 418      22.401 -17.805  47.539  1.00 39.22           O
ATOM   3207  N   TYR A 419      22.379 -15.570  47.256  1.00 78.07           N
ATOM   3208  CA  TYR A 419      20.947 -15.505  47.364  1.00 78.07           C
ATOM   3209  CB  TYR A 419      20.460 -14.588  48.498  1.00 78.07           C
ATOM   3210  CG  TYR A 419      20.836 -15.181  49.815  1.00 78.07           C
ATOM   3211  CD1 TYR A 419      22.109 -15.044  50.320  1.00 78.07           C
ATOM   3212  CD2 TYR A 419      19.904 -15.866  50.557  1.00 78.07           C
ATOM   3213  CE1 TYR A 419      22.444 -15.586  51.540  1.00 78.07           C
ATOM   3214  CE2 TYR A 419      20.232 -16.409  51.776  1.00 78.07           C
ATOM   3215  CZ  TYR A 419      21.504 -16.271  52.271  1.00 78.07           C
ATOM   3216  OH  TYR A 419      21.841 -16.827  53.524  1.00 78.07           O
ATOM   3217  C   TYR A 419      20.434 -14.917  46.081  1.00 78.07           C
ATOM   3218  O   TYR A 419      20.980 -13.937  45.579  1.00 78.07           O
ATOM   3219  N   PRO A 420      19.398 -15.487  45.525  1.00 84.72           N
ATOM   3220  CA  PRO A 420      18.854 -15.014  44.278  1.00 84.72           C
ATOM   3221  CD  PRO A 420      19.041 -16.869  45.787  1.00 84.72           C
ATOM   3222  CB  PRO A 420      17.967 -16.141  43.744  1.00 84.72           C
ATOM   3223  CG  PRO A 420      17.775 -17.088  44.944  1.00 84.72           C
ATOM   3224  C   PRO A 420      18.149 -13.707  44.442  1.00 84.72           C
ATOM   3225  O   PRO A 420      17.567 -13.467  45.498  1.00 84.72           O
ATOM   3226  N   ASP A 421      18.207 -12.848  43.405  1.00 70.55           N
ATOM   3227  CA  ASP A 421      17.623 -11.540  43.468  1.00 70.55           C
ATOM   3228  CB  ASP A 421      18.593 -10.462  42.969  1.00 70.55           C
ATOM   3229  CG  ASP A 421      19.781 -10.499  43.923  1.00 70.55           C
ATOM   3230  OD1 ASP A 421      19.581 -10.884  45.105  1.00 70.55           O
ATOM   3231  OD2 ASP A 421      20.908 -10.159  43.480  1.00 70.55           O
ATOM   3232  C   ASP A 421      16.368 -11.486  42.646  1.00 70.55           C
ATOM   3233  O   ASP A 421      15.995 -12.455  41.986  1.00 70.55           O
ATOM   3234  N   LEU A 422      15.680 -10.320  42.670  1.00 70.99           N
ATOM   3235  CA  LEU A 422      14.430 -10.176  41.970  1.00 70.99           C
ATOM   3236  CB  LEU A 422      13.229 -10.203  42.933  1.00 70.99           C
ATOM   3237  CG  LEU A 422      11.860  -9.995  42.261  1.00 70.99           C
ATOM   3238  CD1 LEU A 422      11.548 -11.111  41.252  1.00 70.99           C
ATOM   3239  CD2 LEU A 422      10.755  -9.817  43.315  1.00 70.99           C
ATOM   3240  C   LEU A 422      14.373  -8.868  41.233  1.00 70.99           C
ATOM   3241  O   LEU A 422      14.724  -7.818  41.769  1.00 70.99           O
ATOM   3242  N   VAL A 423      13.907  -8.905  39.966  1.00 97.35           N
ATOM   3243  CA  VAL A 423      13.745  -7.700  39.199  1.00 97.35           C
ATOM   3244  CB  VAL A 423      14.381  -7.761  37.840  1.00 97.35           C
ATOM   3245  CG1 VAL A 423      13.726  -8.898  37.038  1.00 97.35           C
ATOM   3246  CG2 VAL A 423      14.249  -6.379  37.178  1.00 97.35           C
ATOM   3247  C   VAL A 423      12.274  -7.486  39.008  1.00 97.35           C
ATOM   3248  O   VAL A 423      11.547  -8.405  38.631  1.00 97.35           O
ATOM   3249  N   VAL A 424      11.793  -6.256  39.285  1.00 53.80           N
ATOM   3250  CA  VAL A 424      10.393  -5.974  39.134  1.00 53.80           C
ATOM   3251  CB  VAL A 424       9.725  -5.617  40.428  1.00 53.80           C
ATOM   3252  CG1 VAL A 424       8.247  -5.299  40.147  1.00 53.80           C
ATOM   3253  CG2 VAL A 424       9.943  -6.769  41.425  1.00 53.80           C
ATOM   3254  C   VAL A 424      10.239  -4.800  38.215  1.00 53.80           C
ATOM   3255  O   VAL A 424      10.889  -3.770  38.388  1.00 53.80           O
ATOM   3256  N   GLY A 425       9.340  -4.914  37.217  1.00 53.49           N
ATOM   3257  CA  GLY A 425       9.173  -3.837  36.285  1.00 53.49           C
ATOM   3258  C   GLY A 425       7.940  -3.059  36.629  1.00 53.49           C
ATOM   3259  O   GLY A 425       6.982  -3.598  37.186  1.00 53.49           O
ATOM   3260  N   ALA A 426       7.972  -1.736  36.342  1.00 82.84           N
ATOM   3261  CA  ALA A 426       6.810  -0.899  36.482  1.00 82.84           C
ATOM   3262  CB  ALA A 426       6.878   0.037  37.701  1.00 82.84           C
ATOM   3263  C   ALA A 426       6.788  -0.029  35.259  1.00 82.84           C
ATOM   3264  O   ALA A 426       7.262   1.106  35.284  1.00 82.84           O
ATOM   3265  N   PHE A 427       6.137  -0.512  34.183  1.00 99.27           N
ATOM   3266  CA  PHE A 427       6.184   0.127  32.895  1.00 99.27           C
ATOM   3267  CB  PHE A 427       5.705  -0.765  31.731  1.00 99.27           C
ATOM   3268  CG  PHE A 427       4.255  -1.051  31.873  1.00 99.27           C
ATOM   3269  CD1 PHE A 427       3.329  -0.193  31.330  1.00 99.27           C
ATOM   3270  CD2 PHE A 427       3.827  -2.176  32.538  1.00 99.27           C
ATOM   3271  CE1 PHE A 427       1.985  -0.452  31.453  1.00 99.27           C
ATOM   3272  CE2 PHE A 427       2.485  -2.439  32.664  1.00 99.27           C
ATOM   3273  CZ  PHE A 427       1.564  -1.576  32.122  1.00 99.27           C
ATOM   3274  C   PHE A 427       5.453   1.438  32.863  1.00 99.27           C
ATOM   3275  O   PHE A 427       5.805   2.321  32.083  1.00 99.27           O
ATOM   3276  N   GLY A 428       4.401   1.608  33.683  1.00 56.41           N
ATOM   3277  CA  GLY A 428       3.626   2.819  33.627  1.00 56.41           C
ATOM   3278  C   GLY A 428       4.503   4.013  33.897  1.00 56.41           C
ATOM   3279  O   GLY A 428       4.228   5.105  33.402  1.00 56.41           O
ATOM   3280  N   VAL A 429       5.471   3.860  34.821  1.00123.57           N
ATOM   3281  CA  VAL A 429       6.479   4.817  35.209  1.00123.57           C
ATOM   3282  CB  VAL A 429       6.850   4.720  36.661  1.00123.57           C
ATOM   3283  CG1 VAL A 429       5.614   5.119  37.483  1.00123.57           C
ATOM   3284  CG2 VAL A 429       7.350   3.302  36.969  1.00123.57           C
ATOM   3285  C   VAL A 429       7.724   4.758  34.363  1.00123.57           C
ATOM   3286  O   VAL A 429       8.592   5.620  34.497  1.00123.57           O
ATOM   3287  N   ASP A 430       7.891   3.717  33.523  1.00 88.43           N
ATOM   3288  CA  ASP A 430       9.097   3.552  32.750  1.00 88.43           C
ATOM   3289  CB  ASP A 430       9.445   4.790  31.910  1.00 88.43           C
ATOM   3290  CG  ASP A 430       8.395   4.923  30.823  1.00 88.43           C
ATOM   3291  OD1 ASP A 430       8.171   3.926  30.088  1.00 88.43           O
ATOM   3292  OD2 ASP A 430       7.789   6.022  30.727  1.00 88.43           O
ATOM   3293  C   ASP A 430      10.268   3.292  33.653  1.00 88.43           C
ATOM   3294  O   ASP A 430      11.338   3.874  33.477  1.00 88.43           O
ATOM   3295  N   ARG A 431      10.095   2.410  34.662  1.00188.12           N
ATOM   3296  CA  ARG A 431      11.205   2.076  35.513  1.00188.12           C
ATOM   3297  CB  ARG A 431      11.241   2.796  36.876  1.00188.12           C
ATOM   3298  CG  ARG A 431      11.884   4.184  36.818  1.00188.12           C
ATOM   3299  CD  ARG A 431      10.953   5.308  36.374  1.00188.12           C
ATOM   3300  NE  ARG A 431      10.840   6.260  37.510  1.00188.12           N
ATOM   3301  CZ  ARG A 431      11.733   7.288  37.605  1.00188.12           C
ATOM   3302  NH1 ARG A 431      12.651   7.482  36.615  1.00188.12           N
ATOM   3303  NH2 ARG A 431      11.715   8.119  38.688  1.00188.12           N
ATOM   3304  C   ARG A 431      11.236   0.605  35.801  1.00188.12           C
ATOM   3305  O   ARG A 431      10.258  -0.117  35.604  1.00188.12           O
ATOM   3306  N   ALA A 432      12.423   0.127  36.235  1.00 48.53           N
ATOM   3307  CA  ALA A 432      12.616  -1.233  36.658  1.00 48.53           C
ATOM   3308  CB  ALA A 432      13.381  -2.101  35.644  1.00 48.53           C
ATOM   3309  C   ALA A 432      13.448  -1.164  37.909  1.00 48.53           C
ATOM   3310  O   ALA A 432      14.368  -0.350  37.999  1.00 48.53           O
ATOM   3311  N   VAL A 433      13.149  -2.023  38.909  1.00 64.14           N
ATOM   3312  CA  VAL A 433      13.862  -1.945  40.157  1.00 64.14           C
ATOM   3313  CB  VAL A 433      12.963  -1.584  41.310  1.00 64.14           C
ATOM   3314  CG1 VAL A 433      13.793  -1.533  42.605  1.00 64.14           C
ATOM   3315  CG2 VAL A 433      12.211  -0.288  40.978  1.00 64.14           C
ATOM   3316  C   VAL A 433      14.428  -3.295  40.494  1.00 64.14           C
ATOM   3317  O   VAL A 433      13.756  -4.317  40.350  1.00 64.14           O
ATOM   3318  N   LEU A 434      15.687  -3.328  40.981  1.00 67.73           N
ATOM   3319  CA  LEU A 434      16.287  -4.583  41.338  1.00 67.73           C
ATOM   3320  CB  LEU A 434      17.712  -4.736  40.776  1.00 67.73           C
ATOM   3321  CG  LEU A 434      18.403  -6.063  41.135  1.00 67.73           C
ATOM   3322  CD1 LEU A 434      17.638  -7.266  40.553  1.00 67.73           C
ATOM   3323  CD2 LEU A 434      19.878  -6.047  40.706  1.00 67.73           C
ATOM   3324  C   LEU A 434      16.363  -4.672  42.838  1.00 67.73           C
ATOM   3325  O   LEU A 434      16.915  -3.790  43.496  1.00 67.73           O
ATOM   3326  N   TYR A 435      15.810  -5.763  43.420  1.00 99.25           N
ATOM   3327  CA  TYR A 435      15.857  -5.933  44.848  1.00 99.25           C
ATOM   3328  CB  TYR A 435      14.531  -6.341  45.522  1.00 99.25           C
ATOM   3329  CG  TYR A 435      13.510  -5.269  45.346  1.00 99.25           C
ATOM   3330  CD1 TYR A 435      13.618  -4.073  46.012  1.00 99.25           C
ATOM   3331  CD2 TYR A 435      12.447  -5.448  44.494  1.00 99.25           C
ATOM   3332  CE1 TYR A 435      12.679  -3.082  45.848  1.00 99.25           C
ATOM   3333  CE2 TYR A 435      11.503  -4.462  44.327  1.00 99.25           C
ATOM   3334  CZ  TYR A 435      11.615  -3.275  45.006  1.00 99.25           C
ATOM   3335  OH  TYR A 435      10.650  -2.260  44.837  1.00 99.25           O
ATOM   3336  C   TYR A 435      16.810  -7.058  45.113  1.00 99.25           C
ATOM   3337  O   TYR A 435      16.708  -8.124  44.510  1.00 99.25           O
ATOM   3338  N   ARG A 436      17.767  -6.840  46.038  1.00118.43           N
ATOM   3339  CA  ARG A 436      18.781  -7.816  46.318  1.00118.43           C
ATOM   3340  CB  ARG A 436      20.178  -7.175  46.385  1.00118.43           C
ATOM   3341  CG  ARG A 436      20.643  -6.708  45.002  1.00118.43           C
ATOM   3342  CD  ARG A 436      21.719  -5.620  44.999  1.00118.43           C
ATOM   3343  NE  ARG A 436      22.734  -5.954  46.031  1.00118.43           N
ATOM   3344  CZ  ARG A 436      22.725  -5.292  47.225  1.00118.43           C
ATOM   3345  NH1 ARG A 436      21.787  -4.331  47.466  1.00118.43           N
ATOM   3346  NH2 ARG A 436      23.664  -5.585  48.171  1.00118.43           N
ATOM   3347  C   ARG A 436      18.476  -8.491  47.622  1.00118.43           C
ATOM   3348  O   ARG A 436      18.032  -7.859  48.580  1.00118.43           O
ATOM   3349  N   ALA A 437      18.693  -9.825  47.669  1.00 58.52           N
ATOM   3350  CA  ALA A 437      18.392 -10.594  48.844  1.00 58.52           C
ATOM   3351  CB  ALA A 437      18.196 -12.092  48.554  1.00 58.52           C
ATOM   3352  C   ALA A 437      19.500 -10.469  49.846  1.00 58.52           C
ATOM   3353  O   ALA A 437      20.674 -10.640  49.526  1.00 58.52           O
ATOM   3354  N   ARG A 438      19.133 -10.189  51.113  1.00105.19           N
ATOM   3355  CA  ARG A 438      20.086 -10.061  52.181  1.00105.19           C
ATOM   3356  CB  ARG A 438      19.564  -9.187  53.334  1.00105.19           C
ATOM   3357  CG  ARG A 438      19.364  -7.726  52.922  1.00105.19           C
ATOM   3358  CD  ARG A 438      18.629  -6.877  53.962  1.00105.19           C
ATOM   3359  NE  ARG A 438      17.203  -7.310  53.961  1.00105.19           N
ATOM   3360  CZ  ARG A 438      16.366  -6.906  54.961  1.00105.19           C
ATOM   3361  NH1 ARG A 438      16.839  -6.119  55.970  1.00105.19           N
ATOM   3362  NH2 ARG A 438      15.058  -7.298  54.958  1.00105.19           N
ATOM   3363  C   ARG A 438      20.372 -11.430  52.722  1.00105.19           C
ATOM   3364  O   ARG A 438      19.518 -12.314  52.692  1.00105.19           O
ATOM   3365  N   PRO A 439      21.567 -11.632  53.214  1.00 87.26           N
ATOM   3366  CA  PRO A 439      21.904 -12.917  53.764  1.00 87.26           C
ATOM   3367  CD  PRO A 439      22.728 -10.956  52.659  1.00 87.26           C
ATOM   3368  CB  PRO A 439      23.415 -12.904  53.939  1.00 87.26           C
ATOM   3369  CG  PRO A 439      23.900 -11.934  52.847  1.00 87.26           C
ATOM   3370  C   PRO A 439      21.132 -13.148  55.020  1.00 87.26           C
ATOM   3371  O   PRO A 439      20.828 -12.184  55.720  1.00 87.26           O
ATOM   3372  N   VAL A 440      20.795 -14.414  55.327  1.00 66.09           N
ATOM   3373  CA  VAL A 440      20.006 -14.642  56.499  1.00 66.09           C
ATOM   3374  CB  VAL A 440      18.770 -15.456  56.232  1.00 66.09           C
ATOM   3375  CG1 VAL A 440      18.013 -15.657  57.554  1.00 66.09           C
ATOM   3376  CG2 VAL A 440      17.940 -14.740  55.151  1.00 66.09           C
ATOM   3377  C   VAL A 440      20.845 -15.358  57.505  1.00 66.09           C
ATOM   3378  O   VAL A 440      21.512 -16.347  57.203  1.00 66.09           O
ATOM   3379  N   VAL A 441      20.834 -14.849  58.751  1.00117.31           N
ATOM   3380  CA  VAL A 441      21.616 -15.459  59.781  1.00117.31           C
ATOM   3381  CB  VAL A 441      22.437 -14.477  60.571  1.00117.31           C
ATOM   3382  CG1 VAL A 441      21.498 -13.487  61.279  1.00117.31           C
ATOM   3383  CG2 VAL A 441      23.345 -15.267  61.528  1.00117.31           C
ATOM   3384  C   VAL A 441      20.693 -16.145  60.727  1.00117.31           C
ATOM   3385  O   VAL A 441      19.715 -15.569  61.200  1.00117.31           O
ATOM   3386  N   THR A 442      20.982 -17.424  61.017  1.00138.10           N
ATOM   3387  CA  THR A 442      20.185 -18.127  61.973  1.00138.10           C
ATOM   3388  CB  THR A 442      19.859 -19.536  61.587  1.00138.10           C
ATOM   3389  OG1 THR A 442      21.051 -20.239  61.278  1.00138.10           O
ATOM   3390  CG2 THR A 442      18.905 -19.531  60.391  1.00138.10           C
ATOM   3391  C   THR A 442      20.995 -18.186  63.219  1.00138.10           C
ATOM   3392  O   THR A 442      22.168 -18.558  63.193  1.00138.10           O
ATOM   3393  N   VAL A 443      20.383 -17.795  64.353  1.00127.04           N
ATOM   3394  CA  VAL A 443      21.122 -17.795  65.578  1.00127.04           C
ATOM   3395  CB  VAL A 443      21.108 -16.488  66.322  1.00127.04           C
ATOM   3396  CG1 VAL A 443      21.837 -15.417  65.503  1.00127.04           C
ATOM   3397  CG2 VAL A 443      19.651 -16.132  66.652  1.00127.04           C
ATOM   3398  C   VAL A 443      20.537 -18.791  66.518  1.00127.04           C
ATOM   3399  O   VAL A 443      19.320 -18.915  66.651  1.00127.04           O
ATOM   3400  N   ASN A 444      21.430 -19.542  67.190  1.00 78.33           N
ATOM   3401  CA  ASN A 444      21.027 -20.476  68.195  1.00 78.33           C
ATOM   3402  CB  ASN A 444      21.597 -21.889  67.983  1.00 78.33           C
ATOM   3403  CG  ASN A 444      20.925 -22.480  66.751  1.00 78.33           C
ATOM   3404  OD1 ASN A 444      21.573 -22.747  65.740  1.00 78.33           O
ATOM   3405  ND2 ASN A 444      19.584 -22.689  66.835  1.00 78.33           N
ATOM   3406  C   ASN A 444      21.571 -19.952  69.483  1.00 78.33           C
ATOM   3407  O   ASN A 444      22.783 -19.942  69.702  1.00 78.33           O
ATOM   3408  N   ALA A 445      20.675 -19.501  70.379  1.00 49.83           N
ATOM   3409  CA  ALA A 445      21.137 -18.965  71.623  1.00 49.83           C
ATOM   3410  CB  ALA A 445      20.503 -17.611  71.983  1.00 49.83           C
ATOM   3411  C   ALA A 445      20.764 -19.931  72.696  1.00 49.83           C
ATOM   3412  O   ALA A 445      19.704 -20.556  72.647  1.00 49.83           O
ATOM   3413  N   GLY A 446      21.649 -20.083  73.701  1.00 55.53           N
ATOM   3414  CA  GLY A 446      21.371 -21.011  74.757  1.00 55.53           C
ATOM   3415  C   GLY A 446      21.530 -20.305  76.066  1.00 55.53           C
ATOM   3416  O   GLY A 446      22.287 -19.342  76.179  1.00 55.53           O
ATOM   3417  N   LEU A 447      20.786 -20.763  77.095  1.00 72.34           N
ATOM   3418  CA  LEU A 447      20.908 -20.165  78.393  1.00 72.34           C
ATOM   3419  CB  LEU A 447      19.915 -19.010  78.615  1.00 72.34           C
ATOM   3420  CG  LEU A 447      20.081 -18.297  79.968  1.00 72.34           C
ATOM   3421  CD1 LEU A 447      21.467 -17.641  80.078  1.00 72.34           C
ATOM   3422  CD2 LEU A 447      18.939 -17.298  80.213  1.00 72.34           C
ATOM   3423  C   LEU A 447      20.628 -21.228  79.416  1.00 72.34           C
ATOM   3424  O   LEU A 447      19.585 -21.880  79.374  1.00 72.34           O
ATOM   3425  N   GLU A 448      21.565 -21.433  80.367  1.00 74.88           N
ATOM   3426  CA  GLU A 448      21.381 -22.424  81.392  1.00 74.88           C
ATOM   3427  CB  GLU A 448      22.409 -23.566  81.334  1.00 74.88           C
ATOM   3428  CG  GLU A 448      22.282 -24.446  80.090  1.00 74.88           C
ATOM   3429  CD  GLU A 448      23.452 -25.420  80.088  1.00 74.88           C
ATOM   3430  OE1 GLU A 448      23.870 -25.851  81.197  1.00 74.88           O
ATOM   3431  OE2 GLU A 448      23.943 -25.747  78.975  1.00 74.88           O
ATOM   3432  C   GLU A 448      21.575 -21.751  82.714  1.00 74.88           C
ATOM   3433  O   GLU A 448      22.442 -20.891  82.862  1.00 74.88           O
ATOM   3434  N   VAL A 449      20.742 -22.112  83.712  1.00 60.43           N
ATOM   3435  CA  VAL A 449      20.904 -21.542  85.018  1.00 60.43           C
ATOM   3436  CB  VAL A 449      19.739 -20.692  85.434  1.00 60.43           C
ATOM   3437  CG1 VAL A 449      19.937 -20.239  86.890  1.00 60.43           C
ATOM   3438  CG2 VAL A 449      19.612 -19.532  84.433  1.00 60.43           C
ATOM   3439  C   VAL A 449      20.994 -22.678  85.983  1.00 60.43           C
ATOM   3440  O   VAL A 449      20.050 -23.452  86.135  1.00 60.43           O
ATOM   3441  N   TYR A 450      22.152 -22.822  86.653  1.00 93.73           N
ATOM   3442  CA  TYR A 450      22.276 -23.860  87.631  1.00 93.73           C
ATOM   3443  CB  TYR A 450      23.081 -25.086  87.147  1.00 93.73           C
ATOM   3444  CG  TYR A 450      24.300 -24.647  86.408  1.00 93.73           C
ATOM   3445  CD1 TYR A 450      24.193 -24.290  85.082  1.00 93.73           C
ATOM   3446  CD2 TYR A 450      25.537 -24.607  87.009  1.00 93.73           C
ATOM   3447  CE1 TYR A 450      25.293 -23.889  84.364  1.00 93.73           C
ATOM   3448  CE2 TYR A 450      26.643 -24.206  86.295  1.00 93.73           C
ATOM   3449  CZ  TYR A 450      26.523 -23.847  84.972  1.00 93.73           C
ATOM   3450  OH  TYR A 450      27.655 -23.436  84.238  1.00 93.73           O
ATOM   3451  C   TYR A 450      22.864 -23.287  88.878  1.00 93.73           C
ATOM   3452  O   TYR A 450      23.857 -22.562  88.836  1.00 93.73           O
ATOM   3453  N   PRO A 451      22.263 -23.576  90.007  1.00 88.28           N
ATOM   3454  CA  PRO A 451      21.058 -24.364  90.078  1.00 88.28           C
ATOM   3455  CD  PRO A 451      23.027 -23.646  91.241  1.00 88.28           C
ATOM   3456  CB  PRO A 451      21.049 -25.007  91.466  1.00 88.28           C
ATOM   3457  CG  PRO A 451      22.025 -24.151  92.289  1.00 88.28           C
ATOM   3458  C   PRO A 451      19.828 -23.547  89.831  1.00 88.28           C
ATOM   3459  O   PRO A 451      19.893 -22.319  89.878  1.00 88.28           O
ATOM   3460  N   SER A 452      18.700 -24.223  89.536  1.00 94.60           N
ATOM   3461  CA  SER A 452      17.439 -23.573  89.339  1.00 94.60           C
ATOM   3462  CB  SER A 452      16.365 -24.515  88.774  1.00 94.60           C
ATOM   3463  OG  SER A 452      15.147 -23.807  88.609  1.00 94.60           O
ATOM   3464  C   SER A 452      16.933 -23.071  90.659  1.00 94.60           C
ATOM   3465  O   SER A 452      16.309 -22.014  90.731  1.00 94.60           O
ATOM   3466  N   ILE A 453      17.193 -23.816  91.752  1.00116.25           N
ATOM   3467  CA  ILE A 453      16.661 -23.401  93.022  1.00116.25           C
ATOM   3468  CB  ILE A 453      15.975 -24.504  93.777  1.00116.25           C
ATOM   3469  CG1 ILE A 453      16.958 -25.640  94.105  1.00116.25           C
ATOM   3470  CG2 ILE A 453      14.755 -24.955  92.956  1.00116.25           C
ATOM   3471  CD1 ILE A 453      16.413 -26.637  95.126  1.00116.25           C
ATOM   3472  C   ILE A 453      17.778 -22.883  93.866  1.00116.25           C
ATOM   3473  O   ILE A 453      18.765 -23.575  94.112  1.00116.25           O
ATOM   3474  N   LEU A 454      17.634 -21.628  94.338  1.00 81.32           N
ATOM   3475  CA  LEU A 454      18.664 -21.003  95.109  1.00 81.32           C
ATOM   3476  CB  LEU A 454      18.935 -19.549  94.687  1.00 81.32           C
ATOM   3477  CG  LEU A 454      19.392 -19.404  93.222  1.00 81.32           C
ATOM   3478  CD1 LEU A 454      19.647 -17.932  92.862  1.00 81.32           C
ATOM   3479  CD2 LEU A 454      20.596 -20.308  92.915  1.00 81.32           C
ATOM   3480  C   LEU A 454      18.235 -20.971  96.536  1.00 81.32           C
ATOM   3481  O   LEU A 454      17.123 -20.553  96.858  1.00 81.32           O
ATOM   3482  N   ASN A 455      19.130 -21.430  97.430  1.00157.45           N
ATOM   3483  CA  ASN A 455      18.834 -21.424  98.827  1.00157.45           C
ATOM   3484  CB  ASN A 455      19.700 -22.407  99.635  1.00157.45           C
ATOM   3485  CG  ASN A 455      19.141 -22.519 101.047  1.00157.45           C
ATOM   3486  OD1 ASN A 455      19.604 -21.848 101.968  1.00157.45           O
ATOM   3487  ND2 ASN A 455      18.110 -23.388 101.226  1.00157.45           N
ATOM   3488  C   ASN A 455      19.083 -20.038  99.323  1.00157.45           C
ATOM   3489  O   ASN A 455      19.846 -19.274  98.735  1.00157.45           O
ATOM   3490  N   GLN A 456      18.394 -19.666 100.412  1.00179.54           N
ATOM   3491  CA  GLN A 456      18.528 -18.364 100.993  1.00179.54           C
ATOM   3492  CB  GLN A 456      17.518 -18.108 102.124  1.00179.54           C
ATOM   3493  CG  GLN A 456      17.527 -16.665 102.631  1.00179.54           C
ATOM   3494  CD  GLN A 456      16.981 -15.784 101.516  1.00179.54           C
ATOM   3495  OE1 GLN A 456      17.577 -15.666 100.448  1.00179.54           O
ATOM   3496  NE2 GLN A 456      15.805 -15.149 101.763  1.00179.54           N
ATOM   3497  C   GLN A 456      19.897 -18.250 101.566  1.00179.54           C
ATOM   3498  O   GLN A 456      20.505 -17.180 101.543  1.00179.54           O
ATOM   3499  N   ASP A 457      20.405 -19.360 102.130  1.00192.25           N
ATOM   3500  CA  ASP A 457      21.699 -19.289 102.727  1.00192.25           C
ATOM   3501  CB  ASP A 457      21.656 -19.395 104.259  1.00192.25           C
ATOM   3502  CG  ASP A 457      23.004 -18.931 104.787  1.00192.25           C
ATOM   3503  OD1 ASP A 457      23.747 -18.279 104.006  1.00192.25           O
ATOM   3504  OD2 ASP A 457      23.306 -19.212 105.976  1.00192.25           O
ATOM   3505  C   ASP A 457      22.538 -20.428 102.232  1.00192.25           C
ATOM   3506  O   ASP A 457      22.874 -21.331 102.993  1.00192.25           O
ATOM   3507  N   ASN A 458      22.906 -20.426 100.938  1.00132.58           N
ATOM   3508  CA  ASN A 458      23.789 -21.445 100.442  1.00132.58           C
ATOM   3509  CB  ASN A 458      23.273 -22.136  99.166  1.00132.58           C
ATOM   3510  CG  ASN A 458      24.127 -23.369  98.900  1.00132.58           C
ATOM   3511  OD1 ASN A 458      25.282 -23.445  99.315  1.00132.58           O
ATOM   3512  ND2 ASN A 458      23.541 -24.367  98.185  1.00132.58           N
ATOM   3513  C   ASN A 458      25.034 -20.703 100.085  1.00132.58           C
ATOM   3514  O   ASN A 458      25.074 -20.014  99.068  1.00132.58           O
ATOM   3515  N   LYS A 459      26.094 -20.844 100.906  1.00133.42           N
ATOM   3516  CA  LYS A 459      27.254 -20.025 100.706  1.00133.42           C
ATOM   3517  CB  LYS A 459      27.981 -19.699 102.022  1.00133.42           C
ATOM   3518  CG  LYS A 459      27.120 -18.944 103.035  1.00133.42           C
ATOM   3519  CD  LYS A 459      27.715 -18.936 104.445  1.00133.42           C
ATOM   3520  CE  LYS A 459      26.836 -18.236 105.484  1.00133.42           C
ATOM   3521  NZ  LYS A 459      26.740 -16.791 105.178  1.00133.42           N
ATOM   3522  C   LYS A 459      28.239 -20.746  99.853  1.00133.42           C
ATOM   3523  O   LYS A 459      29.075 -21.499 100.349  1.00133.42           O
ATOM   3524  N   ILE A 460      28.100 -20.579  98.527  1.00140.50           N
ATOM   3525  CA  ILE A 460      29.004 -21.131  97.561  1.00140.50           C
ATOM   3526  CB  ILE A 460      28.386 -21.240  96.198  1.00140.50           C
ATOM   3527  CG1 ILE A 460      27.189 -22.203  96.229  1.00140.50           C
ATOM   3528  CG2 ILE A 460      29.488 -21.663  95.213  1.00140.50           C
ATOM   3529  CD1 ILE A 460      27.565 -23.626  96.643  1.00140.50           C
ATOM   3530  C   ILE A 460      30.271 -20.326  97.416  1.00140.50           C
ATOM   3531  O   ILE A 460      31.358 -20.903  97.383  1.00140.50           O
ATOM   3532  N   CYS A 461      30.169 -18.972  97.316  1.00106.72           N
ATOM   3533  CA  CYS A 461      31.334 -18.183  96.982  1.00106.72           C
ATOM   3534  CB  CYS A 461      31.367 -17.820  95.485  1.00106.72           C
ATOM   3535  SG  CYS A 461      29.956 -16.793  94.956  1.00106.72           S
ATOM   3536  C   CYS A 461      31.366 -16.881  97.753  1.00106.72           C
ATOM   3537  O   CYS A 461      30.374 -16.448  98.335  1.00106.72           O
ATOM   3538  N   PRO A 462      32.546 -16.296  97.825  1.00104.75           N
ATOM   3539  CA  PRO A 462      32.718 -15.009  98.470  1.00104.75           C
ATOM   3540  CD  PRO A 462      33.713 -17.143  98.013  1.00104.75           C
ATOM   3541  CB  PRO A 462      34.065 -15.068  99.192  1.00104.75           C
ATOM   3542  CG  PRO A 462      34.827 -16.198  98.481  1.00104.75           C
ATOM   3543  C   PRO A 462      32.649 -13.839  97.521  1.00104.75           C
ATOM   3544  O   PRO A 462      32.901 -14.024  96.332  1.00104.75           O
ATOM   3545  N   LEU A 463      32.368 -12.622  98.045  1.00158.69           N
ATOM   3546  CA  LEU A 463      32.290 -11.397  97.286  1.00158.69           C
ATOM   3547  CB  LEU A 463      31.521 -10.295  98.035  1.00158.69           C
ATOM   3548  CG  LEU A 463      31.395  -8.964  97.273  1.00158.69           C
ATOM   3549  CD1 LEU A 463      30.504  -9.111  96.030  1.00158.69           C
ATOM   3550  CD2 LEU A 463      30.924  -7.838  98.205  1.00158.69           C
ATOM   3551  C   LEU A 463      33.693 -10.901  97.052  1.00158.69           C
ATOM   3552  O   LEU A 463      34.618 -11.213  97.801  1.00158.69           O
ATOM   3553  N   PRO A 464      33.865 -10.165  95.981  1.00245.35           N
ATOM   3554  CA  PRO A 464      35.158  -9.659  95.599  1.00245.35           C
ATOM   3555  CD  PRO A 464      32.998 -10.343  94.828  1.00245.35           C
ATOM   3556  CB  PRO A 464      34.980  -9.083  94.195  1.00245.35           C
ATOM   3557  CG  PRO A 464      33.836  -9.928  93.607  1.00245.35           C
ATOM   3558  C   PRO A 464      35.978  -8.788  96.499  1.00245.35           C
ATOM   3559  O   PRO A 464      37.041  -9.260  96.864  1.00245.35           O
ATOM   3560  N   GLY A 465      35.548  -7.571  96.903  1.00109.95           N
ATOM   3561  CA  GLY A 465      36.399  -6.727  97.710  1.00109.95           C
ATOM   3562  C   GLY A 465      36.611  -7.341  99.045  1.00109.95           C
ATOM   3563  O   GLY A 465      37.734  -7.420  99.540  1.00109.95           O
ATOM   3564  N   THR A 466      35.518  -7.799  99.668  1.00109.78           N
ATOM   3565  CA  THR A 466      35.650  -8.388 100.961  1.00109.78           C
ATOM   3566  CB  THR A 466      34.839  -7.705 102.023  1.00109.78           C
ATOM   3567  OG1 THR A 466      35.173  -8.223 103.303  1.00109.78           O
ATOM   3568  CG2 THR A 466      33.346  -7.930 101.729  1.00109.78           C
ATOM   3569  C   THR A 466      35.135  -9.770 100.825  1.00109.78           C
ATOM   3570  O   THR A 466      34.180 -10.009 100.088  1.00109.78           O
ATOM   3571  N   ALA A 467      35.756 -10.734 101.523  1.00 48.80           N
ATOM   3572  CA  ALA A 467      35.261 -12.054 101.316  1.00 48.80           C
ATOM   3573  CB  ALA A 467      36.279 -13.151 101.670  1.00 48.80           C
ATOM   3574  C   ALA A 467      34.077 -12.244 102.201  1.00 48.80           C
ATOM   3575  O   ALA A 467      34.184 -12.760 103.311  1.00 48.80           O
ATOM   3576  N   LEU A 468      32.889 -11.863 101.700  1.00139.77           N
ATOM   3577  CA  LEU A 468      31.697 -12.087 102.459  1.00139.77           C
ATOM   3578  CB  LEU A 468      30.687 -10.931 102.387  1.00139.77           C
ATOM   3579  CG  LEU A 468      29.410 -11.182 103.210  1.00139.77           C
ATOM   3580  CD1 LEU A 468      29.720 -11.275 104.713  1.00139.77           C
ATOM   3581  CD2 LEU A 468      28.325 -10.144 102.887  1.00139.77           C
ATOM   3582  C   LEU A 468      31.069 -13.278 101.818  1.00139.77           C
ATOM   3583  O   LEU A 468      30.904 -13.311 100.600  1.00139.77           O
ATOM   3584  N   LYS A 469      30.718 -14.302 102.616  1.00 57.74           N
ATOM   3585  CA  LYS A 469      30.161 -15.478 102.013  1.00 57.74           C
ATOM   3586  CB  LYS A 469      30.121 -16.700 102.948  1.00 57.74           C
ATOM   3587  CG  LYS A 469      31.500 -17.264 103.296  1.00 57.74           C
ATOM   3588  CD  LYS A 469      31.468 -18.285 104.436  1.00 57.74           C
ATOM   3589  CE  LYS A 469      32.841 -18.864 104.783  1.00 57.74           C
ATOM   3590  NZ  LYS A 469      32.714 -19.837 105.890  1.00 57.74           N
ATOM   3591  C   LYS A 469      28.754 -15.170 101.621  1.00 57.74           C
ATOM   3592  O   LYS A 469      27.974 -14.681 102.436  1.00 57.74           O
ATOM   3593  N   VAL A 470      28.393 -15.451 100.348  1.00128.63           N
ATOM   3594  CA  VAL A 470      27.058 -15.161  99.914  1.00128.63           C
ATOM   3595  CB  VAL A 470      26.950 -13.885  99.127  1.00128.63           C
ATOM   3596  CG1 VAL A 470      27.343 -12.712 100.040  1.00128.63           C
ATOM   3597  CG2 VAL A 470      27.817 -14.007  97.863  1.00128.63           C
ATOM   3598  C   VAL A 470      26.553 -16.267  99.040  1.00128.63           C
ATOM   3599  O   VAL A 470      27.321 -17.054  98.490  1.00128.63           O
ATOM   3600  N   SER A 471      25.213 -16.362  98.919  1.00 67.01           N
ATOM   3601  CA  SER A 471      24.612 -17.356  98.075  1.00 67.01           C
ATOM   3602  CB  SER A 471      23.087 -17.468  98.252  1.00 67.01           C
ATOM   3603  OG  SER A 471      22.561 -18.466  97.391  1.00 67.01           O
ATOM   3604  C   SER A 471      24.879 -16.938  96.664  1.00 67.01           C
ATOM   3605  O   SER A 471      24.724 -15.764  96.331  1.00 67.01           O
ATOM   3606  N   CYS A 472      25.289 -17.887  95.793  1.00 99.57           N
ATOM   3607  CA  CYS A 472      25.585 -17.520  94.437  1.00 99.57           C
ATOM   3608  CB  CYS A 472      27.027 -16.989  94.237  1.00 99.57           C
ATOM   3609  SG  CYS A 472      28.362 -18.064  94.857  1.00 99.57           S
ATOM   3610  C   CYS A 472      25.339 -18.682  93.524  1.00 99.57           C
ATOM   3611  O   CYS A 472      25.172 -19.819  93.963  1.00 99.57           O
ATOM   3612  N   PHE A 473      25.271 -18.394  92.206  1.00 85.22           N
ATOM   3613  CA  PHE A 473      25.023 -19.400  91.213  1.00 85.22           C
ATOM   3614  CB  PHE A 473      23.527 -19.571  90.894  1.00 85.22           C
ATOM   3615  CG  PHE A 473      22.988 -18.235  90.513  1.00 85.22           C
ATOM   3616  CD1 PHE A 473      22.637 -17.331  91.490  1.00 85.22           C
ATOM   3617  CD2 PHE A 473      22.826 -17.884  89.194  1.00 85.22           C
ATOM   3618  CE1 PHE A 473      22.137 -16.094  91.158  1.00 85.22           C
ATOM   3619  CE2 PHE A 473      22.325 -16.648  88.856  1.00 85.22           C
ATOM   3620  CZ  PHE A 473      21.981 -15.750  89.837  1.00 85.22           C
ATOM   3621  C   PHE A 473      25.747 -19.027  89.957  1.00 85.22           C
ATOM   3622  O   PHE A 473      26.187 -17.889  89.790  1.00 85.22           O
ATOM   3623  N   ASN A 474      25.889 -20.001  89.034  1.00 77.39           N
ATOM   3624  CA  ASN A 474      26.627 -19.768  87.825  1.00 77.39           C
ATOM   3625  CB  ASN A 474      27.556 -20.936  87.447  1.00 77.39           C
ATOM   3626  CG  ASN A 474      28.667 -21.020  88.485  1.00 77.39           C
ATOM   3627  OD1 ASN A 474      28.534 -21.700  89.502  1.00 77.39           O
ATOM   3628  ND2 ASN A 474      29.799 -20.315  88.221  1.00 77.39           N
ATOM   3629  C   ASN A 474      25.672 -19.576  86.690  1.00 77.39           C
ATOM   3630  O   ASN A 474      24.670 -20.280  86.568  1.00 77.39           O
ATOM   3631  N   VAL A 475      25.966 -18.579  85.831  1.00 54.58           N
ATOM   3632  CA  VAL A 475      25.136 -18.321  84.690  1.00 54.58           C
ATOM   3633  CB  VAL A 475      24.720 -16.882  84.579  1.00 54.58           C
ATOM   3634  CG1 VAL A 475      23.875 -16.703  83.307  1.00 54.58           C
ATOM   3635  CG2 VAL A 475      23.991 -16.484  85.874  1.00 54.58           C
ATOM   3636  C   VAL A 475      25.956 -18.644  83.482  1.00 54.58           C
ATOM   3637  O   VAL A 475      26.991 -18.021  83.248  1.00 54.58           O
ATOM   3638  N   ARG A 476      25.516 -19.636  82.679  1.00152.78           N
ATOM   3639  CA  ARG A 476      26.280 -19.978  81.513  1.00152.78           C
ATOM   3640  CB  ARG A 476      26.765 -21.440  81.506  1.00152.78           C
ATOM   3641  CG  ARG A 476      27.760 -21.743  80.383  1.00152.78           C
ATOM   3642  CD  ARG A 476      28.254 -23.192  80.359  1.00152.78           C
ATOM   3643  NE  ARG A 476      27.311 -23.976  79.516  1.00152.78           N
ATOM   3644  CZ  ARG A 476      27.796 -24.882  78.616  1.00152.78           C
ATOM   3645  NH1 ARG A 476      29.143 -25.054  78.477  1.00152.78           N
ATOM   3646  NH2 ARG A 476      26.932 -25.613  77.852  1.00152.78           N
ATOM   3647  C   ARG A 476      25.412 -19.782  80.306  1.00152.78           C
ATOM   3648  O   ARG A 476      24.329 -20.358  80.216  1.00152.78           O
ATOM   3649  N   PHE A 477      25.883 -18.953  79.345  1.00 58.95           N
ATOM   3650  CA  PHE A 477      25.162 -18.681  78.129  1.00 58.95           C
ATOM   3651  CB  PHE A 477      24.688 -17.219  78.024  1.00 58.95           C
ATOM   3652  CG  PHE A 477      25.882 -16.327  78.100  1.00 58.95           C
ATOM   3653  CD1 PHE A 477      26.428 -15.999  79.320  1.00 58.95           C
ATOM   3654  CD2 PHE A 477      26.451 -15.808  76.959  1.00 58.95           C
ATOM   3655  CE1 PHE A 477      27.526 -15.174  79.401  1.00 58.95           C
ATOM   3656  CE2 PHE A 477      27.549 -14.982  77.033  1.00 58.95           C
ATOM   3657  CZ  PHE A 477      28.089 -14.665  78.256  1.00 58.95           C
ATOM   3658  C   PHE A 477      26.078 -18.959  76.974  1.00 58.95           C
ATOM   3659  O   PHE A 477      27.278 -18.706  77.052  1.00 58.95           O
ATOM   3660  N   CYS A 478      25.532 -19.502  75.862  1.00 68.64           N
ATOM   3661  CA  CYS A 478      26.357 -19.828  74.728  1.00 68.64           C
ATOM   3662  CB  CYS A 478      26.478 -21.342  74.496  1.00 68.64           C
ATOM   3663  SG  CYS A 478      27.150 -22.223  75.937  1.00 68.64           S
ATOM   3664  C   CYS A 478      25.732 -19.230  73.499  1.00 68.64           C
ATOM   3665  O   CYS A 478      24.521 -19.019  73.451  1.00 68.64           O
ATOM   3666  N   LEU A 479      26.549 -18.923  72.465  1.00 73.02           N
ATOM   3667  CA  LEU A 479      25.988 -18.312  71.290  1.00 73.02           C
ATOM   3668  CB  LEU A 479      26.235 -16.793  71.255  1.00 73.02           C
ATOM   3669  CG  LEU A 479      25.499 -16.051  70.127  1.00 73.02           C
ATOM   3670  CD1 LEU A 479      23.975 -16.151  70.303  1.00 73.02           C
ATOM   3671  CD2 LEU A 479      25.982 -14.597  70.018  1.00 73.02           C
ATOM   3672  C   LEU A 479      26.597 -18.922  70.057  1.00 73.02           C
ATOM   3673  O   LEU A 479      27.799 -19.175  70.005  1.00 73.02           O
ATOM   3674  N   LYS A 480      25.762 -19.181  69.024  1.00120.06           N
ATOM   3675  CA  LYS A 480      26.239 -19.761  67.795  1.00120.06           C
ATOM   3676  CB  LYS A 480      26.075 -21.290  67.790  1.00120.06           C
ATOM   3677  CG  LYS A 480      26.643 -21.994  66.562  1.00120.06           C
ATOM   3678  CD  LYS A 480      26.758 -23.506  66.758  1.00120.06           C
ATOM   3679  CE  LYS A 480      25.450 -24.161  67.207  1.00120.06           C
ATOM   3680  NZ  LYS A 480      24.479 -24.168  66.091  1.00120.06           N
ATOM   3681  C   LYS A 480      25.401 -19.199  66.683  1.00120.06           C
ATOM   3682  O   LYS A 480      24.198 -19.005  66.848  1.00120.06           O
ATOM   3683  N   ALA A 481      26.013 -18.907  65.514  1.00 47.79           N
ATOM   3684  CA  ALA A 481      25.241 -18.363  64.430  1.00 47.79           C
ATOM   3685  CB  ALA A 481      25.214 -16.825  64.409  1.00 47.79           C
ATOM   3686  C   ALA A 481      25.846 -18.811  63.136  1.00 47.79           C
ATOM   3687  O   ALA A 481      27.021 -19.170  63.079  1.00 47.79           O
ATOM   3688  N   ASP A 482      25.034 -18.833  62.055  1.00 66.61           N
ATOM   3689  CA  ASP A 482      25.558 -19.240  60.783  1.00 66.61           C
ATOM   3690  CB  ASP A 482      25.640 -20.769  60.628  1.00 66.61           C
ATOM   3691  CG  ASP A 482      26.631 -21.099  59.519  1.00 66.61           C
ATOM   3692  OD1 ASP A 482      27.296 -20.156  59.012  1.00 66.61           O
ATOM   3693  OD2 ASP A 482      26.744 -22.305  59.173  1.00 66.61           O
ATOM   3694  C   ASP A 482      24.657 -18.717  59.705  1.00 66.61           C
ATOM   3695  O   ASP A 482      23.567 -18.211  59.972  1.00 66.61           O
ATOM   3696  N   GLY A 483      25.119 -18.814  58.442  1.00 53.94           N
ATOM   3697  CA  GLY A 483      24.341 -18.383  57.318  1.00 53.94           C
ATOM   3698  C   GLY A 483      24.705 -19.285  56.184  1.00 53.94           C
ATOM   3699  O   GLY A 483      25.666 -20.047  56.268  1.00 53.94           O
ATOM   3700  N   LYS A 484      23.913 -19.244  55.098  1.00250.72           N
ATOM   3701  CA  LYS A 484      24.208 -20.034  53.941  1.00250.72           C
ATOM   3702  CB  LYS A 484      23.078 -21.009  53.563  1.00250.72           C
ATOM   3703  CG  LYS A 484      22.767 -22.075  54.614  1.00250.72           C
ATOM   3704  CD  LYS A 484      23.910 -23.056  54.871  1.00250.72           C
ATOM   3705  CE  LYS A 484      23.578 -24.112  55.928  1.00250.72           C
ATOM   3706  NZ  LYS A 484      24.731 -25.019  56.118  1.00250.72           N
ATOM   3707  C   LYS A 484      24.280 -19.058  52.816  1.00250.72           C
ATOM   3708  O   LYS A 484      23.250 -18.615  52.310  1.00250.72           O
ATOM   3709  N   GLY A 485      25.506 -18.712  52.388  1.00 87.70           N
ATOM   3710  CA  GLY A 485      25.686 -17.765  51.328  1.00 87.70           C
ATOM   3711  C   GLY A 485      27.031 -17.151  51.535  1.00 87.70           C
ATOM   3712  O   GLY A 485      27.900 -17.748  52.168  1.00 87.70           O
ATOM   3713  N   THR A 486      27.241 -15.935  50.995  1.00126.59           N
ATOM   3714  CA  THR A 486      28.502 -15.284  51.187  1.00126.59           C
ATOM   3715  CB  THR A 486      28.958 -14.497  49.990  1.00126.59           C
ATOM   3716  OG1 THR A 486      28.020 -13.477  49.679  1.00126.59           O
ATOM   3717  CG2 THR A 486      29.111 -15.458  48.799  1.00126.59           C
ATOM   3718  C   THR A 486      28.345 -14.337  52.335  1.00126.59           C
ATOM   3719  O   THR A 486      27.680 -13.308  52.229  1.00126.59           O
ATOM   3720  N   LEU A 487      28.963 -14.694  53.478  1.00107.30           N
ATOM   3721  CA  LEU A 487      28.910 -13.931  54.698  1.00107.30           C
ATOM   3722  CB  LEU A 487      28.161 -14.656  55.828  1.00107.30           C
ATOM   3723  CG  LEU A 487      26.656 -14.819  55.611  1.00107.30           C
ATOM   3724  CD1 LEU A 487      25.994 -15.562  56.780  1.00107.30           C
ATOM   3725  CD2 LEU A 487      26.020 -13.449  55.373  1.00107.30           C
ATOM   3726  C   LEU A 487      30.307 -13.850  55.224  1.00107.30           C
ATOM   3727  O   LEU A 487      31.135 -14.707  54.923  1.00107.30           O
ATOM   3728  N   PRO A 488      30.591 -12.846  56.012  1.00164.31           N
ATOM   3729  CA  PRO A 488      31.890 -12.753  56.621  1.00164.31           C
ATOM   3730  CD  PRO A 488      29.993 -11.537  55.804  1.00164.31           C
ATOM   3731  CB  PRO A 488      32.004 -11.328  57.155  1.00164.31           C
ATOM   3732  CG  PRO A 488      31.063 -10.524  56.243  1.00164.31           C
ATOM   3733  C   PRO A 488      31.994 -13.794  57.689  1.00164.31           C
ATOM   3734  O   PRO A 488      30.966 -14.179  58.245  1.00164.31           O
ATOM   3735  N   ARG A 489      33.217 -14.287  57.966  1.00149.67           N
ATOM   3736  CA  ARG A 489      33.393 -15.300  58.965  1.00149.67           C
ATOM   3737  CB  ARG A 489      34.822 -15.868  59.023  1.00149.67           C
ATOM   3738  CG  ARG A 489      35.259 -16.607  57.758  1.00149.67           C
ATOM   3739  CD  ARG A 489      34.124 -17.357  57.060  1.00149.67           C
ATOM   3740  NE  ARG A 489      33.520 -18.302  58.039  1.00149.67           N
ATOM   3741  CZ  ARG A 489      33.439 -19.632  57.745  1.00149.67           C
ATOM   3742  NH1 ARG A 489      33.985 -20.113  56.590  1.00149.67           N
ATOM   3743  NH2 ARG A 489      32.812 -20.481  58.611  1.00149.67           N
ATOM   3744  C   ARG A 489      33.107 -14.748  60.325  1.00149.67           C
ATOM   3745  O   ARG A 489      32.442 -15.394  61.134  1.00149.67           O
ATOM   3746  N   LYS A 490      33.596 -13.528  60.616  1.00128.79           N
ATOM   3747  CA  LYS A 490      33.435 -13.025  61.949  1.00128.79           C
ATOM   3748  CB  LYS A 490      34.610 -12.159  62.435  1.00128.79           C
ATOM   3749  CG  LYS A 490      35.883 -12.951  62.735  1.00128.79           C
ATOM   3750  CD  LYS A 490      35.712 -13.972  63.861  1.00128.79           C
ATOM   3751  CE  LYS A 490      37.012 -14.675  64.257  1.00128.79           C
ATOM   3752  NZ  LYS A 490      37.483 -15.537  63.150  1.00128.79           N
ATOM   3753  C   LYS A 490      32.209 -12.179  62.027  1.00128.79           C
ATOM   3754  O   LYS A 490      32.081 -11.172  61.333  1.00128.79           O
ATOM   3755  N   LEU A 491      31.272 -12.584  62.905  1.00 54.19           N
ATOM   3756  CA  LEU A 491      30.071 -11.835  63.109  1.00 54.19           C
ATOM   3757  CB  LEU A 491      28.804 -12.707  63.076  1.00 54.19           C
ATOM   3758  CG  LEU A 491      28.561 -13.380  61.710  1.00 54.19           C
ATOM   3759  CD1 LEU A 491      27.286 -14.237  61.726  1.00 54.19           C
ATOM   3760  CD2 LEU A 491      28.573 -12.352  60.567  1.00 54.19           C
ATOM   3761  C   LEU A 491      30.180 -11.223  64.473  1.00 54.19           C
ATOM   3762  O   LEU A 491      30.425 -11.918  65.459  1.00 54.19           O
ATOM   3763  N   HIS A 492      30.007  -9.889  64.559  1.00 55.39           N
ATOM   3764  CA  HIS A 492      30.125  -9.219  65.822  1.00 55.39           C
ATOM   3765  ND1 HIS A 492      33.146  -7.828  66.384  1.00 55.39           N
ATOM   3766  CG  HIS A 492      32.162  -7.745  65.424  1.00 55.39           C
ATOM   3767  CB  HIS A 492      30.695  -7.791  65.729  1.00 55.39           C
ATOM   3768  NE2 HIS A 492      34.184  -7.614  64.430  1.00 55.39           N
ATOM   3769  CD2 HIS A 492      32.814  -7.615  64.236  1.00 55.39           C
ATOM   3770  CE1 HIS A 492      34.335  -7.744  65.736  1.00 55.39           C
ATOM   3771  C   HIS A 492      28.766  -9.102  66.431  1.00 55.39           C
ATOM   3772  O   HIS A 492      27.847  -8.546  65.831  1.00 55.39           O
ATOM   3773  N   PHE A 493      28.617  -9.624  67.666  1.00 67.52           N
ATOM   3774  CA  PHE A 493      27.350  -9.590  68.341  1.00 67.52           C
ATOM   3775  CB  PHE A 493      26.858 -10.965  68.835  1.00 67.52           C
ATOM   3776  CG  PHE A 493      26.393 -11.806  67.697  1.00 67.52           C
ATOM   3777  CD1 PHE A 493      27.285 -12.516  66.926  1.00 67.52           C
ATOM   3778  CD2 PHE A 493      25.048 -11.901  67.418  1.00 67.52           C
ATOM   3779  CE1 PHE A 493      26.839 -13.296  65.884  1.00 67.52           C
ATOM   3780  CE2 PHE A 493      24.597 -12.679  66.378  1.00 67.52           C
ATOM   3781  CZ  PHE A 493      25.495 -13.378  65.608  1.00 67.52           C
ATOM   3782  C   PHE A 493      27.474  -8.768  69.584  1.00 67.52           C
ATOM   3783  O   PHE A 493      28.533  -8.703  70.207  1.00 67.52           O
ATOM   3784  N   GLN A 494      26.369  -8.096  69.960  1.00 66.54           N
ATOM   3785  CA  GLN A 494      26.331  -7.371  71.195  1.00 66.54           C
ATOM   3786  CB  GLN A 494      25.804  -5.933  71.059  1.00 66.54           C
ATOM   3787  CG  GLN A 494      26.726  -5.027  70.240  1.00 66.54           C
ATOM   3788  CD  GLN A 494      26.097  -3.644  70.182  1.00 66.54           C
ATOM   3789  OE1 GLN A 494      25.886  -3.088  69.104  1.00 66.54           O
ATOM   3790  NE2 GLN A 494      25.790  -3.067  71.374  1.00 66.54           N
ATOM   3791  C   GLN A 494      25.374  -8.124  72.068  1.00 66.54           C
ATOM   3792  O   GLN A 494      24.235  -8.377  71.675  1.00 66.54           O
ATOM   3793  N   VAL A 495      25.818  -8.513  73.280  1.00 49.27           N
ATOM   3794  CA  VAL A 495      24.972  -9.295  74.138  1.00 49.27           C
ATOM   3795  CB  VAL A 495      25.577 -10.624  74.490  1.00 49.27           C
ATOM   3796  CG1 VAL A 495      24.632 -11.362  75.453  1.00 49.27           C
ATOM   3797  CG2 VAL A 495      25.871 -11.391  73.189  1.00 49.27           C
ATOM   3798  C   VAL A 495      24.774  -8.549  75.421  1.00 49.27           C
ATOM   3799  O   VAL A 495      25.702  -7.931  75.941  1.00 49.27           O
ATOM   3800  N   GLU A 496      23.534  -8.575  75.956  1.00119.10           N
ATOM   3801  CA  GLU A 496      23.249  -7.922  77.203  1.00119.10           C
ATOM   3802  CB  GLU A 496      22.393  -6.647  77.067  1.00119.10           C
ATOM   3803  CG  GLU A 496      23.175  -5.412  76.612  1.00119.10           C
ATOM   3804  CD  GLU A 496      23.492  -5.523  75.131  1.00119.10           C
ATOM   3805  OE1 GLU A 496      22.612  -6.003  74.368  1.00119.10           O
ATOM   3806  OE2 GLU A 496      24.623  -5.129  74.740  1.00119.10           O
ATOM   3807  C   GLU A 496      22.484  -8.876  78.072  1.00119.10           C
ATOM   3808  O   GLU A 496      21.629  -9.622  77.595  1.00119.10           O
ATOM   3809  N   LEU A 497      22.801  -8.884  79.384  1.00117.97           N
ATOM   3810  CA  LEU A 497      22.104  -9.728  80.316  1.00117.97           C
ATOM   3811  CB  LEU A 497      22.984 -10.800  80.987  1.00117.97           C
ATOM   3812  CG  LEU A 497      23.406 -11.954  80.057  1.00117.97           C
ATOM   3813  CD1 LEU A 497      24.260 -11.458  78.883  1.00117.97           C
ATOM   3814  CD2 LEU A 497      24.087 -13.080  80.852  1.00117.97           C
ATOM   3815  C   LEU A 497      21.541  -8.877  81.415  1.00117.97           C
ATOM   3816  O   LEU A 497      22.198  -7.957  81.903  1.00117.97           O
ATOM   3817  N   LEU A 498      20.288  -9.170  81.825  1.00124.62           N
ATOM   3818  CA  LEU A 498      19.638  -8.416  82.865  1.00124.62           C
ATOM   3819  CB  LEU A 498      18.408  -7.648  82.345  1.00124.62           C
ATOM   3820  CG  LEU A 498      18.708  -6.676  81.186  1.00124.62           C
ATOM   3821  CD1 LEU A 498      17.435  -5.949  80.724  1.00124.62           C
ATOM   3822  CD2 LEU A 498      19.837  -5.699  81.542  1.00124.62           C
ATOM   3823  C   LEU A 498      19.109  -9.383  83.888  1.00124.62           C
ATOM   3824  O   LEU A 498      18.335 -10.277  83.551  1.00124.62           O
ATOM   3825  N   LEU A 499      19.496  -9.213  85.175  1.00 79.73           N
ATOM   3826  CA  LEU A 499      19.043 -10.070  86.243  1.00 79.73           C
ATOM   3827  CB  LEU A 499      20.098 -10.266  87.347  1.00 79.73           C
ATOM   3828  CG  LEU A 499      21.375 -10.989  86.877  1.00 79.73           C
ATOM   3829  CD1 LEU A 499      22.380 -11.153  88.029  1.00 79.73           C
ATOM   3830  CD2 LEU A 499      21.045 -12.330  86.198  1.00 79.73           C
ATOM   3831  C   LEU A 499      17.842  -9.435  86.890  1.00 79.73           C
ATOM   3832  O   LEU A 499      17.792  -8.222  87.090  1.00 79.73           O
ATOM   3833  N   ASP A 500      16.843 -10.276  87.232  1.00202.56           N
ATOM   3834  CA  ASP A 500      15.563  -9.930  87.807  1.00202.56           C
ATOM   3835  CB  ASP A 500      15.386  -9.958  89.348  1.00202.56           C
ATOM   3836  CG  ASP A 500      15.976  -8.789  90.107  1.00202.56           C
ATOM   3837  OD1 ASP A 500      17.169  -8.856  90.498  1.00202.56           O
ATOM   3838  OD2 ASP A 500      15.202  -7.830  90.366  1.00202.56           O
ATOM   3839  C   ASP A 500      15.029  -8.669  87.201  1.00202.56           C
ATOM   3840  O   ASP A 500      14.858  -7.644  87.860  1.00202.56           O
ATOM   3841  N   LYS A 501      14.764  -8.742  85.885  1.00126.52           N
ATOM   3842  CA  LYS A 501      14.251  -7.665  85.086  1.00126.52           C
ATOM   3843  CB  LYS A 501      14.269  -7.970  83.580  1.00126.52           C
ATOM   3844  CG  LYS A 501      13.720  -6.815  82.740  1.00126.52           C
ATOM   3845  CD  LYS A 501      14.009  -6.941  81.244  1.00126.52           C
ATOM   3846  CE  LYS A 501      13.066  -7.899  80.515  1.00126.52           C
ATOM   3847  NZ  LYS A 501      13.416  -7.953  79.078  1.00126.52           N
ATOM   3848  C   LYS A 501      12.833  -7.349  85.449  1.00126.52           C
ATOM   3849  O   LYS A 501      12.401  -6.204  85.306  1.00126.52           O
ATOM   3850  N   LEU A 502      12.083  -8.350  85.955  1.00156.30           N
ATOM   3851  CA  LEU A 502      10.674  -8.205  86.199  1.00156.30           C
ATOM   3852  CB  LEU A 502      10.057  -9.405  86.937  1.00156.30           C
ATOM   3853  CG  LEU A 502      10.085 -10.713  86.128  1.00156.30           C
ATOM   3854  CD1 LEU A 502      11.527 -11.177  85.880  1.00156.30           C
ATOM   3855  CD2 LEU A 502       9.214 -11.798  86.779  1.00156.30           C
ATOM   3856  C   LEU A 502      10.466  -7.002  87.058  1.00156.30           C
ATOM   3857  O   LEU A 502       9.466  -6.303  86.913  1.00156.30           O
ATOM   3858  N   LYS A 503      11.398  -6.732  87.986  1.00160.23           N
ATOM   3859  CA  LYS A 503      11.276  -5.565  88.813  1.00160.23           C
ATOM   3860  CB  LYS A 503      12.331  -5.521  89.934  1.00160.23           C
ATOM   3861  CG  LYS A 503      12.135  -6.597  91.003  1.00160.23           C
ATOM   3862  CD  LYS A 503      10.808  -6.465  91.751  1.00160.23           C
ATOM   3863  CE  LYS A 503      10.594  -7.533  92.825  1.00160.23           C
ATOM   3864  NZ  LYS A 503       9.291  -7.320  93.495  1.00160.23           N
ATOM   3865  C   LYS A 503      11.504  -4.353  87.960  1.00160.23           C
ATOM   3866  O   LYS A 503      12.488  -4.266  87.229  1.00160.23           O
ATOM   3867  N   GLN A 504      10.593  -3.365  88.067  1.00171.31           N
ATOM   3868  CA  GLN A 504      10.674  -2.146  87.312  1.00171.31           C
ATOM   3869  CB  GLN A 504       9.435  -1.241  87.438  1.00171.31           C
ATOM   3870  CG  GLN A 504       8.119  -1.906  87.033  1.00171.31           C
ATOM   3871  CD  GLN A 504       7.566  -2.615  88.261  1.00171.31           C
ATOM   3872  OE1 GLN A 504       8.242  -2.736  89.281  1.00171.31           O
ATOM   3873  NE2 GLN A 504       6.296  -3.092  88.166  1.00171.31           N
ATOM   3874  C   GLN A 504      11.825  -1.350  87.854  1.00171.31           C
ATOM   3875  O   GLN A 504      12.444  -1.714  88.850  1.00171.31           O
ATOM   3876  N   LYS A 505      12.120  -0.205  87.213  1.00265.38           N
ATOM   3877  CA  LYS A 505      13.275   0.593  87.523  1.00265.38           C
ATOM   3878  CB  LYS A 505      13.390   1.836  86.628  1.00265.38           C
ATOM   3879  CG  LYS A 505      13.616   1.471  85.162  1.00265.38           C
ATOM   3880  CD  LYS A 505      14.865   0.616  84.946  1.00265.38           C
ATOM   3881  CE  LYS A 505      15.001   0.079  83.520  1.00265.38           C
ATOM   3882  NZ  LYS A 505      15.381   1.173  82.599  1.00265.38           N
ATOM   3883  C   LYS A 505      13.279   1.053  88.951  1.00265.38           C
ATOM   3884  O   LYS A 505      14.345   1.207  89.543  1.00265.38           O
ATOM   3885  N   GLY A 506      12.100   1.370  89.511  1.00151.11           N
ATOM   3886  CA  GLY A 506      11.943   1.852  90.862  1.00151.11           C
ATOM   3887  C   GLY A 506      12.143   0.806  91.927  1.00151.11           C
ATOM   3888  O   GLY A 506      12.637   1.109  93.012  1.00151.11           O
ATOM   3889  N   ALA A 507      11.751  -0.449  91.636  1.00141.64           N
ATOM   3890  CA  ALA A 507      11.615  -1.531  92.578  1.00141.64           C
ATOM   3891  CB  ALA A 507      11.024  -2.804  91.949  1.00141.64           C
ATOM   3892  C   ALA A 507      12.893  -1.922  93.269  1.00141.64           C
ATOM   3893  O   ALA A 507      13.912  -1.239  93.193  1.00141.64           O
ATOM   3894  N   ILE A 508      12.796  -3.013  94.072  1.00247.71           N
ATOM   3895  CA  ILE A 508      13.888  -3.574  94.825  1.00247.71           C
ATOM   3896  CB  ILE A 508      13.478  -4.052  96.190  1.00247.71           C
ATOM   3897  CG1 ILE A 508      14.685  -4.636  96.943  1.00247.71           C
ATOM   3898  CG2 ILE A 508      12.307  -5.036  96.021  1.00247.71           C
ATOM   3899  CD1 ILE A 508      15.753  -3.600  97.285  1.00247.71           C
ATOM   3900  C   ILE A 508      14.419  -4.756  94.069  1.00247.71           C
ATOM   3901  O   ILE A 508      13.682  -5.683  93.737  1.00247.71           O
ATOM   3902  N   ARG A 509      15.741  -4.758  93.791  1.00217.11           N
ATOM   3903  CA  ARG A 509      16.339  -5.777  92.977  1.00217.11           C
ATOM   3904  CB  ARG A 509      17.315  -5.203  91.938  1.00217.11           C
ATOM   3905  CG  ARG A 509      17.634  -6.167  90.801  1.00217.11           C
ATOM   3906  CD  ARG A 509      18.514  -5.543  89.723  1.00217.11           C
ATOM   3907  NE  ARG A 509      17.810  -4.332  89.215  1.00217.11           N
ATOM   3908  CZ  ARG A 509      16.981  -4.414  88.133  1.00217.11           C
ATOM   3909  NH1 ARG A 509      16.776  -5.613  87.515  1.00217.11           N
ATOM   3910  NH2 ARG A 509      16.361  -3.292  87.666  1.00217.11           N
ATOM   3911  C   ARG A 509      17.093  -6.723  93.863  1.00217.11           C
ATOM   3912  O   ARG A 509      17.595  -6.329  94.914  1.00217.11           O
ATOM   3913  N   ARG A 510      17.002  -8.031  93.532  1.00284.41           N
ATOM   3914  CA  ARG A 510      17.648  -9.138  94.191  1.00284.41           C
ATOM   3915  CB  ARG A 510      16.779 -10.403  94.217  1.00284.41           C
ATOM   3916  CG  ARG A 510      15.523 -10.273  95.081  1.00284.41           C
ATOM   3917  CD  ARG A 510      14.397  -9.479  94.427  1.00284.41           C
ATOM   3918  NE  ARG A 510      14.261  -9.983  93.032  1.00284.41           N
ATOM   3919  CZ  ARG A 510      13.028 -10.274  92.526  1.00284.41           C
ATOM   3920  NH1 ARG A 510      11.926 -10.183  93.326  1.00284.41           N
ATOM   3921  NH2 ARG A 510      12.896 -10.655  91.222  1.00284.41           N
ATOM   3922  C   ARG A 510      19.009  -9.561  93.692  1.00284.41           C
ATOM   3923  O   ARG A 510      19.770 -10.150  94.457  1.00284.41           O
ATOM   3924  N   ALA A 511      19.354  -9.359  92.400  1.00103.76           N
ATOM   3925  CA  ALA A 511      20.544 -10.034  91.937  1.00103.76           C
ATOM   3926  CB  ALA A 511      20.240 -11.182  90.957  1.00103.76           C
ATOM   3927  C   ALA A 511      21.502  -9.119  91.245  1.00103.76           C
ATOM   3928  O   ALA A 511      21.128  -8.084  90.693  1.00103.76           O
ATOM   3929  N   LEU A 512      22.800  -9.498  91.305  1.00203.18           N
ATOM   3930  CA  LEU A 512      23.823  -8.759  90.626  1.00203.18           C
ATOM   3931  CB  LEU A 512      24.175  -7.426  91.318  1.00203.18           C
ATOM   3932  CG  LEU A 512      24.686  -7.537  92.764  1.00203.18           C
ATOM   3933  CD1 LEU A 512      26.127  -8.062  92.809  1.00203.18           C
ATOM   3934  CD2 LEU A 512      24.497  -6.215  93.525  1.00203.18           C
ATOM   3935  C   LEU A 512      25.040  -9.630  90.478  1.00203.18           C
ATOM   3936  O   LEU A 512      25.271 -10.527  91.286  1.00203.18           O
ATOM   3937  N   PHE A 513      25.843  -9.383  89.416  1.00 85.55           N
ATOM   3938  CA  PHE A 513      27.026 -10.153  89.129  1.00 85.55           C
ATOM   3939  CB  PHE A 513      27.709  -9.766  87.804  1.00 85.55           C
ATOM   3940  CG  PHE A 513      26.835 -10.187  86.672  1.00 85.55           C
ATOM   3941  CD1 PHE A 513      25.717  -9.457  86.338  1.00 85.55           C
ATOM   3942  CD2 PHE A 513      27.145 -11.304  85.931  1.00 85.55           C
ATOM   3943  CE1 PHE A 513      24.915  -9.845  85.290  1.00 85.55           C
ATOM   3944  CE2 PHE A 513      26.347 -11.696  84.882  1.00 85.55           C
ATOM   3945  CZ  PHE A 513      25.228 -10.966  84.560  1.00 85.55           C
ATOM   3946  C   PHE A 513      28.020  -9.911  90.225  1.00 85.55           C
ATOM   3947  O   PHE A 513      28.011  -8.858  90.858  1.00 85.55           O
ATOM   3948  N   LEU A 514      28.881 -10.915  90.500  1.00100.23           N
ATOM   3949  CA  LEU A 514      29.811 -10.853  91.591  1.00100.23           C
ATOM   3950  CB  LEU A 514      30.538 -12.197  91.784  1.00100.23           C
ATOM   3951  CG  LEU A 514      31.452 -12.265  93.021  1.00100.23           C
ATOM   3952  CD1 LEU A 514      30.635 -12.172  94.320  1.00100.23           C
ATOM   3953  CD2 LEU A 514      32.351 -13.512  92.981  1.00100.23           C
ATOM   3954  C   LEU A 514      30.861  -9.790  91.394  1.00100.23           C
ATOM   3955  O   LEU A 514      31.071  -8.962  92.279  1.00100.23           O
ATOM   3956  N   HIS A 515      31.578  -9.818  90.248  1.00108.76           N
ATOM   3957  CA  HIS A 515      32.656  -8.896  89.984  1.00108.76           C
ATOM   3958  ND1 HIS A 515      35.949  -9.023  89.874  1.00108.76           N
ATOM   3959  CG  HIS A 515      34.959  -8.710  88.970  1.00108.76           C
ATOM   3960  CB  HIS A 515      33.636  -9.416  88.919  1.00108.76           C
ATOM   3961  NE2 HIS A 515      36.731  -7.355  88.630  1.00108.76           N
ATOM   3962  CD2 HIS A 515      35.452  -7.689  88.217  1.00108.76           C
ATOM   3963  CE1 HIS A 515      36.986  -8.183  89.627  1.00108.76           C
ATOM   3964  C   HIS A 515      32.181  -7.541  89.551  1.00108.76           C
ATOM   3965  O   HIS A 515      32.708  -6.512  89.974  1.00108.76           O
ATOM   3966  N   ASN A 516      31.177  -7.522  88.659  1.00110.24           N
ATOM   3967  CA  ASN A 516      30.667  -6.319  88.063  1.00110.24           C
ATOM   3968  CB  ASN A 516      29.685  -6.603  86.916  1.00110.24           C
ATOM   3969  CG  ASN A 516      30.472  -7.244  85.783  1.00110.24           C
ATOM   3970  OD1 ASN A 516      30.292  -8.421  85.474  1.00110.24           O
ATOM   3971  ND2 ASN A 516      31.374  -6.450  85.147  1.00110.24           N
ATOM   3972  C   ASN A 516      29.952  -5.504  89.088  1.00110.24           C
ATOM   3973  O   ASN A 516      29.946  -4.276  89.025  1.00110.24           O
ATOM   3974  N   ARG A 517      29.315  -6.177  90.060  1.00122.95           N
ATOM   3975  CA  ARG A 517      28.527  -5.475  91.028  1.00122.95           C
ATOM   3976  CB  ARG A 517      29.318  -4.469  91.886  1.00122.95           C
ATOM   3977  CG  ARG A 517      30.202  -5.098  92.967  1.00122.95           C
ATOM   3978  CD  ARG A 517      31.511  -5.708  92.465  1.00122.95           C
ATOM   3979  NE  ARG A 517      32.259  -6.184  93.663  1.00122.95           N
ATOM   3980  CZ  ARG A 517      33.053  -5.319  94.360  1.00122.95           C
ATOM   3981  NH1 ARG A 517      33.167  -4.020  93.956  1.00122.95           N
ATOM   3982  NH2 ARG A 517      33.733  -5.752  95.462  1.00122.95           N
ATOM   3983  C   ARG A 517      27.466  -4.717  90.304  1.00122.95           C
ATOM   3984  O   ARG A 517      27.118  -3.601  90.692  1.00122.95           O
ATOM   3985  N   SER A 518      26.922  -5.308  89.221  1.00 81.11           N
ATOM   3986  CA  SER A 518      25.877  -4.654  88.493  1.00 81.11           C
ATOM   3987  CB  SER A 518      26.386  -3.944  87.227  1.00 81.11           C
ATOM   3988  OG  SER A 518      25.313  -3.310  86.549  1.00 81.11           O
ATOM   3989  C   SER A 518      24.899  -5.709  88.074  1.00 81.11           C
ATOM   3990  O   SER A 518      25.268  -6.843  87.771  1.00 81.11           O
ATOM   3991  N   PRO A 519      23.648  -5.343  88.058  1.00162.88           N
ATOM   3992  CA  PRO A 519      22.612  -6.269  87.693  1.00162.88           C
ATOM   3993  CD  PRO A 519      23.168  -4.326  88.980  1.00162.88           C
ATOM   3994  CB  PRO A 519      21.299  -5.600  88.092  1.00162.88           C
ATOM   3995  CG  PRO A 519      21.702  -4.688  89.266  1.00162.88           C
ATOM   3996  C   PRO A 519      22.693  -6.619  86.246  1.00162.88           C
ATOM   3997  O   PRO A 519      22.026  -7.565  85.824  1.00162.88           O
ATOM   3998  N   VAL A 520      23.470  -5.851  85.463  1.00 60.81           N
ATOM   3999  CA  VAL A 520      23.552  -6.125  84.065  1.00 60.81           C
ATOM   4000  CB  VAL A 520      23.012  -5.007  83.225  1.00 60.81           C
ATOM   4001  CG1 VAL A 520      23.150  -5.382  81.741  1.00 60.81           C
ATOM   4002  CG2 VAL A 520      21.581  -4.697  83.693  1.00 60.81           C
ATOM   4003  C   VAL A 520      24.994  -6.267  83.708  1.00 60.81           C
ATOM   4004  O   VAL A 520      25.866  -5.683  84.351  1.00 60.81           O
ATOM   4005  N   HIS A 521      25.282  -7.094  82.684  1.00 51.46           N
ATOM   4006  CA  HIS A 521      26.626  -7.230  82.204  1.00 51.46           C
ATOM   4007  ND1 HIS A 521      29.125  -9.207  80.955  1.00 51.46           N
ATOM   4008  CG  HIS A 521      28.735  -8.632  82.144  1.00 51.46           C
ATOM   4009  CB  HIS A 521      27.309  -8.548  82.610  1.00 51.46           C
ATOM   4010  NE2 HIS A 521      30.976  -8.460  81.935  1.00 51.46           N
ATOM   4011  CD2 HIS A 521      29.878  -8.181  82.730  1.00 51.46           C
ATOM   4012  CE1 HIS A 521      30.474  -9.076  80.880  1.00 51.46           C
ATOM   4013  C   HIS A 521      26.550  -7.197  80.709  1.00 51.46           C
ATOM   4014  O   HIS A 521      25.678  -7.826  80.111  1.00 51.46           O
ATOM   4015  N   SER A 522      27.460  -6.443  80.060  1.00 52.56           N
ATOM   4016  CA  SER A 522      27.426  -6.367  78.627  1.00 52.56           C
ATOM   4017  CB  SER A 522      27.224  -4.941  78.085  1.00 52.56           C
ATOM   4018  OG  SER A 522      27.203  -4.953  76.665  1.00 52.56           O
ATOM   4019  C   SER A 522      28.740  -6.870  78.118  1.00 52.56           C
ATOM   4020  O   SER A 522      29.778  -6.676  78.749  1.00 52.56           O
ATOM   4021  N   LYS A 523      28.712  -7.562  76.961  1.00 92.40           N
ATOM   4022  CA  LYS A 523      29.909  -8.105  76.390  1.00 92.40           C
ATOM   4023  CB  LYS A 523      30.049  -9.613  76.659  1.00 92.40           C
ATOM   4024  CG  LYS A 523      31.275 -10.261  76.015  1.00 92.40           C
ATOM   4025  CD  LYS A 523      32.612  -9.859  76.635  1.00 92.40           C
ATOM   4026  CE  LYS A 523      33.803 -10.536  75.954  1.00 92.40           C
ATOM   4027  NZ  LYS A 523      35.022 -10.355  76.770  1.00 92.40           N
ATOM   4028  C   LYS A 523      29.846  -7.928  74.904  1.00 92.40           C
ATOM   4029  O   LYS A 523      28.790  -8.072  74.290  1.00 92.40           O
ATOM   4030  N   THR A 524      30.994  -7.602  74.280  1.00116.08           N
ATOM   4031  CA  THR A 524      31.018  -7.491  72.851  1.00116.08           C
ATOM   4032  CB  THR A 524      31.873  -6.363  72.350  1.00116.08           C
ATOM   4033  OG1 THR A 524      33.225  -6.559  72.737  1.00116.08           O
ATOM   4034  CG2 THR A 524      31.339  -5.045  72.937  1.00116.08           C
ATOM   4035  C   THR A 524      31.624  -8.768  72.387  1.00116.08           C
ATOM   4036  O   THR A 524      32.750  -9.097  72.758  1.00116.08           O
ATOM   4037  N   MET A 525      30.890  -9.551  71.572  1.00126.99           N
ATOM   4038  CA  MET A 525      31.502 -10.798  71.248  1.00126.99           C
ATOM   4039  CB  MET A 525      30.822 -12.041  71.850  1.00126.99           C
ATOM   4040  CG  MET A 525      29.424 -12.343  71.317  1.00126.99           C
ATOM   4041  SD  MET A 525      28.849 -14.022  71.717  1.00126.99           S
ATOM   4042  CE  MET A 525      28.964 -13.826  73.518  1.00126.99           C
ATOM   4043  C   MET A 525      31.591 -10.992  69.779  1.00126.99           C
ATOM   4044  O   MET A 525      30.672 -10.689  69.018  1.00126.99           O
ATOM   4045  N   THR A 526      32.756 -11.507  69.351  1.00119.98           N
ATOM   4046  CA  THR A 526      32.923 -11.832  67.976  1.00119.98           C
ATOM   4047  CB  THR A 526      34.189 -11.294  67.361  1.00119.98           C
ATOM   4048  OG1 THR A 526      34.123 -11.414  65.948  1.00119.98           O
ATOM   4049  CG2 THR A 526      35.409 -12.060  67.899  1.00119.98           C
ATOM   4050  C   THR A 526      32.927 -13.323  67.932  1.00119.98           C
ATOM   4051  O   THR A 526      33.638 -13.988  68.686  1.00119.98           O
ATOM   4052  N   VAL A 527      32.075 -13.894  67.065  1.00 39.06           N
ATOM   4053  CA  VAL A 527      31.986 -15.319  66.991  1.00 39.06           C
ATOM   4054  CB  VAL A 527      30.630 -15.844  67.368  1.00 39.06           C
ATOM   4055  CG1 VAL A 527      30.636 -17.377  67.244  1.00 39.06           C
ATOM   4056  CG2 VAL A 527      30.285 -15.333  68.777  1.00 39.06           C
ATOM   4057  C   VAL A 527      32.234 -15.695  65.571  1.00 39.06           C
ATOM   4058  O   VAL A 527      32.040 -14.892  64.661  1.00 39.06           O
ATOM   4059  N   PHE A 528      32.696 -16.939  65.359  1.00 49.28           N
ATOM   4060  CA  PHE A 528      32.985 -17.427  64.044  1.00 49.28           C
ATOM   4061  CB  PHE A 528      34.238 -18.323  64.042  1.00 49.28           C
ATOM   4062  CG  PHE A 528      34.566 -18.764  62.660  1.00 49.28           C
ATOM   4063  CD1 PHE A 528      35.251 -17.927  61.810  1.00 49.28           C
ATOM   4064  CD2 PHE A 528      34.211 -20.018  62.223  1.00 49.28           C
ATOM   4065  CE1 PHE A 528      35.568 -18.330  60.535  1.00 49.28           C
ATOM   4066  CE2 PHE A 528      34.526 -20.428  60.949  1.00 49.28           C
ATOM   4067  CZ  PHE A 528      35.204 -19.583  60.105  1.00 49.28           C
ATOM   4068  C   PHE A 528      31.809 -18.253  63.633  1.00 49.28           C
ATOM   4069  O   PHE A 528      31.386 -19.150  64.361  1.00 49.28           O
ATOM   4070  N   ARG A 529      31.237 -17.962  62.449  1.00104.23           N
ATOM   4071  CA  ARG A 529      30.070 -18.692  62.047  1.00104.23           C
ATOM   4072  CB  ARG A 529      29.233 -18.010  60.947  1.00104.23           C
ATOM   4073  CG  ARG A 529      29.957 -17.794  59.616  1.00104.23           C
ATOM   4074  CD  ARG A 529      29.072 -17.112  58.569  1.00104.23           C
ATOM   4075  NE  ARG A 529      29.867 -16.948  57.320  1.00104.23           N
ATOM   4076  CZ  ARG A 529      29.882 -17.939  56.381  1.00104.23           C
ATOM   4077  NH1 ARG A 529      29.178 -19.089  56.592  1.00104.23           N
ATOM   4078  NH2 ARG A 529      30.597 -17.779  55.229  1.00104.23           N
ATOM   4079  C   ARG A 529      30.478 -20.043  61.559  1.00104.23           C
ATOM   4080  O   ARG A 529      31.573 -20.230  61.031  1.00104.23           O
ATOM   4081  N   GLY A 530      29.592 -21.037  61.771  1.00 17.39           N
ATOM   4082  CA  GLY A 530      29.814 -22.374  61.304  1.00 17.39           C
ATOM   4083  C   GLY A 530      30.645 -23.095  62.307  1.00 17.39           C
ATOM   4084  O   GLY A 530      30.950 -24.276  62.144  1.00 17.39           O
ATOM   4085  N   GLY A 531      31.029 -22.397  63.387  1.00 36.46           N
ATOM   4086  CA  GLY A 531      31.860 -23.019  64.367  1.00 36.46           C
ATOM   4087  C   GLY A 531      31.002 -23.525  65.469  1.00 36.46           C
ATOM   4088  O   GLY A 531      29.794 -23.710  65.322  1.00 36.46           O
ATOM   4089  N   GLN A 532      31.649 -23.775  66.618  1.00 84.59           N
ATOM   4090  CA  GLN A 532      30.964 -24.249  67.775  1.00 84.59           C
ATOM   4091  CB  GLN A 532      31.878 -24.991  68.766  1.00 84.59           C
ATOM   4092  CG  GLN A 532      31.151 -25.499  70.013  1.00 84.59           C
ATOM   4093  CD  GLN A 532      32.174 -26.204  70.891  1.00 84.59           C
ATOM   4094  OE1 GLN A 532      33.380 -26.049  70.705  1.00 84.59           O
ATOM   4095  NE2 GLN A 532      31.684 -26.999  71.879  1.00 84.59           N
ATOM   4096  C   GLN A 532      30.436 -23.046  68.470  1.00 84.59           C
ATOM   4097  O   GLN A 532      30.865 -21.923  68.203  1.00 84.59           O
ATOM   4098  N   MET A 533      29.459 -23.248  69.368  1.00121.64           N
ATOM   4099  CA  MET A 533      28.931 -22.114  70.051  1.00121.64           C
ATOM   4100  CB  MET A 533      27.605 -22.409  70.764  1.00121.64           C
ATOM   4101  CG  MET A 533      27.737 -23.328  71.974  1.00121.64           C
ATOM   4102  SD  MET A 533      26.162 -24.083  72.471  1.00121.64           S
ATOM   4103  CE  MET A 533      25.188 -22.584  72.151  1.00121.64           C
ATOM   4104  C   MET A 533      29.960 -21.669  71.034  1.00121.64           C
ATOM   4105  O   MET A 533      30.561 -22.485  71.734  1.00121.64           O
ATOM   4106  N   GLN A 534      30.209 -20.345  71.082  1.00 53.34           N
ATOM   4107  CA  GLN A 534      31.168 -19.828  72.010  1.00 53.34           C
ATOM   4108  CB  GLN A 534      31.783 -18.473  71.613  1.00 53.34           C
ATOM   4109  CG  GLN A 534      32.684 -18.543  70.379  1.00 53.34           C
ATOM   4110  CD  GLN A 534      33.214 -17.142  70.111  1.00 53.34           C
ATOM   4111  OE1 GLN A 534      32.481 -16.158  70.206  1.00 53.34           O
ATOM   4112  NE2 GLN A 534      34.531 -17.044  69.785  1.00 53.34           N
ATOM   4113  C   GLN A 534      30.422 -19.618  73.277  1.00 53.34           C
ATOM   4114  O   GLN A 534      29.354 -19.007  73.284  1.00 53.34           O
ATOM   4115  N   CYS A 535      30.968 -20.137  74.390  1.00109.97           N
ATOM   4116  CA  CYS A 535      30.253 -20.025  75.623  1.00109.97           C
ATOM   4117  CB  CYS A 535      30.045 -21.363  76.359  1.00109.97           C
ATOM   4118  SG  CYS A 535      29.081 -22.595  75.437  1.00109.97           S
ATOM   4119  C   CYS A 535      31.055 -19.195  76.565  1.00109.97           C
ATOM   4120  O   CYS A 535      32.268 -19.053  76.419  1.00109.97           O
ATOM   4121  N   GLU A 536      30.361 -18.597  77.552  1.00 61.35           N
ATOM   4122  CA  GLU A 536      31.027 -17.854  78.575  1.00 61.35           C
ATOM   4123  CB  GLU A 536      31.052 -16.335  78.327  1.00 61.35           C
ATOM   4124  CG  GLU A 536      31.875 -15.564  79.361  1.00 61.35           C
ATOM   4125  CD  GLU A 536      32.054 -14.139  78.855  1.00 61.35           C
ATOM   4126  OE1 GLU A 536      32.552 -13.979  77.709  1.00 61.35           O
ATOM   4127  OE2 GLU A 536      31.695 -13.194  79.606  1.00 61.35           O
ATOM   4128  C   GLU A 536      30.280 -18.114  79.846  1.00 61.35           C
ATOM   4129  O   GLU A 536      29.061 -18.283  79.832  1.00 61.35           O
ATOM   4130  N   GLU A 537      31.002 -18.175  80.985  1.00 59.20           N
ATOM   4131  CA  GLU A 537      30.364 -18.441  82.243  1.00 59.20           C
ATOM   4132  CB  GLU A 537      30.843 -19.744  82.903  1.00 59.20           C
ATOM   4133  CG  GLU A 537      30.151 -20.050  84.232  1.00 59.20           C
ATOM   4134  CD  GLU A 537      30.718 -21.357  84.763  1.00 59.20           C
ATOM   4135  OE1 GLU A 537      31.612 -21.931  84.086  1.00 59.20           O
ATOM   4136  OE2 GLU A 537      30.269 -21.797  85.855  1.00 59.20           O
ATOM   4137  C   GLU A 537      30.702 -17.323  83.178  1.00 59.20           C
ATOM   4138  O   GLU A 537      31.825 -16.819  83.187  1.00 59.20           O
ATOM   4139  N   LEU A 538      29.709 -16.881  83.975  1.00152.67           N
ATOM   4140  CA  LEU A 538      29.929 -15.834  84.933  1.00152.67           C
ATOM   4141  CB  LEU A 538      29.410 -14.443  84.533  1.00152.67           C
ATOM   4142  CG  LEU A 538      30.202 -13.755  83.414  1.00152.67           C
ATOM   4143  CD1 LEU A 538      30.057 -14.511  82.087  1.00152.67           C
ATOM   4144  CD2 LEU A 538      29.831 -12.267  83.305  1.00152.67           C
ATOM   4145  C   LEU A 538      29.180 -16.179  86.178  1.00152.67           C
ATOM   4146  O   LEU A 538      28.275 -17.011  86.167  1.00152.67           O
ATOM   4147  N   VAL A 539      29.539 -15.523  87.298  1.00117.36           N
ATOM   4148  CA  VAL A 539      28.879 -15.842  88.530  1.00117.36           C
ATOM   4149  CB  VAL A 539      29.828 -16.244  89.623  1.00117.36           C
ATOM   4150  CG1 VAL A 539      30.541 -17.538  89.198  1.00117.36           C
ATOM   4151  CG2 VAL A 539      30.781 -15.070  89.905  1.00117.36           C
ATOM   4152  C   VAL A 539      28.109 -14.661  89.034  1.00117.36           C
ATOM   4153  O   VAL A 539      28.578 -13.524  88.997  1.00117.36           O
ATOM   4154  N   ALA A 540      26.882 -14.926  89.532  1.00 72.54           N
ATOM   4155  CA  ALA A 540      26.044 -13.899  90.091  1.00 72.54           C
ATOM   4156  CB  ALA A 540      24.773 -13.627  89.267  1.00 72.54           C
ATOM   4157  C   ALA A 540      25.614 -14.361  91.453  1.00 72.54           C
ATOM   4158  O   ALA A 540      25.591 -15.559  91.729  1.00 72.54           O
ATOM   4159  N   TYR A 541      25.291 -13.417  92.366  1.00109.72           N
ATOM   4160  CA  TYR A 541      24.866 -13.842  93.671  1.00109.72           C
ATOM   4161  CB  TYR A 541      25.892 -13.644  94.803  1.00109.72           C
ATOM   4162  CG  TYR A 541      26.084 -12.195  95.077  1.00109.72           C
ATOM   4163  CD1 TYR A 541      27.004 -11.461  94.368  1.00109.72           C
ATOM   4164  CD2 TYR A 541      25.345 -11.576  96.059  1.00109.72           C
ATOM   4165  CE1 TYR A 541      27.178 -10.124  94.633  1.00109.72           C
ATOM   4166  CE2 TYR A 541      25.514 -10.240  96.328  1.00109.72           C
ATOM   4167  CZ  TYR A 541      26.433  -9.512  95.612  1.00109.72           C
ATOM   4168  OH  TYR A 541      26.611  -8.139  95.885  1.00109.72           O
ATOM   4169  C   TYR A 541      23.598 -13.134  94.044  1.00109.72           C
ATOM   4170  O   TYR A 541      23.215 -12.131  93.441  1.00109.72           O
ATOM   4171  N   LEU A 542      22.898 -13.701  95.049  1.00108.88           N
ATOM   4172  CA  LEU A 542      21.640 -13.191  95.519  1.00108.88           C
ATOM   4173  CB  LEU A 542      20.666 -14.307  95.942  1.00108.88           C
ATOM   4174  CG  LEU A 542      19.302 -13.808  96.454  1.00108.88           C
ATOM   4175  CD1 LEU A 542      18.513 -13.090  95.345  1.00108.88           C
ATOM   4176  CD2 LEU A 542      18.501 -14.947  97.105  1.00108.88           C
ATOM   4177  C   LEU A 542      21.893 -12.338  96.717  1.00108.88           C
ATOM   4178  O   LEU A 542      22.868 -12.525  97.444  1.00108.88           O
ATOM   4179  N   ARG A 543      20.997 -11.355  96.934  1.00131.07           N
ATOM   4180  CA  ARG A 543      21.091 -10.441  98.032  1.00131.07           C
ATOM   4181  CB  ARG A 543      20.283  -9.157  97.791  1.00131.07           C
ATOM   4182  CG  ARG A 543      20.727  -8.450  96.509  1.00131.07           C
ATOM   4183  CD  ARG A 543      20.130  -7.060  96.297  1.00131.07           C
ATOM   4184  NE  ARG A 543      20.455  -6.669  94.896  1.00131.07           N
ATOM   4185  CZ  ARG A 543      20.817  -5.388  94.593  1.00131.07           C
ATOM   4186  NH1 ARG A 543      20.948  -4.459  95.584  1.00131.07           N
ATOM   4187  NH2 ARG A 543      21.050  -5.039  93.294  1.00131.07           N
ATOM   4188  C   ARG A 543      20.577 -11.123  99.266  1.00131.07           C
ATOM   4189  O   ARG A 543      19.894 -12.143  99.189  1.00131.07           O
ATOM   4190  N   ASP A 544      20.913 -10.555 100.443  1.00 90.34           N
ATOM   4191  CA  ASP A 544      20.594 -11.116 101.728  1.00 90.34           C
ATOM   4192  CB  ASP A 544      21.281 -10.359 102.881  1.00 90.34           C
ATOM   4193  CG  ASP A 544      21.020 -11.095 104.186  1.00 90.34           C
ATOM   4194  OD1 ASP A 544      21.335 -12.314 104.255  1.00 90.34           O
ATOM   4195  OD2 ASP A 544      20.484 -10.450 105.127  1.00 90.34           O
ATOM   4196  C   ASP A 544      19.118 -11.064 101.968  1.00 90.34           C
ATOM   4197  O   ASP A 544      18.395 -10.297 101.336  1.00 90.34           O
ATOM   4198  N   GLU A 545      18.642 -11.915 102.903  1.00109.42           N
ATOM   4199  CA  GLU A 545      17.251 -12.009 103.246  1.00109.42           C
ATOM   4200  CB  GLU A 545      16.958 -13.115 104.272  1.00109.42           C
ATOM   4201  CG  GLU A 545      15.475 -13.212 104.636  1.00109.42           C
ATOM   4202  CD  GLU A 545      15.306 -14.323 105.662  1.00109.42           C
ATOM   4203  OE1 GLU A 545      15.698 -14.101 106.839  1.00109.42           O
ATOM   4204  OE2 GLU A 545      14.788 -15.407 105.284  1.00109.42           O
ATOM   4205  C   GLU A 545      16.794 -10.724 103.863  1.00109.42           C
ATOM   4206  O   GLU A 545      15.682 -10.263 103.613  1.00109.42           O
ATOM   4207  N   SER A 546      17.647 -10.109 104.696  1.00120.05           N
ATOM   4208  CA  SER A 546      17.268  -8.923 105.412  1.00120.05           C
ATOM   4209  CB  SER A 546      18.341  -8.484 106.421  1.00120.05           C
ATOM   4210  OG  SER A 546      17.919  -7.315 107.105  1.00120.05           O
ATOM   4211  C   SER A 546      17.045  -7.785 104.465  1.00120.05           C
ATOM   4212  O   SER A 546      16.288  -6.864 104.769  1.00120.05           O
ATOM   4213  N   GLU A 547      17.724  -7.812 103.305  1.00143.81           N
ATOM   4214  CA  GLU A 547      17.651  -6.753 102.341  1.00143.81           C
ATOM   4215  CB  GLU A 547      18.706  -6.874 101.227  1.00143.81           C
ATOM   4216  CG  GLU A 547      20.132  -6.688 101.751  1.00143.81           C
ATOM   4217  CD  GLU A 547      21.082  -6.656 100.563  1.00143.81           C
ATOM   4218  OE1 GLU A 547      21.260  -7.721  99.915  1.00143.81           O
ATOM   4219  OE2 GLU A 547      21.641  -5.561 100.286  1.00143.81           O
ATOM   4220  C   GLU A 547      16.299  -6.662 101.693  1.00143.81           C
ATOM   4221  O   GLU A 547      15.863  -5.563 101.357  1.00143.81           O
ATOM   4222  N   PHE A 548      15.606  -7.793 101.439  1.00132.76           N
ATOM   4223  CA  PHE A 548      14.320  -7.653 100.813  1.00132.76           C
ATOM   4224  CB  PHE A 548      14.364  -7.790  99.277  1.00132.76           C
ATOM   4225  CG  PHE A 548      14.930  -9.122  98.916  1.00132.76           C
ATOM   4226  CD1 PHE A 548      16.292  -9.318  98.904  1.00132.76           C
ATOM   4227  CD2 PHE A 548      14.105 -10.170  98.576  1.00132.76           C
ATOM   4228  CE1 PHE A 548      16.822 -10.542  98.568  1.00132.76           C
ATOM   4229  CE2 PHE A 548      14.629 -11.397  98.239  1.00132.76           C
ATOM   4230  CZ  PHE A 548      15.990 -11.585  98.236  1.00132.76           C
ATOM   4231  C   PHE A 548      13.360  -8.664 101.358  1.00132.76           C
ATOM   4232  O   PHE A 548      13.682  -9.839 101.525  1.00132.76           O
ATOM   4233  N   ARG A 549      12.148  -8.181 101.684  1.00301.47           N
ATOM   4234  CA  ARG A 549      11.042  -8.942 102.185  1.00301.47           C
ATOM   4235  CB  ARG A 549       9.954  -8.025 102.767  1.00301.47           C
ATOM   4236  CG  ARG A 549       8.764  -8.756 103.384  1.00301.47           C
ATOM   4237  CD  ARG A 549       7.864  -7.825 104.200  1.00301.47           C
ATOM   4238  NE  ARG A 549       6.737  -8.633 104.742  1.00301.47           N
ATOM   4239  CZ  ARG A 549       5.554  -8.680 104.064  1.00301.47           C
ATOM   4240  NH1 ARG A 549       5.406  -7.978 102.904  1.00301.47           N
ATOM   4241  NH2 ARG A 549       4.517  -9.424 104.550  1.00301.47           N
ATOM   4242  C   ARG A 549      10.437  -9.767 101.083  1.00301.47           C
ATOM   4243  O   ARG A 549       9.888 -10.839 101.334  1.00301.47           O
ATOM   4244  N   ASP A 550      10.510  -9.274  99.830  1.00 96.31           N
ATOM   4245  CA  ASP A 550       9.832  -9.884  98.715  1.00 96.31           C
ATOM   4246  CB  ASP A 550       9.692  -8.896  97.539  1.00 96.31           C
ATOM   4247  CG  ASP A 550       8.726  -9.434  96.494  1.00 96.31           C
ATOM   4248  OD1 ASP A 550       8.460 -10.665  96.499  1.00 96.31           O
ATOM   4249  OD2 ASP A 550       8.241  -8.613  95.670  1.00 96.31           O
ATOM   4250  C   ASP A 550      10.559 -11.106  98.215  1.00 96.31           C
ATOM   4251  O   ASP A 550      11.414 -11.020  97.337  1.00 96.31           O
ATOM   4252  N   LYS A 551      10.267 -12.272  98.828  1.00219.23           N
ATOM   4253  CA  LYS A 551      10.729 -13.589  98.457  1.00219.23           C
ATOM   4254  CB  LYS A 551      10.739 -14.585  99.628  1.00219.23           C
ATOM   4255  CG  LYS A 551      11.887 -14.360 100.618  1.00219.23           C
ATOM   4256  CD  LYS A 551      11.754 -13.107 101.484  1.00219.23           C
ATOM   4257  CE  LYS A 551      12.917 -12.935 102.464  1.00219.23           C
ATOM   4258  NZ  LYS A 551      12.637 -11.824 103.402  1.00219.23           N
ATOM   4259  C   LYS A 551       9.906 -14.197  97.346  1.00219.23           C
ATOM   4260  O   LYS A 551      10.319 -15.170  96.724  1.00219.23           O
ATOM   4261  N   LEU A 552       8.662 -13.725  97.156  1.00240.63           N
ATOM   4262  CA  LEU A 552       7.704 -14.284  96.231  1.00240.63           C
ATOM   4263  CB  LEU A 552       6.276 -13.782  96.502  1.00240.63           C
ATOM   4264  CG  LEU A 552       5.766 -14.184  97.898  1.00240.63           C
ATOM   4265  CD1 LEU A 552       5.747 -15.712  98.055  1.00240.63           C
ATOM   4266  CD2 LEU A 552       6.547 -13.473  99.016  1.00240.63           C
ATOM   4267  C   LEU A 552       7.983 -14.080  94.759  1.00240.63           C
ATOM   4268  O   LEU A 552       7.676 -14.962  93.959  1.00240.63           O
ATOM   4269  N   THR A 553       8.544 -12.929  94.331  1.00181.79           N
ATOM   4270  CA  THR A 553       8.637 -12.666  92.913  1.00181.79           C
ATOM   4271  CB  THR A 553       8.864 -11.211  92.618  1.00181.79           C
ATOM   4272  OG1 THR A 553       7.816 -10.431  93.174  1.00181.79           O
ATOM   4273  CG2 THR A 553       8.921 -11.008  91.095  1.00181.79           C
ATOM   4274  C   THR A 553       9.789 -13.424  92.309  1.00181.79           C
ATOM   4275  O   THR A 553      10.946 -13.169  92.631  1.00181.79           O
ATOM   4276  N   PRO A 554       9.499 -14.330  91.401  1.00135.96           N
ATOM   4277  CA  PRO A 554      10.502 -15.164  90.781  1.00135.96           C
ATOM   4278  CD  PRO A 554       8.284 -14.257  90.608  1.00135.96           C
ATOM   4279  CB  PRO A 554       9.745 -15.998  89.753  1.00135.96           C
ATOM   4280  CG  PRO A 554       8.592 -15.065  89.334  1.00135.96           C
ATOM   4281  C   PRO A 554      11.529 -14.304  90.112  1.00135.96           C
ATOM   4282  O   PRO A 554      11.161 -13.266  89.564  1.00135.96           O
ATOM   4283  N   ILE A 555      12.813 -14.728  90.118  1.00143.50           N
ATOM   4284  CA  ILE A 555      13.826 -13.910  89.521  1.00143.50           C
ATOM   4285  CB  ILE A 555      15.144 -13.905  90.254  1.00143.50           C
ATOM   4286  CG1 ILE A 555      14.999 -13.324  91.673  1.00143.50           C
ATOM   4287  CG2 ILE A 555      16.156 -13.129  89.393  1.00143.50           C
ATOM   4288  CD1 ILE A 555      14.308 -14.256  92.667  1.00143.50           C
ATOM   4289  C   ILE A 555      14.084 -14.449  88.155  1.00143.50           C
ATOM   4290  O   ILE A 555      14.589 -15.558  87.982  1.00143.50           O
ATOM   4291  N   THR A 556      13.735 -13.647  87.134  1.00 79.27           N
ATOM   4292  CA  THR A 556      13.897 -14.097  85.790  1.00 79.27           C
ATOM   4293  CB  THR A 556      12.814 -13.629  84.862  1.00 79.27           C
ATOM   4294  OG1 THR A 556      11.548 -14.082  85.320  1.00 79.27           O
ATOM   4295  CG2 THR A 556      13.093 -14.181  83.455  1.00 79.27           C
ATOM   4296  C   THR A 556      15.186 -13.557  85.287  1.00 79.27           C
ATOM   4297  O   THR A 556      15.509 -12.385  85.487  1.00 79.27           O
ATOM   4298  N   ILE A 557      15.954 -14.434  84.618  1.00 78.00           N
ATOM   4299  CA  ILE A 557      17.218 -14.059  84.073  1.00 78.00           C
ATOM   4300  CB  ILE A 557      18.258 -15.104  84.320  1.00 78.00           C
ATOM   4301  CG1 ILE A 557      18.438 -15.239  85.842  1.00 78.00           C
ATOM   4302  CG2 ILE A 557      19.543 -14.721  83.567  1.00 78.00           C
ATOM   4303  CD1 ILE A 557      19.112 -16.529  86.286  1.00 78.00           C
ATOM   4304  C   ILE A 557      16.998 -13.885  82.606  1.00 78.00           C
ATOM   4305  O   ILE A 557      16.594 -14.814  81.908  1.00 78.00           O
ATOM   4306  N   PHE A 558      17.252 -12.655  82.114  1.00 97.87           N
ATOM   4307  CA  PHE A 558      16.970 -12.299  80.754  1.00 97.87           C
ATOM   4308  CB  PHE A 558      16.203 -10.963  80.685  1.00 97.87           C
ATOM   4309  CG  PHE A 558      15.905 -10.581  79.276  1.00 97.87           C
ATOM   4310  CD1 PHE A 558      14.899 -11.197  78.568  1.00 97.87           C
ATOM   4311  CD2 PHE A 558      16.622  -9.572  78.677  1.00 97.87           C
ATOM   4312  CE1 PHE A 558      14.630 -10.825  77.270  1.00 97.87           C
ATOM   4313  CE2 PHE A 558      16.358  -9.196  77.382  1.00 97.87           C
ATOM   4314  CZ  PHE A 558      15.361  -9.825  76.676  1.00 97.87           C
ATOM   4315  C   PHE A 558      18.254 -12.163  79.985  1.00 97.87           C
ATOM   4316  O   PHE A 558      19.213 -11.548  80.447  1.00 97.87           O
ATOM   4317  N   MET A 559      18.300 -12.766  78.776  1.00 68.11           N
ATOM   4318  CA  MET A 559      19.452 -12.688  77.916  1.00 68.11           C
ATOM   4319  CB  MET A 559      20.091 -14.057  77.635  1.00 68.11           C
ATOM   4320  CG  MET A 559      21.316 -13.998  76.721  1.00 68.11           C
ATOM   4321  SD  MET A 559      22.071 -15.620  76.393  1.00 68.11           S
ATOM   4322  CE  MET A 559      23.118 -15.049  75.023  1.00 68.11           C
ATOM   4323  C   MET A 559      18.988 -12.138  76.599  1.00 68.11           C
ATOM   4324  O   MET A 559      18.027 -12.632  76.012  1.00 68.11           O
ATOM   4325  N   GLU A 560      19.675 -11.089  76.102  1.00 67.41           N
ATOM   4326  CA  GLU A 560      19.304 -10.451  74.871  1.00 67.41           C
ATOM   4327  CB  GLU A 560      18.853  -8.995  75.069  1.00 67.41           C
ATOM   4328  CG  GLU A 560      18.454  -8.290  73.773  1.00 67.41           C
ATOM   4329  CD  GLU A 560      18.060  -6.862  74.119  1.00 67.41           C
ATOM   4330  OE1 GLU A 560      18.246  -6.462  75.299  1.00 67.41           O
ATOM   4331  OE2 GLU A 560      17.569  -6.151  73.202  1.00 67.41           O
ATOM   4332  C   GLU A 560      20.509 -10.386  73.992  1.00 67.41           C
ATOM   4333  O   GLU A 560      21.619 -10.163  74.475  1.00 67.41           O
ATOM   4334  N   TYR A 561      20.323 -10.604  72.671  1.00138.92           N
ATOM   4335  CA  TYR A 561      21.441 -10.494  71.781  1.00138.92           C
ATOM   4336  CB  TYR A 561      22.112 -11.843  71.452  1.00138.92           C
ATOM   4337  CG  TYR A 561      21.076 -12.814  70.999  1.00138.92           C
ATOM   4338  CD1 TYR A 561      20.672 -12.871  69.685  1.00138.92           C
ATOM   4339  CD2 TYR A 561      20.510 -13.679  71.908  1.00138.92           C
ATOM   4340  CE1 TYR A 561      19.718 -13.778  69.288  1.00138.92           C
ATOM   4341  CE2 TYR A 561      19.556 -14.588  71.517  1.00138.92           C
ATOM   4342  CZ  TYR A 561      19.159 -14.638  70.203  1.00138.92           C
ATOM   4343  OH  TYR A 561      18.180 -15.569  69.796  1.00138.92           O
ATOM   4344  C   TYR A 561      21.017  -9.814  70.516  1.00138.92           C
ATOM   4345  O   TYR A 561      19.850  -9.855  70.129  1.00138.92           O
ATOM   4346  N   ARG A 562      21.979  -9.133  69.857  1.00204.61           N
ATOM   4347  CA  ARG A 562      21.719  -8.426  68.636  1.00204.61           C
ATOM   4348  CB  ARG A 562      21.177  -7.007  68.876  1.00204.61           C
ATOM   4349  CG  ARG A 562      22.062  -6.168  69.798  1.00204.61           C
ATOM   4350  CD  ARG A 562      21.524  -4.757  70.037  1.00204.61           C
ATOM   4351  NE  ARG A 562      20.061  -4.874  70.292  1.00204.61           N
ATOM   4352  CZ  ARG A 562      19.477  -4.146  71.288  1.00204.61           C
ATOM   4353  NH1 ARG A 562      20.244  -3.363  72.102  1.00204.61           N
ATOM   4354  NH2 ARG A 562      18.125  -4.203  71.468  1.00204.61           N
ATOM   4355  C   ARG A 562      22.996  -8.344  67.852  1.00204.61           C
ATOM   4356  O   ARG A 562      24.078  -8.595  68.379  1.00204.61           O
ATOM   4357  N   LEU A 563      22.880  -8.021  66.545  1.00186.76           N
ATOM   4358  CA  LEU A 563      24.001  -7.905  65.649  1.00186.76           C
ATOM   4359  CB  LEU A 563      23.723  -8.345  64.197  1.00186.76           C
ATOM   4360  CG  LEU A 563      23.747  -9.857  63.922  1.00186.76           C
ATOM   4361  CD1 LEU A 563      25.176 -10.412  64.024  1.00186.76           C
ATOM   4362  CD2 LEU A 563      22.742 -10.610  64.800  1.00186.76           C
ATOM   4363  C   LEU A 563      24.400  -6.477  65.526  1.00186.76           C
ATOM   4364  O   LEU A 563      23.594  -5.571  65.726  1.00186.76           O
ATOM   4365  N   ASP A 564      25.698  -6.255  65.238  1.00101.76           N
ATOM   4366  CA  ASP A 564      26.190  -4.932  64.992  1.00101.76           C
ATOM   4367  CB  ASP A 564      27.725  -4.869  64.936  1.00101.76           C
ATOM   4368  CG  ASP A 564      28.134  -3.404  64.974  1.00101.76           C
ATOM   4369  OD1 ASP A 564      27.638  -2.626  64.118  1.00101.76           O
ATOM   4370  OD2 ASP A 564      28.951  -3.043  65.862  1.00101.76           O
ATOM   4371  C   ASP A 564      25.649  -4.453  63.669  1.00101.76           C
ATOM   4372  O   ASP A 564      25.226  -3.306  63.553  1.00101.76           O
ATOM   4373  N   GLN A 565      25.695  -5.341  62.649  1.00202.92           N
ATOM   4374  CA  GLN A 565      25.252  -5.258  61.271  1.00202.92           C
ATOM   4375  CB  GLN A 565      23.786  -4.792  61.092  1.00202.92           C
ATOM   4376  CG  GLN A 565      23.524  -3.320  61.426  1.00202.92           C
ATOM   4377  CD  GLN A 565      22.049  -3.009  61.215  1.00202.92           C
ATOM   4378  OE1 GLN A 565      21.376  -3.639  60.401  1.00202.92           O
ATOM   4379  NE2 GLN A 565      21.530  -2.003  61.970  1.00202.92           N
ATOM   4380  C   GLN A 565      26.127  -4.336  60.466  1.00202.92           C
ATOM   4381  O   GLN A 565      26.287  -4.539  59.260  1.00202.92           O
ATOM   4382  N   ARG A 566      26.769  -3.326  61.090  1.00179.84           N
ATOM   4383  CA  ARG A 566      27.581  -2.480  60.258  1.00179.84           C
ATOM   4384  CB  ARG A 566      28.065  -1.187  60.941  1.00179.84           C
ATOM   4385  CG  ARG A 566      29.034  -1.413  62.099  1.00179.84           C
ATOM   4386  CD  ARG A 566      29.463  -0.124  62.802  1.00179.84           C
ATOM   4387  NE  ARG A 566      30.410  -0.508  63.886  1.00179.84           N
ATOM   4388  CZ  ARG A 566      30.631   0.336  64.936  1.00179.84           C
ATOM   4389  NH1 ARG A 566      29.946   1.514  65.021  1.00179.84           N
ATOM   4390  NH2 ARG A 566      31.534   0.000  65.902  1.00179.84           N
ATOM   4391  C   ARG A 566      28.798  -3.246  59.861  1.00179.84           C
ATOM   4392  O   ARG A 566      29.204  -3.246  58.699  1.00179.84           O
ATOM   4393  N   THR A 567      29.406  -3.929  60.851  1.00 72.32           N
ATOM   4394  CA  THR A 567      30.576  -4.720  60.623  1.00 72.32           C
ATOM   4395  CB  THR A 567      31.178  -5.281  61.880  1.00 72.32           C
ATOM   4396  OG1 THR A 567      30.275  -6.177  62.511  1.00 72.32           O
ATOM   4397  CG2 THR A 567      31.514  -4.113  62.821  1.00 72.32           C
ATOM   4398  C   THR A 567      30.148  -5.863  59.774  1.00 72.32           C
ATOM   4399  O   THR A 567      30.923  -6.367  58.964  1.00 72.32           O
ATOM   4400  N   ALA A 568      28.900  -6.334  59.970  1.00207.22           N
ATOM   4401  CA  ALA A 568      28.449  -7.414  59.152  1.00207.22           C
ATOM   4402  CB  ALA A 568      27.453  -8.343  59.869  1.00207.22           C
ATOM   4403  C   ALA A 568      27.737  -6.807  57.987  1.00207.22           C
ATOM   4404  O   ALA A 568      26.514  -6.683  57.949  1.00207.22           O
ATOM   4405  N   ALA A 569      28.517  -6.431  56.970  1.00 75.64           N
ATOM   4406  CA  ALA A 569      27.972  -5.911  55.758  1.00 75.64           C
ATOM   4407  CB  ALA A 569      27.945  -4.373  55.694  1.00 75.64           C
ATOM   4408  C   ALA A 569      28.922  -6.384  54.717  1.00 75.64           C
ATOM   4409  O   ALA A 569      30.085  -6.654  55.014  1.00 75.64           O
ATOM   4410  N   ASP A 570      28.452  -6.555  53.472  1.00 78.16           N
ATOM   4411  CA  ASP A 570      29.384  -6.986  52.479  1.00 78.16           C
ATOM   4412  CB  ASP A 570      28.821  -8.006  51.474  1.00 78.16           C
ATOM   4413  CG  ASP A 570      27.637  -7.396  50.760  1.00 78.16           C
ATOM   4414  OD1 ASP A 570      26.759  -6.820  51.457  1.00 78.16           O
ATOM   4415  OD2 ASP A 570      27.586  -7.516  49.509  1.00 78.16           O
ATOM   4416  C   ASP A 570      29.929  -5.783  51.775  1.00 78.16           C
ATOM   4417  O   ASP A 570      29.715  -4.648  52.197  1.00 78.16           O
ATOM   4418  N   ALA A 571      30.672  -6.016  50.678  1.00 43.15           N
ATOM   4419  CA  ALA A 571      31.320  -4.961  49.952  1.00 43.15           C
ATOM   4420  CB  ALA A 571      32.140  -5.480  48.758  1.00 43.15           C
ATOM   4421  C   ALA A 571      30.286  -4.022  49.415  1.00 43.15           C
ATOM   4422  O   ALA A 571      30.497  -2.810  49.378  1.00 43.15           O
ATOM   4423  N   THR A 572      29.147  -4.575  48.960  1.00 85.28           N
ATOM   4424  CA  THR A 572      28.079  -3.801  48.393  1.00 85.28           C
ATOM   4425  CB  THR A 572      27.037  -4.617  47.681  1.00 85.28           C
ATOM   4426  OG1 THR A 572      26.344  -5.455  48.590  1.00 85.28           O
ATOM   4427  CG2 THR A 572      27.738  -5.460  46.602  1.00 85.28           C
ATOM   4428  C   THR A 572      27.407  -2.999  49.463  1.00 85.28           C
ATOM   4429  O   THR A 572      26.744  -2.005  49.173  1.00 85.28           O
ATOM   4430  N   GLY A 573      27.515  -3.427  50.734  1.00 43.57           N
ATOM   4431  CA  GLY A 573      26.870  -2.676  51.772  1.00 43.57           C
ATOM   4432  C   GLY A 573      25.549  -3.313  52.057  1.00 43.57           C
ATOM   4433  O   GLY A 573      24.652  -2.687  52.621  1.00 43.57           O
ATOM   4434  N   LEU A 574      25.393  -4.588  51.657  1.00 82.80           N
ATOM   4435  CA  LEU A 574      24.165  -5.276  51.917  1.00 82.80           C
ATOM   4436  CB  LEU A 574      23.904  -6.410  50.907  1.00 82.80           C
ATOM   4437  CG  LEU A 574      22.535  -7.100  51.038  1.00 82.80           C
ATOM   4438  CD1 LEU A 574      21.391  -6.113  50.751  1.00 82.80           C
ATOM   4439  CD2 LEU A 574      22.462  -8.355  50.149  1.00 82.80           C
ATOM   4440  C   LEU A 574      24.295  -5.879  53.282  1.00 82.80           C
ATOM   4441  O   LEU A 574      25.215  -6.650  53.549  1.00 82.80           O
ATOM   4442  N   GLN A 575      23.362  -5.540  54.192  1.00 78.58           N
ATOM   4443  CA  GLN A 575      23.447  -6.016  55.543  1.00 78.58           C
ATOM   4444  CB  GLN A 575      22.929  -4.983  56.554  1.00 78.58           C
ATOM   4445  CG  GLN A 575      23.719  -3.673  56.492  1.00 78.58           C
ATOM   4446  CD  GLN A 575      23.134  -2.711  57.514  1.00 78.58           C
ATOM   4447  OE1 GLN A 575      23.178  -2.962  58.716  1.00 78.58           O
ATOM   4448  NE2 GLN A 575      22.568  -1.577  57.023  1.00 78.58           N
ATOM   4449  C   GLN A 575      22.602  -7.246  55.657  1.00 78.58           C
ATOM   4450  O   GLN A 575      21.579  -7.390  54.992  1.00 78.58           O
ATOM   4451  N   PRO A 576      23.050  -8.144  56.490  1.00128.79           N
ATOM   4452  CA  PRO A 576      22.362  -9.389  56.719  1.00128.79           C
ATOM   4453  CD  PRO A 576      24.469  -8.249  56.778  1.00128.79           C
ATOM   4454  CB  PRO A 576      23.390 -10.335  57.348  1.00128.79           C
ATOM   4455  CG  PRO A 576      24.562  -9.427  57.757  1.00128.79           C
ATOM   4456  C   PRO A 576      21.140  -9.192  57.558  1.00128.79           C
ATOM   4457  O   PRO A 576      20.978  -8.123  58.141  1.00128.79           O
ATOM   4458  N   ILE A 577      20.245 -10.200  57.591  1.00152.98           N
ATOM   4459  CA  ILE A 577      19.048 -10.122  58.378  1.00152.98           C
ATOM   4460  CB  ILE A 577      17.795 -10.010  57.568  1.00152.98           C
ATOM   4461  CG1 ILE A 577      17.629 -11.247  56.681  1.00152.98           C
ATOM   4462  CG2 ILE A 577      17.831  -8.705  56.781  1.00152.98           C
ATOM   4463  CD1 ILE A 577      16.296 -11.267  55.945  1.00152.98           C
ATOM   4464  C   ILE A 577      18.900 -11.402  59.124  1.00152.98           C
ATOM   4465  O   ILE A 577      19.344 -12.456  58.672  1.00152.98           O
ATOM   4466  N   LEU A 578      18.263 -11.333  60.306  1.00133.32           N
ATOM   4467  CA  LEU A 578      18.061 -12.518  61.081  1.00133.32           C
ATOM   4468  CB  LEU A 578      17.809 -12.267  62.576  1.00133.32           C
ATOM   4469  CG  LEU A 578      19.003 -11.613  63.290  1.00133.32           C
ATOM   4470  CD1 LEU A 578      19.193 -10.156  62.842  1.00133.32           C
ATOM   4471  CD2 LEU A 578      18.905 -11.778  64.811  1.00133.32           C
ATOM   4472  C   LEU A 578      16.880 -13.249  60.544  1.00133.32           C
ATOM   4473  O   LEU A 578      15.979 -12.672  59.937  1.00133.32           O
ATOM   4474  N   ASN A 579      16.884 -14.575  60.761  1.00 92.90           N
ATOM   4475  CA  ASN A 579      15.809 -15.413  60.343  1.00 92.90           C
ATOM   4476  CB  ASN A 579      16.078 -16.889  60.693  1.00 92.90           C
ATOM   4477  CG  ASN A 579      15.095 -17.781  59.958  1.00 92.90           C
ATOM   4478  OD1 ASN A 579      13.900 -17.774  60.246  1.00 92.90           O
ATOM   4479  ND2 ASN A 579      15.607 -18.575  58.980  1.00 92.90           N
ATOM   4480  C   ASN A 579      14.596 -14.933  61.074  1.00 92.90           C
ATOM   4481  O   ASN A 579      14.604 -14.767  62.293  1.00 92.90           O
ATOM   4482  N   GLN A 580      13.523 -14.677  60.311  1.00165.00           N
ATOM   4483  CA  GLN A 580      12.278 -14.164  60.795  1.00165.00           C
ATOM   4484  CB  GLN A 580      11.346 -13.828  59.618  1.00165.00           C
ATOM   4485  CG  GLN A 580      10.041 -13.141  60.000  1.00165.00           C
ATOM   4486  CD  GLN A 580       8.996 -14.214  60.261  1.00165.00           C
ATOM   4487  OE1 GLN A 580       8.886 -15.186  59.515  1.00165.00           O
ATOM   4488  NE2 GLN A 580       8.202 -14.034  61.349  1.00165.00           N
ATOM   4489  C   GLN A 580      11.651 -15.205  61.658  1.00165.00           C
ATOM   4490  O   GLN A 580      10.975 -14.902  62.641  1.00165.00           O
ATOM   4491  N   PHE A 581      11.870 -16.478  61.290  1.00135.58           N
ATOM   4492  CA  PHE A 581      11.267 -17.567  61.986  1.00135.58           C
ATOM   4493  CB  PHE A 581      11.507 -18.910  61.269  1.00135.58           C
ATOM   4494  CG  PHE A 581      10.872 -18.766  59.917  1.00135.58           C
ATOM   4495  CD1 PHE A 581      11.595 -18.282  58.847  1.00135.58           C
ATOM   4496  CD2 PHE A 581       9.551 -19.094  59.709  1.00135.58           C
ATOM   4497  CE1 PHE A 581      11.028 -18.137  57.601  1.00135.58           C
ATOM   4498  CE2 PHE A 581       8.977 -18.951  58.464  1.00135.58           C
ATOM   4499  CZ  PHE A 581       9.711 -18.473  57.404  1.00135.58           C
ATOM   4500  C   PHE A 581      11.747 -17.613  63.432  1.00135.58           C
ATOM   4501  O   PHE A 581      10.921 -17.818  64.322  1.00135.58           O
ATOM   4502  N   THR A 582      13.067 -17.432  63.735  1.00188.20           N
ATOM   4503  CA  THR A 582      13.492 -17.555  65.119  1.00188.20           C
ATOM   4504  CB  THR A 582      14.105 -18.899  65.368  1.00188.20           C
ATOM   4505  OG1 THR A 582      15.252 -19.067  64.547  1.00188.20           O
ATOM   4506  CG2 THR A 582      13.066 -19.979  65.023  1.00188.20           C
ATOM   4507  C   THR A 582      14.524 -16.527  65.555  1.00188.20           C
ATOM   4508  O   THR A 582      15.680 -16.866  65.814  1.00188.20           O
ATOM   4509  N   PRO A 583      14.159 -15.289  65.709  1.00235.70           N
ATOM   4510  CA  PRO A 583      15.076 -14.305  66.243  1.00235.70           C
ATOM   4511  CD  PRO A 583      13.218 -14.687  64.779  1.00235.70           C
ATOM   4512  CB  PRO A 583      14.716 -12.973  65.583  1.00235.70           C
ATOM   4513  CG  PRO A 583      13.282 -13.179  65.072  1.00235.70           C
ATOM   4514  C   PRO A 583      14.814 -14.317  67.726  1.00235.70           C
ATOM   4515  O   PRO A 583      14.817 -15.378  68.347  1.00235.70           O
ATOM   4516  N   ALA A 584      14.737 -13.133  68.346  1.00377.12           N
ATOM   4517  CA  ALA A 584      14.237 -13.042  69.686  1.00377.12           C
ATOM   4518  CB  ALA A 584      12.869 -13.723  69.883  1.00377.12           C
ATOM   4519  C   ALA A 584      15.175 -13.581  70.705  1.00377.12           C
ATOM   4520  O   ALA A 584      15.911 -14.542  70.484  1.00377.12           O
ATOM   4521  N   ASN A 585      15.094 -12.936  71.884  1.00176.42           N
ATOM   4522  CA  ASN A 585      15.849 -13.175  73.073  1.00176.42           C
ATOM   4523  CB  ASN A 585      15.797 -11.997  74.051  1.00176.42           C
ATOM   4524  CG  ASN A 585      16.402 -10.805  73.342  1.00176.42           C
ATOM   4525  OD1 ASN A 585      17.518 -10.880  72.832  1.00176.42           O
ATOM   4526  ND2 ASN A 585      15.639  -9.681  73.288  1.00176.42           N
ATOM   4527  C   ASN A 585      15.245 -14.333  73.788  1.00176.42           C
ATOM   4528  O   ASN A 585      14.176 -14.820  73.420  1.00176.42           O
ATOM   4529  N   VAL A 586      15.947 -14.812  74.833  1.00106.69           N
ATOM   4530  CA  VAL A 586      15.456 -15.932  75.574  1.00106.69           C
ATOM   4531  CB  VAL A 586      16.234 -17.191  75.327  1.00106.69           C
ATOM   4532  CG1 VAL A 586      17.680 -16.972  75.805  1.00106.69           C
ATOM   4533  CG2 VAL A 586      15.519 -18.356  76.032  1.00106.69           C
ATOM   4534  C   VAL A 586      15.564 -15.629  77.035  1.00106.69           C
ATOM   4535  O   VAL A 586      16.344 -14.776  77.458  1.00106.69           O
ATOM   4536  N   SER A 587      14.750 -16.331  77.850  1.00 84.18           N
ATOM   4537  CA  SER A 587      14.779 -16.102  79.263  1.00 84.18           C
ATOM   4538  CB  SER A 587      13.605 -15.249  79.777  1.00 84.18           C
ATOM   4539  OG  SER A 587      13.680 -13.933  79.250  1.00 84.18           O
ATOM   4540  C   SER A 587      14.689 -17.414  79.973  1.00 84.18           C
ATOM   4541  O   SER A 587      14.193 -18.405  79.436  1.00 84.18           O
ATOM   4542  N   ARG A 588      15.197 -17.434  81.221  1.00 76.66           N
ATOM   4543  CA  ARG A 588      15.165 -18.593  82.062  1.00 76.66           C
ATOM   4544  CB  ARG A 588      16.504 -19.347  82.086  1.00 76.66           C
ATOM   4545  CG  ARG A 588      16.424 -20.789  82.590  1.00 76.66           C
ATOM   4546  CD  ARG A 588      17.787 -21.484  82.578  1.00 76.66           C
ATOM   4547  NE  ARG A 588      17.573 -22.947  82.767  1.00 76.66           N
ATOM   4548  CZ  ARG A 588      17.591 -23.495  84.016  1.00 76.66           C
ATOM   4549  NH1 ARG A 588      17.710 -22.695  85.115  1.00 76.66           N
ATOM   4550  NH2 ARG A 588      17.501 -24.849  84.162  1.00 76.66           N
ATOM   4551  C   ARG A 588      14.901 -18.063  83.436  1.00 76.66           C
ATOM   4552  O   ARG A 588      14.963 -16.855  83.657  1.00 76.66           O
ATOM   4553  N   GLN A 589      14.566 -18.934  84.405  1.00107.92           N
ATOM   4554  CA  GLN A 589      14.285 -18.373  85.693  1.00107.92           C
ATOM   4555  CB  GLN A 589      12.796 -18.031  85.877  1.00107.92           C
ATOM   4556  CG  GLN A 589      11.861 -19.238  85.776  1.00107.92           C
ATOM   4557  CD  GLN A 589      10.433 -18.720  85.879  1.00107.92           C
ATOM   4558  OE1 GLN A 589      10.205 -17.519  86.011  1.00107.92           O
ATOM   4559  NE2 GLN A 589       9.442 -19.649  85.813  1.00107.92           N
ATOM   4560  C   GLN A 589      14.709 -19.306  86.777  1.00107.92           C
ATOM   4561  O   GLN A 589      14.822 -20.514  86.577  1.00107.92           O
ATOM   4562  N   ALA A 590      14.982 -18.726  87.963  1.00 56.39           N
ATOM   4563  CA  ALA A 590      15.366 -19.467  89.130  1.00 56.39           C
ATOM   4564  CB  ALA A 590      16.774 -19.121  89.643  1.00 56.39           C
ATOM   4565  C   ALA A 590      14.395 -19.095  90.209  1.00 56.39           C
ATOM   4566  O   ALA A 590      13.868 -17.982  90.219  1.00 56.39           O
ATOM   4567  N   HIS A 591      14.125 -20.021  91.155  1.00100.79           N
ATOM   4568  CA  HIS A 591      13.116 -19.713  92.130  1.00100.79           C
ATOM   4569  ND1 HIS A 591      10.356 -19.285  90.238  1.00100.79           N
ATOM   4570  CG  HIS A 591      11.227 -20.302  90.557  1.00100.79           C
ATOM   4571  CB  HIS A 591      11.821 -20.512  91.916  1.00100.79           C
ATOM   4572  NE2 HIS A 591      10.666 -20.465  88.379  1.00100.79           N
ATOM   4573  CD2 HIS A 591      11.406 -21.013  89.411  1.00100.79           C
ATOM   4574  CE1 HIS A 591      10.052 -19.430  88.924  1.00100.79           C
ATOM   4575  C   HIS A 591      13.590 -20.054  93.510  1.00100.79           C
ATOM   4576  O   HIS A 591      14.552 -20.796  93.702  1.00100.79           O
ATOM   4577  N   ILE A 592      12.903 -19.481  94.519  1.00107.49           N
ATOM   4578  CA  ILE A 592      13.183 -19.740  95.899  1.00107.49           C
ATOM   4579  CB  ILE A 592      13.429 -18.472  96.658  1.00107.49           C
ATOM   4580  CG1 ILE A 592      14.618 -17.736  96.019  1.00107.49           C
ATOM   4581  CG2 ILE A 592      13.635 -18.813  98.143  1.00107.49           C
ATOM   4582  CD1 ILE A 592      14.715 -16.264  96.405  1.00107.49           C
ATOM   4583  C   ILE A 592      11.953 -20.396  96.447  1.00107.49           C
ATOM   4584  O   ILE A 592      10.872 -19.806  96.438  1.00107.49           O
ATOM   4585  N   LEU A 593      12.081 -21.649  96.934  1.00188.69           N
ATOM   4586  CA  LEU A 593      10.921 -22.344  97.420  1.00188.69           C
ATOM   4587  CB  LEU A 593      10.652 -23.700  96.739  1.00188.69           C
ATOM   4588  CG  LEU A 593      10.283 -23.607  95.248  1.00188.69           C
ATOM   4589  CD1 LEU A 593      11.476 -23.147  94.397  1.00188.69           C
ATOM   4590  CD2 LEU A 593       9.657 -24.918  94.747  1.00188.69           C
ATOM   4591  C   LEU A 593      11.091 -22.632  98.876  1.00188.69           C
ATOM   4592  O   LEU A 593      12.193 -22.553  99.412  1.00188.69           O
ATOM   4593  N   LEU A 594       9.971 -22.935  99.565  1.00109.87           N
ATOM   4594  CA  LEU A 594      10.001 -23.279 100.959  1.00109.87           C
ATOM   4595  CB  LEU A 594       9.457 -22.185 101.895  1.00109.87           C
ATOM   4596  CG  LEU A 594      10.320 -20.910 101.930  1.00109.87           C
ATOM   4597  CD1 LEU A 594       9.794 -19.908 102.970  1.00109.87           C
ATOM   4598  CD2 LEU A 594      11.808 -21.243 102.125  1.00109.87           C
ATOM   4599  C   LEU A 594       9.148 -24.489 101.150  1.00109.87           C
ATOM   4600  O   LEU A 594       8.405 -24.892 100.257  1.00109.87           O
ATOM   4601  N   ASP A 595       9.259 -25.118 102.333  1.00 19.85           N
ATOM   4602  CA  ASP A 595       8.482 -26.286 102.624  1.00 19.85           C
ATOM   4603  CB  ASP A 595       9.037 -27.081 103.813  1.00 19.85           C
ATOM   4604  CG  ASP A 595      10.383 -27.648 103.387  1.00 19.85           C
ATOM   4605  OD1 ASP A 595      10.740 -27.483 102.189  1.00 19.85           O
ATOM   4606  OD2 ASP A 595      11.072 -28.253 104.250  1.00 19.85           O
ATOM   4607  C   ASP A 595       7.082 -25.814 102.990  1.00 19.85           C
ATOM   4608  O   ASP A 595       6.106 -26.307 102.362  1.00 19.85           O
ATOM   4609  OXT ASP A 595       6.969 -24.957 103.906  1.00 19.85           O
TER    4610      ASP A 595
ATOM   4611  N   LYS B 596     -46.926   1.118  38.006  1.00 87.38           N
ATOM   4612  CA  LYS B 596     -46.597   2.017  36.882  1.00 87.38           C
ATOM   4613  CB  LYS B 596     -47.821   2.860  36.488  1.00 87.38           C
ATOM   4614  CG  LYS B 596     -48.998   2.053  35.940  1.00 87.38           C
ATOM   4615  CD  LYS B 596     -50.291   2.867  35.866  1.00 87.38           C
ATOM   4616  CE  LYS B 596     -51.476   2.089  35.295  1.00 87.38           C
ATOM   4617  NZ  LYS B 596     -52.679   2.951  35.257  1.00 87.38           N
ATOM   4618  C   LYS B 596     -45.526   2.966  37.287  1.00 87.38           C
ATOM   4619  O   LYS B 596     -45.799   3.967  37.944  1.00 87.38           O
ATOM   4620  N   TYR B 597     -44.273   2.689  36.882  1.00200.89           N
ATOM   4621  CA  TYR B 597     -43.196   3.555  37.248  1.00200.89           C
ATOM   4622  CB  TYR B 597     -42.059   2.819  37.976  1.00200.89           C
ATOM   4623  CG  TYR B 597     -41.173   3.852  38.580  1.00200.89           C
ATOM   4624  CD1 TYR B 597     -41.559   4.487  39.737  1.00200.89           C
ATOM   4625  CD2 TYR B 597     -39.965   4.181  38.010  1.00200.89           C
ATOM   4626  CE1 TYR B 597     -40.760   5.443  40.316  1.00200.89           C
ATOM   4627  CE2 TYR B 597     -39.161   5.137  38.585  1.00200.89           C
ATOM   4628  CZ  TYR B 597     -39.558   5.771  39.739  1.00200.89           C
ATOM   4629  OH  TYR B 597     -38.736   6.752  40.330  1.00200.89           O
ATOM   4630  C   TYR B 597     -42.673   4.090  35.954  1.00200.89           C
ATOM   4631  O   TYR B 597     -42.916   3.472  34.921  1.00200.89           O
ATOM   4632  N   PRO B 598     -42.023   5.233  35.941  1.00107.77           N
ATOM   4633  CA  PRO B 598     -41.502   5.736  34.697  1.00107.77           C
ATOM   4634  CD  PRO B 598     -42.383   6.313  36.847  1.00107.77           C
ATOM   4635  CB  PRO B 598     -41.112   7.188  34.959  1.00107.77           C
ATOM   4636  CG  PRO B 598     -42.079   7.615  36.080  1.00107.77           C
ATOM   4637  C   PRO B 598     -40.379   4.854  34.263  1.00107.77           C
ATOM   4638  O   PRO B 598     -39.685   4.322  35.128  1.00107.77           O
ATOM   4639  N   VAL B 599     -40.187   4.665  32.941  1.00 84.24           N
ATOM   4640  CA  VAL B 599     -39.137   3.783  32.526  1.00 84.24           C
ATOM   4641  CB  VAL B 599     -39.625   2.450  32.040  1.00 84.24           C
ATOM   4642  CG1 VAL B 599     -38.431   1.668  31.471  1.00 84.24           C
ATOM   4643  CG2 VAL B 599     -40.322   1.731  33.205  1.00 84.24           C
ATOM   4644  C   VAL B 599     -38.354   4.393  31.408  1.00 84.24           C
ATOM   4645  O   VAL B 599     -38.906   4.977  30.475  1.00 84.24           O
ATOM   4646  N   ASP B 600     -37.015   4.255  31.498  1.00 79.69           N
ATOM   4647  CA  ASP B 600     -36.122   4.717  30.477  1.00 79.69           C
ATOM   4648  CB  ASP B 600     -34.979   5.596  31.012  1.00 79.69           C
ATOM   4649  CG  ASP B 600     -35.564   6.917  31.498  1.00 79.69           C
ATOM   4650  OD1 ASP B 600     -36.710   7.248  31.094  1.00 79.69           O
ATOM   4651  OD2 ASP B 600     -34.865   7.614  32.281  1.00 79.69           O
ATOM   4652  C   ASP B 600     -35.496   3.483  29.899  1.00 79.69           C
ATOM   4653  O   ASP B 600     -34.862   2.715  30.622  1.00 79.69           O
ATOM   4654  N   LEU B 601     -35.678   3.242  28.582  1.00134.17           N
ATOM   4655  CA  LEU B 601     -35.110   2.063  27.986  1.00134.17           C
ATOM   4656  CB  LEU B 601     -36.143   1.160  27.292  1.00134.17           C
ATOM   4657  CG  LEU B 601     -35.528  -0.100  26.651  1.00134.17           C
ATOM   4658  CD1 LEU B 601     -34.981  -1.071  27.710  1.00134.17           C
ATOM   4659  CD2 LEU B 601     -36.509  -0.778  25.690  1.00134.17           C
ATOM   4660  C   LEU B 601     -34.132   2.486  26.938  1.00134.17           C
ATOM   4661  O   LEU B 601     -34.481   3.189  25.991  1.00134.17           O
ATOM   4662  N   TYR B 602     -32.874   2.028  27.074  1.00101.19           N
ATOM   4663  CA  TYR B 602     -31.850   2.390  26.139  1.00101.19           C
ATOM   4664  CB  TYR B 602     -30.576   2.877  26.858  1.00101.19           C
ATOM   4665  CG  TYR B 602     -29.566   3.389  25.887  1.00101.19           C
ATOM   4666  CD1 TYR B 602     -29.705   4.638  25.328  1.00101.19           C
ATOM   4667  CD2 TYR B 602     -28.463   2.637  25.555  1.00101.19           C
ATOM   4668  CE1 TYR B 602     -28.771   5.122  24.443  1.00101.19           C
ATOM   4669  CE2 TYR B 602     -27.525   3.116  24.671  1.00101.19           C
ATOM   4670  CZ  TYR B 602     -27.678   4.361  24.111  1.00101.19           C
ATOM   4671  OH  TYR B 602     -26.718   4.857  23.204  1.00101.19           O
ATOM   4672  C   TYR B 602     -31.515   1.150  25.366  1.00101.19           C
ATOM   4673  O   TYR B 602     -31.228   0.106  25.949  1.00101.19           O
ATOM   4674  N   TYR B 603     -31.551   1.241  24.018  1.00214.47           N
ATOM   4675  CA  TYR B 603     -31.239   0.116  23.176  1.00214.47           C
ATOM   4676  CB  TYR B 603     -31.998   0.048  21.835  1.00214.47           C
ATOM   4677  CG  TYR B 603     -33.215  -0.803  21.908  1.00214.47           C
ATOM   4678  CD1 TYR B 603     -34.370  -0.386  22.518  1.00214.47           C
ATOM   4679  CD2 TYR B 603     -33.185  -2.045  21.313  1.00214.47           C
ATOM   4680  CE1 TYR B 603     -35.471  -1.211  22.547  1.00214.47           C
ATOM   4681  CE2 TYR B 603     -34.280  -2.873  21.337  1.00214.47           C
ATOM   4682  CZ  TYR B 603     -35.429  -2.453  21.960  1.00214.47           C
ATOM   4683  OH  TYR B 603     -36.563  -3.292  21.994  1.00214.47           O
ATOM   4684  C   TYR B 603     -29.814   0.185  22.756  1.00214.47           C
ATOM   4685  O   TYR B 603     -29.412   1.070  22.004  1.00214.47           O
ATOM   4686  N   LEU B 604     -29.014  -0.786  23.233  1.00 98.51           N
ATOM   4687  CA  LEU B 604     -27.633  -0.857  22.861  1.00 98.51           C
ATOM   4688  CB  LEU B 604     -26.715  -1.136  24.064  1.00 98.51           C
ATOM   4689  CG  LEU B 604     -25.217  -1.220  23.726  1.00 98.51           C
ATOM   4690  CD1 LEU B 604     -24.706   0.099  23.127  1.00 98.51           C
ATOM   4691  CD2 LEU B 604     -24.402  -1.658  24.956  1.00 98.51           C
ATOM   4692  C   LEU B 604     -27.540  -2.006  21.909  1.00 98.51           C
ATOM   4693  O   LEU B 604     -27.676  -3.165  22.300  1.00 98.51           O
ATOM   4694  N   VAL B 605     -27.277  -1.712  20.621  1.00 77.85           N
ATOM   4695  CA  VAL B 605     -27.343  -2.767  19.652  1.00 77.85           C
ATOM   4696  CB  VAL B 605     -28.315  -2.477  18.544  1.00 77.85           C
ATOM   4697  CG1 VAL B 605     -28.221  -3.595  17.492  1.00 77.85           C
ATOM   4698  CG2 VAL B 605     -29.716  -2.323  19.161  1.00 77.85           C
ATOM   4699  C   VAL B 605     -26.011  -3.032  19.030  1.00 77.85           C
ATOM   4700  O   VAL B 605     -25.232  -2.123  18.747  1.00 77.85           O
ATOM   4701  N   ASP B 606     -25.740  -4.333  18.803  1.00 87.13           N
ATOM   4702  CA  ASP B 606     -24.537  -4.800  18.178  1.00 87.13           C
ATOM   4703  CB  ASP B 606     -24.259  -6.282  18.492  1.00 87.13           C
ATOM   4704  CG  ASP B 606     -22.959  -6.726  17.834  1.00 87.13           C
ATOM   4705  OD1 ASP B 606     -22.328  -5.903  17.119  1.00 87.13           O
ATOM   4706  OD2 ASP B 606     -22.585  -7.911  18.039  1.00 87.13           O
ATOM   4707  C   ASP B 606     -24.742  -4.671  16.695  1.00 87.13           C
ATOM   4708  O   ASP B 606     -25.629  -5.294  16.119  1.00 87.13           O
ATOM   4709  N   VAL B 607     -23.979  -3.754  16.075  1.00185.85           N
ATOM   4710  CA  VAL B 607     -23.941  -3.416  14.676  1.00185.85           C
ATOM   4711  CB  VAL B 607     -23.645  -1.966  14.447  1.00185.85           C
ATOM   4712  CG1 VAL B 607     -24.827  -1.161  15.013  1.00185.85           C
ATOM   4713  CG2 VAL B 607     -22.305  -1.615  15.110  1.00185.85           C
ATOM   4714  C   VAL B 607     -22.999  -4.260  13.862  1.00185.85           C
ATOM   4715  O   VAL B 607     -22.829  -4.002  12.672  1.00185.85           O
ATOM   4716  N   SER B 608     -22.254  -5.190  14.484  1.00 82.88           N
ATOM   4717  CA  SER B 608     -21.269  -5.952  13.755  1.00 82.88           C
ATOM   4718  CB  SER B 608     -20.480  -6.942  14.633  1.00 82.88           C
ATOM   4719  OG  SER B 608     -21.343  -7.950  15.140  1.00 82.88           O
ATOM   4720  C   SER B 608     -21.917  -6.724  12.643  1.00 82.88           C
ATOM   4721  O   SER B 608     -23.138  -6.811  12.538  1.00 82.88           O
ATOM   4722  N   ALA B 609     -21.075  -7.324  11.778  1.00 65.97           N
ATOM   4723  CA  ALA B 609     -21.492  -7.981  10.570  1.00 65.97           C
ATOM   4724  CB  ALA B 609     -20.311  -8.557   9.769  1.00 65.97           C
ATOM   4725  C   ALA B 609     -22.436  -9.113  10.848  1.00 65.97           C
ATOM   4726  O   ALA B 609     -23.361  -9.349  10.074  1.00 65.97           O
ATOM   4727  N   SER B 610     -22.236  -9.853  11.951  1.00128.73           N
ATOM   4728  CA  SER B 610     -23.040 -11.010  12.243  1.00128.73           C
ATOM   4729  CB  SER B 610     -22.626 -11.677  13.560  1.00128.73           C
ATOM   4730  OG  SER B 610     -21.263 -12.059  13.521  1.00128.73           O
ATOM   4731  C   SER B 610     -24.489 -10.623  12.418  1.00128.73           C
ATOM   4732  O   SER B 610     -25.388 -11.453  12.300  1.00128.73           O
ATOM   4733  N   MET B 611     -24.730  -9.354  12.777  1.00121.75           N
ATOM   4734  CA  MET B 611     -25.990  -8.723  13.077  1.00121.75           C
ATOM   4735  CB  MET B 611     -25.815  -7.494  13.973  1.00121.75           C
ATOM   4736  CG  MET B 611     -25.286  -7.898  15.350  1.00121.75           C
ATOM   4737  SD  MET B 611     -26.397  -9.000  16.274  1.00121.75           S
ATOM   4738  CE  MET B 611     -27.703  -7.752  16.462  1.00121.75           C
ATOM   4739  C   MET B 611     -26.835  -8.358  11.887  1.00121.75           C
ATOM   4740  O   MET B 611     -27.981  -7.950  12.063  1.00121.75           O
ATOM   4741  N   HIS B 612     -26.298  -8.420  10.655  1.00 89.13           N
ATOM   4742  CA  HIS B 612     -26.987  -7.892   9.506  1.00 89.13           C
ATOM   4743  ND1 HIS B 612     -27.252 -10.247   7.066  1.00 89.13           N
ATOM   4744  CG  HIS B 612     -26.252  -9.630   7.783  1.00 89.13           C
ATOM   4745  CB  HIS B 612     -26.268  -8.182   8.174  1.00 89.13           C
ATOM   4746  NE2 HIS B 612     -25.710 -11.798   7.467  1.00 89.13           N
ATOM   4747  CD2 HIS B 612     -25.318 -10.592   8.019  1.00 89.13           C
ATOM   4748  CE1 HIS B 612     -26.878 -11.542   6.905  1.00 89.13           C
ATOM   4749  C   HIS B 612     -28.389  -8.421   9.399  1.00 89.13           C
ATOM   4750  O   HIS B 612     -29.285  -7.684   8.997  1.00 89.13           O
ATOM   4751  N   ASN B 613     -28.636  -9.700   9.721  1.00131.70           N
ATOM   4752  CA  ASN B 613     -29.975 -10.216   9.629  1.00131.70           C
ATOM   4753  CB  ASN B 613     -30.042 -11.754   9.737  1.00131.70           C
ATOM   4754  CG  ASN B 613     -29.499 -12.206  11.084  1.00131.70           C
ATOM   4755  OD1 ASN B 613     -28.623 -11.568  11.665  1.00131.70           O
ATOM   4756  ND2 ASN B 613     -30.026 -13.352  11.594  1.00131.70           N
ATOM   4757  C   ASN B 613     -30.886  -9.606  10.669  1.00131.70           C
ATOM   4758  O   ASN B 613     -32.096  -9.533  10.461  1.00131.70           O
ATOM   4759  N   ASN B 614     -30.347  -9.241  11.850  1.00111.71           N
ATOM   4760  CA  ASN B 614     -31.088  -8.725  12.980  1.00111.71           C
ATOM   4761  CB  ASN B 614     -30.314  -8.912  14.288  1.00111.71           C
ATOM   4762  CG  ASN B 614     -30.117 -10.409  14.434  1.00111.71           C
ATOM   4763  OD1 ASN B 614     -30.917 -11.197  13.933  1.00111.71           O
ATOM   4764  ND2 ASN B 614     -29.018 -10.816  15.122  1.00111.71           N
ATOM   4765  C   ASN B 614     -31.499  -7.277  12.927  1.00111.71           C
ATOM   4766  O   ASN B 614     -32.563  -6.923  13.432  1.00111.71           O
ATOM   4767  N   ILE B 615     -30.682  -6.383  12.342  1.00101.63           N
ATOM   4768  CA  ILE B 615     -30.953  -4.975  12.483  1.00101.63           C
ATOM   4769  CB  ILE B 615     -29.865  -4.078  11.979  1.00101.63           C
ATOM   4770  CG1 ILE B 615     -28.654  -4.230  12.916  1.00101.63           C
ATOM   4771  CG2 ILE B 615     -30.407  -2.639  11.914  1.00101.63           C
ATOM   4772  CD1 ILE B 615     -27.450  -3.383  12.532  1.00101.63           C
ATOM   4773  C   ILE B 615     -32.274  -4.573  11.905  1.00101.63           C
ATOM   4774  O   ILE B 615     -32.947  -3.710  12.464  1.00101.63           O
ATOM   4775  N   GLU B 616     -32.692  -5.172  10.781  1.00 69.01           N
ATOM   4776  CA  GLU B 616     -33.935  -4.796  10.170  1.00 69.01           C
ATOM   4777  CB  GLU B 616     -34.204  -5.510   8.833  1.00 69.01           C
ATOM   4778  CG  GLU B 616     -34.268  -7.036   8.926  1.00 69.01           C
ATOM   4779  CD  GLU B 616     -34.539  -7.569   7.527  1.00 69.01           C
ATOM   4780  OE1 GLU B 616     -34.872  -6.742   6.637  1.00 69.01           O
ATOM   4781  OE2 GLU B 616     -34.415  -8.807   7.330  1.00 69.01           O
ATOM   4782  C   GLU B 616     -35.060  -5.100  11.110  1.00 69.01           C
ATOM   4783  O   GLU B 616     -36.131  -4.510  11.015  1.00 69.01           O
ATOM   4784  N   LYS B 617     -34.862  -6.063  12.023  1.00194.78           N
ATOM   4785  CA  LYS B 617     -35.886  -6.482  12.934  1.00194.78           C
ATOM   4786  CB  LYS B 617     -35.510  -7.730  13.738  1.00194.78           C
ATOM   4787  CG  LYS B 617     -36.632  -8.129  14.688  1.00194.78           C
ATOM   4788  CD  LYS B 617     -37.963  -8.392  13.975  1.00194.78           C
ATOM   4789  CE  LYS B 617     -37.956  -9.614  13.057  1.00194.78           C
ATOM   4790  NZ  LYS B 617     -39.220  -9.672  12.288  1.00194.78           N
ATOM   4791  C   LYS B 617     -36.270  -5.389  13.896  1.00194.78           C
ATOM   4792  O   LYS B 617     -37.388  -5.397  14.407  1.00194.78           O
ATOM   4793  N   LEU B 618     -35.336  -4.469  14.216  1.00174.07           N
ATOM   4794  CA  LEU B 618     -35.517  -3.365  15.125  1.00174.07           C
ATOM   4795  CB  LEU B 618     -34.215  -2.681  15.581  1.00174.07           C
ATOM   4796  CG  LEU B 618     -33.355  -3.541  16.526  1.00174.07           C
ATOM   4797  CD1 LEU B 618     -34.167  -3.976  17.753  1.00174.07           C
ATOM   4798  CD2 LEU B 618     -32.678  -4.709  15.802  1.00174.07           C
ATOM   4799  C   LEU B 618     -36.413  -2.304  14.573  1.00174.07           C
ATOM   4800  O   LEU B 618     -36.868  -1.428  15.306  1.00174.07           O
ATOM   4801  N   ASN B 619     -36.630  -2.280  13.253  1.00175.51           N
ATOM   4802  CA  ASN B 619     -37.431  -1.213  12.744  1.00175.51           C
ATOM   4803  CB  ASN B 619     -37.455  -1.077  11.210  1.00175.51           C
ATOM   4804  CG  ASN B 619     -37.897  -2.358  10.541  1.00175.51           C
ATOM   4805  OD1 ASN B 619     -37.282  -2.779   9.565  1.00175.51           O
ATOM   4806  ND2 ASN B 619     -38.987  -2.989  11.052  1.00175.51           N
ATOM   4807  C   ASN B 619     -38.823  -1.239  13.319  1.00175.51           C
ATOM   4808  O   ASN B 619     -39.492  -0.213  13.314  1.00175.51           O
ATOM   4809  N   SER B 620     -39.338  -2.412  13.735  1.00100.07           N
ATOM   4810  CA  SER B 620     -40.653  -2.566  14.323  1.00100.07           C
ATOM   4811  CB  SER B 620     -41.283  -3.929  13.987  1.00100.07           C
ATOM   4812  OG  SER B 620     -40.514  -4.977  14.559  1.00100.07           O
ATOM   4813  C   SER B 620     -40.705  -2.418  15.830  1.00100.07           C
ATOM   4814  O   SER B 620     -41.740  -2.706  16.430  1.00100.07           O
ATOM   4815  N   VAL B 621     -39.589  -2.093  16.507  1.00189.00           N
ATOM   4816  CA  VAL B 621     -39.573  -2.009  17.946  1.00189.00           C
ATOM   4817  CB  VAL B 621     -38.214  -2.254  18.536  1.00189.00           C
ATOM   4818  CG1 VAL B 621     -37.812  -3.701  18.201  1.00189.00           C
ATOM   4819  CG2 VAL B 621     -37.224  -1.198  18.019  1.00189.00           C
ATOM   4820  C   VAL B 621     -40.135  -0.726  18.514  1.00189.00           C
ATOM   4821  O   VAL B 621     -40.433  -0.658  19.700  1.00189.00           O
ATOM   4822  N   GLY B 622     -40.183   0.386  17.766  1.00105.99           N
ATOM   4823  CA  GLY B 622     -40.575   1.587  18.455  1.00105.99           C
ATOM   4824  C   GLY B 622     -42.012   1.672  18.883  1.00105.99           C
ATOM   4825  O   GLY B 622     -42.323   1.616  20.071  1.00105.99           O
ATOM   4826  N   ASN B 623     -42.934   1.735  17.909  1.00 73.10           N
ATOM   4827  CA  ASN B 623     -44.318   2.011  18.184  1.00 73.10           C
ATOM   4828  CB  ASN B 623     -45.123   2.271  16.898  1.00 73.10           C
ATOM   4829  CG  ASN B 623     -44.610   3.559  16.265  1.00 73.10           C
ATOM   4830  OD1 ASN B 623     -44.221   4.497  16.960  1.00 73.10           O
ATOM   4831  ND2 ASN B 623     -44.605   3.606  14.906  1.00 73.10           N
ATOM   4832  C   ASN B 623     -44.956   0.874  18.911  1.00 73.10           C
ATOM   4833  O   ASN B 623     -45.722   1.078  19.851  1.00 73.10           O
ATOM   4834  N   ASP B 624     -44.657  -0.364  18.487  1.00 60.79           N
ATOM   4835  CA  ASP B 624     -45.292  -1.502  19.076  1.00 60.79           C
ATOM   4836  CB  ASP B 624     -44.945  -2.828  18.380  1.00 60.79           C
ATOM   4837  CG  ASP B 624     -45.934  -3.876  18.877  1.00 60.79           C
ATOM   4838  OD1 ASP B 624     -47.010  -3.478  19.399  1.00 60.79           O
ATOM   4839  OD2 ASP B 624     -45.620  -5.089  18.748  1.00 60.79           O
ATOM   4840  C   ASP B 624     -44.877  -1.626  20.507  1.00 60.79           C
ATOM   4841  O   ASP B 624     -45.688  -1.981  21.359  1.00 60.79           O
ATOM   4842  N   LEU B 625     -43.594  -1.352  20.806  1.00 97.23           N
ATOM   4843  CA  LEU B 625     -43.076  -1.477  22.138  1.00 97.23           C
ATOM   4844  CB  LEU B 625     -41.555  -1.253  22.190  1.00 97.23           C
ATOM   4845  CG  LEU B 625     -40.941  -1.372  23.597  1.00 97.23           C
ATOM   4846  CD1 LEU B 625     -41.114  -2.792  24.168  1.00 97.23           C
ATOM   4847  CD2 LEU B 625     -39.475  -0.909  23.597  1.00 97.23           C
ATOM   4848  C   LEU B 625     -43.728  -0.454  23.013  1.00 97.23           C
ATOM   4849  O   LEU B 625     -44.060  -0.726  24.164  1.00 97.23           O
ATOM   4850  N   SER B 626     -43.935   0.760  22.477  1.00112.32           N
ATOM   4851  CA  SER B 626     -44.504   1.820  23.253  1.00112.32           C
ATOM   4852  CB  SER B 626     -44.716   3.102  22.431  1.00112.32           C
ATOM   4853  OG  SER B 626     -43.475   3.571  21.929  1.00112.32           O
ATOM   4854  C   SER B 626     -45.856   1.387  23.720  1.00112.32           C
ATOM   4855  O   SER B 626     -46.225   1.620  24.868  1.00112.32           O
ATOM   4856  N   LYS B 627     -46.624   0.735  22.831  1.00 99.68           N
ATOM   4857  CA  LYS B 627     -47.970   0.317  23.107  1.00 99.68           C
ATOM   4858  CB  LYS B 627     -48.592  -0.339  21.866  1.00 99.68           C
ATOM   4859  CG  LYS B 627     -50.028  -0.827  22.031  1.00 99.68           C
ATOM   4860  CD  LYS B 627     -50.637  -1.254  20.695  1.00 99.68           C
ATOM   4861  CE  LYS B 627     -51.930  -2.056  20.823  1.00 99.68           C
ATOM   4862  NZ  LYS B 627     -52.290  -2.631  19.508  1.00 99.68           N
ATOM   4863  C   LYS B 627     -48.000  -0.692  24.222  1.00 99.68           C
ATOM   4864  O   LYS B 627     -48.816  -0.590  25.137  1.00 99.68           O
ATOM   4865  N   LYS B 628     -47.095  -1.689  24.177  1.00144.48           N
ATOM   4866  CA  LYS B 628     -47.063  -2.771  25.128  1.00144.48           C
ATOM   4867  CB  LYS B 628     -45.944  -3.785  24.816  1.00144.48           C
ATOM   4868  CG  LYS B 628     -46.100  -4.527  23.486  1.00144.48           C
ATOM   4869  CD  LYS B 628     -47.287  -5.490  23.441  1.00144.48           C
ATOM   4870  CE  LYS B 628     -47.512  -6.120  22.065  1.00144.48           C
ATOM   4871  NZ  LYS B 628     -46.246  -6.686  21.547  1.00144.48           N
ATOM   4872  C   LYS B 628     -46.764  -2.241  26.498  1.00144.48           C
ATOM   4873  O   LYS B 628     -47.366  -2.654  27.487  1.00144.48           O
ATOM   4874  N   MET B 629     -45.827  -1.282  26.570  1.00108.47           N
ATOM   4875  CA  MET B 629     -45.305  -0.710  27.778  1.00108.47           C
ATOM   4876  CB  MET B 629     -44.095   0.209  27.530  1.00108.47           C
ATOM   4877  CG  MET B 629     -42.865  -0.559  27.039  1.00108.47           C
ATOM   4878  SD  MET B 629     -42.231  -1.792  28.217  1.00108.47           S
ATOM   4879  CE  MET B 629     -41.574  -0.580  29.399  1.00108.47           C
ATOM   4880  C   MET B 629     -46.359   0.067  28.507  1.00108.47           C
ATOM   4881  O   MET B 629     -46.243   0.296  29.710  1.00108.47           O
ATOM   4882  N   ALA B 630     -47.409   0.517  27.800  1.00 55.88           N
ATOM   4883  CA  ALA B 630     -48.410   1.361  28.390  1.00 55.88           C
ATOM   4884  CB  ALA B 630     -49.579   1.655  27.434  1.00 55.88           C
ATOM   4885  C   ALA B 630     -48.979   0.684  29.598  1.00 55.88           C
ATOM   4886  O   ALA B 630     -49.312   1.342  30.582  1.00 55.88           O
ATOM   4887  N   LEU B 631     -49.154  -0.646  29.551  1.00 77.48           N
ATOM   4888  CA  LEU B 631     -49.688  -1.348  30.680  1.00 77.48           C
ATOM   4889  CB  LEU B 631     -49.955  -2.835  30.376  1.00 77.48           C
ATOM   4890  CG  LEU B 631     -50.994  -3.068  29.263  1.00 77.48           C
ATOM   4891  CD1 LEU B 631     -51.222  -4.570  29.021  1.00 77.48           C
ATOM   4892  CD2 LEU B 631     -52.301  -2.309  29.545  1.00 77.48           C
ATOM   4893  C   LEU B 631     -48.718  -1.313  31.828  1.00 77.48           C
ATOM   4894  O   LEU B 631     -49.122  -1.191  32.981  1.00 77.48           O
ATOM   4895  N   TYR B 632     -47.418  -1.500  31.534  1.00172.57           N
ATOM   4896  CA  TYR B 632     -46.351  -1.603  32.496  1.00172.57           C
ATOM   4897  CB  TYR B 632     -45.105  -2.240  31.870  1.00172.57           C
ATOM   4898  CG  TYR B 632     -45.556  -3.556  31.346  1.00172.57           C
ATOM   4899  CD1 TYR B 632     -46.141  -3.639  30.104  1.00172.57           C
ATOM   4900  CD2 TYR B 632     -45.407  -4.699  32.094  1.00172.57           C
ATOM   4901  CE1 TYR B 632     -46.566  -4.847  29.607  1.00172.57           C
ATOM   4902  CE2 TYR B 632     -45.830  -5.911  31.603  1.00172.57           C
ATOM   4903  CZ  TYR B 632     -46.409  -5.986  30.359  1.00172.57           C
ATOM   4904  OH  TYR B 632     -46.843  -7.230  29.856  1.00172.57           O
ATOM   4905  C   TYR B 632     -45.904  -0.310  33.128  1.00172.57           C
ATOM   4906  O   TYR B 632     -45.644  -0.273  34.330  1.00172.57           O
ATOM   4907  N   SER B 633     -45.780   0.781  32.343  1.00142.05           N
ATOM   4908  CA  SER B 633     -45.113   1.955  32.845  1.00142.05           C
ATOM   4909  CB  SER B 633     -43.792   2.194  32.094  1.00142.05           C
ATOM   4910  OG  SER B 633     -43.278   3.484  32.377  1.00142.05           O
ATOM   4911  C   SER B 633     -45.940   3.191  32.671  1.00142.05           C
ATOM   4912  O   SER B 633     -46.850   3.241  31.847  1.00142.05           O
ATOM   4913  N   ARG B 634     -45.686   4.198  33.539  1.00136.69           N
ATOM   4914  CA  ARG B 634     -46.356   5.467  33.458  1.00136.69           C
ATOM   4915  CB  ARG B 634     -46.300   6.279  34.761  1.00136.69           C
ATOM   4916  CG  ARG B 634     -47.024   7.619  34.629  1.00136.69           C
ATOM   4917  CD  ARG B 634     -47.142   8.410  35.932  1.00136.69           C
ATOM   4918  NE  ARG B 634     -47.700   9.747  35.579  1.00136.69           N
ATOM   4919  CZ  ARG B 634     -49.045   9.912  35.408  1.00136.69           C
ATOM   4920  NH1 ARG B 634     -49.888   8.848  35.549  1.00136.69           N
ATOM   4921  NH2 ARG B 634     -49.545  11.140  35.086  1.00136.69           N
ATOM   4922  C   ARG B 634     -45.829   6.344  32.354  1.00136.69           C
ATOM   4923  O   ARG B 634     -46.601   6.990  31.647  1.00136.69           O
ATOM   4924  N   ASP B 635     -44.490   6.409  32.193  1.00 81.38           N
ATOM   4925  CA  ASP B 635     -43.891   7.294  31.227  1.00 81.38           C
ATOM   4926  CB  ASP B 635     -43.266   8.529  31.903  1.00 81.38           C
ATOM   4927  CG  ASP B 635     -42.817   9.528  30.850  1.00 81.38           C
ATOM   4928  OD1 ASP B 635     -42.645   9.121  29.671  1.00 81.38           O
ATOM   4929  OD2 ASP B 635     -42.632  10.719  31.218  1.00 81.38           O
ATOM   4930  C   ASP B 635     -42.791   6.526  30.559  1.00 81.38           C
ATOM   4931  O   ASP B 635     -41.842   6.111  31.220  1.00 81.38           O
ATOM   4932  N   PHE B 636     -42.882   6.325  29.227  1.00 99.93           N
ATOM   4933  CA  PHE B 636     -41.912   5.504  28.554  1.00 99.93           C
ATOM   4934  CB  PHE B 636     -42.601   4.346  27.805  1.00 99.93           C
ATOM   4935  CG  PHE B 636     -41.615   3.563  27.009  1.00 99.93           C
ATOM   4936  CD1 PHE B 636     -40.730   2.707  27.620  1.00 99.93           C
ATOM   4937  CD2 PHE B 636     -41.604   3.665  25.638  1.00 99.93           C
ATOM   4938  CE1 PHE B 636     -39.832   1.983  26.871  1.00 99.93           C
ATOM   4939  CE2 PHE B 636     -40.709   2.942  24.885  1.00 99.93           C
ATOM   4940  CZ  PHE B 636     -39.818   2.100  25.503  1.00 99.93           C
ATOM   4941  C   PHE B 636     -41.116   6.304  27.567  1.00 99.93           C
ATOM   4942  O   PHE B 636     -41.669   6.965  26.689  1.00 99.93           O
ATOM   4943  N   ARG B 637     -39.772   6.251  27.693  1.00187.93           N
ATOM   4944  CA  ARG B 637     -38.915   6.932  26.764  1.00187.93           C
ATOM   4945  CB  ARG B 637     -38.342   8.255  27.307  1.00187.93           C
ATOM   4946  CG  ARG B 637     -37.612   8.150  28.640  1.00187.93           C
ATOM   4947  CD  ARG B 637     -37.641   9.464  29.425  1.00187.93           C
ATOM   4948  NE  ARG B 637     -36.899  10.499  28.650  1.00187.93           N
ATOM   4949  CZ  ARG B 637     -35.646  10.875  29.036  1.00187.93           C
ATOM   4950  NH1 ARG B 637     -35.057  10.284  30.117  1.00187.93           N
ATOM   4951  NH2 ARG B 637     -34.987  11.853  28.348  1.00187.93           N
ATOM   4952  C   ARG B 637     -37.845   5.980  26.323  1.00187.93           C
ATOM   4953  O   ARG B 637     -37.429   5.100  27.074  1.00187.93           O
ATOM   4954  N   LEU B 638     -37.404   6.106  25.054  1.00158.99           N
ATOM   4955  CA  LEU B 638     -36.456   5.174  24.513  1.00158.99           C
ATOM   4956  CB  LEU B 638     -37.065   4.225  23.456  1.00158.99           C
ATOM   4957  CG  LEU B 638     -37.725   4.892  22.230  1.00158.99           C
ATOM   4958  CD1 LEU B 638     -38.295   3.822  21.284  1.00158.99           C
ATOM   4959  CD2 LEU B 638     -38.783   5.941  22.608  1.00158.99           C
ATOM   4960  C   LEU B 638     -35.276   5.893  23.924  1.00158.99           C
ATOM   4961  O   LEU B 638     -35.380   7.035  23.480  1.00158.99           O
ATOM   4962  N   GLY B 639     -34.104   5.216  23.926  1.00 51.56           N
ATOM   4963  CA  GLY B 639     -32.880   5.778  23.414  1.00 51.56           C
ATOM   4964  C   GLY B 639     -32.210   4.733  22.567  1.00 51.56           C
ATOM   4965  O   GLY B 639     -32.693   3.605  22.476  1.00 51.56           O
ATOM   4966  N   PHE B 640     -31.079   5.084  21.909  1.00113.73           N
ATOM   4967  CA  PHE B 640     -30.451   4.120  21.044  1.00113.73           C
ATOM   4968  CB  PHE B 640     -31.077   4.153  19.634  1.00113.73           C
ATOM   4969  CG  PHE B 640     -30.412   3.196  18.701  1.00113.73           C
ATOM   4970  CD1 PHE B 640     -30.590   1.836  18.814  1.00113.73           C
ATOM   4971  CD2 PHE B 640     -29.636   3.675  17.673  1.00113.73           C
ATOM   4972  CE1 PHE B 640     -29.979   0.971  17.933  1.00113.73           C
ATOM   4973  CE2 PHE B 640     -29.025   2.817  16.790  1.00113.73           C
ATOM   4974  CZ  PHE B 640     -29.193   1.461  16.920  1.00113.73           C
ATOM   4975  C   PHE B 640     -28.978   4.388  20.923  1.00113.73           C
ATOM   4976  O   PHE B 640     -28.538   5.536  20.889  1.00113.73           O
ATOM   4977  N   GLY B 641     -28.177   3.301  20.836  1.00 44.22           N
ATOM   4978  CA  GLY B 641     -26.752   3.407  20.675  1.00 44.22           C
ATOM   4979  C   GLY B 641     -26.274   2.135  20.041  1.00 44.22           C
ATOM   4980  O   GLY B 641     -26.964   1.117  20.072  1.00 44.22           O
ATOM   4981  N   SER B 642     -25.060   2.157  19.450  1.00 66.23           N
ATOM   4982  CA  SER B 642     -24.580   0.974  18.789  1.00 66.23           C
ATOM   4983  CB  SER B 642     -24.754   1.021  17.263  1.00 66.23           C
ATOM   4984  OG  SER B 642     -23.988   2.087  16.721  1.00 66.23           O
ATOM   4985  C   SER B 642     -23.113   0.800  19.059  1.00 66.23           C
ATOM   4986  O   SER B 642     -22.420   1.756  19.409  1.00 66.23           O
ATOM   4987  N   TYR B 643     -22.615  -0.459  18.949  1.00209.15           N
ATOM   4988  CA  TYR B 643     -21.209  -0.698  19.157  1.00209.15           C
ATOM   4989  CB  TYR B 643     -20.871  -1.086  20.605  1.00209.15           C
ATOM   4990  CG  TYR B 643     -21.475  -2.422  20.874  1.00209.15           C
ATOM   4991  CD1 TYR B 643     -22.768  -2.530  21.330  1.00209.15           C
ATOM   4992  CD2 TYR B 643     -20.752  -3.571  20.659  1.00209.15           C
ATOM   4993  CE1 TYR B 643     -23.327  -3.762  21.577  1.00209.15           C
ATOM   4994  CE2 TYR B 643     -21.304  -4.807  20.905  1.00209.15           C
ATOM   4995  CZ  TYR B 643     -22.595  -4.904  21.366  1.00209.15           C
ATOM   4996  OH  TYR B 643     -23.167  -6.168  21.620  1.00209.15           O
ATOM   4997  C   TYR B 643     -20.726  -1.823  18.277  1.00209.15           C
ATOM   4998  O   TYR B 643     -21.485  -2.736  17.952  1.00209.15           O
ATOM   4999  N   VAL B 644     -19.522  -1.682  17.673  1.00155.98           N
ATOM   5000  CA  VAL B 644     -18.914  -2.812  17.010  1.00155.98           C
ATOM   5001  CB  VAL B 644     -18.296  -2.422  15.700  1.00155.98           C
ATOM   5002  CG1 VAL B 644     -17.671  -3.674  15.063  1.00155.98           C
ATOM   5003  CG2 VAL B 644     -19.370  -1.744  14.837  1.00155.98           C
ATOM   5004  C   VAL B 644     -17.828  -3.523  17.789  1.00155.98           C
ATOM   5005  O   VAL B 644     -17.991  -4.640  18.282  1.00155.98           O
ATOM   5006  N   ASP B 645     -16.682  -2.812  17.964  1.00118.84           N
ATOM   5007  CA  ASP B 645     -15.490  -3.423  18.495  1.00118.84           C
ATOM   5008  CB  ASP B 645     -14.985  -4.560  17.587  1.00118.84           C
ATOM   5009  CG  ASP B 645     -14.100  -5.518  18.371  1.00118.84           C
ATOM   5010  OD1 ASP B 645     -13.760  -5.219  19.547  1.00118.84           O
ATOM   5011  OD2 ASP B 645     -13.763  -6.586  17.794  1.00118.84           O
ATOM   5012  C   ASP B 645     -14.416  -2.365  18.557  1.00118.84           C
ATOM   5013  O   ASP B 645     -14.602  -1.246  18.083  1.00118.84           O
ATOM   5014  N   LYS B 646     -13.257  -2.678  19.177  1.00129.18           N
ATOM   5015  CA  LYS B 646     -12.185  -1.719  19.210  1.00129.18           C
ATOM   5016  CB  LYS B 646     -11.065  -2.040  20.217  1.00129.18           C
ATOM   5017  CG  LYS B 646     -11.495  -1.903  21.679  1.00129.18           C
ATOM   5018  CD  LYS B 646     -10.416  -2.310  22.684  1.00129.18           C
ATOM   5019  CE  LYS B 646     -10.864  -2.170  24.141  1.00129.18           C
ATOM   5020  NZ  LYS B 646     -11.335  -0.792  24.396  1.00129.18           N
ATOM   5021  C   LYS B 646     -11.581  -1.655  17.834  1.00129.18           C
ATOM   5022  O   LYS B 646     -11.328  -2.666  17.187  1.00129.18           O
ATOM   5023  N   THR B 647     -11.278  -0.423  17.402  1.00130.90           N
ATOM   5024  CA  THR B 647     -10.799   0.039  16.125  1.00130.90           C
ATOM   5025  CB  THR B 647     -10.932   1.524  15.963  1.00130.90           C
ATOM   5026  OG1 THR B 647     -10.187   2.200  16.966  1.00130.90           O
ATOM   5027  CG2 THR B 647     -12.423   1.891  16.063  1.00130.90           C
ATOM   5028  C   THR B 647      -9.366  -0.323  15.876  1.00130.90           C
ATOM   5029  O   THR B 647      -8.720   0.337  15.067  1.00130.90           O
ATOM   5030  N   VAL B 648      -8.768  -1.230  16.670  1.00151.48           N
ATOM   5031  CA  VAL B 648      -7.366  -1.513  16.493  1.00151.48           C
ATOM   5032  CB  VAL B 648      -6.626  -1.221  17.770  1.00151.48           C
ATOM   5033  CG1 VAL B 648      -7.279  -2.030  18.901  1.00151.48           C
ATOM   5034  CG2 VAL B 648      -5.132  -1.505  17.593  1.00151.48           C
ATOM   5035  C   VAL B 648      -7.129  -2.951  16.094  1.00151.48           C
ATOM   5036  O   VAL B 648      -7.989  -3.816  16.245  1.00151.48           O
ATOM   5037  N   SER B 649      -5.935  -3.228  15.516  1.00 68.08           N
ATOM   5038  CA  SER B 649      -5.546  -4.563  15.146  1.00 68.08           C
ATOM   5039  CB  SER B 649      -4.235  -4.609  14.338  1.00 68.08           C
ATOM   5040  OG  SER B 649      -3.902  -5.949  14.004  1.00 68.08           O
ATOM   5041  C   SER B 649      -5.331  -5.294  16.432  1.00 68.08           C
ATOM   5042  O   SER B 649      -4.995  -4.655  17.430  1.00 68.08           O
ATOM   5043  N   PRO B 650      -5.485  -6.594  16.513  1.00108.72           N
ATOM   5044  CA  PRO B 650      -5.902  -7.486  15.454  1.00108.72           C
ATOM   5045  CD  PRO B 650      -4.748  -7.301  17.547  1.00108.72           C
[truncated: 128,079 more chars]
