# Supplementary material for: The RGD-binding integrins αvβ6 and αvβ8 are receptors for mouse adenovirus-1 and -3 infection
Source: PLoS Pathog. 2021 Dec 15;17(12):e1010083. doi: 10.1371/journal.ppat.1010083 (PMC8673666; doi:10.1371/journal.ppat.1010083)
Supplement: S6 Dataset — The mouse integrin complex structures were modeled as described in Materials and Methods resulting in complex mαvβ8-A20FMDV2. (PDB) [file ppat.1010083.s006.pdb]

EXPDTA    THEORETICAL MODEL, MODELLER 10.1 2021/07/26 12:02:43
REMARK   6 MODELLER OBJECTIVE FUNCTION:     31023.4141
REMARK   6 MODELLER BEST TEMPLATE % SEQ ID:  92.874
REMARK   6 SEQUENCE: Va8b
REMARK   6 ALIGNMENT: ali-mult8_ed.pir
REMARK   6 SCRIPT: model_mult.py
REMARK   6 TEMPLATE: 6ffoA 1:A - 596:A MODELS 1:A - 595:A AT 79.1%
REMARK   6 TEMPLATE: 6ffoA 113:B - 354:B MODELS 596:B - 836:B AT 79.1%
REMARK   6 TEMPLATE: 6ffoA 209:D - 228:D MODELS 837:C - 856:C AT 79.1%
REMARK   6 TEMPLATE: 4wk0A 1:A - 452:A MODELS 1:A - 441:A AT 42.3%
REMARK   6 TEMPLATE: 4wk0A 120:B - 358:B MODELS 596:B - 836:B AT 42.3%
REMARK   6 TEMPLATE: 4wk0A 1524:C - 1526:C MODELS 843:C - 845:C AT 42.3%
REMARK   6 TEMPLATE: 6ujaA 1:A - 593:A MODELS 1:A - 593:A AT 92.9%
REMARK   6 TEMPLATE: 6ujaA 102:B - 342:B MODELS 596:B - 836:B AT 92.9%
REMARK   6 TEMPLATE: 6ujaA 209:D - 228:D MODELS 837:C - 856:C AT 92.9%
SSBOND   1 CYS A   59    CYS A   67                          1555   1555  2.03
SSBOND   2 CYS A  108    CYS A  128                          1555   1555  2.04
SSBOND   3 CYS A  142    CYS A  155                          1555   1555  2.03
SSBOND   4 CYS A  461    CYS A  472                          1555   1555  2.04
SSBOND   5 CYS A  478    CYS A  535                          1555   1555  2.04
SSBOND   6 CYS B  663    CYS B  670                          1555   1555  2.02
SSBOND   7 CYS B  718    CYS B  759                          1555   1555  2.03
ATOM      1  N   PHE A   1      11.501 -12.260  53.188  1.00185.04           N
ATOM      2  CA  PHE A   1      11.618 -11.205  54.224  1.00185.04           C
ATOM      3  CB  PHE A   1      11.353 -11.804  55.621  1.00185.04           C
ATOM      4  CG  PHE A   1      12.386 -12.835  55.930  1.00185.04           C
ATOM      5  CD1 PHE A   1      13.573 -12.485  56.526  1.00185.04           C
ATOM      6  CD2 PHE A   1      12.171 -14.160  55.630  1.00185.04           C
ATOM      7  CE1 PHE A   1      14.526 -13.435  56.815  1.00185.04           C
ATOM      8  CE2 PHE A   1      13.121 -15.114  55.917  1.00185.04           C
ATOM      9  CZ  PHE A   1      14.304 -14.755  56.512  1.00185.04           C
ATOM     10  C   PHE A   1      12.968 -10.553  54.202  1.00185.04           C
ATOM     11  O   PHE A   1      13.157  -9.466  54.743  1.00185.04           O
ATOM     12  N   ASN A   2      13.943 -11.239  53.577  1.00104.67           N
ATOM     13  CA  ASN A   2      15.322 -10.844  53.457  1.00104.67           C
ATOM     14  CB  ASN A   2      16.289 -12.034  53.301  1.00104.67           C
ATOM     15  CG  ASN A   2      15.895 -12.858  52.089  1.00104.67           C
ATOM     16  OD1 ASN A   2      14.716 -12.979  51.761  1.00104.67           O
ATOM     17  ND2 ASN A   2      16.910 -13.460  51.412  1.00104.67           N
ATOM     18  C   ASN A   2      15.599  -9.810  52.391  1.00104.67           C
ATOM     19  O   ASN A   2      16.723  -9.319  52.311  1.00104.67           O
ATOM     20  N   LEU A   3      14.652  -9.505  51.478  1.00 63.90           N
ATOM     21  CA  LEU A   3      14.953  -8.558  50.425  1.00 63.90           C
ATOM     22  CB  LEU A   3      13.822  -8.420  49.391  1.00 63.90           C
ATOM     23  CG  LEU A   3      13.594  -9.697  48.563  1.00 63.90           C
ATOM     24  CD1 LEU A   3      12.458  -9.509  47.544  1.00 63.90           C
ATOM     25  CD2 LEU A   3      14.900 -10.171  47.906  1.00 63.90           C
ATOM     26  C   LEU A   3      15.236  -7.190  50.988  1.00 63.90           C
ATOM     27  O   LEU A   3      14.571  -6.729  51.914  1.00 63.90           O
ATOM     28  N   ASP A   4      16.250  -6.502  50.412  1.00 71.91           N
ATOM     29  CA  ASP A   4      16.658  -5.193  50.858  1.00 71.91           C
ATOM     30  CB  ASP A   4      18.153  -4.914  50.602  1.00 71.91           C
ATOM     31  CG  ASP A   4      18.553  -3.622  51.306  1.00 71.91           C
ATOM     32  OD1 ASP A   4      17.755  -3.129  52.147  1.00 71.91           O
ATOM     33  OD2 ASP A   4      19.666  -3.110  51.011  1.00 71.91           O
ATOM     34  C   ASP A   4      15.877  -4.155  50.107  1.00 71.91           C
ATOM     35  O   ASP A   4      16.186  -3.818  48.964  1.00 71.91           O
ATOM     36  N   VAL A   5      14.792  -3.671  50.737  1.00 84.38           N
ATOM     37  CA  VAL A   5      13.931  -2.653  50.210  1.00 84.38           C
ATOM     38  CB  VAL A   5      12.583  -2.651  50.860  1.00 84.38           C
ATOM     39  CG1 VAL A   5      11.754  -1.529  50.223  1.00 84.38           C
ATOM     40  CG2 VAL A   5      11.964  -4.049  50.713  1.00 84.38           C
ATOM     41  C   VAL A   5      14.546  -1.291  50.399  1.00 84.38           C
ATOM     42  O   VAL A   5      14.175  -0.336  49.720  1.00 84.38           O
ATOM     43  N   GLU A   6      15.449  -1.154  51.387  1.00 77.65           N
ATOM     44  CA  GLU A   6      16.027   0.111  51.751  1.00 77.65           C
ATOM     45  CB  GLU A   6      16.958  -0.020  52.965  1.00 77.65           C
ATOM     46  CG  GLU A   6      16.213  -0.449  54.229  1.00 77.65           C
ATOM     47  CD  GLU A   6      17.241  -0.854  55.273  1.00 77.65           C
ATOM     48  OE1 GLU A   6      18.288  -1.436  54.882  1.00 77.65           O
ATOM     49  OE2 GLU A   6      16.992  -0.587  56.479  1.00 77.65           O
ATOM     50  C   GLU A   6      16.829   0.711  50.634  1.00 77.65           C
ATOM     51  O   GLU A   6      16.662   1.893  50.332  1.00 77.65           O
ATOM     52  N   SER A   7      17.731  -0.059  49.987  1.00 82.97           N
ATOM     53  CA  SER A   7      18.480   0.563  48.929  1.00 82.97           C
ATOM     54  CB  SER A   7      19.937   0.865  49.328  1.00 82.97           C
ATOM     55  OG  SER A   7      20.609  -0.332  49.694  1.00 82.97           O
ATOM     56  C   SER A   7      18.508  -0.334  47.720  1.00 82.97           C
ATOM     57  O   SER A   7      19.462  -1.081  47.507  1.00 82.97           O
ATOM     58  N   PRO A   8      17.483  -0.261  46.910  1.00 90.99           N
ATOM     59  CA  PRO A   8      17.434  -1.036  45.692  1.00 90.99           C
ATOM     60  CD  PRO A   8      16.152  -0.036  47.449  1.00 90.99           C
ATOM     61  CB  PRO A   8      15.958  -1.337  45.431  1.00 90.99           C
ATOM     62  CG  PRO A   8      15.201  -0.300  46.273  1.00 90.99           C
ATOM     63  C   PRO A   8      18.073  -0.295  44.555  1.00 90.99           C
ATOM     64  O   PRO A   8      18.260   0.915  44.666  1.00 90.99           O
ATOM     65  N   ALA A   9      18.396  -0.987  43.439  1.00 50.03           N
ATOM     66  CA  ALA A   9      18.976  -0.304  42.316  1.00 50.03           C
ATOM     67  CB  ALA A   9      20.026  -1.135  41.558  1.00 50.03           C
ATOM     68  C   ALA A   9      17.873   0.014  41.355  1.00 50.03           C
ATOM     69  O   ALA A   9      17.103  -0.861  40.962  1.00 50.03           O
ATOM     70  N   GLU A  10      17.782   1.292  40.936  1.00 49.59           N
ATOM     71  CA  GLU A  10      16.713   1.734  40.083  1.00 49.59           C
ATOM     72  CB  GLU A  10      16.102   3.059  40.573  1.00 49.59           C
ATOM     73  CG  GLU A  10      14.952   3.595  39.720  1.00 49.59           C
ATOM     74  CD  GLU A  10      14.499   4.897  40.362  1.00 49.59           C
ATOM     75  OE1 GLU A  10      15.068   5.256  41.427  1.00 49.59           O
ATOM     76  OE2 GLU A  10      13.585   5.554  39.798  1.00 49.59           O
ATOM     77  C   GLU A  10      17.256   1.980  38.708  1.00 49.59           C
ATOM     78  O   GLU A  10      18.223   2.721  38.536  1.00 49.59           O
ATOM     79  N   TYR A  11      16.622   1.368  37.685  1.00 72.14           N
ATOM     80  CA  TYR A  11      17.035   1.531  36.315  1.00 72.14           C
ATOM     81  CB  TYR A  11      17.363   0.207  35.591  1.00 72.14           C
ATOM     82  CG  TYR A  11      18.603  -0.379  36.180  1.00 72.14           C
ATOM     83  CD1 TYR A  11      18.560  -1.072  37.368  1.00 72.14           C
ATOM     84  CD2 TYR A  11      19.810  -0.246  35.532  1.00 72.14           C
ATOM     85  CE1 TYR A  11      19.702  -1.615  37.910  1.00 72.14           C
ATOM     86  CE2 TYR A  11      20.956  -0.787  36.068  1.00 72.14           C
ATOM     87  CZ  TYR A  11      20.904  -1.472  37.259  1.00 72.14           C
ATOM     88  OH  TYR A  11      22.078  -2.027  37.812  1.00 72.14           O
ATOM     89  C   TYR A  11      15.893   2.159  35.571  1.00 72.14           C
ATOM     90  O   TYR A  11      14.730   1.879  35.857  1.00 72.14           O
ATOM     91  N   ALA A  12      16.198   3.047  34.600  1.00 37.40           N
ATOM     92  CA  ALA A  12      15.148   3.711  33.878  1.00 37.40           C
ATOM     93  CB  ALA A  12      14.970   5.186  34.280  1.00 37.40           C
ATOM     94  C   ALA A  12      15.457   3.691  32.411  1.00 37.40           C
ATOM     95  O   ALA A  12      16.613   3.583  32.004  1.00 37.40           O
ATOM     96  N   GLY A  13      14.399   3.796  31.578  1.00 39.37           N
ATOM     97  CA  GLY A  13      14.539   3.781  30.148  1.00 39.37           C
ATOM     98  C   GLY A  13      13.829   4.984  29.603  1.00 39.37           C
ATOM     99  O   GLY A  13      13.379   5.848  30.354  1.00 39.37           O
ATOM    100  N   PRO A  14      13.711   5.050  28.300  1.00 96.49           N
ATOM    101  CA  PRO A  14      13.080   6.186  27.686  1.00 96.49           C
ATOM    102  CD  PRO A  14      14.701   4.443  27.423  1.00 96.49           C
ATOM    103  CB  PRO A  14      13.364   6.064  26.193  1.00 96.49           C
ATOM    104  CG  PRO A  14      14.702   5.302  26.145  1.00 96.49           C
ATOM    105  C   PRO A  14      11.632   6.262  28.039  1.00 96.49           C
ATOM    106  O   PRO A  14      10.999   5.228  28.245  1.00 96.49           O
ATOM    107  N   GLU A  15      11.094   7.491  28.118  1.00 74.42           N
ATOM    108  CA  GLU A  15       9.734   7.703  28.513  1.00 74.42           C
ATOM    109  CB  GLU A  15       9.429   9.189  28.748  1.00 74.42           C
ATOM    110  CG  GLU A  15       9.649  10.023  27.484  1.00 74.42           C
ATOM    111  CD  GLU A  15       9.645  11.496  27.862  1.00 74.42           C
ATOM    112  OE1 GLU A  15      10.478  11.884  28.725  1.00 74.42           O
ATOM    113  OE2 GLU A  15       8.816  12.255  27.292  1.00 74.42           O
ATOM    114  C   GLU A  15       8.820   7.232  27.425  1.00 74.42           C
ATOM    115  O   GLU A  15       9.065   7.461  26.243  1.00 74.42           O
ATOM    116  N   GLY A  16       7.734   6.539  27.825  1.00 34.77           N
ATOM    117  CA  GLY A  16       6.700   6.086  26.942  1.00 34.77           C
ATOM    118  C   GLY A  16       7.103   4.808  26.268  1.00 34.77           C
ATOM    119  O   GLY A  16       6.327   4.247  25.496  1.00 34.77           O
ATOM    120  N   SER A  17       8.330   4.322  26.531  1.00 64.99           N
ATOM    121  CA  SER A  17       8.837   3.134  25.898  1.00 64.99           C
ATOM    122  CB  SER A  17      10.372   3.034  25.945  1.00 64.99           C
ATOM    123  OG  SER A  17      10.812   2.845  27.280  1.00 64.99           O
ATOM    124  C   SER A  17       8.288   1.879  26.522  1.00 64.99           C
ATOM    125  O   SER A  17       8.424   0.799  25.947  1.00 64.99           O
ATOM    126  N   TYR A  18       7.639   1.974  27.702  1.00147.56           N
ATOM    127  CA  TYR A  18       7.193   0.788  28.387  1.00147.56           C
ATOM    128  CB  TYR A  18       6.263  -0.081  27.520  1.00147.56           C
ATOM    129  CG  TYR A  18       4.893   0.506  27.585  1.00147.56           C
ATOM    130  CD1 TYR A  18       4.688   1.860  27.456  1.00147.56           C
ATOM    131  CD2 TYR A  18       3.797  -0.313  27.727  1.00147.56           C
ATOM    132  CE1 TYR A  18       3.420   2.390  27.510  1.00147.56           C
ATOM    133  CE2 TYR A  18       2.527   0.209  27.780  1.00147.56           C
ATOM    134  CZ  TYR A  18       2.336   1.565  27.676  1.00147.56           C
ATOM    135  OH  TYR A  18       1.034   2.107  27.731  1.00147.56           O
ATOM    136  C   TYR A  18       8.379  -0.020  28.821  1.00147.56           C
ATOM    137  O   TYR A  18       8.329  -1.247  28.891  1.00147.56           O
ATOM    138  N   PHE A  19       9.479   0.677  29.163  1.00 75.06           N
ATOM    139  CA  PHE A  19      10.672   0.050  29.652  1.00 75.06           C
ATOM    140  CB  PHE A  19      11.750   1.109  29.971  1.00 75.06           C
ATOM    141  CG  PHE A  19      13.004   0.490  30.484  1.00 75.06           C
ATOM    142  CD1 PHE A  19      13.963   0.008  29.622  1.00 75.06           C
ATOM    143  CD2 PHE A  19      13.228   0.416  31.838  1.00 75.06           C
ATOM    144  CE1 PHE A  19      15.123  -0.551  30.109  1.00 75.06           C
ATOM    145  CE2 PHE A  19      14.384  -0.142  32.330  1.00 75.06           C
ATOM    146  CZ  PHE A  19      15.335  -0.627  31.464  1.00 75.06           C
ATOM    147  C   PHE A  19      10.303  -0.674  30.914  1.00 75.06           C
ATOM    148  O   PHE A  19       9.747  -0.082  31.839  1.00 75.06           O
ATOM    149  N   GLY A  20      10.644  -1.979  30.996  1.00 40.45           N
ATOM    150  CA  GLY A  20      10.318  -2.753  32.165  1.00 40.45           C
ATOM    151  C   GLY A  20       9.163  -3.678  31.896  1.00 40.45           C
ATOM    152  O   GLY A  20       8.719  -4.398  32.789  1.00 40.45           O
ATOM    153  N   PHE A  21       8.660  -3.706  30.650  1.00 73.41           N
ATOM    154  CA  PHE A  21       7.542  -4.533  30.283  1.00 73.41           C
ATOM    155  CB  PHE A  21       7.158  -4.327  28.805  1.00 73.41           C
ATOM    156  CG  PHE A  21       5.861  -5.005  28.525  1.00 73.41           C
ATOM    157  CD1 PHE A  21       4.670  -4.389  28.838  1.00 73.41           C
ATOM    158  CD2 PHE A  21       5.836  -6.248  27.936  1.00 73.41           C
ATOM    159  CE1 PHE A  21       3.472  -5.008  28.574  1.00 73.41           C
ATOM    160  CE2 PHE A  21       4.641  -6.872  27.669  1.00 73.41           C
ATOM    161  CZ  PHE A  21       3.457  -6.251  27.988  1.00 73.41           C
ATOM    162  C   PHE A  21       7.934  -5.970  30.484  1.00 73.41           C
ATOM    163  O   PHE A  21       7.113  -6.784  30.902  1.00 73.41           O
ATOM    164  N   ALA A  22       9.185  -6.336  30.141  1.00 49.77           N
ATOM    165  CA  ALA A  22       9.644  -7.683  30.359  0.83 49.77           C
ATOM    166  CB  ALA A  22       9.760  -8.513  29.069  0.83 49.77           C
ATOM    167  C   ALA A  22      11.015  -7.584  30.953  1.00 49.77           C
ATOM    168  O   ALA A  22      11.811  -6.742  30.538  1.00 49.77           O
ATOM    169  N   VAL A  23      11.329  -8.453  31.934  1.00126.48           N
ATOM    170  CA  VAL A  23      12.603  -8.344  32.584  1.00126.48           C
ATOM    171  CB  VAL A  23      12.467  -7.779  33.964  1.00126.48           C
ATOM    172  CG1 VAL A  23      13.859  -7.689  34.577  1.00126.48           C
ATOM    173  CG2 VAL A  23      11.723  -6.439  33.902  1.00126.48           C
ATOM    174  C   VAL A  23      13.190  -9.721  32.719  1.00126.48           C
ATOM    175  O   VAL A  23      12.463 -10.705  32.847  1.00126.48           O
ATOM    176  N   ASP A  24      14.539  -9.831  32.667  1.00 84.69           N
ATOM    177  CA  ASP A  24      15.187 -11.110  32.799  1.00 84.69           C
ATOM    178  CB  ASP A  24      15.219 -11.909  31.486  1.00 84.69           C
ATOM    179  CG  ASP A  24      15.480 -13.371  31.819  1.00 84.69           C
ATOM    180  OD1 ASP A  24      15.089 -13.808  32.934  1.00 84.69           O
ATOM    181  OD2 ASP A  24      16.075 -14.073  30.960  1.00 84.69           O
ATOM    182  C   ASP A  24      16.614 -10.866  33.219  1.00 84.69           C
ATOM    183  O   ASP A  24      17.056  -9.721  33.310  1.00 84.69           O
ATOM    184  N   PHE A  25      17.371 -11.951  33.504  1.00 73.75           N
ATOM    185  CA  PHE A  25      18.753 -11.841  33.901  1.00 73.75           C
ATOM    186  CB  PHE A  25      19.130 -12.708  35.119  1.00 73.75           C
ATOM    187  CG  PHE A  25      18.417 -12.231  36.342  1.00 73.75           C
ATOM    188  CD1 PHE A  25      17.163 -12.705  36.655  1.00 73.75           C
ATOM    189  CD2 PHE A  25      19.006 -11.316  37.185  1.00 73.75           C
ATOM    190  CE1 PHE A  25      16.507 -12.273  37.783  1.00 73.75           C
ATOM    191  CE2 PHE A  25      18.354 -10.880  38.315  1.00 73.75           C
ATOM    192  CZ  PHE A  25      17.101 -11.358  38.617  1.00 73.75           C
ATOM    193  C   PHE A  25      19.604 -12.332  32.768  1.00 73.75           C
ATOM    194  O   PHE A  25      19.137 -13.065  31.899  1.00 73.75           O
ATOM    195  N   PHE A  26      20.881 -11.897  32.723  1.00 95.97           N
ATOM    196  CA  PHE A  26      21.753 -12.361  31.679  1.00 95.97           C
ATOM    197  CB  PHE A  26      22.024 -11.253  30.642  1.00 95.97           C
ATOM    198  CG  PHE A  26      22.928 -11.750  29.570  1.00 95.97           C
ATOM    199  CD1 PHE A  26      22.559 -12.797  28.762  1.00 95.97           C
ATOM    200  CD2 PHE A  26      24.135 -11.124  29.342  1.00 95.97           C
ATOM    201  CE1 PHE A  26      23.395 -13.241  27.764  1.00 95.97           C
ATOM    202  CE2 PHE A  26      24.974 -11.562  28.346  1.00 95.97           C
ATOM    203  CZ  PHE A  26      24.606 -12.625  27.557  1.00 95.97           C
ATOM    204  C   PHE A  26      23.043 -12.793  32.309  1.00 95.97           C
ATOM    205  O   PHE A  26      23.726 -12.002  32.956  1.00 95.97           O
ATOM    206  N   GLU A  27      23.409 -14.083  32.152  1.00131.17           N
ATOM    207  CA  GLU A  27      24.660 -14.520  32.698  1.00131.17           C
ATOM    208  CB  GLU A  27      24.518 -15.362  33.979  1.00131.17           C
ATOM    209  CG  GLU A  27      24.051 -14.545  35.183  1.00131.17           C
ATOM    210  CD  GLU A  27      22.574 -14.242  34.987  1.00131.17           C
ATOM    211  OE1 GLU A  27      21.914 -15.004  34.231  1.00131.17           O
ATOM    212  OE2 GLU A  27      22.086 -13.249  35.590  1.00131.17           O
ATOM    213  C   GLU A  27      25.366 -15.353  31.675  1.00131.17           C
ATOM    214  O   GLU A  27      24.946 -16.459  31.341  1.00131.17           O
ATOM    215  N   PRO A  28      26.460 -14.839  31.190  1.00170.85           N
ATOM    216  CA  PRO A  28      27.247 -15.568  30.236  1.00170.85           C
ATOM    217  CD  PRO A  28      26.594 -13.402  31.020  1.00170.85           C
ATOM    218  CB  PRO A  28      28.238 -14.563  29.656  1.00170.85           C
ATOM    219  CG  PRO A  28      27.507 -13.217  29.796  1.00170.85           C
ATOM    220  C   PRO A  28      27.882 -16.703  30.981  1.00170.85           C
ATOM    221  O   PRO A  28      27.955 -16.644  32.206  1.00170.85           O
ATOM    222  N   SER A  29      28.348 -17.742  30.266  1.00 96.73           N
ATOM    223  CA  SER A  29      28.816 -18.952  30.886  1.00 96.73           C
ATOM    224  CB  SER A  29      29.206 -20.026  29.857  1.00 96.73           C
ATOM    225  OG  SER A  29      28.071 -20.404  29.092  1.00 96.73           O
ATOM    226  C   SER A  29      30.001 -18.760  31.788  1.00 96.73           C
ATOM    227  O   SER A  29      29.973 -19.205  32.934  1.00 96.73           O
ATOM    228  N   THR A  30      31.066 -18.071  31.336  1.00225.70           N
ATOM    229  CA  THR A  30      32.255 -18.014  32.146  1.00225.70           C
ATOM    230  CB  THR A  30      33.415 -17.338  31.475  1.00225.70           C
ATOM    231  OG1 THR A  30      33.102 -15.980  31.204  1.00225.70           O
ATOM    232  CG2 THR A  30      33.736 -18.084  30.169  1.00225.70           C
ATOM    233  C   THR A  30      31.949 -17.263  33.397  1.00225.70           C
ATOM    234  O   THR A  30      30.799 -16.912  33.647  1.00225.70           O
ATOM    235  N   SER A  31      32.961 -17.040  34.262  1.00414.31           N
ATOM    236  CA  SER A  31      32.651 -16.301  35.452  1.00414.31           C
ATOM    237  CB  SER A  31      33.542 -16.669  36.649  1.00414.31           C
ATOM    238  OG  SER A  31      33.312 -18.017  37.030  1.00414.31           O
ATOM    239  C   SER A  31      32.899 -14.867  35.129  1.00414.31           C
ATOM    240  O   SER A  31      33.900 -14.275  35.525  1.00414.31           O
ATOM    241  N   SER A  32      31.957 -14.269  34.388  1.00144.82           N
ATOM    242  CA  SER A  32      32.075 -12.902  34.006  1.00144.82           C
ATOM    243  CB  SER A  32      31.788 -12.667  32.512  1.00144.82           C
ATOM    244  OG  SER A  32      30.479 -13.111  32.189  1.00144.82           O
ATOM    245  C   SER A  32      31.104 -12.111  34.812  1.00144.82           C
ATOM    246  O   SER A  32      30.646 -12.531  35.874  1.00144.82           O
ATOM    247  N   ARG A  33      30.808 -10.900  34.320  1.00345.00           N
ATOM    248  CA  ARG A  33      29.885 -10.018  34.961  1.00345.00           C
ATOM    249  CB  ARG A  33      30.103  -8.549  34.571  1.00345.00           C
ATOM    250  CG  ARG A  33      31.449  -8.018  35.063  1.00345.00           C
ATOM    251  CD  ARG A  33      31.834  -6.642  34.518  1.00345.00           C
ATOM    252  NE  ARG A  33      32.094  -6.794  33.059  1.00345.00           N
ATOM    253  CZ  ARG A  33      31.118  -6.491  32.156  1.00345.00           C
ATOM    254  NH1 ARG A  33      29.931  -5.972  32.586  1.00345.00           N
ATOM    255  NH2 ARG A  33      31.338  -6.690  30.824  1.00345.00           N
ATOM    256  C   ARG A  33      28.500 -10.409  34.546  1.00345.00           C
ATOM    257  O   ARG A  33      28.317 -11.173  33.599  1.00345.00           O
ATOM    258  N   MET A  34      27.487  -9.904  35.279  1.00 62.24           N
ATOM    259  CA  MET A  34      26.118 -10.230  34.994  1.00 62.24           C
ATOM    260  CB  MET A  34      25.376 -10.823  36.203  1.00 62.24           C
ATOM    261  CG  MET A  34      25.924 -12.183  36.640  1.00 62.24           C
ATOM    262  SD  MET A  34      25.072 -12.916  38.068  1.00 62.24           S
ATOM    263  CE  MET A  34      26.069 -14.433  38.107  1.00 62.24           C
ATOM    264  C   MET A  34      25.399  -8.972  34.603  1.00 62.24           C
ATOM    265  O   MET A  34      25.824  -7.868  34.941  1.00 62.24           O
ATOM    266  N   PHE A  35      24.278  -9.120  33.862  1.00 94.21           N
ATOM    267  CA  PHE A  35      23.545  -7.983  33.377  1.00 94.21           C
ATOM    268  CB  PHE A  35      23.705  -7.764  31.861  1.00 94.21           C
ATOM    269  CG  PHE A  35      25.116  -7.412  31.539  1.00 94.21           C
ATOM    270  CD1 PHE A  35      25.528  -6.099  31.533  1.00 94.21           C
ATOM    271  CD2 PHE A  35      26.026  -8.399  31.235  1.00 94.21           C
ATOM    272  CE1 PHE A  35      26.831  -5.780  31.229  1.00 94.21           C
ATOM    273  CE2 PHE A  35      27.329  -8.085  30.931  1.00 94.21           C
ATOM    274  CZ  PHE A  35      27.732  -6.772  30.928  1.00 94.21           C
ATOM    275  C   PHE A  35      22.077  -8.214  33.580  1.00 94.21           C
ATOM    276  O   PHE A  35      21.625  -9.331  33.824  1.00 94.21           O
ATOM    277  N   LEU A  36      21.290  -7.122  33.491  1.00 74.73           N
ATOM    278  CA  LEU A  36      19.863  -7.200  33.595  1.00 74.73           C
ATOM    279  CB  LEU A  36      19.268  -6.098  34.485  1.00 74.73           C
ATOM    280  CG  LEU A  36      19.820  -6.074  35.923  1.00 74.73           C
ATOM    281  CD1 LEU A  36      19.173  -4.944  36.733  1.00 74.73           C
ATOM    282  CD2 LEU A  36      19.694  -7.439  36.616  1.00 74.73           C
ATOM    283  C   LEU A  36      19.337  -6.946  32.213  1.00 74.73           C
ATOM    284  O   LEU A  36      19.837  -6.068  31.511  1.00 74.73           O
ATOM    285  N   LEU A  37      18.327  -7.725  31.773  1.00 51.80           N
ATOM    286  CA  LEU A  37      17.761  -7.509  30.470  1.00 51.80           C
ATOM    287  CB  LEU A  37      17.546  -8.809  29.674  1.00 51.80           C
ATOM    288  CG  LEU A  37      18.847  -9.540  29.296  1.00 51.80           C
ATOM    289  CD1 LEU A  37      18.551 -10.824  28.505  1.00 51.80           C
ATOM    290  CD2 LEU A  37      19.820  -8.605  28.560  1.00 51.80           C
ATOM    291  C   LEU A  37      16.409  -6.899  30.667  1.00 51.80           C
ATOM    292  O   LEU A  37      15.574  -7.453  31.379  1.00 51.80           O
ATOM    293  N   VAL A  38      16.155  -5.728  30.048  1.00 51.64           N
ATOM    294  CA  VAL A  38      14.865  -5.127  30.217  1.00 51.64           C
ATOM    295  CB  VAL A  38      14.896  -3.859  31.016  1.00 51.64           C
ATOM    296  CG1 VAL A  38      13.463  -3.314  31.123  1.00 51.64           C
ATOM    297  CG2 VAL A  38      15.556  -4.153  32.376  1.00 51.64           C
ATOM    298  C   VAL A  38      14.302  -4.813  28.868  1.00 51.64           C
ATOM    299  O   VAL A  38      14.984  -4.271  28.001  1.00 51.64           O
ATOM    300  N   GLY A  39      13.010  -5.136  28.660  1.00 43.83           N
ATOM    301  CA  GLY A  39      12.412  -4.906  27.379  1.00 43.83           C
ATOM    302  C   GLY A  39      11.656  -3.614  27.405  1.00 43.83           C
ATOM    303  O   GLY A  39      11.090  -3.221  28.426  1.00 43.83           O
ATOM    304  N   ALA A  40      11.675  -2.897  26.260  1.00 75.00           N
ATOM    305  CA  ALA A  40      10.897  -1.702  26.102  1.00 75.00           C
ATOM    306  CB  ALA A  40      11.755  -0.425  26.128  1.00 75.00           C
ATOM    307  C   ALA A  40      10.280  -1.795  24.735  1.00 75.00           C
ATOM    308  O   ALA A  40      10.831  -1.292  23.758  1.00 75.00           O
ATOM    309  N   PRO A  41       9.116  -2.378  24.657  1.00 97.72           N
ATOM    310  CA  PRO A  41       8.433  -2.663  23.417  1.00 97.72           C
ATOM    311  CD  PRO A  41       8.394  -2.845  25.827  1.00 97.72           C
ATOM    312  CB  PRO A  41       7.225  -3.516  23.814  1.00 97.72           C
ATOM    313  CG  PRO A  41       6.991  -3.179  25.299  1.00 97.72           C
ATOM    314  C   PRO A  41       8.052  -1.477  22.573  1.00 97.72           C
ATOM    315  O   PRO A  41       7.927  -1.635  21.360  1.00 97.72           O
ATOM    316  N   LYS A  42       7.738  -0.330  23.197  1.00126.36           N
ATOM    317  CA  LYS A  42       7.376   0.903  22.543  1.00126.36           C
ATOM    318  CB  LYS A  42       6.382   1.773  23.332  1.00126.36           C
ATOM    319  CG  LYS A  42       4.957   1.223  23.241  1.00126.36           C
ATOM    320  CD  LYS A  42       3.909   2.036  24.001  1.00126.36           C
ATOM    321  CE  LYS A  42       2.475   1.631  23.651  1.00126.36           C
ATOM    322  NZ  LYS A  42       1.515   2.571  24.270  1.00126.36           N
ATOM    323  C   LYS A  42       8.548   1.754  22.142  1.00126.36           C
ATOM    324  O   LYS A  42       8.353   2.822  21.566  1.00126.36           O
ATOM    325  N   ALA A  43       9.779   1.386  22.535  1.00 54.80           N
ATOM    326  CA  ALA A  43      10.912   2.251  22.326  1.00 54.80           C
ATOM    327  CB  ALA A  43      12.222   1.695  22.916  1.00 54.80           C
ATOM    328  C   ALA A  43      11.168   2.532  20.876  1.00 54.80           C
ATOM    329  O   ALA A  43      11.023   1.670  20.011  1.00 54.80           O
ATOM    330  N   ASN A  44      11.558   3.795  20.588  1.00 61.17           N
ATOM    331  CA  ASN A  44      11.917   4.182  19.255  1.00 61.17           C
ATOM    332  CB  ASN A  44      11.833   5.694  18.983  1.00 61.17           C
ATOM    333  CG  ASN A  44      10.364   6.059  18.809  1.00 61.17           C
ATOM    334  OD1 ASN A  44       9.654   5.451  18.009  1.00 61.17           O
ATOM    335  ND2 ASN A  44       9.889   7.075  19.579  1.00 61.17           N
ATOM    336  C   ASN A  44      13.326   3.735  19.038  1.00 61.17           C
ATOM    337  O   ASN A  44      14.168   3.820  19.930  1.00 61.17           O
ATOM    338  N   THR A  45      13.613   3.251  17.820  1.00129.63           N
ATOM    339  CA  THR A  45      14.896   2.705  17.500  1.00129.63           C
ATOM    340  CB  THR A  45      14.788   1.229  17.218  1.00129.63           C
ATOM    341  OG1 THR A  45      16.002   0.695  16.716  1.00129.63           O
ATOM    342  CG2 THR A  45      13.619   0.989  16.258  1.00129.63           C
ATOM    343  C   THR A  45      15.468   3.443  16.327  1.00129.63           C
ATOM    344  O   THR A  45      14.819   4.295  15.725  1.00129.63           O
ATOM    345  N   THR A  46      16.751   3.153  16.036  1.00 59.44           N
ATOM    346  CA  THR A  46      17.555   3.730  14.995  1.00 59.44           C
ATOM    347  CB  THR A  46      19.007   3.374  15.128  1.00 59.44           C
ATOM    348  OG1 THR A  46      19.188   1.972  14.997  1.00 59.44           O
ATOM    349  CG2 THR A  46      19.498   3.842  16.509  1.00 59.44           C
ATOM    350  C   THR A  46      17.097   3.264  13.646  1.00 59.44           C
ATOM    351  O   THR A  46      17.373   3.919  12.642  1.00 59.44           O
ATOM    352  N   GLN A  47      16.421   2.099  13.585  1.00 74.08           N
ATOM    353  CA  GLN A  47      16.030   1.483  12.343  1.00 74.08           C
ATOM    354  CB  GLN A  47      15.064   0.307  12.561  1.00 74.08           C
ATOM    355  CG  GLN A  47      15.698  -0.846  13.341  1.00 74.08           C
ATOM    356  CD  GLN A  47      14.597  -1.827  13.709  1.00 74.08           C
ATOM    357  OE1 GLN A  47      13.638  -1.471  14.391  1.00 74.08           O
ATOM    358  NE2 GLN A  47      14.736  -3.098  13.247  1.00 74.08           N
ATOM    359  C   GLN A  47      15.358   2.487  11.460  1.00 74.08           C
ATOM    360  O   GLN A  47      14.494   3.250  11.885  1.00 74.08           O
ATOM    361  N   PRO A  48      15.769   2.501  10.216  1.00167.09           N
ATOM    362  CA  PRO A  48      15.229   3.466   9.301  1.00167.09           C
ATOM    363  CD  PRO A  48      17.140   2.148   9.880  1.00167.09           C
ATOM    364  CB  PRO A  48      16.149   3.458   8.083  1.00167.09           C
ATOM    365  CG  PRO A  48      17.506   3.021   8.665  1.00167.09           C
ATOM    366  C   PRO A  48      13.785   3.256   8.978  1.00167.09           C
ATOM    367  O   PRO A  48      13.426   2.181   8.500  1.00167.09           O
ATOM    368  N   GLY A  49      12.957   4.294   9.203  1.00 31.38           N
ATOM    369  CA  GLY A  49      11.571   4.282   8.837  1.00 31.38           C
ATOM    370  C   GLY A  49      10.768   3.437   9.775  1.00 31.38           C
ATOM    371  O   GLY A  49       9.593   3.184   9.516  1.00 31.38           O
ATOM    372  N   ILE A  50      11.355   2.997  10.903  1.00110.45           N
ATOM    373  CA  ILE A  50      10.624   2.138  11.791  1.00110.45           C
ATOM    374  CB  ILE A  50      11.459   0.989  12.285  1.00110.45           C
ATOM    375  CG1 ILE A  50      11.947   0.129  11.104  1.00110.45           C
ATOM    376  CG2 ILE A  50      10.636   0.204  13.319  1.00110.45           C
ATOM    377  CD1 ILE A  50      10.823  -0.538  10.316  1.00110.45           C
ATOM    378  C   ILE A  50      10.225   2.946  12.987  1.00110.45           C
ATOM    379  O   ILE A  50      11.078   3.472  13.700  1.00110.45           O
ATOM    380  N   VAL A  51       8.902   3.062  13.237  1.00113.41           N
ATOM    381  CA  VAL A  51       8.443   3.824  14.365  1.00113.41           C
ATOM    382  CB  VAL A  51       7.202   4.630  14.100  1.00113.41           C
ATOM    383  CG1 VAL A  51       7.520   5.703  13.051  1.00113.41           C
ATOM    384  CG2 VAL A  51       6.072   3.678  13.680  1.00113.41           C
ATOM    385  C   VAL A  51       8.115   2.871  15.473  1.00113.41           C
ATOM    386  O   VAL A  51       7.402   1.888  15.280  1.00113.41           O
ATOM    387  N   GLU A  52       8.656   3.160  16.672  1.00128.71           N
ATOM    388  CA  GLU A  52       8.466   2.394  17.875  1.00128.71           C
ATOM    389  CB  GLU A  52       7.157   2.682  18.639  1.00128.71           C
ATOM    390  CG  GLU A  52       5.863   2.358  17.901  1.00128.71           C
ATOM    391  CD  GLU A  52       4.723   2.633  18.874  1.00128.71           C
ATOM    392  OE1 GLU A  52       4.583   3.808  19.308  1.00128.71           O
ATOM    393  OE2 GLU A  52       3.982   1.667  19.202  1.00128.71           O
ATOM    394  C   GLU A  52       8.598   0.924  17.610  1.00128.71           C
ATOM    395  O   GLU A  52       7.692   0.142  17.894  1.00128.71           O
ATOM    396  N   GLY A  53       9.758   0.518  17.057  1.00 31.54           N
ATOM    397  CA  GLY A  53      10.063  -0.855  16.763  1.00 31.54           C
ATOM    398  C   GLY A  53      10.159  -1.653  18.032  1.00 31.54           C
ATOM    399  O   GLY A  53       9.797  -2.827  18.060  1.00 31.54           O
ATOM    400  N   GLY A  54      10.692  -1.050  19.111  1.00 36.04           N
ATOM    401  CA  GLY A  54      10.839  -1.749  20.359  1.00 36.04           C
ATOM    402  C   GLY A  54      12.275  -2.153  20.485  1.00 36.04           C
ATOM    403  O   GLY A  54      12.975  -2.319  19.488  1.00 36.04           O
ATOM    404  N   GLN A  55      12.747  -2.352  21.733  1.00160.89           N
ATOM    405  CA  GLN A  55      14.148  -2.597  21.917  1.00160.89           C
ATOM    406  CB  GLN A  55      14.846  -1.230  21.961  1.00160.89           C
ATOM    407  CG  GLN A  55      16.353  -1.183  22.146  1.00160.89           C
ATOM    408  CD  GLN A  55      16.703   0.299  22.091  1.00160.89           C
ATOM    409  OE1 GLN A  55      16.947   0.850  21.019  1.00160.89           O
ATOM    410  NE2 GLN A  55      16.696   0.972  23.273  1.00160.89           N
ATOM    411  C   GLN A  55      14.355  -3.325  23.219  1.00160.89           C
ATOM    412  O   GLN A  55      13.506  -3.281  24.109  1.00160.89           O
ATOM    413  N   VAL A  56      15.491  -4.052  23.339  1.00 58.24           N
ATOM    414  CA  VAL A  56      15.845  -4.724  24.561  1.00 58.24           C
ATOM    415  CB  VAL A  56      16.038  -6.205  24.398  1.00 58.24           C
ATOM    416  CG1 VAL A  56      16.553  -6.786  25.726  1.00 58.24           C
ATOM    417  CG2 VAL A  56      14.708  -6.820  23.926  1.00 58.24           C
ATOM    418  C   VAL A  56      17.150  -4.133  24.997  1.00 58.24           C
ATOM    419  O   VAL A  56      18.080  -4.000  24.204  1.00 58.24           O
ATOM    420  N   LEU A  57      17.254  -3.772  26.289  1.00 84.21           N
ATOM    421  CA  LEU A  57      18.413  -3.069  26.756  1.00 84.21           C
ATOM    422  CB  LEU A  57      17.994  -1.779  27.470  1.00 84.21           C
ATOM    423  CG  LEU A  57      17.280  -0.818  26.501  1.00 84.21           C
ATOM    424  CD1 LEU A  57      16.579   0.327  27.232  1.00 84.21           C
ATOM    425  CD2 LEU A  57      18.254  -0.291  25.439  1.00 84.21           C
ATOM    426  C   LEU A  57      19.188  -3.924  27.706  1.00 84.21           C
ATOM    427  O   LEU A  57      18.623  -4.654  28.518  1.00 84.21           O
ATOM    428  N   LYS A  58      20.530  -3.853  27.600  1.00123.96           N
ATOM    429  CA  LYS A  58      21.412  -4.579  28.467  1.00123.96           C
ATOM    430  CB  LYS A  58      22.691  -5.048  27.752  1.00123.96           C
ATOM    431  CG  LYS A  58      23.564  -5.990  28.579  1.00123.96           C
ATOM    432  CD  LYS A  58      24.823  -6.448  27.841  1.00123.96           C
ATOM    433  CE  LYS A  58      24.587  -6.809  26.376  1.00123.96           C
ATOM    434  NZ  LYS A  58      23.662  -7.958  26.279  1.00123.96           N
ATOM    435  C   LYS A  58      21.847  -3.585  29.501  1.00123.96           C
ATOM    436  O   LYS A  58      22.447  -2.564  29.169  1.00123.96           O
ATOM    437  N   CYS A  59      21.561  -3.852  30.791  1.00 58.52           N
ATOM    438  CA  CYS A  59      21.911  -2.883  31.790  1.00 58.52           C
ATOM    439  CB  CYS A  59      20.721  -2.477  32.678  1.00 58.52           C
ATOM    440  SG  CYS A  59      19.208  -2.054  31.752  1.00 58.52           S
ATOM    441  C   CYS A  59      22.956  -3.484  32.690  1.00 58.52           C
ATOM    442  O   CYS A  59      22.914  -4.676  32.988  1.00 58.52           O
ATOM    443  N   GLU A  60      23.922  -2.652  33.145  1.00123.45           N
ATOM    444  CA  GLU A  60      25.014  -3.045  34.001  1.00123.45           C
ATOM    445  CB  GLU A  60      26.185  -2.044  34.022  1.00123.45           C
ATOM    446  CG  GLU A  60      26.916  -1.857  32.693  1.00123.45           C
ATOM    447  CD  GLU A  60      27.932  -2.978  32.516  1.00123.45           C
ATOM    448  OE1 GLU A  60      27.906  -3.943  33.326  1.00123.45           O
ATOM    449  OE2 GLU A  60      28.751  -2.878  31.564  1.00123.45           O
ATOM    450  C   GLU A  60      24.501  -3.063  35.404  1.00123.45           C
ATOM    451  O   GLU A  60      23.359  -2.688  35.659  1.00123.45           O
ATOM    452  N   CYS A  61      25.332  -3.537  36.359  1.00133.19           N
ATOM    453  CA  CYS A  61      24.864  -3.592  37.713  1.00133.19           C
ATOM    454  CB  CYS A  61      24.357  -4.990  38.098  1.00133.19           C
ATOM    455  SG  CYS A  61      23.762  -5.058  39.812  1.00133.19           S
ATOM    456  C   CYS A  61      25.947  -3.260  38.681  1.00133.19           C
ATOM    457  O   CYS A  61      25.647  -2.899  39.818  1.00133.19           O
ATOM    458  N   SER A  62      27.225  -3.336  38.259  1.00136.18           N
ATOM    459  CA  SER A  62      28.335  -3.053  39.127  1.00136.18           C
ATOM    460  CB  SER A  62      29.696  -3.406  38.493  1.00136.18           C
ATOM    461  OG  SER A  62      30.741  -3.267  39.443  1.00136.18           O
ATOM    462  C   SER A  62      28.296  -1.579  39.426  1.00136.18           C
ATOM    463  O   SER A  62      27.222  -0.989  39.483  1.00136.18           O
ATOM    464  N   SER A  63      29.472  -0.935  39.556  1.00 73.84           N
ATOM    465  CA  SER A  63      29.634   0.406  40.065  1.00 73.84           C
ATOM    466  CB  SER A  63      30.977   1.018  39.643  1.00 73.84           C
ATOM    467  OG  SER A  63      31.019   1.140  38.228  1.00 73.84           O
ATOM    468  C   SER A  63      28.564   1.347  39.586  1.00 73.84           C
ATOM    469  O   SER A  63      27.854   1.924  40.408  1.00 73.84           O
ATOM    470  N   SER A  64      28.382   1.523  38.266  1.00 68.47           N
ATOM    471  CA  SER A  64      27.342   2.427  37.853  1.00 68.47           C
ATOM    472  CB  SER A  64      27.788   3.393  36.741  1.00 68.47           C
ATOM    473  OG  SER A  64      26.723   4.262  36.384  1.00 68.47           O
ATOM    474  C   SER A  64      26.193   1.617  37.332  1.00 68.47           C
ATOM    475  O   SER A  64      26.278   0.394  37.238  1.00 68.47           O
ATOM    476  N   ARG A  65      25.061   2.286  37.024  1.00281.53           N
ATOM    477  CA  ARG A  65      23.948   1.602  36.433  1.00281.53           C
ATOM    478  CB  ARG A  65      22.702   1.601  37.336  1.00281.53           C
ATOM    479  CG  ARG A  65      22.247   2.994  37.765  1.00281.53           C
ATOM    480  CD  ARG A  65      23.214   3.650  38.752  1.00281.53           C
ATOM    481  NE  ARG A  65      23.293   2.772  39.953  1.00281.53           N
ATOM    482  CZ  ARG A  65      22.511   3.020  41.044  1.00281.53           C
ATOM    483  NH1 ARG A  65      21.667   4.092  41.053  1.00281.53           N
ATOM    484  NH2 ARG A  65      22.578   2.197  42.131  1.00281.53           N
ATOM    485  C   ARG A  65      23.619   2.286  35.136  1.00281.53           C
ATOM    486  O   ARG A  65      22.915   3.296  35.119  1.00281.53           O
ATOM    487  N   ARG A  66      24.106   1.717  34.008  1.00175.72           N
ATOM    488  CA  ARG A  66      23.907   2.291  32.700  1.00175.72           C
ATOM    489  CB  ARG A  66      25.222   2.628  31.976  1.00175.72           C
ATOM    490  CG  ARG A  66      26.170   3.543  32.749  1.00175.72           C
ATOM    491  CD  ARG A  66      26.498   4.856  32.038  1.00175.72           C
ATOM    492  NE  ARG A  66      27.639   5.474  32.773  1.00175.72           N
ATOM    493  CZ  ARG A  66      28.018   6.759  32.512  1.00175.72           C
ATOM    494  NH1 ARG A  66      27.318   7.506  31.610  1.00175.72           N
ATOM    495  NH2 ARG A  66      29.095   7.298  33.156  1.00175.72           N
ATOM    496  C   ARG A  66      23.288   1.232  31.843  1.00175.72           C
ATOM    497  O   ARG A  66      23.547   0.044  32.031  1.00175.72           O
ATOM    498  N   CYS A  67      22.451   1.625  30.862  1.00 93.06           N
ATOM    499  CA  CYS A  67      21.875   0.592  30.054  1.00 93.06           C
ATOM    500  CB  CYS A  67      20.384   0.379  30.364  1.00 93.06           C
ATOM    501  SG  CYS A  67      19.830  -1.300  29.967  1.00 93.06           S
ATOM    502  C   CYS A  67      22.073   0.959  28.607  1.00 93.06           C
ATOM    503  O   CYS A  67      22.044   2.135  28.242  1.00 93.06           O
ATOM    504  N   GLN A  68      22.323  -0.055  27.745  1.00 86.77           N
ATOM    505  CA  GLN A  68      22.529   0.174  26.340  1.00 86.77           C
ATOM    506  CB  GLN A  68      23.990   0.014  25.886  1.00 86.77           C
ATOM    507  CG  GLN A  68      24.887   1.168  26.336  1.00 86.77           C
ATOM    508  CD  GLN A  68      24.534   2.382  25.485  1.00 86.77           C
ATOM    509  OE1 GLN A  68      24.664   2.358  24.262  1.00 86.77           O
ATOM    510  NE2 GLN A  68      24.069   3.474  26.148  1.00 86.77           N
ATOM    511  C   GLN A  68      21.713  -0.817  25.575  1.00 86.77           C
ATOM    512  O   GLN A  68      21.439  -1.925  26.031  1.00 86.77           O
ATOM    513  N   PRO A  69      21.314  -0.417  24.402  1.00 93.62           N
ATOM    514  CA  PRO A  69      20.491  -1.234  23.555  1.00 93.62           C
ATOM    515  CD  PRO A  69      21.258   0.989  24.046  1.00 93.62           C
ATOM    516  CB  PRO A  69      19.901  -0.287  22.507  1.00 93.62           C
ATOM    517  CG  PRO A  69      20.771   0.982  22.591  1.00 93.62           C
ATOM    518  C   PRO A  69      21.252  -2.368  22.952  1.00 93.62           C
ATOM    519  O   PRO A  69      22.448  -2.226  22.700  1.00 93.62           O
ATOM    520  N   ILE A  70      20.572  -3.504  22.708  1.00 55.88           N
ATOM    521  CA  ILE A  70      21.207  -4.615  22.069  1.00 55.88           C
ATOM    522  CB  ILE A  70      20.827  -5.944  22.656  1.00 55.88           C
ATOM    523  CG1 ILE A  70      21.272  -6.023  24.128  1.00 55.88           C
ATOM    524  CG2 ILE A  70      21.430  -7.046  21.771  1.00 55.88           C
ATOM    525  CD1 ILE A  70      20.688  -7.215  24.886  1.00 55.88           C
ATOM    526  C   ILE A  70      20.738  -4.572  20.650  1.00 55.88           C
ATOM    527  O   ILE A  70      19.539  -4.491  20.387  1.00 55.88           O
ATOM    528  N   GLU A  71      21.683  -4.608  19.693  1.00 99.96           N
ATOM    529  CA  GLU A  71      21.316  -4.465  18.314  1.00 99.96           C
ATOM    530  CB  GLU A  71      22.478  -3.917  17.468  1.00 99.96           C
ATOM    531  CG  GLU A  71      22.111  -3.615  16.017  1.00 99.96           C
ATOM    532  CD  GLU A  71      23.358  -3.085  15.324  1.00 99.96           C
ATOM    533  OE1 GLU A  71      24.084  -2.273  15.956  1.00 99.96           O
ATOM    534  OE2 GLU A  71      23.605  -3.490  14.157  1.00 99.96           O
ATOM    535  C   GLU A  71      20.934  -5.800  17.756  1.00 99.96           C
ATOM    536  O   GLU A  71      21.755  -6.494  17.157  1.00 99.96           O
ATOM    537  N   PHE A  72      19.666  -6.208  17.967  1.00 84.87           N
ATOM    538  CA  PHE A  72      19.180  -7.433  17.400  1.00 84.87           C
ATOM    539  CB  PHE A  72      17.820  -7.890  17.963  1.00 84.87           C
ATOM    540  CG  PHE A  72      17.989  -8.318  19.381  1.00 84.87           C
ATOM    541  CD1 PHE A  72      18.427  -9.584  19.681  1.00 84.87           C
ATOM    542  CD2 PHE A  72      17.716  -7.460  20.418  1.00 84.87           C
ATOM    543  CE1 PHE A  72      18.587  -9.991  20.984  1.00 84.87           C
ATOM    544  CE2 PHE A  72      17.874  -7.864  21.724  1.00 84.87           C
ATOM    545  CZ  PHE A  72      18.310  -9.132  22.015  1.00 84.87           C
ATOM    546  C   PHE A  72      18.986  -7.261  15.923  1.00 84.87           C
ATOM    547  O   PHE A  72      19.360  -8.133  15.139  1.00 84.87           O
ATOM    548  N   ASP A  73      18.369  -6.130  15.510  1.00 76.65           N
ATOM    549  CA  ASP A  73      18.068  -5.903  14.120  1.00 76.65           C
ATOM    550  CB  ASP A  73      16.610  -6.270  13.774  1.00 76.65           C
ATOM    551  CG  ASP A  73      16.363  -6.075  12.286  1.00 76.65           C
ATOM    552  OD1 ASP A  73      17.344  -5.811  11.542  1.00 76.65           O
ATOM    553  OD2 ASP A  73      15.178  -6.184  11.873  1.00 76.65           O
ATOM    554  C   ASP A  73      18.236  -4.442  13.825  1.00 76.65           C
ATOM    555  O   ASP A  73      17.495  -3.609  14.343  1.00 76.65           O
ATOM    556  N   SER A  74      19.263  -4.096  13.023  1.00 97.99           N
ATOM    557  CA  SER A  74      19.550  -2.743  12.628  1.00 97.99           C
ATOM    558  CB  SER A  74      21.028  -2.546  12.251  1.00 97.99           C
ATOM    559  OG  SER A  74      21.257  -1.198  11.870  1.00 97.99           O
ATOM    560  C   SER A  74      18.734  -2.297  11.443  1.00 97.99           C
ATOM    561  O   SER A  74      18.564  -1.098  11.231  1.00 97.99           O
ATOM    562  N   THR A  75      18.207  -3.233  10.631  1.00132.28           N
ATOM    563  CA  THR A  75      17.611  -2.846   9.377  1.00132.28           C
ATOM    564  CB  THR A  75      17.757  -3.910   8.324  1.00132.28           C
ATOM    565  OG1 THR A  75      17.348  -3.418   7.057  1.00132.28           O
ATOM    566  CG2 THR A  75      16.922  -5.135   8.727  1.00132.28           C
ATOM    567  C   THR A  75      16.159  -2.481   9.506  1.00132.28           C
ATOM    568  O   THR A  75      15.538  -2.650  10.554  1.00132.28           O
ATOM    569  N   GLY A  76      15.597  -1.933   8.403  1.00 33.05           N
ATOM    570  CA  GLY A  76      14.229  -1.501   8.318  1.00 33.05           C
ATOM    571  C   GLY A  76      13.424  -2.615   7.724  1.00 33.05           C
ATOM    572  O   GLY A  76      13.769  -3.786   7.860  1.00 33.05           O
ATOM    573  N   ASN A  77      12.307  -2.282   7.048  1.00120.64           N
ATOM    574  CA  ASN A  77      11.517  -3.340   6.492  1.00120.64           C
ATOM    575  CB  ASN A  77       9.993  -3.118   6.570  1.00120.64           C
ATOM    576  CG  ASN A  77       9.671  -1.719   6.095  1.00120.64           C
ATOM    577  OD1 ASN A  77      10.069  -0.745   6.729  1.00120.64           O
ATOM    578  ND2 ASN A  77       8.918  -1.608   4.967  1.00120.64           N
ATOM    579  C   ASN A  77      11.954  -3.667   5.103  1.00120.64           C
ATOM    580  O   ASN A  77      12.110  -2.806   4.238  1.00120.64           O
ATOM    581  N   ARG A  78      12.174  -4.979   4.888  1.00 77.75           N
ATOM    582  CA  ARG A  78      12.630  -5.514   3.640  1.00 77.75           C
ATOM    583  CB  ARG A  78      13.048  -6.991   3.738  1.00 77.75           C
ATOM    584  CG  ARG A  78      14.319  -7.209   4.562  1.00 77.75           C
ATOM    585  CD  ARG A  78      14.602  -8.678   4.887  1.00 77.75           C
ATOM    586  NE  ARG A  78      13.598  -9.108   5.902  1.00 77.75           N
ATOM    587  CZ  ARG A  78      13.558 -10.407   6.322  1.00 77.75           C
ATOM    588  NH1 ARG A  78      14.415 -11.327   5.790  1.00 77.75           N
ATOM    589  NH2 ARG A  78      12.659 -10.791   7.274  1.00 77.75           N
ATOM    590  C   ARG A  78      11.519  -5.412   2.649  1.00 77.75           C
ATOM    591  O   ARG A  78      10.342  -5.475   2.998  1.00 77.75           O
ATOM    592  N   ASP A  79      11.891  -5.235   1.367  1.00 52.84           N
ATOM    593  CA  ASP A  79      10.928  -5.070   0.316  1.00 52.84           C
ATOM    594  CB  ASP A  79      11.361  -4.058  -0.763  1.00 52.84           C
ATOM    595  CG  ASP A  79      11.316  -2.652  -0.181  1.00 52.84           C
ATOM    596  OD1 ASP A  79      10.394  -2.377   0.631  1.00 52.84           O
ATOM    597  OD2 ASP A  79      12.206  -1.835  -0.539  1.00 52.84           O
ATOM    598  C   ASP A  79      10.736  -6.374  -0.386  1.00 52.84           C
ATOM    599  O   ASP A  79      11.695  -7.078  -0.698  1.00 52.84           O
ATOM    600  N   TYR A  80       9.462  -6.764  -0.572  1.00 67.78           N
ATOM    601  CA  TYR A  80       9.116  -7.918  -1.349  1.00 67.78           C
ATOM    602  CB  TYR A  80       7.638  -8.306  -1.170  1.00 67.78           C
ATOM    603  CG  TYR A  80       7.355  -9.506  -2.004  1.00 67.78           C
ATOM    604  CD1 TYR A  80       7.669 -10.766  -1.547  1.00 67.78           C
ATOM    605  CD2 TYR A  80       6.766  -9.373  -3.240  1.00 67.78           C
ATOM    606  CE1 TYR A  80       7.404 -11.878  -2.312  1.00 67.78           C
ATOM    607  CE2 TYR A  80       6.499 -10.480  -4.009  1.00 67.78           C
ATOM    608  CZ  TYR A  80       6.818 -11.734  -3.547  1.00 67.78           C
ATOM    609  OH  TYR A  80       6.543 -12.871  -4.337  1.00 67.78           O
ATOM    610  C   TYR A  80       9.343  -7.568  -2.791  1.00 67.78           C
ATOM    611  O   TYR A  80       9.882  -8.362  -3.564  1.00 67.78           O
ATOM    612  N   ALA A  81       8.935  -6.335  -3.168  1.00 62.40           N
ATOM    613  CA  ALA A  81       8.996  -5.852  -4.517  1.00 62.40           C
ATOM    614  CB  ALA A  81       7.654  -5.945  -5.262  1.00 62.40           C
ATOM    615  C   ALA A  81       9.369  -4.401  -4.465  1.00 62.40           C
ATOM    616  O   ALA A  81       9.636  -3.845  -3.401  1.00 62.40           O
ATOM    617  N   LYS A  82       9.374  -3.750  -5.644  1.00197.03           N
ATOM    618  CA  LYS A  82       9.862  -2.412  -5.811  1.00197.03           C
ATOM    619  CB  LYS A  82       9.596  -1.905  -7.239  1.00197.03           C
ATOM    620  CG  LYS A  82      10.228  -2.793  -8.315  1.00197.03           C
ATOM    621  CD  LYS A  82       9.613  -2.630  -9.709  1.00197.03           C
ATOM    622  CE  LYS A  82      10.484  -1.850 -10.696  1.00197.03           C
ATOM    623  NZ  LYS A  82       9.906  -1.938 -12.057  1.00197.03           N
ATOM    624  C   LYS A  82       9.171  -1.467  -4.881  1.00197.03           C
ATOM    625  O   LYS A  82       9.826  -0.746  -4.133  1.00197.03           O
ATOM    626  N   ASP A  83       7.831  -1.423  -4.883  1.00190.33           N
ATOM    627  CA  ASP A  83       7.200  -0.525  -3.961  1.00190.33           C
ATOM    628  CB  ASP A  83       6.384   0.584  -4.646  1.00190.33           C
ATOM    629  CG  ASP A  83       7.350   1.553  -5.314  1.00190.33           C
ATOM    630  OD1 ASP A  83       8.333   1.971  -4.646  1.00190.33           O
ATOM    631  OD2 ASP A  83       7.110   1.895  -6.502  1.00190.33           O
ATOM    632  C   ASP A  83       6.240  -1.363  -3.201  1.00190.33           C
ATOM    633  O   ASP A  83       5.067  -1.018  -3.064  1.00190.33           O
ATOM    634  N   ASP A  84       6.732  -2.502  -2.684  1.00 97.71           N
ATOM    635  CA  ASP A  84       5.856  -3.392  -1.987  1.00 97.71           C
ATOM    636  CB  ASP A  84       5.459  -4.588  -2.870  1.00 97.71           C
ATOM    637  CG  ASP A  84       4.273  -5.308  -2.251  1.00 97.71           C
ATOM    638  OD1 ASP A  84       3.829  -4.888  -1.149  1.00 97.71           O
ATOM    639  OD2 ASP A  84       3.790  -6.290  -2.875  1.00 97.71           O
ATOM    640  C   ASP A  84       6.602  -3.922  -0.796  1.00 97.71           C
ATOM    641  O   ASP A  84       7.397  -4.851  -0.932  1.00 97.71           O
ATOM    642  N   PRO A  85       6.375  -3.373   0.372  1.00137.64           N
ATOM    643  CA  PRO A  85       7.096  -3.835   1.533  1.00137.64           C
ATOM    644  CD  PRO A  85       6.056  -1.957   0.470  1.00137.64           C
ATOM    645  CB  PRO A  85       6.890  -2.770   2.607  1.00137.64           C
ATOM    646  CG  PRO A  85       6.675  -1.480   1.796  1.00137.64           C
ATOM    647  C   PRO A  85       6.694  -5.211   1.964  1.00137.64           C
ATOM    648  O   PRO A  85       5.506  -5.526   1.938  1.00137.64           O
ATOM    649  N   LEU A  86       7.684  -6.053   2.319  1.00 93.86           N
ATOM    650  CA  LEU A  86       7.452  -7.392   2.779  1.00 93.86           C
ATOM    651  CB  LEU A  86       8.711  -8.263   2.783  1.00 93.86           C
ATOM    652  CG  LEU A  86       8.418  -9.685   3.292  1.00 93.86           C
ATOM    653  CD1 LEU A  86       7.497 -10.452   2.331  1.00 93.86           C
ATOM    654  CD2 LEU A  86       9.714 -10.431   3.623  1.00 93.86           C
ATOM    655  C   LEU A  86       6.934  -7.433   4.183  1.00 93.86           C
ATOM    656  O   LEU A  86       6.064  -8.240   4.504  1.00 93.86           O
ATOM    657  N   GLU A  87       7.478  -6.573   5.068  1.00 79.00           N
ATOM    658  CA  GLU A  87       7.173  -6.698   6.467  1.00 79.00           C
ATOM    659  CB  GLU A  87       8.333  -7.369   7.219  1.00 79.00           C
ATOM    660  CG  GLU A  87       9.673  -6.668   6.973  1.00 79.00           C
ATOM    661  CD  GLU A  87      10.790  -7.602   7.416  1.00 79.00           C
ATOM    662  OE1 GLU A  87      10.466  -8.694   7.957  1.00 79.00           O
ATOM    663  OE2 GLU A  87      11.982  -7.244   7.214  1.00 79.00           O
ATOM    664  C   GLU A  87       6.946  -5.349   7.079  1.00 79.00           C
ATOM    665  O   GLU A  87       7.316  -4.325   6.506  1.00 79.00           O
ATOM    666  N   PHE A  88       6.287  -5.326   8.263  1.00 90.31           N
ATOM    667  CA  PHE A  88       6.030  -4.082   8.936  1.00 90.31           C
ATOM    668  CB  PHE A  88       4.531  -3.744   8.979  1.00 90.31           C
ATOM    669  CG  PHE A  88       4.044  -3.747   7.569  1.00 90.31           C
ATOM    670  CD1 PHE A  88       3.636  -4.924   6.983  1.00 90.31           C
ATOM    671  CD2 PHE A  88       3.994  -2.589   6.830  1.00 90.31           C
ATOM    672  CE1 PHE A  88       3.186  -4.950   5.684  1.00 90.31           C
ATOM    673  CE2 PHE A  88       3.545  -2.608   5.530  1.00 90.31           C
ATOM    674  CZ  PHE A  88       3.139  -3.788   4.953  1.00 90.31           C
ATOM    675  C   PHE A  88       6.515  -4.195  10.359  1.00 90.31           C
ATOM    676  O   PHE A  88       5.852  -4.772  11.219  1.00 90.31           O
ATOM    677  N   LYS A  89       7.711  -3.636  10.617  1.00179.71           N
ATOM    678  CA  LYS A  89       8.422  -3.585  11.869  1.00179.71           C
ATOM    679  CB  LYS A  89       9.876  -3.133  11.665  1.00179.71           C
ATOM    680  CG  LYS A  89      10.717  -4.024  10.748  1.00179.71           C
ATOM    681  CD  LYS A  89      11.075  -5.394  11.315  1.00179.71           C
ATOM    682  CE  LYS A  89      12.055  -6.161  10.429  1.00179.71           C
ATOM    683  NZ  LYS A  89      13.255  -5.335  10.174  1.00179.71           N
ATOM    684  C   LYS A  89       7.823  -2.576  12.807  1.00179.71           C
ATOM    685  O   LYS A  89       7.999  -2.665  14.022  1.00179.71           O
ATOM    686  N   SER A  90       7.172  -1.526  12.275  1.00 48.15           N
ATOM    687  CA  SER A  90       6.699  -0.495  13.154  1.00 48.15           C
ATOM    688  CB  SER A  90       6.080   0.705  12.415  1.00 48.15           C
ATOM    689  OG  SER A  90       7.071   1.360  11.636  1.00 48.15           O
ATOM    690  C   SER A  90       5.656  -1.059  14.071  1.00 48.15           C
ATOM    691  O   SER A  90       4.825  -1.870  13.670  1.00 48.15           O
ATOM    692  N   HIS A  91       5.696  -0.630  15.349  1.00 80.42           N
ATOM    693  CA  HIS A  91       4.739  -0.998  16.357  1.00 80.42           C
ATOM    694  ND1 HIS A  91       2.879   1.851  16.581  1.00 80.42           N
ATOM    695  CG  HIS A  91       3.166   0.878  15.650  1.00 80.42           C
ATOM    696  CB  HIS A  91       3.308  -0.582  15.969  1.00 80.42           C
ATOM    697  NE2 HIS A  91       3.062   2.882  14.619  1.00 80.42           N
ATOM    698  CD2 HIS A  91       3.275   1.525  14.457  1.00 80.42           C
ATOM    699  CE1 HIS A  91       2.829   3.030  15.910  1.00 80.42           C
ATOM    700  C   HIS A  91       4.712  -2.492  16.550  1.00 80.42           C
ATOM    701  O   HIS A  91       3.682  -3.052  16.922  1.00 80.42           O
ATOM    702  N   GLN A  92       5.850  -3.172  16.321  1.00 84.41           N
ATOM    703  CA  GLN A  92       6.007  -4.600  16.438  1.00 84.41           C
ATOM    704  CB  GLN A  92       7.252  -5.127  15.706  1.00 84.41           C
ATOM    705  CG  GLN A  92       8.585  -4.617  16.251  1.00 84.41           C
ATOM    706  CD  GLN A  92       9.669  -5.202  15.358  1.00 84.41           C
ATOM    707  OE1 GLN A  92       9.406  -6.084  14.542  1.00 84.41           O
ATOM    708  NE2 GLN A  92      10.922  -4.694  15.505  1.00 84.41           N
ATOM    709  C   GLN A  92       6.041  -5.059  17.873  1.00 84.41           C
ATOM    710  O   GLN A  92       5.804  -6.234  18.156  1.00 84.41           O
ATOM    711  N   TRP A  93       6.384  -4.159  18.815  1.00109.98           N
ATOM    712  CA  TRP A  93       6.502  -4.495  20.212  1.00109.98           C
ATOM    713  CB  TRP A  93       5.188  -4.977  20.851  1.00109.98           C
ATOM    714  CG  TRP A  93       4.251  -3.838  21.186  1.00109.98           C
ATOM    715  CD2 TRP A  93       3.787  -3.544  22.513  1.00109.98           C
ATOM    716  CD1 TRP A  93       3.668  -2.919  20.362  1.00109.98           C
ATOM    717  NE1 TRP A  93       2.874  -2.068  21.095  1.00109.98           N
ATOM    718  CE2 TRP A  93       2.937  -2.442  22.420  1.00109.98           C
ATOM    719  CE3 TRP A  93       4.046  -4.144  23.712  1.00109.98           C
ATOM    720  CZ2 TRP A  93       2.332  -1.923  23.530  1.00109.98           C
ATOM    721  CZ3 TRP A  93       3.437  -3.616  24.829  1.00109.98           C
ATOM    722  CH2 TRP A  93       2.597  -2.526  24.739  1.00109.98           C
ATOM    723  C   TRP A  93       7.593  -5.489  20.466  1.00109.98           C
ATOM    724  O   TRP A  93       7.431  -6.437  21.235  1.00109.98           O
ATOM    725  N   PHE A  94       8.757  -5.276  19.822  1.00 72.37           N
ATOM    726  CA  PHE A  94       9.896  -6.109  20.064  1.00 72.37           C
ATOM    727  CB  PHE A  94      11.054  -5.820  19.089  1.00 72.37           C
ATOM    728  CG  PHE A  94      12.205  -6.723  19.380  1.00 72.37           C
ATOM    729  CD1 PHE A  94      12.194  -8.033  18.958  1.00 72.37           C
ATOM    730  CD2 PHE A  94      13.309  -6.255  20.055  1.00 72.37           C
ATOM    731  CE1 PHE A  94      13.259  -8.865  19.219  1.00 72.37           C
ATOM    732  CE2 PHE A  94      14.376  -7.081  20.317  1.00 72.37           C
ATOM    733  CZ  PHE A  94      14.354  -8.390  19.900  1.00 72.37           C
ATOM    734  C   PHE A  94      10.358  -5.838  21.464  1.00 72.37           C
ATOM    735  O   PHE A  94      10.530  -4.687  21.865  1.00 72.37           O
ATOM    736  N   GLY A  95      10.601  -6.915  22.239  1.00 34.14           N
ATOM    737  CA  GLY A  95      11.027  -6.764  23.602  1.00 34.14           C
ATOM    738  C   GLY A  95       9.866  -6.970  24.529  1.00 34.14           C
ATOM    739  O   GLY A  95       9.983  -6.762  25.736  1.00 34.14           O
ATOM    740  N   ALA A  96       8.707  -7.377  23.984  1.00 44.67           N
ATOM    741  CA  ALA A  96       7.543  -7.647  24.781  1.00 44.67           C
ATOM    742  CB  ALA A  96       6.319  -8.035  23.933  1.00 44.67           C
ATOM    743  C   ALA A  96       7.852  -8.801  25.683  1.00 44.67           C
ATOM    744  O   ALA A  96       7.354  -8.873  26.806  1.00 44.67           O
ATOM    745  N   SER A  97       8.640  -9.776  25.189  1.00 50.04           N
ATOM    746  CA  SER A  97       9.001 -10.888  26.020  1.00 50.04           C
ATOM    747  CB  SER A  97       8.283 -12.191  25.640  1.00 50.04           C
ATOM    748  OG  SER A  97       8.681 -12.598  24.340  1.00 50.04           O
ATOM    749  C   SER A  97      10.466 -11.133  25.848  1.00 50.04           C
ATOM    750  O   SER A  97      10.952 -11.245  24.723  1.00 50.04           O
ATOM    751  N   VAL A  98      11.212 -11.230  26.969  1.00 47.21           N
ATOM    752  CA  VAL A  98      12.625 -11.466  26.875  1.00 47.21           C
ATOM    753  CB  VAL A  98      13.442 -10.282  27.310  1.00 47.21           C
ATOM    754  CG1 VAL A  98      14.934 -10.640  27.208  1.00 47.21           C
ATOM    755  CG2 VAL A  98      13.034  -9.066  26.462  1.00 47.21           C
ATOM    756  C   VAL A  98      12.962 -12.605  27.791  1.00 47.21           C
ATOM    757  O   VAL A  98      12.564 -12.614  28.955  1.00 47.21           O
ATOM    758  N   ARG A  99      13.704 -13.609  27.277  1.00165.75           N
ATOM    759  CA  ARG A  99      14.109 -14.728  28.085  1.00165.75           C
ATOM    760  CB  ARG A  99      13.280 -16.002  27.849  1.00165.75           C
ATOM    761  CG  ARG A  99      11.863 -15.941  28.428  1.00165.75           C
ATOM    762  CD  ARG A  99      11.809 -16.206  29.936  1.00165.75           C
ATOM    763  NE  ARG A  99      11.740 -14.888  30.626  1.00165.75           N
ATOM    764  CZ  ARG A  99      10.528 -14.313  30.879  1.00165.75           C
ATOM    765  NH1 ARG A  99       9.382 -14.965  30.531  1.00165.75           N
ATOM    766  NH2 ARG A  99      10.456 -13.088  31.477  1.00165.75           N
ATOM    767  C   ARG A  99      15.528 -15.052  27.743  1.00165.75           C
ATOM    768  O   ARG A  99      15.938 -14.950  26.588  1.00165.75           O
ATOM    769  N   SER A 100      16.328 -15.460  28.750  1.00 51.91           N
ATOM    770  CA  SER A 100      17.711 -15.734  28.464  1.00 51.91           C
ATOM    771  CB  SER A 100      18.650 -14.603  28.920  1.00 51.91           C
ATOM    772  OG  SER A 100      20.000 -14.925  28.620  1.00 51.91           O
ATOM    773  C   SER A 100      18.140 -16.982  29.168  1.00 51.91           C
ATOM    774  O   SER A 100      17.701 -17.278  30.277  1.00 51.91           O
ATOM    775  N   LYS A 101      19.014 -17.762  28.503  1.00 76.84           N
ATOM    776  CA  LYS A 101      19.576 -18.944  29.087  1.00 76.84           C
ATOM    777  CB  LYS A 101      19.044 -20.244  28.464  1.00 76.84           C
ATOM    778  CG  LYS A 101      19.651 -21.495  29.097  1.00 76.84           C
ATOM    779  CD  LYS A 101      18.975 -22.799  28.679  1.00 76.84           C
ATOM    780  CE  LYS A 101      19.645 -24.038  29.278  1.00 76.84           C
ATOM    781  NZ  LYS A 101      18.990 -25.264  28.776  1.00 76.84           N
ATOM    782  C   LYS A 101      21.042 -18.896  28.809  1.00 76.84           C
ATOM    783  O   LYS A 101      21.461 -19.020  27.660  1.00 76.84           O
ATOM    784  N   GLN A 102      21.869 -18.717  29.858  1.00106.14           N
ATOM    785  CA  GLN A 102      23.278 -18.657  29.608  1.00106.14           C
ATOM    786  CB  GLN A 102      23.811 -19.881  28.846  1.00106.14           C
ATOM    787  CG  GLN A 102      23.691 -21.188  29.629  1.00106.14           C
ATOM    788  CD  GLN A 102      24.154 -22.311  28.715  1.00106.14           C
ATOM    789  OE1 GLN A 102      23.418 -23.262  28.458  1.00106.14           O
ATOM    790  NE2 GLN A 102      25.409 -22.198  28.203  1.00106.14           N
ATOM    791  C   GLN A 102      23.528 -17.438  28.775  1.00106.14           C
ATOM    792  O   GLN A 102      23.040 -16.350  29.070  1.00106.14           O
ATOM    793  N   ASP A 103      24.372 -17.609  27.742  1.00 97.99           N
ATOM    794  CA  ASP A 103      24.770 -16.609  26.795  1.00 97.99           C
ATOM    795  CB  ASP A 103      26.046 -16.996  26.026  1.00 97.99           C
ATOM    796  CG  ASP A 103      25.810 -18.301  25.283  1.00 97.99           C
ATOM    797  OD1 ASP A 103      24.714 -18.898  25.457  1.00 97.99           O
ATOM    798  OD2 ASP A 103      26.731 -18.727  24.536  1.00 97.99           O
ATOM    799  C   ASP A 103      23.673 -16.285  25.816  1.00 97.99           C
ATOM    800  O   ASP A 103      23.772 -15.290  25.098  1.00 97.99           O
ATOM    801  N   LYS A 104      22.639 -17.147  25.701  1.00122.18           N
ATOM    802  CA  LYS A 104      21.604 -16.940  24.718  1.00122.18           C
ATOM    803  CB  LYS A 104      20.890 -18.234  24.295  1.00122.18           C
ATOM    804  CG  LYS A 104      21.778 -19.202  23.514  1.00122.18           C
ATOM    805  CD  LYS A 104      21.122 -20.563  23.270  1.00122.18           C
ATOM    806  CE  LYS A 104      21.255 -21.538  24.440  1.00122.18           C
ATOM    807  NZ  LYS A 104      22.641 -22.046  24.515  1.00122.18           N
ATOM    808  C   LYS A 104      20.539 -16.006  25.212  1.00122.18           C
ATOM    809  O   LYS A 104      20.054 -16.119  26.336  1.00122.18           O
ATOM    810  N   ILE A 105      20.138 -15.047  24.346  1.00 49.40           N
ATOM    811  CA  ILE A 105      19.097 -14.114  24.672  1.00 49.40           C
ATOM    812  CB  ILE A 105      19.569 -12.688  24.704  1.00 49.40           C
ATOM    813  CG1 ILE A 105      20.649 -12.505  25.784  1.00 49.40           C
ATOM    814  CG2 ILE A 105      18.342 -11.783  24.901  1.00 49.40           C
ATOM    815  CD1 ILE A 105      21.398 -11.176  25.683  1.00 49.40           C
ATOM    816  C   ILE A 105      18.054 -14.207  23.602  1.00 49.40           C
ATOM    817  O   ILE A 105      18.359 -14.085  22.416  1.00 49.40           O
ATOM    818  N   LEU A 106      16.783 -14.428  23.998  1.00 67.95           N
ATOM    819  CA  LEU A 106      15.730 -14.542  23.029  1.00 67.95           C
ATOM    820  CB  LEU A 106      14.988 -15.885  23.145  1.00 67.95           C
ATOM    821  CG  LEU A 106      13.887 -16.116  22.097  1.00 67.95           C
ATOM    822  CD1 LEU A 106      14.472 -16.179  20.677  1.00 67.95           C
ATOM    823  CD2 LEU A 106      13.048 -17.357  22.446  1.00 67.95           C
ATOM    824  C   LEU A 106      14.758 -13.425  23.287  1.00 67.95           C
ATOM    825  O   LEU A 106      14.249 -13.280  24.398  1.00 67.95           O
ATOM    826  N   ALA A 107      14.492 -12.586  22.259  1.00 42.96           N
ATOM    827  CA  ALA A 107      13.559 -11.501  22.411  1.00 42.96           C
ATOM    828  CB  ALA A 107      14.222 -10.113  22.397  1.00 42.96           C
ATOM    829  C   ALA A 107      12.600 -11.555  21.258  1.00 42.96           C
ATOM    830  O   ALA A 107      13.007 -11.813  20.126  1.00 42.96           O
ATOM    831  N   CYS A 108      11.295 -11.286  21.506  1.00 74.23           N
ATOM    832  CA  CYS A 108      10.349 -11.447  20.431  1.00 74.23           C
ATOM    833  CB  CYS A 108       9.374 -12.626  20.625  1.00 74.23           C
ATOM    834  SG  CYS A 108      10.116 -14.239  21.060  1.00 74.23           S
ATOM    835  C   CYS A 108       9.501 -10.210  20.253  1.00 74.23           C
ATOM    836  O   CYS A 108       9.433  -9.345  21.128  1.00 74.23           O
ATOM    837  N   ALA A 109       8.862 -10.091  19.058  1.00 68.53           N
ATOM    838  CA  ALA A 109       7.947  -9.013  18.768  1.00 68.53           C
ATOM    839  CB  ALA A 109       8.414  -8.108  17.614  1.00 68.53           C
ATOM    840  C   ALA A 109       6.637  -9.626  18.341  1.00 68.53           C
ATOM    841  O   ALA A 109       6.448  -9.989  17.181  1.00 68.53           O
ATOM    842  N   PRO A 110       5.710  -9.698  19.258  1.00123.68           N
ATOM    843  CA  PRO A 110       4.434 -10.321  18.987  1.00123.68           C
ATOM    844  CD  PRO A 110       6.080  -9.812  20.659  1.00123.68           C
ATOM    845  CB  PRO A 110       3.778 -10.524  20.350  1.00123.68           C
ATOM    846  CG  PRO A 110       4.970 -10.648  21.315  1.00123.68           C
ATOM    847  C   PRO A 110       3.553  -9.592  18.013  1.00123.68           C
ATOM    848  O   PRO A 110       2.665 -10.213  17.435  1.00123.68           O
ATOM    849  N   LEU A 111       3.708  -8.264  17.907  1.00140.53           N
ATOM    850  CA  LEU A 111       2.971  -7.393  17.031  1.00140.53           C
ATOM    851  CB  LEU A 111       2.817  -5.957  17.547  1.00140.53           C
ATOM    852  CG  LEU A 111       1.857  -5.885  18.749  1.00140.53           C
ATOM    853  CD1 LEU A 111       1.488  -4.435  19.082  1.00140.53           C
ATOM    854  CD2 LEU A 111       0.617  -6.762  18.527  1.00140.53           C
ATOM    855  C   LEU A 111       3.493  -7.357  15.625  1.00140.53           C
ATOM    856  O   LEU A 111       2.937  -6.640  14.798  1.00140.53           O
ATOM    857  N   TYR A 112       4.658  -7.969  15.347  1.00110.13           N
ATOM    858  CA  TYR A 112       5.230  -7.963  14.023  1.00110.13           C
ATOM    859  CB  TYR A 112       6.515  -8.812  13.986  1.00110.13           C
ATOM    860  CG  TYR A 112       6.986  -9.064  12.593  1.00110.13           C
ATOM    861  CD1 TYR A 112       7.760  -8.155  11.911  1.00110.13           C
ATOM    862  CD2 TYR A 112       6.660 -10.247  11.973  1.00110.13           C
ATOM    863  CE1 TYR A 112       8.189  -8.425  10.632  1.00110.13           C
ATOM    864  CE2 TYR A 112       7.086 -10.522  10.695  1.00110.13           C
ATOM    865  CZ  TYR A 112       7.854  -9.609  10.020  1.00110.13           C
ATOM    866  OH  TYR A 112       8.296  -9.888   8.709  1.00110.13           O
ATOM    867  C   TYR A 112       4.247  -8.509  13.023  1.00110.13           C
ATOM    868  O   TYR A 112       3.646  -9.563  13.229  1.00110.13           O
ATOM    869  N   HIS A 113       4.060  -7.782  11.895  1.00 75.89           N
ATOM    870  CA  HIS A 113       3.137  -8.183  10.864  1.00 75.89           C
ATOM    871  ND1 HIS A 113       1.559  -5.831  12.667  1.00 75.89           N
ATOM    872  CG  HIS A 113       1.211  -6.743  11.696  1.00 75.89           C
ATOM    873  CB  HIS A 113       2.087  -7.108  10.537  1.00 75.89           C
ATOM    874  NE2 HIS A 113      -0.470  -6.574  13.190  1.00 75.89           N
ATOM    875  CD2 HIS A 113      -0.030  -7.187  12.030  1.00 75.89           C
ATOM    876  CE1 HIS A 113       0.518  -5.768  13.535  1.00 75.89           C
ATOM    877  C   HIS A 113       3.903  -8.388   9.590  1.00 75.89           C
ATOM    878  O   HIS A 113       4.935  -7.753   9.375  1.00 75.89           O
ATOM    879  N   TRP A 114       3.435  -9.307   8.710  1.00222.56           N
ATOM    880  CA  TRP A 114       4.128  -9.436   7.460  1.00222.56           C
ATOM    881  CB  TRP A 114       5.129 -10.600   7.339  1.00222.56           C
ATOM    882  CG  TRP A 114       4.488 -11.946   7.097  1.00222.56           C
ATOM    883  CD2 TRP A 114       4.969 -12.893   6.127  1.00222.56           C
ATOM    884  CD1 TRP A 114       3.359 -12.489   7.636  1.00222.56           C
ATOM    885  NE1 TRP A 114       3.109 -13.714   7.065  1.00222.56           N
ATOM    886  CE2 TRP A 114       4.089 -13.974   6.132  1.00222.56           C
ATOM    887  CE3 TRP A 114       6.048 -12.858   5.286  1.00222.56           C
ATOM    888  CZ2 TRP A 114       4.271 -15.038   5.295  1.00222.56           C
ATOM    889  CZ3 TRP A 114       6.238 -13.943   4.456  1.00222.56           C
ATOM    890  CH2 TRP A 114       5.365 -15.011   4.459  1.00222.56           C
ATOM    891  C   TRP A 114       3.129  -9.695   6.384  1.00222.56           C
ATOM    892  O   TRP A 114       2.043 -10.229   6.611  1.00222.56           O
ATOM    893  N   ARG A 115       3.505  -9.295   5.162  1.00380.05           N
ATOM    894  CA  ARG A 115       2.719  -9.514   3.992  1.00380.05           C
ATOM    895  CB  ARG A 115       3.115  -8.553   2.859  1.00380.05           C
ATOM    896  CG  ARG A 115       2.547  -8.906   1.486  1.00380.05           C
ATOM    897  CD  ARG A 115       3.005  -7.930   0.399  1.00380.05           C
ATOM    898  NE  ARG A 115       2.415  -8.366  -0.896  1.00380.05           N
ATOM    899  CZ  ARG A 115       3.172  -9.069  -1.784  1.00380.05           C
ATOM    900  NH1 ARG A 115       4.472  -9.342  -1.482  1.00380.05           N
ATOM    901  NH2 ARG A 115       2.638  -9.496  -2.964  1.00380.05           N
ATOM    902  C   ARG A 115       3.042 -10.892   3.552  1.00380.05           C
ATOM    903  O   ARG A 115       4.171 -11.355   3.672  1.00380.05           O
ATOM    904  N   THR A 116       2.056 -11.617   3.036  1.00214.17           N
ATOM    905  CA  THR A 116       2.381 -12.945   2.637  1.00214.17           C
ATOM    906  CB  THR A 116       1.203 -13.871   2.694  1.00214.17           C
ATOM    907  OG1 THR A 116       1.612 -15.205   2.456  1.00214.17           O
ATOM    908  CG2 THR A 116       0.153 -13.429   1.667  1.00214.17           C
ATOM    909  C   THR A 116       2.937 -12.883   1.249  1.00214.17           C
ATOM    910  O   THR A 116       2.893 -11.844   0.595  1.00214.17           O
ATOM    911  N   GLU A 117       3.567 -13.984   0.800  1.00 82.75           N
ATOM    912  CA  GLU A 117       4.114 -14.053  -0.523  1.00 82.75           C
ATOM    913  CB  GLU A 117       5.052 -15.256  -0.703  1.00 82.75           C
ATOM    914  CG  GLU A 117       6.357 -15.087   0.078  1.00 82.75           C
ATOM    915  CD  GLU A 117       7.104 -16.410   0.071  1.00 82.75           C
ATOM    916  OE1 GLU A 117       6.447 -17.460   0.301  1.00 82.75           O
ATOM    917  OE2 GLU A 117       8.342 -16.388  -0.161  1.00 82.75           O
ATOM    918  C   GLU A 117       3.004 -14.151  -1.528  1.00 82.75           C
ATOM    919  O   GLU A 117       3.091 -13.606  -2.627  1.00 82.75           O
ATOM    920  N   MET A 118       1.925 -14.872  -1.176  1.00 52.82           N
ATOM    921  CA  MET A 118       0.858 -15.114  -2.110  1.00 52.82           C
ATOM    922  CB  MET A 118      -0.238 -16.025  -1.532  1.00 52.82           C
ATOM    923  CG  MET A 118       0.236 -17.440  -1.206  1.00 52.82           C
ATOM    924  SD  MET A 118      -1.049 -18.498  -0.475  1.00 52.82           S
ATOM    925  CE  MET A 118       0.054 -19.908  -0.159  1.00 52.82           C
ATOM    926  C   MET A 118       0.181 -13.839  -2.513  1.00 52.82           C
ATOM    927  O   MET A 118      -0.025 -13.591  -3.700  1.00 52.82           O
ATOM    928  N   LYS A 119      -0.176 -12.986  -1.533  1.00 79.48           N
ATOM    929  CA  LYS A 119      -0.879 -11.776  -1.849  1.00 79.48           C
ATOM    930  CB  LYS A 119      -2.400 -11.862  -1.640  1.00 79.48           C
ATOM    931  CG  LYS A 119      -3.104 -12.833  -2.588  1.00 79.48           C
ATOM    932  CD  LYS A 119      -4.546 -13.146  -2.180  1.00 79.48           C
ATOM    933  CE  LYS A 119      -5.257 -14.118  -3.125  1.00 79.48           C
ATOM    934  NZ  LYS A 119      -5.446 -13.488  -4.451  1.00 79.48           N
ATOM    935  C   LYS A 119      -0.384 -10.720  -0.919  1.00 79.48           C
ATOM    936  O   LYS A 119       0.415 -10.990  -0.024  1.00 79.48           O
ATOM    937  N   GLN A 120      -0.848  -9.470  -1.113  1.00 90.82           N
ATOM    938  CA  GLN A 120      -0.378  -8.431  -0.251  1.00 90.82           C
ATOM    939  CB  GLN A 120      -0.321  -7.050  -0.930  1.00 90.82           C
ATOM    940  CG  GLN A 120       0.286  -5.963  -0.041  1.00 90.82           C
ATOM    941  CD  GLN A 120       0.409  -4.685  -0.857  1.00 90.82           C
ATOM    942  OE1 GLN A 120       0.689  -3.615  -0.318  1.00 90.82           O
ATOM    943  NE2 GLN A 120       0.201  -4.797  -2.197  1.00 90.82           N
ATOM    944  C   GLN A 120      -1.304  -8.340   0.923  1.00 90.82           C
ATOM    945  O   GLN A 120      -2.404  -7.798   0.826  1.00 90.82           O
ATOM    946  N   GLU A 121      -0.852  -8.864   2.081  1.00143.16           N
ATOM    947  CA  GLU A 121      -1.630  -8.882   3.287  1.00143.16           C
ATOM    948  CB  GLU A 121      -1.967 -10.306   3.771  1.00143.16           C
ATOM    949  CG  GLU A 121      -2.911 -11.080   2.849  1.00143.16           C
ATOM    950  CD  GLU A 121      -4.290 -10.443   2.962  1.00143.16           C
ATOM    951  OE1 GLU A 121      -4.358  -9.252   3.366  1.00143.16           O
ATOM    952  OE2 GLU A 121      -5.294 -11.135   2.649  1.00143.16           O
ATOM    953  C   GLU A 121      -0.795  -8.265   4.367  1.00143.16           C
ATOM    954  O   GLU A 121       0.346  -7.876   4.127  1.00143.16           O
ATOM    955  N   ARG A 122      -1.387  -8.078   5.570  1.00201.97           N
ATOM    956  CA  ARG A 122      -0.643  -7.625   6.718  1.00201.97           C
ATOM    957  CB  ARG A 122      -0.948  -6.176   7.139  1.00201.97           C
ATOM    958  CG  ARG A 122      -0.236  -5.116   6.299  1.00201.97           C
ATOM    959  CD  ARG A 122      -0.370  -3.702   6.869  1.00201.97           C
ATOM    960  NE  ARG A 122      -0.250  -3.815   8.350  1.00201.97           N
ATOM    961  CZ  ARG A 122       0.406  -2.867   9.082  1.00201.97           C
ATOM    962  NH1 ARG A 122       1.053  -1.843   8.459  1.00201.97           N
ATOM    963  NH2 ARG A 122       0.415  -2.947  10.445  1.00201.97           N
ATOM    964  C   ARG A 122      -1.053  -8.498   7.872  1.00201.97           C
ATOM    965  O   ARG A 122      -1.965  -8.154   8.622  1.00201.97           O
ATOM    966  N   GLU A 123      -0.350  -9.630   8.092  1.00 95.53           N
ATOM    967  CA  GLU A 123      -0.794 -10.545   9.115  1.00 95.53           C
ATOM    968  CB  GLU A 123      -1.008 -11.963   8.562  1.00 95.53           C
ATOM    969  CG  GLU A 123      -2.111 -12.017   7.502  1.00 95.53           C
ATOM    970  CD  GLU A 123      -2.109 -13.400   6.870  1.00 95.53           C
ATOM    971  OE1 GLU A 123      -1.131 -14.157   7.105  1.00 95.53           O
ATOM    972  OE2 GLU A 123      -3.085 -13.717   6.140  1.00 95.53           O
ATOM    973  C   GLU A 123       0.216 -10.633  10.227  1.00 95.53           C
ATOM    974  O   GLU A 123       1.406 -10.840   9.989  1.00 95.53           O
ATOM    975  N   PRO A 124      -0.236 -10.429  11.447  1.00130.79           N
ATOM    976  CA  PRO A 124       0.595 -10.475  12.631  1.00130.79           C
ATOM    977  CD  PRO A 124      -1.626 -10.127  11.741  1.00130.79           C
ATOM    978  CB  PRO A 124      -0.282  -9.923  13.752  1.00130.79           C
ATOM    979  CG  PRO A 124      -1.718 -10.219  13.275  1.00130.79           C
ATOM    980  C   PRO A 124       1.102 -11.850  12.961  1.00130.79           C
ATOM    981  O   PRO A 124       0.602 -12.460  13.906  1.00130.79           O
ATOM    982  N   VAL A 125       2.132 -12.328  12.249  1.00171.02           N
ATOM    983  CA  VAL A 125       2.724 -13.617  12.457  1.00171.02           C
ATOM    984  CB  VAL A 125       3.572 -13.986  11.280  1.00171.02           C
ATOM    985  CG1 VAL A 125       4.539 -12.825  11.009  1.00171.02           C
ATOM    986  CG2 VAL A 125       4.286 -15.306  11.573  1.00171.02           C
ATOM    987  C   VAL A 125       3.578 -13.637  13.694  1.00171.02           C
ATOM    988  O   VAL A 125       3.650 -14.645  14.394  1.00171.02           O
ATOM    989  N   GLY A 126       4.300 -12.534  13.966  1.00 51.07           N
ATOM    990  CA  GLY A 126       5.161 -12.447  15.117  1.00 51.07           C
ATOM    991  C   GLY A 126       6.514 -12.989  14.736  1.00 51.07           C
ATOM    992  O   GLY A 126       6.610 -13.929  13.949  1.00 51.07           O
ATOM    993  N   THR A 127       7.606 -12.402  15.287  1.00169.54           N
ATOM    994  CA  THR A 127       8.927 -12.915  15.020  1.00169.54           C
ATOM    995  CB  THR A 127       9.703 -12.216  13.941  1.00169.54           C
ATOM    996  OG1 THR A 127      10.096 -10.920  14.365  1.00169.54           O
ATOM    997  CG2 THR A 127       8.828 -12.115  12.688  1.00169.54           C
ATOM    998  C   THR A 127       9.761 -12.751  16.252  1.00169.54           C
ATOM    999  O   THR A 127       9.418 -11.993  17.159  1.00169.54           O
ATOM   1000  N   CYS A 128      10.907 -13.462  16.297  1.00106.13           N
ATOM   1001  CA  CYS A 128      11.747 -13.400  17.457  1.00106.13           C
ATOM   1002  CB  CYS A 128      11.481 -14.628  18.349  1.00106.13           C
ATOM   1003  SG  CYS A 128      11.902 -14.388  20.091  1.00106.13           S
ATOM   1004  C   CYS A 128      13.178 -13.387  16.978  1.00106.13           C
ATOM   1005  O   CYS A 128      13.475 -13.883  15.892  1.00106.13           O
ATOM   1006  N   PHE A 129      14.103 -12.773  17.756  1.00 74.45           N
ATOM   1007  CA  PHE A 129      15.500 -12.757  17.397  1.00 74.45           C
ATOM   1008  CB  PHE A 129      16.111 -11.347  17.272  1.00 74.45           C
ATOM   1009  CG  PHE A 129      15.527 -10.681  16.072  1.00 74.45           C
ATOM   1010  CD1 PHE A 129      16.073 -10.889  14.829  1.00 74.45           C
ATOM   1011  CD2 PHE A 129      14.432  -9.856  16.175  1.00 74.45           C
ATOM   1012  CE1 PHE A 129      15.545 -10.281  13.714  1.00 74.45           C
ATOM   1013  CE2 PHE A 129      13.899  -9.244  15.063  1.00 74.45           C
ATOM   1014  CZ  PHE A 129      14.456  -9.454  13.827  1.00 74.45           C
ATOM   1015  C   PHE A 129      16.254 -13.470  18.480  1.00 74.45           C
ATOM   1016  O   PHE A 129      16.021 -13.236  19.665  1.00 74.45           O
ATOM   1017  N   LEU A 130      17.192 -14.361  18.090  1.00135.76           N
ATOM   1018  CA  LEU A 130      17.927 -15.149  19.045  1.00135.76           C
ATOM   1019  CB  LEU A 130      17.908 -16.648  18.678  1.00135.76           C
ATOM   1020  CG  LEU A 130      18.268 -17.644  19.801  1.00135.76           C
ATOM   1021  CD1 LEU A 130      19.548 -17.264  20.550  1.00135.76           C
ATOM   1022  CD2 LEU A 130      17.065 -17.916  20.711  1.00135.76           C
ATOM   1023  C   LEU A 130      19.363 -14.716  18.938  1.00135.76           C
ATOM   1024  O   LEU A 130      19.926 -14.696  17.844  1.00135.76           O
ATOM   1025  N   GLN A 131      20.000 -14.351  20.071  1.00 82.95           N
ATOM   1026  CA  GLN A 131      21.372 -13.933  20.001  1.00 82.95           C
ATOM   1027  CB  GLN A 131      21.591 -12.485  20.480  1.00 82.95           C
ATOM   1028  CG  GLN A 131      23.040 -12.012  20.341  1.00 82.95           C
ATOM   1029  CD  GLN A 131      23.112 -10.561  20.793  1.00 82.95           C
ATOM   1030  OE1 GLN A 131      22.371 -10.136  21.678  1.00 82.95           O
ATOM   1031  NE2 GLN A 131      24.027  -9.775  20.165  1.00 82.95           N
ATOM   1032  C   GLN A 131      22.200 -14.831  20.864  1.00 82.95           C
ATOM   1033  O   GLN A 131      22.020 -14.907  22.079  1.00 82.95           O
ATOM   1034  N   ASP A 132      23.142 -15.546  20.225  1.00244.58           N
ATOM   1035  CA  ASP A 132      24.041 -16.427  20.899  1.00244.58           C
ATOM   1036  CB  ASP A 132      23.958 -17.862  20.350  1.00244.58           C
ATOM   1037  CG  ASP A 132      24.845 -18.764  21.186  1.00244.58           C
ATOM   1038  OD1 ASP A 132      24.925 -18.529  22.421  1.00244.58           O
ATOM   1039  OD2 ASP A 132      25.466 -19.691  20.601  1.00244.58           O
ATOM   1040  C   ASP A 132      25.397 -15.908  20.564  1.00244.58           C
ATOM   1041  O   ASP A 132      25.860 -16.058  19.435  1.00244.58           O
ATOM   1042  N   GLY A 133      26.061 -15.250  21.527  1.00 73.93           N
ATOM   1043  CA  GLY A 133      27.380 -14.766  21.257  1.00 73.93           C
ATOM   1044  C   GLY A 133      27.305 -13.729  20.190  1.00 73.93           C
ATOM   1045  O   GLY A 133      26.606 -12.727  20.324  1.00 73.93           O
ATOM   1046  N   THR A 134      28.121 -13.920  19.137  1.00117.43           N
ATOM   1047  CA  THR A 134      28.192 -13.018  18.028  1.00117.43           C
ATOM   1048  CB  THR A 134      29.395 -13.266  17.167  1.00117.43           C
ATOM   1049  OG1 THR A 134      29.454 -12.297  16.132  1.00117.43           O
ATOM   1050  CG2 THR A 134      29.312 -14.684  16.577  1.00117.43           C
ATOM   1051  C   THR A 134      26.985 -13.078  17.133  1.00117.43           C
ATOM   1052  O   THR A 134      26.440 -12.040  16.761  1.00117.43           O
ATOM   1053  N   LYS A 135      26.509 -14.289  16.775  1.00128.16           N
ATOM   1054  CA  LYS A 135      25.496 -14.349  15.755  1.00128.16           C
ATOM   1055  CB  LYS A 135      25.410 -15.686  15.001  1.00128.16           C
ATOM   1056  CG  LYS A 135      26.552 -15.916  14.013  1.00128.16           C
ATOM   1057  CD  LYS A 135      26.496 -17.289  13.344  1.00128.16           C
ATOM   1058  CE  LYS A 135      26.721 -18.455  14.308  1.00128.16           C
ATOM   1059  NZ  LYS A 135      26.580 -19.739  13.585  1.00128.16           N
ATOM   1060  C   LYS A 135      24.125 -14.065  16.270  1.00128.16           C
ATOM   1061  O   LYS A 135      23.769 -14.409  17.395  1.00128.16           O
ATOM   1062  N   THR A 136      23.319 -13.406  15.410  1.00 46.40           N
ATOM   1063  CA  THR A 136      21.946 -13.117  15.703  1.00 46.40           C
ATOM   1064  CB  THR A 136      21.638 -11.647  15.770  1.00 46.40           C
ATOM   1065  OG1 THR A 136      22.428 -11.022  16.771  1.00 46.40           O
ATOM   1066  CG2 THR A 136      20.145 -11.469  16.095  1.00 46.40           C
ATOM   1067  C   THR A 136      21.142 -13.682  14.573  1.00 46.40           C
ATOM   1068  O   THR A 136      21.450 -13.447  13.405  1.00 46.40           O
ATOM   1069  N   VAL A 137      20.078 -14.446  14.895  1.00 43.26           N
ATOM   1070  CA  VAL A 137      19.279 -15.049  13.865  1.00 43.26           C
ATOM   1071  CB  VAL A 137      19.389 -16.546  13.833  1.00 43.26           C
ATOM   1072  CG1 VAL A 137      20.839 -16.919  13.477  1.00 43.26           C
ATOM   1073  CG2 VAL A 137      18.921 -17.106  15.186  1.00 43.26           C
ATOM   1074  C   VAL A 137      17.844 -14.712  14.124  1.00 43.26           C
ATOM   1075  O   VAL A 137      17.458 -14.401  15.249  1.00 43.26           O
ATOM   1076  N   GLU A 138      17.014 -14.747  13.061  1.00 61.38           N
ATOM   1077  CA  GLU A 138      15.616 -14.461  13.205  1.00 61.38           C
ATOM   1078  CB  GLU A 138      15.009 -13.630  12.055  1.00 61.38           C
ATOM   1079  CG  GLU A 138      13.554 -13.217  12.300  1.00 61.38           C
ATOM   1080  CD  GLU A 138      13.061 -12.409  11.106  1.00 61.38           C
ATOM   1081  OE1 GLU A 138      13.616 -12.594   9.990  1.00 61.38           O
ATOM   1082  OE2 GLU A 138      12.116 -11.596  11.293  1.00 61.38           O
ATOM   1083  C   GLU A 138      14.888 -15.764  13.251  1.00 61.38           C
ATOM   1084  O   GLU A 138      15.240 -16.710  12.548  1.00 61.38           O
ATOM   1085  N   TYR A 139      13.876 -15.859  14.136  1.00101.70           N
ATOM   1086  CA  TYR A 139      13.106 -17.063  14.258  1.00101.70           C
ATOM   1087  CB  TYR A 139      13.400 -17.755  15.606  1.00101.70           C
ATOM   1088  CG  TYR A 139      12.564 -18.969  15.818  1.00101.70           C
ATOM   1089  CD1 TYR A 139      12.709 -20.087  15.029  1.00101.70           C
ATOM   1090  CD2 TYR A 139      11.662 -18.997  16.856  1.00101.70           C
ATOM   1091  CE1 TYR A 139      11.938 -21.203  15.255  1.00101.70           C
ATOM   1092  CE2 TYR A 139      10.890 -20.110  17.087  1.00101.70           C
ATOM   1093  CZ  TYR A 139      11.026 -21.214  16.282  1.00101.70           C
ATOM   1094  OH  TYR A 139      10.234 -22.357  16.518  1.00101.70           O
ATOM   1095  C   TYR A 139      11.654 -16.690  14.171  1.00101.70           C
ATOM   1096  O   TYR A 139      11.141 -15.983  15.037  1.00101.70           O
ATOM   1097  N   ALA A 140      10.957 -17.124  13.098  1.00 81.06           N
ATOM   1098  CA  ALA A 140       9.548 -16.860  13.000  1.00 81.06           C
ATOM   1099  CB  ALA A 140       9.211 -15.752  11.988  1.00 81.06           C
ATOM   1100  C   ALA A 140       8.887 -18.119  12.516  1.00 81.06           C
ATOM   1101  O   ALA A 140       8.657 -18.297  11.321  1.00 81.06           O
ATOM   1102  N   PRO A 141       8.521 -18.977  13.428  1.00101.77           N
ATOM   1103  CA  PRO A 141       7.926 -20.251  13.119  1.00101.77           C
ATOM   1104  CD  PRO A 141       8.883 -18.843  14.827  1.00101.77           C
ATOM   1105  CB  PRO A 141       7.936 -21.035  14.435  1.00101.77           C
ATOM   1106  CG  PRO A 141       8.090 -19.958  15.526  1.00101.77           C
ATOM   1107  C   PRO A 141       6.560 -20.137  12.514  1.00101.77           C
ATOM   1108  O   PRO A 141       6.126 -21.071  11.842  1.00101.77           O
ATOM   1109  N   CYS A 142       5.831 -19.057  12.836  1.00 91.61           N
ATOM   1110  CA  CYS A 142       4.510 -18.785  12.342  1.00 91.61           C
ATOM   1111  CB  CYS A 142       3.672 -17.958  13.337  1.00 91.61           C
ATOM   1112  SG  CYS A 142       3.306 -18.994  14.792  1.00 91.61           S
ATOM   1113  C   CYS A 142       4.522 -18.182  10.968  1.00 91.61           C
ATOM   1114  O   CYS A 142       3.486 -18.141  10.304  1.00 91.61           O
ATOM   1115  N   ARG A 143       5.672 -17.625  10.529  1.00160.93           N
ATOM   1116  CA  ARG A 143       5.733 -17.020   9.225  1.00160.93           C
ATOM   1117  CB  ARG A 143       6.904 -16.027   9.109  1.00160.93           C
ATOM   1118  CG  ARG A 143       7.016 -15.334   7.753  1.00160.93           C
ATOM   1119  CD  ARG A 143       7.879 -14.069   7.791  1.00160.93           C
ATOM   1120  NE  ARG A 143       9.251 -14.441   8.237  1.00160.93           N
ATOM   1121  CZ  ARG A 143      10.012 -13.509   8.882  1.00160.93           C
ATOM   1122  NH1 ARG A 143       9.493 -12.276   9.152  1.00160.93           N
ATOM   1123  NH2 ARG A 143      11.288 -13.796   9.267  1.00160.93           N
ATOM   1124  C   ARG A 143       5.915 -18.124   8.231  1.00160.93           C
ATOM   1125  O   ARG A 143       7.033 -18.461   7.842  1.00160.93           O
ATOM   1126  N   SER A 144       4.786 -18.688   7.756  1.00 76.55           N
ATOM   1127  CA  SER A 144       4.853 -19.821   6.879  1.00 76.55           C
ATOM   1128  CB  SER A 144       4.551 -21.160   7.572  1.00 76.55           C
ATOM   1129  OG  SER A 144       3.185 -21.219   7.950  1.00 76.55           O
ATOM   1130  C   SER A 144       3.844 -19.668   5.781  1.00 76.55           C
ATOM   1131  O   SER A 144       3.274 -18.602   5.564  1.00 76.55           O
ATOM   1132  N   LYS A 145       3.680 -20.762   5.015  1.00155.25           N
ATOM   1133  CA  LYS A 145       2.783 -20.927   3.908  1.00155.25           C
ATOM   1134  CB  LYS A 145       3.022 -22.270   3.196  1.00155.25           C
ATOM   1135  CG  LYS A 145       2.285 -22.437   1.868  1.00155.25           C
ATOM   1136  CD  LYS A 145       2.913 -21.664   0.706  1.00155.25           C
ATOM   1137  CE  LYS A 145       2.820 -20.144   0.838  1.00155.25           C
ATOM   1138  NZ  LYS A 145       3.454 -19.500  -0.334  1.00155.25           N
ATOM   1139  C   LYS A 145       1.371 -20.947   4.405  1.00155.25           C
ATOM   1140  O   LYS A 145       0.452 -20.567   3.681  1.00155.25           O
ATOM   1141  N   ASN A 146       1.159 -21.447   5.639  1.00 63.88           N
ATOM   1142  CA  ASN A 146      -0.169 -21.541   6.178  0.83 63.88           C
ATOM   1143  CB  ASN A 146      -0.245 -22.477   7.400  0.83 63.88           C
ATOM   1144  CG  ASN A 146      -1.700 -22.807   7.701  0.83 63.88           C
ATOM   1145  OD1 ASN A 146      -2.617 -22.223   7.126  1.00 63.88           O
ATOM   1146  ND2 ASN A 146      -1.922 -23.770   8.635  1.00 63.88           N
ATOM   1147  C   ASN A 146      -0.541 -20.162   6.620  1.00 63.88           C
ATOM   1148  O   ASN A 146      -0.212 -19.737   7.727  1.00 63.88           O
ATOM   1149  N   ILE A 147      -1.312 -19.451   5.777  1.00 94.15           N
ATOM   1150  CA  ILE A 147      -1.562 -18.064   6.025  1.00 94.15           C
ATOM   1151  CB  ILE A 147      -1.243 -17.192   4.845  1.00 94.15           C
ATOM   1152  CG1 ILE A 147      -2.164 -17.532   3.662  1.00 94.15           C
ATOM   1153  CG2 ILE A 147       0.251 -17.360   4.520  1.00 94.15           C
ATOM   1154  CD1 ILE A 147      -2.107 -16.512   2.526  1.00 94.15           C
ATOM   1155  C   ILE A 147      -3.005 -17.858   6.345  1.00 94.15           C
ATOM   1156  O   ILE A 147      -3.812 -18.786   6.315  1.00 94.15           O
ATOM   1157  N   ASP A 148      -3.332 -16.615   6.752  1.00145.98           N
ATOM   1158  CA  ASP A 148      -4.681 -16.235   7.048  1.00145.98           C
ATOM   1159  CB  ASP A 148      -5.709 -16.820   6.058  1.00145.98           C
ATOM   1160  CG  ASP A 148      -6.998 -16.010   6.102  1.00145.98           C
ATOM   1161  OD1 ASP A 148      -7.033 -14.976   6.821  1.00145.98           O
ATOM   1162  OD2 ASP A 148      -7.970 -16.418   5.410  1.00145.98           O
ATOM   1163  C   ASP A 148      -5.004 -16.683   8.442  1.00145.98           C
ATOM   1164  O   ASP A 148      -4.222 -17.379   9.088  1.00145.98           O
ATOM   1165  N   ALA A 149      -6.184 -16.268   8.940  1.00 72.79           N
ATOM   1166  CA  ALA A 149      -6.627 -16.564  10.273  1.00 72.79           C
ATOM   1167  CB  ALA A 149      -7.992 -15.935  10.607  1.00 72.79           C
ATOM   1168  C   ALA A 149      -6.748 -18.046  10.432  1.00 72.79           C
ATOM   1169  O   ALA A 149      -6.495 -18.586  11.508  1.00 72.79           O
ATOM   1170  N   ASP A 150      -7.151 -18.740   9.354  1.00 63.21           N
ATOM   1171  CA  ASP A 150      -7.338 -20.163   9.372  1.00 63.21           C
ATOM   1172  CB  ASP A 150      -7.743 -20.726   7.999  1.00 63.21           C
ATOM   1173  CG  ASP A 150      -9.139 -20.239   7.647  1.00 63.21           C
ATOM   1174  OD1 ASP A 150     -10.067 -20.451   8.471  1.00 63.21           O
ATOM   1175  OD2 ASP A 150      -9.296 -19.638   6.551  1.00 63.21           O
ATOM   1176  C   ASP A 150      -6.028 -20.794   9.705  1.00 63.21           C
ATOM   1177  O   ASP A 150      -5.985 -21.851  10.332  1.00 63.21           O
ATOM   1178  N   GLY A 151      -4.922 -20.173   9.254  1.00 47.64           N
ATOM   1179  CA  GLY A 151      -3.620 -20.713   9.502  1.00 47.64           C
ATOM   1180  C   GLY A 151      -2.971 -19.956  10.625  1.00 47.64           C
ATOM   1181  O   GLY A 151      -3.590 -19.616  11.632  1.00 47.64           O
ATOM   1182  N   GLN A 152      -1.647 -19.788  10.474  1.00118.94           N
ATOM   1183  CA  GLN A 152      -0.685 -19.129  11.314  1.00118.94           C
ATOM   1184  CB  GLN A 152       0.723 -19.735  11.187  1.00118.94           C
ATOM   1185  CG  GLN A 152       0.728 -21.182  11.692  1.00118.94           C
ATOM   1186  CD  GLN A 152       2.123 -21.771  11.564  1.00118.94           C
ATOM   1187  OE1 GLN A 152       2.839 -21.508  10.599  1.00118.94           O
ATOM   1188  NE2 GLN A 152       2.523 -22.596  12.569  1.00118.94           N
ATOM   1189  C   GLN A 152      -0.628 -17.630  11.147  1.00118.94           C
ATOM   1190  O   GLN A 152       0.165 -16.966  11.813  1.00118.94           O
ATOM   1191  N   GLY A 153      -1.371 -17.050  10.190  1.00 68.10           N
ATOM   1192  CA  GLY A 153      -1.198 -15.653   9.873  1.00 68.10           C
ATOM   1193  C   GLY A 153      -1.328 -14.749  11.077  1.00 68.10           C
ATOM   1194  O   GLY A 153      -0.623 -13.745  11.178  1.00 68.10           O
ATOM   1195  N   PHE A 154      -2.303 -15.024  11.955  1.00146.03           N
ATOM   1196  CA  PHE A 154      -2.647 -14.332  13.174  1.00146.03           C
ATOM   1197  CB  PHE A 154      -4.159 -14.297  13.428  1.00146.03           C
ATOM   1198  CG  PHE A 154      -4.650 -13.325  12.411  1.00146.03           C
ATOM   1199  CD1 PHE A 154      -4.805 -13.704  11.098  1.00146.03           C
ATOM   1200  CD2 PHE A 154      -4.940 -12.028  12.766  1.00146.03           C
ATOM   1201  CE1 PHE A 154      -5.250 -12.806  10.157  1.00146.03           C
ATOM   1202  CE2 PHE A 154      -5.385 -11.125  11.829  1.00146.03           C
ATOM   1203  CZ  PHE A 154      -5.542 -11.513  10.520  1.00146.03           C
ATOM   1204  C   PHE A 154      -1.917 -14.807  14.404  1.00146.03           C
ATOM   1205  O   PHE A 154      -2.262 -14.406  15.515  1.00146.03           O
ATOM   1206  N   CYS A 155      -0.985 -15.763  14.260  1.00 88.10           N
ATOM   1207  CA  CYS A 155      -0.316 -16.468  15.326  1.00 88.10           C
ATOM   1208  CB  CYS A 155       0.818 -17.319  14.731  1.00 88.10           C
ATOM   1209  SG  CYS A 155       2.037 -17.900  15.937  1.00 88.10           S
ATOM   1210  C   CYS A 155       0.285 -15.579  16.390  1.00 88.10           C
ATOM   1211  O   CYS A 155       0.136 -15.873  17.578  1.00 88.10           O
ATOM   1212  N   GLN A 156       0.961 -14.474  16.027  1.00 81.94           N
ATOM   1213  CA  GLN A 156       1.617 -13.640  17.008  1.00 81.94           C
ATOM   1214  CB  GLN A 156       0.655 -12.917  17.969  1.00 81.94           C
ATOM   1215  CG  GLN A 156      -0.153 -11.813  17.282  1.00 81.94           C
ATOM   1216  CD  GLN A 156      -0.962 -11.073  18.339  1.00 81.94           C
ATOM   1217  OE1 GLN A 156      -1.969 -11.576  18.836  1.00 81.94           O
ATOM   1218  NE2 GLN A 156      -0.511  -9.839  18.694  1.00 81.94           N
ATOM   1219  C   GLN A 156       2.578 -14.465  17.809  1.00 81.94           C
ATOM   1220  O   GLN A 156       2.615 -14.399  19.038  1.00 81.94           O
ATOM   1221  N   GLY A 157       3.419 -15.251  17.111  1.00 32.88           N
ATOM   1222  CA  GLY A 157       4.359 -16.094  17.787  1.00 32.88           C
ATOM   1223  C   GLY A 157       5.313 -15.237  18.555  1.00 32.88           C
ATOM   1224  O   GLY A 157       5.718 -14.165  18.105  1.00 32.88           O
ATOM   1225  N   GLY A 158       5.725 -15.730  19.740  1.00 31.88           N
ATOM   1226  CA  GLY A 158       6.647 -14.997  20.559  1.00 31.88           C
ATOM   1227  C   GLY A 158       5.905 -14.208  21.592  1.00 31.88           C
ATOM   1228  O   GLY A 158       6.506 -13.462  22.362  1.00 31.88           O
ATOM   1229  N   PHE A 159       4.575 -14.373  21.657  1.00 65.26           N
ATOM   1230  CA  PHE A 159       3.782 -13.667  22.621  1.00 65.26           C
ATOM   1231  CB  PHE A 159       2.307 -14.104  22.533  1.00 65.26           C
ATOM   1232  CG  PHE A 159       1.467 -13.273  23.439  1.00 65.26           C
ATOM   1233  CD1 PHE A 159       1.051 -12.023  23.043  1.00 65.26           C
ATOM   1234  CD2 PHE A 159       1.077 -13.750  24.669  1.00 65.26           C
ATOM   1235  CE1 PHE A 159       0.270 -11.251  23.868  1.00 65.26           C
ATOM   1236  CE2 PHE A 159       0.295 -12.983  25.498  1.00 65.26           C
ATOM   1237  CZ  PHE A 159      -0.109 -11.732  25.098  1.00 65.26           C
ATOM   1238  C   PHE A 159       4.320 -14.053  23.969  1.00 65.26           C
ATOM   1239  O   PHE A 159       4.473 -13.209  24.851  1.00 65.26           O
ATOM   1240  N   SER A 160       4.604 -15.356  24.171  1.00 48.68           N
ATOM   1241  CA  SER A 160       5.196 -15.797  25.405  1.00 48.68           C
ATOM   1242  CB  SER A 160       4.207 -16.501  26.351  1.00 48.68           C
ATOM   1243  OG  SER A 160       3.763 -17.720  25.775  1.00 48.68           O
ATOM   1244  C   SER A 160       6.266 -16.792  25.052  1.00 48.68           C
ATOM   1245  O   SER A 160       6.101 -17.579  24.122  1.00 48.68           O
ATOM   1246  N   ILE A 161       7.403 -16.777  25.783  1.00 64.85           N
ATOM   1247  CA  ILE A 161       8.484 -17.677  25.469  1.00 64.85           C
ATOM   1248  CB  ILE A 161       9.554 -17.045  24.626  1.00 64.85           C
ATOM   1249  CG1 ILE A 161      10.165 -15.841  25.362  1.00 64.85           C
ATOM   1250  CG2 ILE A 161       8.965 -16.718  23.245  1.00 64.85           C
ATOM   1251  CD1 ILE A 161      11.422 -15.291  24.692  1.00 64.85           C
ATOM   1252  C   ILE A 161       9.154 -18.154  26.725  1.00 64.85           C
ATOM   1253  O   ILE A 161       8.980 -17.576  27.797  1.00 64.85           O
ATOM   1254  N   ASP A 162       9.920 -19.266  26.612  1.00 88.17           N
ATOM   1255  CA  ASP A 162      10.651 -19.807  27.728  1.00 88.17           C
ATOM   1256  CB  ASP A 162       9.755 -20.619  28.684  1.00 88.17           C
ATOM   1257  CG  ASP A 162      10.446 -20.759  30.033  1.00 88.17           C
ATOM   1258  OD1 ASP A 162      11.579 -20.231  30.186  1.00 88.17           O
ATOM   1259  OD2 ASP A 162       9.838 -21.392  30.937  1.00 88.17           O
ATOM   1260  C   ASP A 162      11.704 -20.739  27.178  1.00 88.17           C
ATOM   1261  O   ASP A 162      11.635 -21.153  26.021  1.00 88.17           O
ATOM   1262  N   PHE A 163      12.731 -21.076  27.992  1.00 73.00           N
ATOM   1263  CA  PHE A 163      13.761 -21.993  27.576  1.00 73.00           C
ATOM   1264  CB  PHE A 163      15.202 -21.484  27.789  1.00 73.00           C
ATOM   1265  CG  PHE A 163      15.571 -20.485  26.746  1.00 73.00           C
ATOM   1266  CD1 PHE A 163      16.053 -20.903  25.526  1.00 73.00           C
ATOM   1267  CD2 PHE A 163      15.457 -19.136  26.987  1.00 73.00           C
ATOM   1268  CE1 PHE A 163      16.406 -19.993  24.557  1.00 73.00           C
ATOM   1269  CE2 PHE A 163      15.808 -18.221  26.021  1.00 73.00           C
ATOM   1270  CZ  PHE A 163      16.282 -18.647  24.803  1.00 73.00           C
ATOM   1271  C   PHE A 163      13.668 -23.249  28.388  1.00 73.00           C
ATOM   1272  O   PHE A 163      13.317 -23.227  29.566  1.00 73.00           O
ATOM   1273  N   THR A 164      13.966 -24.395  27.746  1.00158.86           N
ATOM   1274  CA  THR A 164      14.001 -25.658  28.420  1.00158.86           C
ATOM   1275  CB  THR A 164      13.393 -26.754  27.592  1.00158.86           C
ATOM   1276  OG1 THR A 164      13.448 -27.996  28.274  1.00158.86           O
ATOM   1277  CG2 THR A 164      14.114 -26.827  26.245  1.00158.86           C
ATOM   1278  C   THR A 164      15.439 -25.966  28.741  1.00158.86           C
ATOM   1279  O   THR A 164      16.353 -25.359  28.190  1.00158.86           O
ATOM   1280  N   LYS A 165      15.671 -26.913  29.672  1.00140.69           N
ATOM   1281  CA  LYS A 165      16.987 -27.298  30.121  1.00140.69           C
ATOM   1282  CB  LYS A 165      16.948 -28.306  31.282  1.00140.69           C
ATOM   1283  CG  LYS A 165      16.327 -27.736  32.556  1.00140.69           C
ATOM   1284  CD  LYS A 165      15.984 -28.799  33.600  1.00140.69           C
ATOM   1285  CE  LYS A 165      17.077 -29.007  34.649  1.00140.69           C
ATOM   1286  NZ  LYS A 165      18.300 -29.537  34.006  1.00140.69           N
ATOM   1287  C   LYS A 165      17.725 -27.959  28.993  1.00140.69           C
ATOM   1288  O   LYS A 165      18.954 -27.966  28.941  1.00140.69           O
ATOM   1289  N   ALA A 166      16.949 -28.583  28.095  1.00 98.33           N
ATOM   1290  CA  ALA A 166      17.304 -29.331  26.921  1.00 98.33           C
ATOM   1291  CB  ALA A 166      16.100 -30.044  26.281  1.00 98.33           C
ATOM   1292  C   ALA A 166      17.927 -28.458  25.874  1.00 98.33           C
ATOM   1293  O   ALA A 166      18.488 -28.978  24.912  1.00 98.33           O
ATOM   1294  N   ASP A 167      17.803 -27.119  25.990  1.00 88.27           N
ATOM   1295  CA  ASP A 167      18.243 -26.228  24.948  1.00 88.27           C
ATOM   1296  CB  ASP A 167      19.643 -26.547  24.387  1.00 88.27           C
ATOM   1297  CG  ASP A 167      20.687 -26.116  25.409  1.00 88.27           C
ATOM   1298  OD1 ASP A 167      20.320 -25.359  26.347  1.00 88.27           O
ATOM   1299  OD2 ASP A 167      21.868 -26.528  25.258  1.00 88.27           O
ATOM   1300  C   ASP A 167      17.264 -26.273  23.818  1.00 88.27           C
ATOM   1301  O   ASP A 167      17.624 -26.357  22.642  1.00 88.27           O
ATOM   1302  N   ARG A 168      15.968 -26.246  24.191  1.00 94.87           N
ATOM   1303  CA  ARG A 168      14.890 -26.123  23.255  1.00 94.87           C
ATOM   1304  CB  ARG A 168      13.825 -27.230  23.339  1.00 94.87           C
ATOM   1305  CG  ARG A 168      14.181 -28.531  22.626  1.00 94.87           C
ATOM   1306  CD  ARG A 168      13.042 -29.548  22.701  1.00 94.87           C
ATOM   1307  NE  ARG A 168      13.313 -30.595  21.682  1.00 94.87           N
ATOM   1308  CZ  ARG A 168      12.857 -30.420  20.407  1.00 94.87           C
ATOM   1309  NH1 ARG A 168      12.151 -29.298  20.083  1.00 94.87           N
ATOM   1310  NH2 ARG A 168      13.112 -31.363  19.455  1.00 94.87           N
ATOM   1311  C   ARG A 168      14.169 -24.850  23.578  1.00 94.87           C
ATOM   1312  O   ARG A 168      14.098 -24.433  24.734  1.00 94.87           O
ATOM   1313  N   VAL A 169      13.616 -24.189  22.542  1.00 55.13           N
ATOM   1314  CA  VAL A 169      12.903 -22.963  22.753  1.00 55.13           C
ATOM   1315  CB  VAL A 169      13.184 -21.923  21.704  1.00 55.13           C
ATOM   1316  CG1 VAL A 169      12.337 -20.677  22.007  1.00 55.13           C
ATOM   1317  CG2 VAL A 169      14.696 -21.643  21.672  1.00 55.13           C
ATOM   1318  C   VAL A 169      11.438 -23.272  22.710  1.00 55.13           C
ATOM   1319  O   VAL A 169      10.972 -24.020  21.852  1.00 55.13           O
ATOM   1320  N   LEU A 170      10.675 -22.714  23.672  1.00 80.85           N
ATOM   1321  CA  LEU A 170       9.254 -22.922  23.721  1.00 80.85           C
ATOM   1322  CB  LEU A 170       8.773 -23.398  25.105  1.00 80.85           C
ATOM   1323  CG  LEU A 170       7.243 -23.492  25.249  1.00 80.85           C
ATOM   1324  CD1 LEU A 170       6.630 -24.438  24.203  1.00 80.85           C
ATOM   1325  CD2 LEU A 170       6.850 -23.860  26.690  1.00 80.85           C
ATOM   1326  C   LEU A 170       8.580 -21.615  23.422  1.00 80.85           C
ATOM   1327  O   LEU A 170       8.785 -20.631  24.132  1.00 80.85           O
ATOM   1328  N   LEU A 171       7.757 -21.579  22.349  1.00188.37           N
ATOM   1329  CA  LEU A 171       7.061 -20.378  21.960  1.00188.37           C
ATOM   1330  CB  LEU A 171       7.252 -19.916  20.503  1.00188.37           C
ATOM   1331  CG  LEU A 171       8.512 -19.116  20.149  1.00188.37           C
ATOM   1332  CD1 LEU A 171       9.789 -19.960  20.233  1.00188.37           C
ATOM   1333  CD2 LEU A 171       8.329 -18.443  18.779  1.00188.37           C
ATOM   1334  C   LEU A 171       5.583 -20.584  22.013  1.00188.37           C
ATOM   1335  O   LEU A 171       5.067 -21.638  21.644  1.00188.37           O
ATOM   1336  N   GLY A 172       4.860 -19.530  22.438  1.00 43.22           N
ATOM   1337  CA  GLY A 172       3.430 -19.579  22.454  1.00 43.22           C
ATOM   1338  C   GLY A 172       2.942 -18.622  21.406  1.00 43.22           C
ATOM   1339  O   GLY A 172       3.488 -17.530  21.246  1.00 43.22           O
ATOM   1340  N   GLY A 173       1.890 -19.026  20.659  1.00 55.95           N
ATOM   1341  CA  GLY A 173       1.294 -18.174  19.662  1.00 55.95           C
ATOM   1342  C   GLY A 173      -0.195 -18.341  19.798  1.00 55.95           C
ATOM   1343  O   GLY A 173      -0.788 -19.268  19.251  1.00 55.95           O
ATOM   1344  N   PRO A 174      -0.812 -17.427  20.495  1.00182.91           N
ATOM   1345  CA  PRO A 174      -2.218 -17.529  20.813  1.00182.91           C
ATOM   1346  CD  PRO A 174      -0.087 -16.632  21.472  1.00182.91           C
ATOM   1347  CB  PRO A 174      -2.474 -16.471  21.886  1.00182.91           C
ATOM   1348  CG  PRO A 174      -1.108 -16.292  22.568  1.00182.91           C
ATOM   1349  C   PRO A 174      -3.191 -17.409  19.673  1.00182.91           C
ATOM   1350  O   PRO A 174      -4.327 -17.855  19.819  1.00182.91           O
ATOM   1351  N   GLY A 175      -2.797 -16.731  18.586  1.00 82.14           N
ATOM   1352  CA  GLY A 175      -3.591 -16.418  17.424  1.00 82.14           C
ATOM   1353  C   GLY A 175      -3.831 -17.542  16.454  1.00 82.14           C
ATOM   1354  O   GLY A 175      -4.712 -17.434  15.601  1.00 82.14           O
ATOM   1355  N   SER A 176      -2.990 -18.591  16.459  1.00 62.88           N
ATOM   1356  CA  SER A 176      -3.058 -19.581  15.416  1.00 62.88           C
ATOM   1357  CB  SER A 176      -2.004 -20.693  15.557  1.00 62.88           C
ATOM   1358  OG  SER A 176      -0.699 -20.145  15.448  1.00 62.88           O
ATOM   1359  C   SER A 176      -4.404 -20.239  15.331  1.00 62.88           C
ATOM   1360  O   SER A 176      -5.113 -20.415  16.321  1.00 62.88           O
ATOM   1361  N   PHE A 177      -4.757 -20.641  14.090  1.00102.28           N
ATOM   1362  CA  PHE A 177      -5.957 -21.360  13.764  1.00102.28           C
ATOM   1363  CB  PHE A 177      -5.916 -22.816  14.254  1.00102.28           C
ATOM   1364  CG  PHE A 177      -4.628 -23.391  13.767  1.00102.28           C
ATOM   1365  CD1 PHE A 177      -4.405 -23.631  12.431  1.00102.28           C
ATOM   1366  CD2 PHE A 177      -3.639 -23.704  14.670  1.00102.28           C
ATOM   1367  CE1 PHE A 177      -3.208 -24.162  12.008  1.00102.28           C
ATOM   1368  CE2 PHE A 177      -2.442 -24.237  14.253  1.00102.28           C
ATOM   1369  CZ  PHE A 177      -2.223 -24.464  12.917  1.00102.28           C
ATOM   1370  C   PHE A 177      -7.174 -20.696  14.345  1.00102.28           C
ATOM   1371  O   PHE A 177      -7.890 -21.291  15.150  1.00102.28           O
ATOM   1372  N   TYR A 178      -7.446 -19.436  13.943  1.00101.34           N
ATOM   1373  CA  TYR A 178      -8.580 -18.721  14.463  1.00101.34           C
ATOM   1374  CB  TYR A 178      -9.966 -19.232  14.024  1.00101.34           C
ATOM   1375  CG  TYR A 178     -10.331 -18.563  12.742  1.00101.34           C
ATOM   1376  CD1 TYR A 178     -10.820 -17.276  12.777  1.00101.34           C
ATOM   1377  CD2 TYR A 178     -10.213 -19.196  11.528  1.00101.34           C
ATOM   1378  CE1 TYR A 178     -11.175 -16.617  11.625  1.00101.34           C
ATOM   1379  CE2 TYR A 178     -10.567 -18.540  10.372  1.00101.34           C
ATOM   1380  CZ  TYR A 178     -11.047 -17.253  10.416  1.00101.34           C
ATOM   1381  OH  TYR A 178     -11.408 -16.590   9.224  1.00101.34           O
ATOM   1382  C   TYR A 178      -8.539 -18.670  15.952  1.00101.34           C
ATOM   1383  O   TYR A 178      -9.534 -18.933  16.627  1.00101.34           O
ATOM   1384  N   TRP A 179      -7.362 -18.307  16.485  1.00 91.50           N
ATOM   1385  CA  TRP A 179      -7.142 -18.085  17.885  1.00 91.50           C
ATOM   1386  CB  TRP A 179      -7.994 -16.938  18.452  1.00 91.50           C
ATOM   1387  CG  TRP A 179      -7.576 -15.588  17.920  1.00 91.50           C
ATOM   1388  CD2 TRP A 179      -8.066 -15.015  16.698  1.00 91.50           C
ATOM   1389  CD1 TRP A 179      -6.692 -14.687  18.439  1.00 91.50           C
ATOM   1390  NE1 TRP A 179      -6.599 -13.591  17.616  1.00 91.50           N
ATOM   1391  CE2 TRP A 179      -7.440 -13.779  16.540  1.00 91.50           C
ATOM   1392  CE3 TRP A 179      -8.962 -15.485  15.781  1.00 91.50           C
ATOM   1393  CZ2 TRP A 179      -7.702 -12.990  15.458  1.00 91.50           C
ATOM   1394  CZ3 TRP A 179      -9.227 -14.684  14.693  1.00 91.50           C
ATOM   1395  CH2 TRP A 179      -8.608 -13.462  14.535  1.00 91.50           C
ATOM   1396  C   TRP A 179      -7.337 -19.312  18.720  1.00 91.50           C
ATOM   1397  O   TRP A 179      -7.637 -19.209  19.908  1.00 91.50           O
ATOM   1398  N   GLN A 180      -7.184 -20.510  18.130  1.00 47.57           N
ATOM   1399  CA  GLN A 180      -7.182 -21.697  18.935  1.00 47.57           C
ATOM   1400  CB  GLN A 180      -7.171 -22.990  18.101  1.00 47.57           C
ATOM   1401  CG  GLN A 180      -8.484 -23.211  17.344  1.00 47.57           C
ATOM   1402  CD  GLN A 180      -8.387 -24.503  16.547  1.00 47.57           C
ATOM   1403  OE1 GLN A 180      -7.420 -25.254  16.667  1.00 47.57           O
ATOM   1404  NE2 GLN A 180      -9.421 -24.772  15.705  1.00 47.57           N
ATOM   1405  C   GLN A 180      -5.926 -21.635  19.757  1.00 47.57           C
ATOM   1406  O   GLN A 180      -5.910 -22.018  20.926  1.00 47.57           O
ATOM   1407  N   GLY A 181      -4.832 -21.132  19.146  1.00 32.04           N
ATOM   1408  CA  GLY A 181      -3.566 -20.978  19.809  1.00 32.04           C
ATOM   1409  C   GLY A 181      -2.692 -22.146  19.465  1.00 32.04           C
ATOM   1410  O   GLY A 181      -3.183 -23.219  19.118  1.00 32.04           O
ATOM   1411  N   GLN A 182      -1.355 -21.964  19.562  1.00 63.12           N
ATOM   1412  CA  GLN A 182      -0.466 -23.034  19.204  1.00 63.12           C
ATOM   1413  CB  GLN A 182      -0.123 -23.020  17.699  1.00 63.12           C
ATOM   1414  CG  GLN A 182       0.815 -24.135  17.233  1.00 63.12           C
ATOM   1415  CD  GLN A 182       1.036 -23.955  15.735  1.00 63.12           C
ATOM   1416  OE1 GLN A 182       1.098 -22.834  15.232  1.00 63.12           O
ATOM   1417  NE2 GLN A 182       1.149 -25.091  14.996  1.00 63.12           N
ATOM   1418  C   GLN A 182       0.813 -22.906  19.979  1.00 63.12           C
ATOM   1419  O   GLN A 182       1.243 -21.811  20.335  1.00 63.12           O
ATOM   1420  N   LEU A 183       1.445 -24.057  20.288  1.00 57.88           N
ATOM   1421  CA  LEU A 183       2.717 -24.070  20.951  1.00 57.88           C
ATOM   1422  CB  LEU A 183       2.753 -24.953  22.208  1.00 57.88           C
ATOM   1423  CG  LEU A 183       1.876 -24.422  23.356  1.00 57.88           C
ATOM   1424  CD1 LEU A 183       1.958 -25.336  24.589  1.00 57.88           C
ATOM   1425  CD2 LEU A 183       2.209 -22.957  23.680  1.00 57.88           C
ATOM   1426  C   LEU A 183       3.701 -24.639  19.976  1.00 57.88           C
ATOM   1427  O   LEU A 183       3.442 -25.672  19.360  1.00 57.88           O
ATOM   1428  N   ILE A 184       4.853 -23.959  19.798  1.00 49.05           N
ATOM   1429  CA  ILE A 184       5.852 -24.435  18.883  1.00 49.05           C
ATOM   1430  CB  ILE A 184       6.090 -23.486  17.746  1.00 49.05           C
ATOM   1431  CG1 ILE A 184       4.792 -23.288  16.945  1.00 49.05           C
ATOM   1432  CG2 ILE A 184       7.260 -24.023  16.906  1.00 49.05           C
ATOM   1433  CD1 ILE A 184       4.848 -22.117  15.967  1.00 49.05           C
ATOM   1434  C   ILE A 184       7.140 -24.570  19.639  1.00 49.05           C
ATOM   1435  O   ILE A 184       7.508 -23.688  20.412  1.00 49.05           O
ATOM   1436  N   SER A 185       7.853 -25.701  19.441  1.00 61.77           N
ATOM   1437  CA  SER A 185       9.095 -25.911  20.132  1.00 61.77           C
ATOM   1438  CB  SER A 185       9.002 -26.994  21.222  1.00 61.77           C
ATOM   1439  OG  SER A 185      10.257 -27.155  21.865  1.00 61.77           O
ATOM   1440  C   SER A 185      10.121 -26.381  19.143  1.00 61.77           C
ATOM   1441  O   SER A 185       9.902 -27.358  18.429  1.00 61.77           O
ATOM   1442  N   ASP A 186      11.278 -25.684  19.083  1.00 90.48           N
ATOM   1443  CA  ASP A 186      12.353 -26.062  18.206  1.00 90.48           C
ATOM   1444  CB  ASP A 186      12.606 -25.115  17.018  1.00 90.48           C
ATOM   1445  CG  ASP A 186      11.741 -25.548  15.847  1.00 90.48           C
ATOM   1446  OD1 ASP A 186      11.820 -26.753  15.486  1.00 90.48           O
ATOM   1447  OD2 ASP A 186      11.001 -24.692  15.294  1.00 90.48           O
ATOM   1448  C   ASP A 186      13.634 -26.109  18.969  1.00 90.48           C
ATOM   1449  O   ASP A 186      13.765 -25.536  20.048  1.00 90.48           O
ATOM   1450  N   GLN A 187      14.621 -26.828  18.404  1.00 64.63           N
ATOM   1451  CA  GLN A 187      15.915 -26.944  19.004  1.00 64.63           C
ATOM   1452  CB  GLN A 187      16.701 -28.167  18.504  1.00 64.63           C
ATOM   1453  CG  GLN A 187      16.050 -29.500  18.879  1.00 64.63           C
ATOM   1454  CD  GLN A 187      16.913 -30.621  18.318  1.00 64.63           C
ATOM   1455  OE1 GLN A 187      17.349 -30.564  17.170  1.00 64.63           O
ATOM   1456  NE2 GLN A 187      17.169 -31.669  19.144  1.00 64.63           N
ATOM   1457  C   GLN A 187      16.708 -25.726  18.646  1.00 64.63           C
ATOM   1458  O   GLN A 187      16.552 -25.152  17.568  1.00 64.63           O
ATOM   1459  N   VAL A 188      17.588 -25.304  19.573  1.00 51.90           N
ATOM   1460  CA  VAL A 188      18.399 -24.135  19.402  1.00 51.90           C
ATOM   1461  CB  VAL A 188      19.245 -23.853  20.608  1.00 51.90           C
ATOM   1462  CG1 VAL A 188      20.080 -22.591  20.337  1.00 51.90           C
ATOM   1463  CG2 VAL A 188      18.338 -23.770  21.844  1.00 51.90           C
ATOM   1464  C   VAL A 188      19.332 -24.375  18.258  1.00 51.90           C
ATOM   1465  O   VAL A 188      19.593 -23.479  17.457  1.00 51.90           O
ATOM   1466  N   ALA A 189      19.864 -25.604  18.160  1.00 30.46           N
ATOM   1467  CA  ALA A 189      20.811 -25.924  17.131  1.00 30.46           C
ATOM   1468  CB  ALA A 189      21.328 -27.371  17.227  1.00 30.46           C
ATOM   1469  C   ALA A 189      20.157 -25.767  15.795  1.00 30.46           C
ATOM   1470  O   ALA A 189      20.761 -25.252  14.854  1.00 30.46           O
ATOM   1471  N   GLU A 190      18.895 -26.216  15.687  1.00139.20           N
ATOM   1472  CA  GLU A 190      18.150 -26.189  14.460  1.00139.20           C
ATOM   1473  CB  GLU A 190      16.783 -26.878  14.627  1.00139.20           C
ATOM   1474  CG  GLU A 190      16.077 -27.246  13.323  1.00139.20           C
ATOM   1475  CD  GLU A 190      16.507 -28.651  12.929  1.00139.20           C
ATOM   1476  OE1 GLU A 190      17.336 -29.249  13.666  1.00139.20           O
ATOM   1477  OE2 GLU A 190      16.005 -29.148  11.887  1.00139.20           O
ATOM   1478  C   GLU A 190      17.886 -24.768  14.055  1.00139.20           C
ATOM   1479  O   GLU A 190      17.976 -24.422  12.878  1.00139.20           O
ATOM   1480  N   ILE A 191      17.550 -23.903  15.032  1.00 52.61           N
ATOM   1481  CA  ILE A 191      17.180 -22.549  14.729  1.00 52.61           C
ATOM   1482  CB  ILE A 191      16.755 -21.783  15.953  1.00 52.61           C
ATOM   1483  CG1 ILE A 191      15.496 -22.420  16.567  1.00 52.61           C
ATOM   1484  CG2 ILE A 191      16.573 -20.307  15.560  1.00 52.61           C
ATOM   1485  CD1 ILE A 191      15.153 -21.889  17.958  1.00 52.61           C
ATOM   1486  C   ILE A 191      18.337 -21.823  14.115  1.00 52.61           C
ATOM   1487  O   ILE A 191      18.183 -21.131  13.109  1.00 52.61           O
ATOM   1488  N   ILE A 192      19.530 -21.947  14.721  1.00 45.90           N
ATOM   1489  CA  ILE A 192      20.684 -21.258  14.219  1.00 45.90           C
ATOM   1490  CB  ILE A 192      21.858 -21.335  15.152  1.00 45.90           C
ATOM   1491  CG1 ILE A 192      21.514 -20.710  16.514  1.00 45.90           C
ATOM   1492  CG2 ILE A 192      23.052 -20.664  14.454  1.00 45.90           C
ATOM   1493  CD1 ILE A 192      22.551 -21.005  17.598  1.00 45.90           C
ATOM   1494  C   ILE A 192      21.123 -21.845  12.910  1.00 45.90           C
ATOM   1495  O   ILE A 192      21.424 -21.115  11.966  1.00 45.90           O
ATOM   1496  N   SER A 193      21.177 -23.191  12.830  1.00 59.29           N
ATOM   1497  CA  SER A 193      21.696 -23.867  11.673  1.00 59.29           C
ATOM   1498  CB  SER A 193      21.828 -25.390  11.866  1.00 59.29           C
ATOM   1499  OG  SER A 193      20.549 -25.993  11.993  1.00 59.29           O
ATOM   1500  C   SER A 193      20.839 -23.631  10.470  1.00 59.29           C
ATOM   1501  O   SER A 193      21.353 -23.293   9.405  1.00 59.29           O
ATOM   1502  N   LYS A 194      19.508 -23.794  10.589  1.00195.01           N
ATOM   1503  CA  LYS A 194      18.733 -23.602   9.401  1.00195.01           C
ATOM   1504  CB  LYS A 194      17.560 -24.582   9.260  1.00195.01           C
ATOM   1505  CG  LYS A 194      18.051 -26.003   8.990  1.00195.01           C
ATOM   1506  CD  LYS A 194      16.960 -27.066   9.015  1.00195.01           C
ATOM   1507  CE  LYS A 194      17.503 -28.468   8.740  1.00195.01           C
ATOM   1508  NZ  LYS A 194      18.143 -28.510   7.408  1.00195.01           N
ATOM   1509  C   LYS A 194      18.193 -22.217   9.411  1.00195.01           C
ATOM   1510  O   LYS A 194      16.989 -22.000   9.529  1.00195.01           O
ATOM   1511  N   TYR A 195      19.095 -21.235   9.256  1.00 85.40           N
ATOM   1512  CA  TYR A 195      18.683 -19.868   9.216  1.00 85.40           C
ATOM   1513  CB  TYR A 195      19.216 -19.061  10.414  1.00 85.40           C
ATOM   1514  CG  TYR A 195      18.822 -17.636  10.256  1.00 85.40           C
ATOM   1515  CD1 TYR A 195      17.512 -17.245  10.412  1.00 85.40           C
ATOM   1516  CD2 TYR A 195      19.778 -16.688   9.976  1.00 85.40           C
ATOM   1517  CE1 TYR A 195      17.161 -15.924  10.272  1.00 85.40           C
ATOM   1518  CE2 TYR A 195      19.431 -15.366   9.835  1.00 85.40           C
ATOM   1519  CZ  TYR A 195      18.120 -14.984   9.982  1.00 85.40           C
ATOM   1520  OH  TYR A 195      17.761 -13.627   9.838  1.00 85.40           O
ATOM   1521  C   TYR A 195      19.232 -19.287   7.954  1.00 85.40           C
ATOM   1522  O   TYR A 195      20.414 -19.444   7.654  1.00 85.40           O
ATOM   1523  N   ASP A 196      18.362 -18.636   7.155  1.00121.09           N
ATOM   1524  CA  ASP A 196      18.801 -18.020   5.937  1.00121.09           C
ATOM   1525  CB  ASP A 196      18.519 -18.874   4.691  1.00121.09           C
ATOM   1526  CG  ASP A 196      19.427 -18.384   3.575  1.00121.09           C
ATOM   1527  OD1 ASP A 196      20.421 -17.674   3.886  1.00121.09           O
ATOM   1528  OD2 ASP A 196      19.147 -18.722   2.395  1.00121.09           O
ATOM   1529  C   ASP A 196      18.030 -16.738   5.805  1.00121.09           C
ATOM   1530  O   ASP A 196      16.801 -16.744   5.788  1.00121.09           O
ATOM   1531  N   PRO A 197      18.719 -15.635   5.710  1.00162.33           N
ATOM   1532  CA  PRO A 197      18.071 -14.351   5.646  1.00162.33           C
ATOM   1533  CD  PRO A 197      20.077 -15.543   6.221  1.00162.33           C
ATOM   1534  CB  PRO A 197      19.190 -13.320   5.785  1.00162.33           C
ATOM   1535  CG  PRO A 197      20.277 -14.063   6.583  1.00162.33           C
ATOM   1536  C   PRO A 197      17.251 -14.181   4.408  1.00162.33           C
ATOM   1537  O   PRO A 197      16.385 -13.307   4.380  1.00162.33           O
ATOM   1538  N   ASN A 198      17.561 -14.948   3.351  1.00129.07           N
ATOM   1539  CA  ASN A 198      16.845 -14.896   2.112  1.00129.07           C
ATOM   1540  CB  ASN A 198      17.614 -15.565   0.963  1.00129.07           C
ATOM   1541  CG  ASN A 198      18.844 -14.709   0.699  1.00129.07           C
ATOM   1542  OD1 ASN A 198      18.775 -13.481   0.725  1.00129.07           O
ATOM   1543  ND2 ASN A 198      20.005 -15.368   0.444  1.00129.07           N
ATOM   1544  C   ASN A 198      15.513 -15.573   2.235  1.00129.07           C
ATOM   1545  O   ASN A 198      14.566 -15.188   1.553  1.00129.07           O
ATOM   1546  N   VAL A 199      15.401 -16.611   3.090  1.00 57.86           N
ATOM   1547  CA  VAL A 199      14.197 -17.401   3.129  1.00 57.86           C
ATOM   1548  CB  VAL A 199      14.486 -18.855   3.360  1.00 57.86           C
ATOM   1549  CG1 VAL A 199      13.159 -19.632   3.389  1.00 57.86           C
ATOM   1550  CG2 VAL A 199      15.485 -19.330   2.290  1.00 57.86           C
ATOM   1551  C   VAL A 199      13.285 -16.936   4.223  1.00 57.86           C
ATOM   1552  O   VAL A 199      13.669 -16.866   5.390  1.00 57.86           O
ATOM   1553  N   TYR A 200      12.046 -16.564   3.839  1.00126.47           N
ATOM   1554  CA  TYR A 200      11.031 -16.079   4.730  1.00126.47           C
ATOM   1555  CB  TYR A 200       9.938 -15.300   3.986  1.00126.47           C
ATOM   1556  CG  TYR A 200      10.687 -14.262   3.221  1.00126.47           C
ATOM   1557  CD1 TYR A 200      11.270 -13.195   3.862  1.00126.47           C
ATOM   1558  CD2 TYR A 200      10.857 -14.387   1.862  1.00126.47           C
ATOM   1559  CE1 TYR A 200      11.976 -12.252   3.151  1.00126.47           C
ATOM   1560  CE2 TYR A 200      11.558 -13.447   1.145  1.00126.47           C
ATOM   1561  CZ  TYR A 200      12.118 -12.373   1.790  1.00126.47           C
ATOM   1562  OH  TYR A 200      12.840 -11.404   1.061  1.00126.47           O
ATOM   1563  C   TYR A 200      10.399 -17.174   5.542  1.00126.47           C
ATOM   1564  O   TYR A 200      10.087 -16.971   6.715  1.00126.47           O
ATOM   1565  N   SER A 201      10.142 -18.355   4.938  1.00 63.90           N
ATOM   1566  CA  SER A 201       9.523 -19.403   5.704  1.00 63.90           C
ATOM   1567  CB  SER A 201       8.209 -19.912   5.092  1.00 63.90           C
ATOM   1568  OG  SER A 201       7.249 -18.866   5.066  1.00 63.90           O
ATOM   1569  C   SER A 201      10.471 -20.559   5.750  1.00 63.90           C
ATOM   1570  O   SER A 201      10.751 -21.182   4.727  1.00 63.90           O
ATOM   1571  N   ILE A 202      10.963 -20.906   6.959  1.00105.17           N
ATOM   1572  CA  ILE A 202      11.915 -21.976   7.056  1.00105.17           C
ATOM   1573  CB  ILE A 202      13.161 -21.659   7.845  1.00105.17           C
ATOM   1574  CG1 ILE A 202      13.938 -20.461   7.271  1.00105.17           C
ATOM   1575  CG2 ILE A 202      13.999 -22.947   7.909  1.00105.17           C
ATOM   1576  CD1 ILE A 202      13.405 -19.103   7.721  1.00105.17           C
ATOM   1577  C   ILE A 202      11.267 -23.109   7.782  1.00105.17           C
ATOM   1578  O   ILE A 202      10.622 -22.906   8.809  1.00105.17           O
ATOM   1579  N   LYS A 203      11.408 -24.346   7.261  1.00107.11           N
ATOM   1580  CA  LYS A 203      10.818 -25.432   7.983  1.00107.11           C
ATOM   1581  CB  LYS A 203      10.080 -26.480   7.127  1.00107.11           C
ATOM   1582  CG  LYS A 203      10.969 -27.493   6.405  1.00107.11           C
ATOM   1583  CD  LYS A 203      10.178 -28.721   5.945  1.00107.11           C
ATOM   1584  CE  LYS A 203      11.044 -29.859   5.399  1.00107.11           C
ATOM   1585  NZ  LYS A 203      10.210 -31.062   5.171  1.00107.11           N
ATOM   1586  C   LYS A 203      11.907 -26.117   8.744  1.00107.11           C
ATOM   1587  O   LYS A 203      13.040 -26.220   8.276  1.00107.11           O
ATOM   1588  N   TYR A 204      11.577 -26.598   9.960  1.00 89.40           N
ATOM   1589  CA  TYR A 204      12.558 -27.213  10.811  1.00 89.40           C
ATOM   1590  CB  TYR A 204      12.646 -26.567  12.205  1.00 89.40           C
ATOM   1591  CG  TYR A 204      12.989 -25.127  12.020  1.00 89.40           C
ATOM   1592  CD1 TYR A 204      14.298 -24.714  11.936  1.00 89.40           C
ATOM   1593  CD2 TYR A 204      11.993 -24.186  11.920  1.00 89.40           C
ATOM   1594  CE1 TYR A 204      14.606 -23.385  11.763  1.00 89.40           C
ATOM   1595  CE2 TYR A 204      12.295 -22.855  11.747  1.00 89.40           C
ATOM   1596  CZ  TYR A 204      13.605 -22.451  11.668  1.00 89.40           C
ATOM   1597  OH  TYR A 204      13.920 -21.087  11.490  1.00 89.40           O
ATOM   1598  C   TYR A 204      12.145 -28.638  11.009  1.00 89.40           C
ATOM   1599  O   TYR A 204      10.960 -28.946  11.127  1.00 89.40           O
ATOM   1600  N   ASN A 205      13.133 -29.553  11.003  1.00 62.39           N
ATOM   1601  CA  ASN A 205      12.888 -30.963  11.103  1.00 62.39           C
ATOM   1602  CB  ASN A 205      14.144 -31.801  10.814  1.00 62.39           C
ATOM   1603  CG  ASN A 205      14.480 -31.640   9.339  1.00 62.39           C
ATOM   1604  OD1 ASN A 205      13.593 -31.531   8.494  1.00 62.39           O
ATOM   1605  ND2 ASN A 205      15.801 -31.626   9.014  1.00 62.39           N
ATOM   1606  C   ASN A 205      12.385 -31.377  12.453  1.00 62.39           C
ATOM   1607  O   ASN A 205      11.416 -32.130  12.542  1.00 62.39           O
ATOM   1608  N   ASN A 206      13.014 -30.901  13.546  1.00121.41           N
ATOM   1609  CA  ASN A 206      12.619 -31.414  14.828  1.00121.41           C
ATOM   1610  CB  ASN A 206      13.818 -31.604  15.775  1.00121.41           C
ATOM   1611  CG  ASN A 206      14.741 -32.646  15.161  1.00121.41           C
ATOM   1612  OD1 ASN A 206      14.294 -33.570  14.484  1.00121.41           O
ATOM   1613  ND2 ASN A 206      16.073 -32.489  15.395  1.00121.41           N
ATOM   1614  C   ASN A 206      11.692 -30.452  15.497  1.00121.41           C
ATOM   1615  O   ASN A 206      11.812 -30.203  16.696  1.00121.41           O
ATOM   1616  N   GLN A 207      10.696 -29.931  14.761  1.00 98.52           N
ATOM   1617  CA  GLN A 207       9.811 -28.982  15.368  1.00 98.52           C
ATOM   1618  CB  GLN A 207       9.274 -27.935  14.375  1.00 98.52           C
ATOM   1619  CG  GLN A 207       8.343 -26.896  15.005  1.00 98.52           C
ATOM   1620  CD  GLN A 207       7.894 -25.937  13.911  1.00 98.52           C
ATOM   1621  OE1 GLN A 207       7.325 -26.348  12.901  1.00 98.52           O
ATOM   1622  NE2 GLN A 207       8.162 -24.618  14.105  1.00 98.52           N
ATOM   1623  C   GLN A 207       8.641 -29.714  15.938  1.00 98.52           C
ATOM   1624  O   GLN A 207       8.123 -30.652  15.335  1.00 98.52           O
ATOM   1625  N   LEU A 208       8.209 -29.310  17.148  1.00109.39           N
ATOM   1626  CA  LEU A 208       7.051 -29.918  17.730  1.00109.39           C
ATOM   1627  CB  LEU A 208       7.261 -30.453  19.153  1.00109.39           C
ATOM   1628  CG  LEU A 208       8.358 -31.523  19.231  1.00109.39           C
ATOM   1629  CD1 LEU A 208       9.741 -30.897  19.033  1.00109.39           C
ATOM   1630  CD2 LEU A 208       8.257 -32.342  20.518  1.00109.39           C
ATOM   1631  C   LEU A 208       6.022 -28.845  17.819  1.00109.39           C
ATOM   1632  O   LEU A 208       6.322 -27.721  18.219  1.00109.39           O
ATOM   1633  N   ALA A 209       4.773 -29.151  17.424  1.00 48.55           N
ATOM   1634  CA  ALA A 209       3.795 -28.114  17.509  1.00 48.55           C
ATOM   1635  CB  ALA A 209       3.719 -27.244  16.243  1.00 48.55           C
ATOM   1636  C   ALA A 209       2.454 -28.730  17.697  1.00 48.55           C
ATOM   1637  O   ALA A 209       2.221 -29.884  17.337  1.00 48.55           O
ATOM   1638  N   THR A 210       1.528 -27.956  18.291  1.00 75.44           N
ATOM   1639  CA  THR A 210       0.200 -28.450  18.451  1.00 75.44           C
ATOM   1640  CB  THR A 210      -0.614 -27.687  19.458  1.00 75.44           C
ATOM   1641  OG1 THR A 210      -0.742 -26.328  19.067  1.00 75.44           O
ATOM   1642  CG2 THR A 210       0.087 -27.781  20.825  1.00 75.44           C
ATOM   1643  C   THR A 210      -0.428 -28.309  17.106  1.00 75.44           C
ATOM   1644  O   THR A 210       0.059 -27.561  16.261  1.00 75.44           O
ATOM   1645  N   ARG A 211      -1.515 -29.054  16.851  1.00205.62           N
ATOM   1646  CA  ARG A 211      -2.127 -28.972  15.561  1.00205.62           C
ATOM   1647  CB  ARG A 211      -2.131 -30.305  14.790  1.00205.62           C
ATOM   1648  CG  ARG A 211      -2.759 -31.478  15.540  1.00205.62           C
ATOM   1649  CD  ARG A 211      -1.772 -32.218  16.445  1.00205.62           C
ATOM   1650  NE  ARG A 211      -0.612 -32.631  15.604  1.00205.62           N
ATOM   1651  CZ  ARG A 211       0.533 -33.078  16.198  1.00205.62           C
ATOM   1652  NH1 ARG A 211       0.580 -33.236  17.553  1.00205.62           N
ATOM   1653  NH2 ARG A 211       1.634 -33.355  15.440  1.00205.62           N
ATOM   1654  C   ARG A 211      -3.521 -28.463  15.728  1.00205.62           C
ATOM   1655  O   ARG A 211      -4.006 -28.286  16.844  1.00205.62           O
ATOM   1656  N   THR A 212      -4.187 -28.183  14.593  1.00129.09           N
ATOM   1657  CA  THR A 212      -5.499 -27.605  14.581  1.00129.09           C
ATOM   1658  CB  THR A 212      -5.922 -27.179  13.203  1.00129.09           C
ATOM   1659  OG1 THR A 212      -7.222 -26.609  13.226  1.00129.09           O
ATOM   1660  CG2 THR A 212      -5.878 -28.401  12.275  1.00129.09           C
ATOM   1661  C   THR A 212      -6.501 -28.579  15.123  1.00129.09           C
ATOM   1662  O   THR A 212      -6.303 -29.792  15.092  1.00129.09           O
ATOM   1663  N   ALA A 213      -7.623 -28.037  15.645  1.00 63.25           N
ATOM   1664  CA  ALA A 213      -8.653 -28.821  16.264  1.00 63.25           C
ATOM   1665  CB  ALA A 213      -8.666 -28.714  17.800  1.00 63.25           C
ATOM   1666  C   ALA A 213      -9.974 -28.307  15.776  1.00 63.25           C
ATOM   1667  O   ALA A 213     -10.036 -27.457  14.889  1.00 63.25           O
ATOM   1668  N   GLN A 214     -11.073 -28.854  16.337  1.00 94.30           N
ATOM   1669  CA  GLN A 214     -12.405 -28.495  15.943  1.00 94.30           C
ATOM   1670  CB  GLN A 214     -13.519 -29.273  16.671  1.00 94.30           C
ATOM   1671  CG  GLN A 214     -13.592 -30.765  16.336  1.00 94.30           C
ATOM   1672  CD  GLN A 214     -12.624 -31.531  17.227  1.00 94.30           C
ATOM   1673  OE1 GLN A 214     -11.674 -30.968  17.768  1.00 94.30           O
ATOM   1674  NE2 GLN A 214     -12.876 -32.858  17.385  1.00 94.30           N
ATOM   1675  C   GLN A 214     -12.634 -27.045  16.238  1.00 94.30           C
ATOM   1676  O   GLN A 214     -11.918 -26.426  17.021  1.00 94.30           O
ATOM   1677  N   ALA A 215     -13.677 -26.486  15.594  1.00 54.72           N
ATOM   1678  CA  ALA A 215     -14.079 -25.107  15.637  1.00 54.72           C
ATOM   1679  CB  ALA A 215     -15.276 -24.805  14.720  1.00 54.72           C
ATOM   1680  C   ALA A 215     -14.463 -24.713  17.029  1.00 54.72           C
ATOM   1681  O   ALA A 215     -14.339 -23.550  17.404  1.00 54.72           O
ATOM   1682  N   ILE A 216     -14.961 -25.668  17.831  1.00 67.63           N
ATOM   1683  CA  ILE A 216     -15.428 -25.378  19.156  1.00 67.63           C
ATOM   1684  CB  ILE A 216     -15.899 -26.599  19.895  1.00 67.63           C
ATOM   1685  CG1 ILE A 216     -14.747 -27.592  20.116  1.00 67.63           C
ATOM   1686  CG2 ILE A 216     -17.085 -27.189  19.113  1.00 67.63           C
ATOM   1687  CD1 ILE A 216     -15.090 -28.709  21.100  1.00 67.63           C
ATOM   1688  C   ILE A 216     -14.315 -24.742  19.941  1.00 67.63           C
ATOM   1689  O   ILE A 216     -14.566 -23.922  20.822  1.00 67.63           O
ATOM   1690  N   PHE A 217     -13.066 -25.148  19.651  1.00160.67           N
ATOM   1691  CA  PHE A 217     -11.827 -24.738  20.261  1.00160.67           C
ATOM   1692  CB  PHE A 217     -10.662 -25.677  19.915  1.00160.67           C
ATOM   1693  CG  PHE A 217     -10.939 -26.929  20.669  1.00160.67           C
ATOM   1694  CD1 PHE A 217     -11.702 -27.938  20.130  1.00160.67           C
ATOM   1695  CD2 PHE A 217     -10.443 -27.084  21.940  1.00160.67           C
ATOM   1696  CE1 PHE A 217     -11.955 -29.086  20.843  1.00160.67           C
ATOM   1697  CE2 PHE A 217     -10.692 -28.228  22.657  1.00160.67           C
ATOM   1698  CZ  PHE A 217     -11.449 -29.235  22.111  1.00160.67           C
ATOM   1699  C   PHE A 217     -11.428 -23.322  19.925  1.00160.67           C
ATOM   1700  O   PHE A 217     -10.542 -22.764  20.570  1.00160.67           O
ATOM   1701  N   ASP A 218     -11.986 -22.715  18.864  1.00 59.77           N
ATOM   1702  CA  ASP A 218     -11.551 -21.396  18.478  1.00 59.77           C
ATOM   1703  CB  ASP A 218     -12.370 -20.801  17.318  1.00 59.77           C
ATOM   1704  CG  ASP A 218     -12.105 -21.613  16.057  1.00 59.77           C
ATOM   1705  OD1 ASP A 218     -11.167 -22.453  16.076  1.00 59.77           O
ATOM   1706  OD2 ASP A 218     -12.841 -21.401  15.055  1.00 59.77           O
ATOM   1707  C   ASP A 218     -11.664 -20.436  19.638  1.00 59.77           C
ATOM   1708  O   ASP A 218     -12.435 -20.646  20.572  1.00 59.77           O
ATOM   1709  N   ASP A 219     -10.858 -19.345  19.590  1.00 99.80           N
ATOM   1710  CA  ASP A 219     -10.828 -18.286  20.572  1.00 99.80           C
ATOM   1711  CB  ASP A 219     -12.181 -17.568  20.726  1.00 99.80           C
ATOM   1712  CG  ASP A 219     -12.377 -16.645  19.538  1.00 99.80           C
ATOM   1713  OD1 ASP A 219     -11.496 -15.770  19.326  1.00 99.80           O
ATOM   1714  OD2 ASP A 219     -13.401 -16.806  18.822  1.00 99.80           O
ATOM   1715  C   ASP A 219     -10.447 -18.769  21.946  1.00 99.80           C
ATOM   1716  O   ASP A 219     -11.012 -18.298  22.933  1.00 99.80           O
ATOM   1717  N   SER A 220      -9.537 -19.763  22.044  1.00 82.62           N
ATOM   1718  CA  SER A 220      -9.037 -20.268  23.304  1.00 82.62           C
ATOM   1719  CB  SER A 220      -8.689 -21.764  23.241  1.00 82.62           C
ATOM   1720  OG  SER A 220      -9.872 -22.524  23.048  1.00 82.62           O
ATOM   1721  C   SER A 220      -7.803 -19.543  23.797  1.00 82.62           C
ATOM   1722  O   SER A 220      -7.568 -19.457  25.001  1.00 82.62           O
ATOM   1723  N   TYR A 221      -6.982 -18.997  22.876  1.00169.17           N
ATOM   1724  CA  TYR A 221      -5.726 -18.351  23.180  1.00169.17           C
ATOM   1725  CB  TYR A 221      -5.812 -17.108  24.094  1.00169.17           C
ATOM   1726  CG  TYR A 221      -6.627 -16.027  23.468  1.00169.17           C
ATOM   1727  CD1 TYR A 221      -6.480 -15.689  22.145  1.00169.17           C
ATOM   1728  CD2 TYR A 221      -7.495 -15.289  24.238  1.00169.17           C
ATOM   1729  CE1 TYR A 221      -7.228 -14.674  21.592  1.00169.17           C
ATOM   1730  CE2 TYR A 221      -8.242 -14.272  23.692  1.00169.17           C
ATOM   1731  CZ  TYR A 221      -8.117 -13.963  22.362  1.00169.17           C
ATOM   1732  OH  TYR A 221      -8.885 -12.920  21.799  1.00169.17           O
ATOM   1733  C   TYR A 221      -4.735 -19.275  23.841  1.00169.17           C
ATOM   1734  O   TYR A 221      -4.090 -18.903  24.821  1.00169.17           O
ATOM   1735  N   LEU A 222      -4.566 -20.504  23.318  1.00 69.66           N
ATOM   1736  CA  LEU A 222      -3.562 -21.391  23.843  1.00 69.66           C
ATOM   1737  CB  LEU A 222      -3.595 -22.767  23.150  1.00 69.66           C
ATOM   1738  CG  LEU A 222      -2.439 -23.718  23.515  1.00 69.66           C
ATOM   1739  CD1 LEU A 222      -2.500 -24.174  24.978  1.00 69.66           C
ATOM   1740  CD2 LEU A 222      -2.363 -24.892  22.527  1.00 69.66           C
ATOM   1741  C   LEU A 222      -2.221 -20.776  23.556  1.00 69.66           C
ATOM   1742  O   LEU A 222      -1.965 -20.320  22.443  1.00 69.66           O
ATOM   1743  N   GLY A 223      -1.313 -20.777  24.558  1.00 29.91           N
ATOM   1744  CA  GLY A 223       0.001 -20.217  24.376  1.00 29.91           C
ATOM   1745  C   GLY A 223       0.042 -18.796  24.859  1.00 29.91           C
ATOM   1746  O   GLY A 223       0.982 -18.060  24.563  1.00 29.91           O
ATOM   1747  N   TYR A 224      -0.978 -18.374  25.624  1.00 76.22           N
ATOM   1748  CA  TYR A 224      -1.049 -17.037  26.144  1.00 76.22           C
ATOM   1749  CB  TYR A 224      -2.352 -16.829  26.940  1.00 76.22           C
ATOM   1750  CG  TYR A 224      -2.569 -15.384  27.235  1.00 76.22           C
ATOM   1751  CD1 TYR A 224      -3.155 -14.562  26.298  1.00 76.22           C
ATOM   1752  CD2 TYR A 224      -2.207 -14.853  28.450  1.00 76.22           C
ATOM   1753  CE1 TYR A 224      -3.370 -13.230  26.565  1.00 76.22           C
ATOM   1754  CE2 TYR A 224      -2.418 -13.522  28.723  1.00 76.22           C
ATOM   1755  CZ  TYR A 224      -2.999 -12.709  27.780  1.00 76.22           C
ATOM   1756  OH  TYR A 224      -3.217 -11.344  28.064  1.00 76.22           O
ATOM   1757  C   TYR A 224       0.123 -16.848  27.068  1.00 76.22           C
ATOM   1758  O   TYR A 224       0.756 -15.792  27.078  1.00 76.22           O
ATOM   1759  N   SER A 225       0.423 -17.868  27.898  1.00 96.83           N
ATOM   1760  CA  SER A 225       1.570 -17.832  28.767  1.00 96.83           C
ATOM   1761  CB  SER A 225       1.269 -17.507  30.236  1.00 96.83           C
ATOM   1762  OG  SER A 225       1.079 -16.113  30.390  1.00 96.83           O
ATOM   1763  C   SER A 225       2.170 -19.198  28.769  1.00 96.83           C
ATOM   1764  O   SER A 225       1.478 -20.185  28.522  1.00 96.83           O
ATOM   1765  N   VAL A 226       3.487 -19.291  29.049  1.00106.71           N
ATOM   1766  CA  VAL A 226       4.118 -20.580  29.040  1.00106.71           C
ATOM   1767  CB  VAL A 226       4.892 -20.867  27.785  1.00106.71           C
ATOM   1768  CG1 VAL A 226       3.922 -20.887  26.593  1.00106.71           C
ATOM   1769  CG2 VAL A 226       6.019 -19.829  27.658  1.00106.71           C
ATOM   1770  C   VAL A 226       5.102 -20.676  30.167  1.00106.71           C
ATOM   1771  O   VAL A 226       5.565 -19.670  30.704  1.00106.71           O
ATOM   1772  N   ALA A 227       5.425 -21.928  30.560  1.00 46.71           N
ATOM   1773  CA  ALA A 227       6.395 -22.222  31.579  1.00 46.71           C
ATOM   1774  CB  ALA A 227       5.825 -22.186  33.006  1.00 46.71           C
ATOM   1775  C   ALA A 227       6.861 -23.622  31.318  1.00 46.71           C
ATOM   1776  O   ALA A 227       6.235 -24.353  30.553  1.00 46.71           O
ATOM   1777  N   VAL A 228       7.991 -24.036  31.926  1.00127.99           N
ATOM   1778  CA  VAL A 228       8.452 -25.367  31.654  1.00127.99           C
ATOM   1779  CB  VAL A 228       9.586 -25.378  30.667  1.00127.99           C
ATOM   1780  CG1 VAL A 228      10.751 -24.558  31.232  1.00127.99           C
ATOM   1781  CG2 VAL A 228       9.934 -26.826  30.313  1.00127.99           C
ATOM   1782  C   VAL A 228       8.842 -26.047  32.939  1.00127.99           C
ATOM   1783  O   VAL A 228       9.158 -25.392  33.932  1.00127.99           O
ATOM   1784  N   GLY A 229       8.782 -27.402  32.949  1.00 45.17           N
ATOM   1785  CA  GLY A 229       9.125 -28.184  34.111  1.00 45.17           C
ATOM   1786  C   GLY A 229       8.826 -29.627  33.804  1.00 45.17           C
ATOM   1787  O   GLY A 229       8.086 -29.923  32.869  1.00 45.17           O
ATOM   1788  N   ASP A 230       9.377 -30.563  34.613  1.00 71.31           N
ATOM   1789  CA  ASP A 230       9.223 -31.980  34.378  1.00 71.31           C
ATOM   1790  CB  ASP A 230      10.468 -32.788  34.785  1.00 71.31           C
ATOM   1791  CG  ASP A 230      10.295 -34.223  34.313  1.00 71.31           C
ATOM   1792  OD1 ASP A 230       9.233 -34.519  33.706  1.00 71.31           O
ATOM   1793  OD2 ASP A 230      11.220 -35.044  34.553  1.00 71.31           O
ATOM   1794  C   ASP A 230       8.069 -32.516  35.175  1.00 71.31           C
ATOM   1795  O   ASP A 230       8.103 -32.531  36.405  1.00 71.31           O
ATOM   1796  N   PHE A 231       6.952 -32.830  34.486  1.00242.34           N
ATOM   1797  CA  PHE A 231       5.808 -33.440  35.107  1.00242.34           C
ATOM   1798  CB  PHE A 231       4.497 -32.889  34.532  1.00242.34           C
ATOM   1799  CG  PHE A 231       4.559 -31.443  34.894  1.00242.34           C
ATOM   1800  CD1 PHE A 231       4.115 -30.999  36.116  1.00242.34           C
ATOM   1801  CD2 PHE A 231       5.098 -30.529  34.022  1.00242.34           C
ATOM   1802  CE1 PHE A 231       4.188 -29.667  36.450  1.00242.34           C
ATOM   1803  CE2 PHE A 231       5.173 -29.197  34.350  1.00242.34           C
ATOM   1804  CZ  PHE A 231       4.715 -28.760  35.566  1.00242.34           C
ATOM   1805  C   PHE A 231       5.805 -34.955  35.117  1.00242.34           C
ATOM   1806  O   PHE A 231       5.410 -35.594  36.092  1.00242.34           O
ATOM   1807  N   ASN A 232       6.211 -35.566  33.989  1.00107.88           N
ATOM   1808  CA  ASN A 232       6.154 -36.988  33.754  1.00107.88           C
ATOM   1809  CB  ASN A 232       6.059 -37.350  32.257  1.00107.88           C
ATOM   1810  CG  ASN A 232       7.187 -36.694  31.481  1.00107.88           C
ATOM   1811  OD1 ASN A 232       7.896 -35.834  31.997  1.00107.88           O
ATOM   1812  ND2 ASN A 232       7.339 -37.090  30.189  1.00107.88           N
ATOM   1813  C   ASN A 232       7.222 -37.796  34.436  1.00107.88           C
ATOM   1814  O   ASN A 232       7.063 -39.008  34.569  1.00107.88           O
ATOM   1815  N   GLY A 233       8.367 -37.196  34.819  1.00 43.86           N
ATOM   1816  CA  GLY A 233       9.375 -37.958  35.514  1.00 43.86           C
ATOM   1817  C   GLY A 233      10.375 -38.526  34.545  1.00 43.86           C
ATOM   1818  O   GLY A 233      11.227 -39.326  34.932  1.00 43.86           O
ATOM   1819  N   ASP A 234      10.261 -38.170  33.249  1.00 74.36           N
ATOM   1820  CA  ASP A 234      11.172 -38.629  32.234  1.00 74.36           C
ATOM   1821  CB  ASP A 234      10.614 -38.499  30.803  1.00 74.36           C
ATOM   1822  CG  ASP A 234      10.341 -37.042  30.463  1.00 74.36           C
ATOM   1823  OD1 ASP A 234      10.347 -36.192  31.393  1.00 74.36           O
ATOM   1824  OD2 ASP A 234      10.108 -36.763  29.256  1.00 74.36           O
ATOM   1825  C   ASP A 234      12.512 -37.948  32.308  1.00 74.36           C
ATOM   1826  O   ASP A 234      13.537 -38.567  32.028  1.00 74.36           O
ATOM   1827  N   GLY A 235      12.567 -36.659  32.700  1.00 34.75           N
ATOM   1828  CA  GLY A 235      13.835 -35.982  32.719  1.00 34.75           C
ATOM   1829  C   GLY A 235      13.860 -34.937  31.642  1.00 34.75           C
ATOM   1830  O   GLY A 235      14.819 -34.172  31.538  1.00 34.75           O
ATOM   1831  N   ILE A 236      12.805 -34.870  30.805  1.00 53.82           N
ATOM   1832  CA  ILE A 236      12.760 -33.859  29.787  1.00 53.82           C
ATOM   1833  CB  ILE A 236      12.406 -34.389  28.432  1.00 53.82           C
ATOM   1834  CG1 ILE A 236      13.477 -35.393  27.977  1.00 53.82           C
ATOM   1835  CG2 ILE A 236      12.231 -33.193  27.480  1.00 53.82           C
ATOM   1836  CD1 ILE A 236      13.080 -36.195  26.742  1.00 53.82           C
ATOM   1837  C   ILE A 236      11.708 -32.872  30.189  1.00 53.82           C
ATOM   1838  O   ILE A 236      10.596 -33.244  30.562  1.00 53.82           O
ATOM   1839  N   GLU A 237      12.046 -31.568  30.130  1.00 70.67           N
ATOM   1840  CA  GLU A 237      11.117 -30.577  30.586  1.00 70.67           C
ATOM   1841  CB  GLU A 237      11.704 -29.158  30.693  1.00 70.67           C
ATOM   1842  CG  GLU A 237      12.719 -29.023  31.831  1.00 70.67           C
ATOM   1843  CD  GLU A 237      12.958 -27.545  32.107  1.00 70.67           C
ATOM   1844  OE1 GLU A 237      13.467 -26.840  31.196  1.00 70.67           O
ATOM   1845  OE2 GLU A 237      12.628 -27.101  33.239  1.00 70.67           O
ATOM   1846  C   GLU A 237       9.923 -30.549  29.686  1.00 70.67           C
ATOM   1847  O   GLU A 237      10.037 -30.610  28.463  1.00 70.67           O
ATOM   1848  N   ASP A 238       8.730 -30.481  30.311  1.00 77.08           N
ATOM   1849  CA  ASP A 238       7.474 -30.484  29.618  1.00 77.08           C
ATOM   1850  CB  ASP A 238       6.404 -31.286  30.370  1.00 77.08           C
ATOM   1851  CG  ASP A 238       6.890 -32.729  30.396  1.00 77.08           C
ATOM   1852  OD1 ASP A 238       7.417 -33.197  29.352  1.00 77.08           O
ATOM   1853  OD2 ASP A 238       6.760 -33.377  31.469  1.00 77.08           O
ATOM   1854  C   ASP A 238       6.996 -29.072  29.452  1.00 77.08           C
ATOM   1855  O   ASP A 238       7.534 -28.144  30.054  1.00 77.08           O
ATOM   1856  N   PHE A 239       5.934 -28.882  28.640  1.00161.18           N
ATOM   1857  CA  PHE A 239       5.490 -27.552  28.332  1.00161.18           C
ATOM   1858  CB  PHE A 239       5.241 -27.352  26.824  1.00161.18           C
ATOM   1859  CG  PHE A 239       6.480 -27.723  26.069  1.00161.18           C
ATOM   1860  CD1 PHE A 239       6.679 -29.019  25.658  1.00161.18           C
ATOM   1861  CD2 PHE A 239       7.449 -26.798  25.765  1.00161.18           C
ATOM   1862  CE1 PHE A 239       7.806 -29.382  24.958  1.00161.18           C
ATOM   1863  CE2 PHE A 239       8.581 -27.155  25.065  1.00161.18           C
ATOM   1864  CZ  PHE A 239       8.767 -28.451  24.654  1.00161.18           C
ATOM   1865  C   PHE A 239       4.188 -27.271  29.027  1.00161.18           C
ATOM   1866  O   PHE A 239       3.208 -27.996  28.859  1.00161.18           O
ATOM   1867  N   VAL A 240       4.146 -26.180  29.823  1.00 49.90           N
ATOM   1868  CA  VAL A 240       2.941 -25.792  30.506  1.00 49.90           C
ATOM   1869  CB  VAL A 240       3.158 -25.476  31.959  1.00 49.90           C
ATOM   1870  CG1 VAL A 240       1.826 -25.017  32.574  1.00 49.90           C
ATOM   1871  CG2 VAL A 240       3.765 -26.713  32.640  1.00 49.90           C
ATOM   1872  C   VAL A 240       2.455 -24.539  29.845  1.00 49.90           C
ATOM   1873  O   VAL A 240       3.232 -23.610  29.623  1.00 49.90           O
ATOM   1874  N   SER A 241       1.151 -24.476  29.491  1.00 48.08           N
ATOM   1875  CA  SER A 241       0.687 -23.286  28.830  1.00 48.08           C
ATOM   1876  CB  SER A 241       0.642 -23.410  27.300  1.00 48.08           C
ATOM   1877  OG  SER A 241       0.176 -22.197  26.729  1.00 48.08           O
ATOM   1878  C   SER A 241      -0.698 -22.948  29.289  1.00 48.08           C
ATOM   1879  O   SER A 241      -1.545 -23.820  29.476  1.00 48.08           O
ATOM   1880  N   GLY A 242      -0.953 -21.640  29.485  1.00 41.55           N
ATOM   1881  CA  GLY A 242      -2.250 -21.186  29.895  1.00 41.55           C
ATOM   1882  C   GLY A 242      -3.129 -21.039  28.693  1.00 41.55           C
ATOM   1883  O   GLY A 242      -2.682 -20.621  27.624  1.00 41.55           O
ATOM   1884  N   VAL A 243      -4.421 -21.399  28.843  1.00 87.94           N
ATOM   1885  CA  VAL A 243      -5.384 -21.194  27.800  1.00 87.94           C
ATOM   1886  CB  VAL A 243      -5.890 -22.486  27.225  1.00 87.94           C
ATOM   1887  CG1 VAL A 243      -6.914 -22.182  26.122  1.00 87.94           C
ATOM   1888  CG2 VAL A 243      -4.681 -23.313  26.759  1.00 87.94           C
ATOM   1889  C   VAL A 243      -6.556 -20.520  28.452  1.00 87.94           C
ATOM   1890  O   VAL A 243      -7.589 -21.138  28.706  1.00 87.94           O
ATOM   1891  N   PRO A 244      -6.423 -19.244  28.671  1.00104.60           N
ATOM   1892  CA  PRO A 244      -7.355 -18.453  29.446  1.00104.60           C
ATOM   1893  CD  PRO A 244      -5.531 -18.425  27.869  1.00104.60           C
ATOM   1894  CB  PRO A 244      -6.790 -17.037  29.402  1.00104.60           C
ATOM   1895  CG  PRO A 244      -6.038 -16.987  28.059  1.00104.60           C
ATOM   1896  C   PRO A 244      -8.801 -18.465  29.019  1.00104.60           C
ATOM   1897  O   PRO A 244      -9.670 -18.375  29.885  1.00104.60           O
ATOM   1898  N   ARG A 245      -9.074 -18.454  27.704  1.00160.41           N
ATOM   1899  CA  ARG A 245     -10.393 -18.439  27.122  1.00160.41           C
ATOM   1900  CB  ARG A 245     -10.457 -17.820  25.716  1.00160.41           C
ATOM   1901  CG  ARG A 245     -10.726 -16.318  25.754  1.00160.41           C
ATOM   1902  CD  ARG A 245     -11.144 -15.739  24.401  1.00160.41           C
ATOM   1903  NE  ARG A 245     -11.817 -14.439  24.676  1.00160.41           N
ATOM   1904  CZ  ARG A 245     -13.175 -14.376  24.802  1.00160.41           C
ATOM   1905  NH1 ARG A 245     -13.948 -15.464  24.514  1.00160.41           N
ATOM   1906  NH2 ARG A 245     -13.761 -13.218  25.226  1.00160.41           N
ATOM   1907  C   ARG A 245     -11.063 -19.777  27.048  1.00160.41           C
ATOM   1908  O   ARG A 245     -12.248 -19.855  26.727  1.00160.41           O
ATOM   1909  N   ALA A 246     -10.308 -20.872  27.226  1.00 58.12           N
ATOM   1910  CA  ALA A 246     -10.838 -22.192  27.031  1.00 58.12           C
ATOM   1911  CB  ALA A 246      -9.785 -23.301  27.193  1.00 58.12           C
ATOM   1912  C   ALA A 246     -11.950 -22.502  27.986  1.00 58.12           C
ATOM   1913  O   ALA A 246     -12.173 -21.811  28.979  1.00 58.12           O
ATOM   1914  N   ALA A 247     -12.693 -23.580  27.655  1.00 64.77           N
ATOM   1915  CA  ALA A 247     -13.772 -24.109  28.438  1.00 64.77           C
ATOM   1916  CB  ALA A 247     -13.302 -24.746  29.760  1.00 64.77           C
ATOM   1917  C   ALA A 247     -14.803 -23.075  28.757  1.00 64.77           C
ATOM   1918  O   ALA A 247     -15.162 -22.893  29.918  1.00 64.77           O
ATOM   1919  N   ARG A 248     -15.343 -22.387  27.731  1.00182.78           N
ATOM   1920  CA  ARG A 248     -16.417 -21.476  28.006  1.00182.78           C
ATOM   1921  CB  ARG A 248     -17.549 -22.192  28.755  1.00182.78           C
ATOM   1922  CG  ARG A 248     -18.816 -21.375  28.957  1.00182.78           C
ATOM   1923  CD  ARG A 248     -19.652 -21.901  30.118  1.00182.78           C
ATOM   1924  NE  ARG A 248     -21.039 -21.421  29.907  1.00182.78           N
ATOM   1925  CZ  ARG A 248     -21.893 -22.227  29.214  1.00182.78           C
ATOM   1926  NH1 ARG A 248     -21.473 -23.434  28.742  1.00182.78           N
ATOM   1927  NH2 ARG A 248     -23.181 -21.848  29.004  1.00182.78           N
ATOM   1928  C   ARG A 248     -15.936 -20.374  28.900  1.00182.78           C
ATOM   1929  O   ARG A 248     -16.630 -19.969  29.830  1.00182.78           O
ATOM   1930  N   THR A 249     -14.721 -19.871  28.628  1.00 87.05           N
ATOM   1931  CA  THR A 249     -14.083 -18.787  29.325  1.00 87.05           C
ATOM   1932  CB  THR A 249     -14.772 -17.455  29.181  1.00 87.05           C
ATOM   1933  OG1 THR A 249     -16.042 -17.463  29.812  1.00 87.05           O
ATOM   1934  CG2 THR A 249     -14.937 -17.156  27.681  1.00 87.05           C
ATOM   1935  C   THR A 249     -13.885 -19.103  30.779  1.00 87.05           C
ATOM   1936  O   THR A 249     -13.759 -18.196  31.602  1.00 87.05           O
ATOM   1937  N   LEU A 250     -13.891 -20.400  31.148  1.00114.02           N
ATOM   1938  CA  LEU A 250     -13.505 -20.783  32.480  1.00114.02           C
ATOM   1939  CB  LEU A 250     -13.858 -22.235  32.865  1.00114.02           C
ATOM   1940  CG  LEU A 250     -15.316 -22.462  33.320  1.00114.02           C
ATOM   1941  CD1 LEU A 250     -15.583 -21.769  34.665  1.00114.02           C
ATOM   1942  CD2 LEU A 250     -16.338 -22.062  32.248  1.00114.02           C
ATOM   1943  C   LEU A 250     -12.019 -20.631  32.593  1.00114.02           C
ATOM   1944  O   LEU A 250     -11.498 -20.241  33.636  1.00114.02           O
ATOM   1945  N   GLY A 251     -11.297 -20.972  31.509  1.00 32.68           N
ATOM   1946  CA  GLY A 251      -9.865 -20.883  31.470  1.00 32.68           C
ATOM   1947  C   GLY A 251      -9.312 -22.226  31.828  1.00 32.68           C
ATOM   1948  O   GLY A 251      -9.848 -22.920  32.692  1.00 32.68           O
ATOM   1949  N   MET A 252      -8.208 -22.627  31.163  1.00103.51           N
ATOM   1950  CA  MET A 252      -7.611 -23.887  31.486  1.00103.51           C
ATOM   1951  CB  MET A 252      -8.105 -25.076  30.645  1.00103.51           C
ATOM   1952  CG  MET A 252      -9.574 -25.423  30.891  1.00103.51           C
ATOM   1953  SD  MET A 252     -10.048 -27.102  30.381  1.00103.51           S
ATOM   1954  CE  MET A 252      -9.477 -26.933  28.670  1.00103.51           C
ATOM   1955  C   MET A 252      -6.135 -23.787  31.288  1.00103.51           C
ATOM   1956  O   MET A 252      -5.629 -22.837  30.693  1.00103.51           O
ATOM   1957  N   VAL A 253      -5.402 -24.769  31.847  1.00 54.97           N
ATOM   1958  CA  VAL A 253      -3.983 -24.849  31.667  1.00 54.97           C
ATOM   1959  CB  VAL A 253      -3.209 -24.679  32.942  1.00 54.97           C
ATOM   1960  CG1 VAL A 253      -1.723 -24.954  32.659  1.00 54.97           C
ATOM   1961  CG2 VAL A 253      -3.483 -23.268  33.492  1.00 54.97           C
ATOM   1962  C   VAL A 253      -3.711 -26.223  31.138  1.00 54.97           C
ATOM   1963  O   VAL A 253      -4.222 -27.216  31.655  1.00 54.97           O
ATOM   1964  N   TYR A 254      -2.872 -26.312  30.091  1.00102.04           N
ATOM   1965  CA  TYR A 254      -2.602 -27.564  29.442  1.00102.04           C
ATOM   1966  CB  TYR A 254      -2.739 -27.475  27.910  1.00102.04           C
ATOM   1967  CG  TYR A 254      -4.157 -27.262  27.499  1.00102.04           C
ATOM   1968  CD1 TYR A 254      -4.864 -26.157  27.912  1.00102.04           C
ATOM   1969  CD2 TYR A 254      -4.767 -28.149  26.643  1.00102.04           C
ATOM   1970  CE1 TYR A 254      -6.166 -25.967  27.510  1.00102.04           C
ATOM   1971  CE2 TYR A 254      -6.067 -27.965  26.236  1.00102.04           C
ATOM   1972  CZ  TYR A 254      -6.772 -26.871  26.673  1.00102.04           C
ATOM   1973  OH  TYR A 254      -8.107 -26.678  26.258  1.00102.04           O
ATOM   1974  C   TYR A 254      -1.164 -27.897  29.670  1.00102.04           C
ATOM   1975  O   TYR A 254      -0.306 -27.018  29.690  1.00102.04           O
ATOM   1976  N   ILE A 255      -0.872 -29.195  29.877  1.00 56.99           N
ATOM   1977  CA  ILE A 255       0.489 -29.617  30.015  1.00 56.99           C
ATOM   1978  CB  ILE A 255       0.769 -30.338  31.303  1.00 56.99           C
ATOM   1979  CG1 ILE A 255       0.537 -29.394  32.495  1.00 56.99           C
ATOM   1980  CG2 ILE A 255       2.196 -30.902  31.238  1.00 56.99           C
ATOM   1981  CD1 ILE A 255       0.566 -30.102  33.847  1.00 56.99           C
ATOM   1982  C   ILE A 255       0.745 -30.563  28.885  1.00 56.99           C
ATOM   1983  O   ILE A 255      -0.002 -31.521  28.688  1.00 56.99           O
ATOM   1984  N   TYR A 256       1.816 -30.308  28.104  1.00 82.42           N
ATOM   1985  CA  TYR A 256       2.106 -31.134  26.966  1.00 82.42           C
ATOM   1986  CB  TYR A 256       2.243 -30.377  25.627  1.00 82.42           C
ATOM   1987  CG  TYR A 256       0.950 -29.751  25.233  1.00 82.42           C
ATOM   1988  CD1 TYR A 256       0.010 -30.467  24.530  1.00 82.42           C
ATOM   1989  CD2 TYR A 256       0.676 -28.445  25.560  1.00 82.42           C
ATOM   1990  CE1 TYR A 256      -1.183 -29.891  24.160  1.00 82.42           C
ATOM   1991  CE2 TYR A 256      -0.514 -27.864  25.191  1.00 82.42           C
ATOM   1992  CZ  TYR A 256      -1.448 -28.586  24.489  1.00 82.42           C
ATOM   1993  OH  TYR A 256      -2.671 -27.994  24.109  1.00 82.42           O
ATOM   1994  C   TYR A 256       3.442 -31.772  27.168  1.00 82.42           C
ATOM   1995  O   TYR A 256       4.346 -31.192  27.766  1.00 82.42           O
ATOM   1996  N   ASP A 257       3.579 -33.011  26.660  1.00 61.64           N
ATOM   1997  CA  ASP A 257       4.794 -33.767  26.736  1.00 61.64           C
ATOM   1998  CB  ASP A 257       4.629 -35.169  26.121  1.00 61.64           C
ATOM   1999  CG  ASP A 257       5.849 -36.022  26.427  1.00 61.64           C
ATOM   2000  OD1 ASP A 257       6.606 -35.670  27.370  1.00 61.64           O
ATOM   2001  OD2 ASP A 257       6.041 -37.045  25.718  1.00 61.64           O
ATOM   2002  C   ASP A 257       5.843 -33.037  25.948  1.00 61.64           C
ATOM   2003  O   ASP A 257       5.623 -32.616  24.813  1.00 61.64           O
ATOM   2004  N   GLY A 258       7.029 -32.878  26.561  1.00 68.07           N
ATOM   2005  CA  GLY A 258       8.151 -32.184  25.998  1.00 68.07           C
ATOM   2006  C   GLY A 258       8.705 -32.922  24.818  1.00 68.07           C
ATOM   2007  O   GLY A 258       9.423 -32.326  24.020  1.00 68.07           O
ATOM   2008  N   LYS A 259       8.565 -34.265  24.795  1.00175.79           N
ATOM   2009  CA  LYS A 259       9.049 -35.089  23.714  1.00175.79           C
ATOM   2010  CB  LYS A 259       9.181 -36.568  24.109  1.00175.79           C
ATOM   2011  CG  LYS A 259      10.280 -36.834  25.136  1.00175.79           C
ATOM   2012  CD  LYS A 259      10.223 -38.243  25.726  1.00175.79           C
ATOM   2013  CE  LYS A 259      10.451 -39.341  24.685  1.00175.79           C
ATOM   2014  NZ  LYS A 259      11.848 -39.300  24.200  1.00175.79           N
ATOM   2015  C   LYS A 259       8.210 -35.074  22.462  1.00175.79           C
ATOM   2016  O   LYS A 259       8.751 -34.902  21.369  1.00175.79           O
ATOM   2017  N   ASN A 260       6.873 -35.284  22.568  1.00137.83           N
ATOM   2018  CA  ASN A 260       6.108 -35.419  21.351  1.00137.83           C
ATOM   2019  CB  ASN A 260       5.761 -36.883  21.029  1.00137.83           C
ATOM   2020  CG  ASN A 260       4.867 -37.442  22.129  1.00137.83           C
ATOM   2021  OD1 ASN A 260       4.601 -36.789  23.136  1.00137.83           O
ATOM   2022  ND2 ASN A 260       4.398 -38.704  21.935  1.00137.83           N
ATOM   2023  C   ASN A 260       4.806 -34.665  21.411  1.00137.83           C
ATOM   2024  O   ASN A 260       3.889 -34.958  20.644  1.00137.83           O
ATOM   2025  N   MET A 261       4.712 -33.652  22.289  1.00109.06           N
ATOM   2026  CA  MET A 261       3.575 -32.775  22.417  1.00109.06           C
ATOM   2027  CB  MET A 261       3.321 -31.929  21.154  1.00109.06           C
ATOM   2028  CG  MET A 261       4.460 -30.959  20.840  1.00109.06           C
ATOM   2029  SD  MET A 261       4.728 -29.671  22.094  1.00109.06           S
ATOM   2030  CE  MET A 261       3.541 -28.505  21.372  1.00109.06           C
ATOM   2031  C   MET A 261       2.282 -33.459  22.780  1.00109.06           C
ATOM   2032  O   MET A 261       1.212 -32.897  22.552  1.00109.06           O
ATOM   2033  N   SER A 262       2.303 -34.656  23.392  1.00100.53           N
ATOM   2034  CA  SER A 262       1.036 -35.241  23.754  1.00100.53           C
ATOM   2035  CB  SER A 262       1.115 -36.745  24.070  1.00100.53           C
ATOM   2036  OG  SER A 262       1.886 -36.955  25.245  1.00100.53           O
ATOM   2037  C   SER A 262       0.544 -34.548  24.994  1.00100.53           C
ATOM   2038  O   SER A 262       1.342 -34.062  25.791  1.00100.53           O
ATOM   2039  N   SER A 263      -0.792 -34.476  25.196  1.00 66.53           N
ATOM   2040  CA  SER A 263      -1.317 -33.777  26.342  1.00 66.53           C
ATOM   2041  CB  SER A 263      -2.778 -33.332  26.162  1.00 66.53           C
ATOM   2042  OG  SER A 263      -3.227 -32.648  27.322  1.00 66.53           O
ATOM   2043  C   SER A 263      -1.253 -34.654  27.562  1.00 66.53           C
ATOM   2044  O   SER A 263      -1.799 -35.754  27.566  1.00 66.53           O
ATOM   2045  N   LEU A 264      -0.483 -34.223  28.587  1.00 90.41           N
ATOM   2046  CA  LEU A 264      -0.363 -34.906  29.849  1.00 90.41           C
ATOM   2047  CB  LEU A 264       0.970 -34.580  30.542  1.00 90.41           C
ATOM   2048  CG  LEU A 264       2.194 -35.017  29.713  1.00 90.41           C
ATOM   2049  CD1 LEU A 264       3.509 -34.682  30.435  1.00 90.41           C
ATOM   2050  CD2 LEU A 264       2.098 -36.497  29.315  1.00 90.41           C
ATOM   2051  C   LEU A 264      -1.464 -34.630  30.842  1.00 90.41           C
ATOM   2052  O   LEU A 264      -2.087 -35.558  31.360  1.00 90.41           O
ATOM   2053  N   HIS A 265      -1.752 -33.336  31.130  1.00 64.26           N
ATOM   2054  CA  HIS A 265      -2.692 -33.040  32.186  1.00 64.26           C
ATOM   2055  ND1 HIS A 265      -2.093 -35.095  34.785  1.00 64.26           N
ATOM   2056  CG  HIS A 265      -1.411 -34.120  34.091  1.00 64.26           C
ATOM   2057  CB  HIS A 265      -2.037 -32.862  33.566  1.00 64.26           C
ATOM   2058  NE2 HIS A 265       0.018 -35.778  34.639  1.00 64.26           N
ATOM   2059  CD2 HIS A 265      -0.124 -34.554  34.009  1.00 64.26           C
ATOM   2060  CE1 HIS A 265      -1.191 -36.062  35.089  1.00 64.26           C
ATOM   2061  C   HIS A 265      -3.422 -31.769  31.883  1.00 64.26           C
ATOM   2062  O   HIS A 265      -3.002 -30.982  31.035  1.00 64.26           O
ATOM   2063  N   ASN A 266      -4.566 -31.553  32.573  1.00 59.44           N
ATOM   2064  CA  ASN A 266      -5.340 -30.358  32.373  1.00 59.44           C
ATOM   2065  CB  ASN A 266      -6.620 -30.560  31.538  1.00 59.44           C
ATOM   2066  CG  ASN A 266      -6.238 -30.687  30.070  1.00 59.44           C
ATOM   2067  OD1 ASN A 266      -5.198 -30.191  29.639  1.00 59.44           O
ATOM   2068  ND2 ASN A 266      -7.114 -31.352  29.269  1.00 59.44           N
ATOM   2069  C   ASN A 266      -5.785 -29.812  33.697  1.00 59.44           C
ATOM   2070  O   ASN A 266      -6.096 -30.560  34.624  1.00 59.44           O
ATOM   2071  N   PHE A 267      -5.807 -28.465  33.807  1.00124.29           N
ATOM   2072  CA  PHE A 267      -6.297 -27.781  34.971  1.00124.29           C
ATOM   2073  CB  PHE A 267      -5.268 -26.853  35.643  1.00124.29           C
ATOM   2074  CG  PHE A 267      -4.127 -27.674  36.139  1.00124.29           C
ATOM   2075  CD1 PHE A 267      -4.207 -28.315  37.349  1.00124.29           C
ATOM   2076  CD2 PHE A 267      -2.979 -27.818  35.395  1.00124.29           C
ATOM   2077  CE1 PHE A 267      -3.160 -29.075  37.811  1.00124.29           C
ATOM   2078  CE2 PHE A 267      -1.927 -28.577  35.855  1.00124.29           C
ATOM   2079  CZ  PHE A 267      -2.014 -29.209  37.069  1.00124.29           C
ATOM   2080  C   PHE A 267      -7.392 -26.888  34.470  1.00124.29           C
ATOM   2081  O   PHE A 267      -7.295 -26.350  33.367  1.00124.29           O
ATOM   2082  N   THR A 268      -8.475 -26.710  35.256  1.00 43.43           N
ATOM   2083  CA  THR A 268      -9.551 -25.881  34.784  1.00 43.43           C
ATOM   2084  CB  THR A 268     -10.796 -26.657  34.462  1.00 43.43           C
ATOM   2085  OG1 THR A 268     -10.513 -27.651  33.487  1.00 43.43           O
ATOM   2086  CG2 THR A 268     -11.858 -25.684  33.922  1.00 43.43           C
ATOM   2087  C   THR A 268      -9.901 -24.879  35.846  1.00 43.43           C
ATOM   2088  O   THR A 268      -9.861 -25.183  37.037  1.00 43.43           O
ATOM   2089  N   GLY A 269     -10.253 -23.644  35.422  1.00 38.09           N
ATOM   2090  CA  GLY A 269     -10.612 -22.581  36.321  1.00 38.09           C
ATOM   2091  C   GLY A 269     -12.000 -22.809  36.848  1.00 38.09           C
ATOM   2092  O   GLY A 269     -12.797 -23.545  36.269  1.00 38.09           O
ATOM   2093  N   GLU A 270     -12.279 -22.230  38.035  1.00119.16           N
ATOM   2094  CA  GLU A 270     -13.550 -22.320  38.707  1.00119.16           C
ATOM   2095  CB  GLU A 270     -13.451 -22.065  40.221  1.00119.16           C
ATOM   2096  CG  GLU A 270     -12.500 -23.000  40.968  1.00119.16           C
ATOM   2097  CD  GLU A 270     -11.165 -22.280  41.076  1.00119.16           C
ATOM   2098  OE1 GLU A 270     -11.134 -21.201  41.727  1.00119.16           O
ATOM   2099  OE2 GLU A 270     -10.163 -22.789  40.509  1.00119.16           O
ATOM   2100  C   GLU A 270     -14.568 -21.330  38.215  1.00119.16           C
ATOM   2101  O   GLU A 270     -15.758 -21.637  38.162  1.00119.16           O
ATOM   2102  N   GLN A 271     -14.130 -20.096  37.878  1.00 71.20           N
ATOM   2103  CA  GLN A 271     -15.082 -19.048  37.621  1.00 71.20           C
ATOM   2104  CB  GLN A 271     -14.931 -17.874  38.604  1.00 71.20           C
ATOM   2105  CG  GLN A 271     -15.934 -16.740  38.394  1.00 71.20           C
ATOM   2106  CD  GLN A 271     -15.645 -15.668  39.437  1.00 71.20           C
ATOM   2107  OE1 GLN A 271     -14.773 -14.819  39.248  1.00 71.20           O
ATOM   2108  NE2 GLN A 271     -16.389 -15.706  40.574  1.00 71.20           N
ATOM   2109  C   GLN A 271     -14.906 -18.497  36.248  1.00 71.20           C
ATOM   2110  O   GLN A 271     -13.798 -18.398  35.728  1.00 71.20           O
ATOM   2111  N   MET A 272     -16.032 -18.085  35.637  1.00155.20           N
ATOM   2112  CA  MET A 272     -16.016 -17.595  34.294  1.00155.20           C
ATOM   2113  CB  MET A 272     -17.436 -17.567  33.705  1.00155.20           C
ATOM   2114  CG  MET A 272     -17.505 -17.343  32.201  1.00155.20           C
ATOM   2115  SD  MET A 272     -18.902 -18.198  31.411  1.00155.20           S
ATOM   2116  CE  MET A 272     -20.191 -17.486  32.470  1.00155.20           C
ATOM   2117  C   MET A 272     -15.390 -16.229  34.262  1.00155.20           C
ATOM   2118  O   MET A 272     -15.608 -15.402  35.144  1.00155.20           O
ATOM   2119  N   ALA A 273     -14.563 -15.983  33.226  1.00 72.90           N
ATOM   2120  CA  ALA A 273     -13.907 -14.726  32.974  1.00 72.90           C
ATOM   2121  CB  ALA A 273     -14.900 -13.562  32.812  1.00 72.90           C
ATOM   2122  C   ALA A 273     -12.937 -14.351  34.064  1.00 72.90           C
ATOM   2123  O   ALA A 273     -12.590 -13.180  34.206  1.00 72.90           O
ATOM   2124  N   ALA A 274     -12.488 -15.335  34.864  1.00 80.43           N
ATOM   2125  CA  ALA A 274     -11.481 -15.200  35.888  1.00 80.43           C
ATOM   2126  CB  ALA A 274     -11.378 -16.445  36.788  1.00 80.43           C
ATOM   2127  C   ALA A 274     -10.143 -14.985  35.234  1.00 80.43           C
ATOM   2128  O   ALA A 274      -9.208 -14.454  35.834  1.00 80.43           O
ATOM   2129  N   TYR A 275     -10.017 -15.460  33.982  1.00196.79           N
ATOM   2130  CA  TYR A 275      -8.823 -15.394  33.187  1.00196.79           C
ATOM   2131  CB  TYR A 275      -8.261 -13.967  33.088  1.00196.79           C
ATOM   2132  CG  TYR A 275      -7.805 -13.773  31.681  1.00196.79           C
ATOM   2133  CD1 TYR A 275      -6.579 -14.191  31.236  1.00196.79           C
ATOM   2134  CD2 TYR A 275      -8.651 -13.173  30.780  1.00196.79           C
ATOM   2135  CE1 TYR A 275      -6.212 -13.990  29.924  1.00196.79           C
ATOM   2136  CE2 TYR A 275      -8.288 -12.969  29.472  1.00196.79           C
ATOM   2137  CZ  TYR A 275      -7.059 -13.377  29.035  1.00196.79           C
ATOM   2138  OH  TYR A 275      -6.678 -13.171  27.692  1.00196.79           O
ATOM   2139  C   TYR A 275      -7.785 -16.290  33.803  1.00196.79           C
ATOM   2140  O   TYR A 275      -6.609 -15.944  33.924  1.00196.79           O
ATOM   2141  N   PHE A 276      -8.232 -17.491  34.218  1.00 92.90           N
ATOM   2142  CA  PHE A 276      -7.382 -18.510  34.760  1.00 92.90           C
ATOM   2143  CB  PHE A 276      -8.224 -19.728  35.197  1.00 92.90           C
ATOM   2144  CG  PHE A 276      -7.407 -20.805  35.823  1.00 92.90           C
ATOM   2145  CD1 PHE A 276      -6.954 -20.681  37.114  1.00 92.90           C
ATOM   2146  CD2 PHE A 276      -7.131 -21.960  35.130  1.00 92.90           C
ATOM   2147  CE1 PHE A 276      -6.214 -21.683  37.695  1.00 92.90           C
ATOM   2148  CE2 PHE A 276      -6.393 -22.966  35.707  1.00 92.90           C
ATOM   2149  CZ  PHE A 276      -5.930 -22.828  36.992  1.00 92.90           C
ATOM   2150  C   PHE A 276      -6.439 -18.916  33.665  1.00 92.90           C
ATOM   2151  O   PHE A 276      -6.864 -19.324  32.584  1.00 92.90           O
ATOM   2152  N   GLY A 277      -5.117 -18.855  33.940  1.00 39.86           N
ATOM   2153  CA  GLY A 277      -4.145 -19.201  32.939  1.00 39.86           C
ATOM   2154  C   GLY A 277      -3.478 -17.971  32.387  1.00 39.86           C
ATOM   2155  O   GLY A 277      -2.684 -18.061  31.452  1.00 39.86           O
ATOM   2156  N   PHE A 278      -3.761 -16.786  32.959  1.00 70.06           N
ATOM   2157  CA  PHE A 278      -3.164 -15.561  32.497  1.00 70.06           C
ATOM   2158  CB  PHE A 278      -3.632 -14.350  33.326  1.00 70.06           C
ATOM   2159  CG  PHE A 278      -2.931 -13.120  32.858  1.00 70.06           C
ATOM   2160  CD1 PHE A 278      -3.367 -12.423  31.756  1.00 70.06           C
ATOM   2161  CD2 PHE A 278      -1.833 -12.653  33.542  1.00 70.06           C
ATOM   2162  CE1 PHE A 278      -2.713 -11.285  31.341  1.00 70.06           C
ATOM   2163  CE2 PHE A 278      -1.176 -11.518  33.132  1.00 70.06           C
ATOM   2164  CZ  PHE A 278      -1.615 -10.830  32.028  1.00 70.06           C
ATOM   2165  C   PHE A 278      -1.678 -15.678  32.636  1.00 70.06           C
ATOM   2166  O   PHE A 278      -0.935 -15.266  31.746  1.00 70.06           O
ATOM   2167  N   SER A 279      -1.197 -16.220  33.771  1.00 36.58           N
ATOM   2168  CA  SER A 279       0.218 -16.392  33.949  1.00 36.58           C
ATOM   2169  CB  SER A 279       0.849 -15.349  34.887  1.00 36.58           C
ATOM   2170  OG  SER A 279       0.295 -15.465  36.190  1.00 36.58           O
ATOM   2171  C   SER A 279       0.436 -17.735  34.571  1.00 36.58           C
ATOM   2172  O   SER A 279      -0.392 -18.208  35.349  1.00 36.58           O
ATOM   2173  N   VAL A 280       1.565 -18.391  34.230  1.00 43.68           N
ATOM   2174  CA  VAL A 280       1.858 -19.684  34.781  1.00 43.68           C
ATOM   2175  CB  VAL A 280       1.576 -20.801  33.822  1.00 43.68           C
ATOM   2176  CG1 VAL A 280       0.062 -20.838  33.550  1.00 43.68           C
ATOM   2177  CG2 VAL A 280       2.421 -20.579  32.555  1.00 43.68           C
ATOM   2178  C   VAL A 280       3.319 -19.738  35.125  1.00 43.68           C
ATOM   2179  O   VAL A 280       4.129 -18.995  34.572  1.00 43.68           O
ATOM   2180  N   ALA A 281       3.687 -20.617  36.085  1.00 38.84           N
ATOM   2181  CA  ALA A 281       5.062 -20.770  36.477  1.00 38.84           C
ATOM   2182  CB  ALA A 281       5.486 -19.818  37.609  1.00 38.84           C
ATOM   2183  C   ALA A 281       5.234 -22.166  36.997  1.00 38.84           C
ATOM   2184  O   ALA A 281       4.272 -22.789  37.444  1.00 38.84           O
ATOM   2185  N   ALA A 282       6.470 -22.712  36.926  1.00 46.96           N
ATOM   2186  CA  ALA A 282       6.691 -24.028  37.457  1.00 46.96           C
ATOM   2187  CB  ALA A 282       6.823 -25.114  36.373  1.00 46.96           C
ATOM   2188  C   ALA A 282       7.972 -24.022  38.233  1.00 46.96           C
ATOM   2189  O   ALA A 282       9.013 -23.598  37.730  1.00 46.96           O
ATOM   2190  N   THR A 283       7.914 -24.493  39.498  1.00125.23           N
ATOM   2191  CA  THR A 283       9.080 -24.578  40.333  1.00125.23           C
ATOM   2192  CB  THR A 283       9.481 -23.251  40.911  1.00125.23           C
ATOM   2193  OG1 THR A 283      10.666 -23.390  41.680  1.00125.23           O
ATOM   2194  CG2 THR A 283       8.332 -22.709  41.778  1.00125.23           C
ATOM   2195  C   THR A 283       8.765 -25.502  41.474  1.00125.23           C
ATOM   2196  O   THR A 283       7.606 -25.651  41.856  1.00125.23           O
ATOM   2197  N   ASP A 284       9.806 -26.136  42.059  1.00 62.41           N
ATOM   2198  CA  ASP A 284       9.646 -27.051  43.162  1.00 62.41           C
ATOM   2199  CB  ASP A 284      10.823 -28.035  43.283  1.00 62.41           C
ATOM   2200  CG  ASP A 284      10.577 -28.963  44.462  1.00 62.41           C
ATOM   2201  OD1 ASP A 284       9.448 -28.937  45.019  1.00 62.41           O
ATOM   2202  OD2 ASP A 284      11.524 -29.712  44.823  1.00 62.41           O
ATOM   2203  C   ASP A 284       9.598 -26.260  44.441  1.00 62.41           C
ATOM   2204  O   ASP A 284      10.612 -25.766  44.928  1.00 62.41           O
ATOM   2205  N   ILE A 285       8.376 -26.082  44.974  1.00173.78           N
ATOM   2206  CA  ILE A 285       8.029 -25.386  46.189  1.00173.78           C
ATOM   2207  CB  ILE A 285       6.572 -25.022  46.214  1.00173.78           C
ATOM   2208  CG1 ILE A 285       6.326 -23.853  45.258  1.00173.78           C
ATOM   2209  CG2 ILE A 285       6.129 -24.746  47.655  1.00173.78           C
ATOM   2210  CD1 ILE A 285       7.074 -22.583  45.660  1.00173.78           C
ATOM   2211  C   ILE A 285       8.337 -26.138  47.454  1.00173.78           C
ATOM   2212  O   ILE A 285       8.620 -25.525  48.483  1.00173.78           O
ATOM   2213  N   ASN A 286       8.204 -27.478  47.451  1.00133.05           N
ATOM   2214  CA  ASN A 286       8.292 -28.173  48.707  1.00133.05           C
ATOM   2215  CB  ASN A 286       7.000 -28.956  49.010  1.00133.05           C
ATOM   2216  CG  ASN A 286       6.717 -29.942  47.879  1.00133.05           C
ATOM   2217  OD1 ASN A 286       7.135 -29.753  46.738  1.00133.05           O
ATOM   2218  ND2 ASN A 286       5.958 -31.024  48.203  1.00133.05           N
ATOM   2219  C   ASN A 286       9.456 -29.125  48.810  1.00133.05           C
ATOM   2220  O   ASN A 286       9.454 -29.985  49.691  1.00133.05           O
ATOM   2221  N   GLY A 287      10.485 -29.006  47.947  1.00 51.05           N
ATOM   2222  CA  GLY A 287      11.691 -29.783  48.105  1.00 51.05           C
ATOM   2223  C   GLY A 287      11.518 -31.241  47.762  1.00 51.05           C
ATOM   2224  O   GLY A 287      12.328 -32.065  48.183  1.00 51.05           O
ATOM   2225  N   ASP A 288      10.437 -31.610  47.052  1.00113.50           N
ATOM   2226  CA  ASP A 288      10.159 -32.952  46.607  1.00113.50           C
ATOM   2227  CB  ASP A 288       8.652 -33.268  46.491  1.00113.50           C
ATOM   2228  CG  ASP A 288       7.979 -32.293  45.544  1.00113.50           C
ATOM   2229  OD1 ASP A 288       8.668 -31.353  45.068  1.00113.50           O
ATOM   2230  OD2 ASP A 288       6.755 -32.468  45.297  1.00113.50           O
ATOM   2231  C   ASP A 288      10.888 -33.315  45.336  1.00113.50           C
ATOM   2232  O   ASP A 288      10.913 -34.483  44.949  1.00113.50           O
ATOM   2233  N   ASP A 289      11.474 -32.327  44.628  1.00 80.03           N
ATOM   2234  CA  ASP A 289      12.137 -32.553  43.369  1.00 80.03           C
ATOM   2235  CB  ASP A 289      13.091 -33.758  43.392  1.00 80.03           C
ATOM   2236  CG  ASP A 289      14.307 -33.373  44.220  1.00 80.03           C
ATOM   2237  OD1 ASP A 289      14.802 -32.227  44.047  1.00 80.03           O
ATOM   2238  OD2 ASP A 289      14.761 -34.222  45.032  1.00 80.03           O
ATOM   2239  C   ASP A 289      11.124 -32.777  42.287  1.00 80.03           C
ATOM   2240  O   ASP A 289      11.452 -33.264  41.205  1.00 80.03           O
ATOM   2241  N   TYR A 290       9.861 -32.390  42.541  1.00 93.68           N
ATOM   2242  CA  TYR A 290       8.859 -32.445  41.516  1.00 93.68           C
ATOM   2243  CB  TYR A 290       7.617 -33.282  41.878  1.00 93.68           C
ATOM   2244  CG  TYR A 290       7.963 -34.736  41.898  1.00 93.68           C
ATOM   2245  CD1 TYR A 290       7.844 -35.502  40.761  1.00 93.68           C
ATOM   2246  CD2 TYR A 290       8.401 -35.341  43.051  1.00 93.68           C
ATOM   2247  CE1 TYR A 290       8.154 -36.843  40.771  1.00 93.68           C
ATOM   2248  CE2 TYR A 290       8.713 -36.680  43.071  1.00 93.68           C
ATOM   2249  CZ  TYR A 290       8.590 -37.435  41.931  1.00 93.68           C
ATOM   2250  OH  TYR A 290       8.910 -38.810  41.951  1.00 93.68           O
ATOM   2251  C   TYR A 290       8.393 -31.031  41.319  1.00 93.68           C
ATOM   2252  O   TYR A 290       8.011 -30.357  42.275  1.00 93.68           O
ATOM   2253  N   ALA A 291       8.415 -30.542  40.062  1.00 38.48           N
ATOM   2254  CA  ALA A 291       8.022 -29.192  39.773  1.00 38.48           C
ATOM   2255  CB  ALA A 291       8.193 -28.811  38.292  1.00 38.48           C
ATOM   2256  C   ALA A 291       6.574 -29.038  40.107  1.00 38.48           C
ATOM   2257  O   ALA A 291       5.775 -29.948  39.893  1.00 38.48           O
ATOM   2258  N   ASP A 292       6.209 -27.858  40.650  1.00 68.60           N
ATOM   2259  CA  ASP A 292       4.857 -27.583  41.052  1.00 68.60           C
ATOM   2260  CB  ASP A 292       4.774 -27.045  42.489  1.00 68.60           C
ATOM   2261  CG  ASP A 292       5.287 -28.144  43.410  1.00 68.60           C
ATOM   2262  OD1 ASP A 292       4.937 -29.331  43.171  1.00 68.60           O
ATOM   2263  OD2 ASP A 292       6.055 -27.813  44.353  1.00 68.60           O
ATOM   2264  C   ASP A 292       4.311 -26.530  40.130  1.00 68.60           C
ATOM   2265  O   ASP A 292       5.059 -25.712  39.595  1.00 68.60           O
ATOM   2266  N   VAL A 293       2.977 -26.522  39.925  1.00 55.75           N
ATOM   2267  CA  VAL A 293       2.376 -25.617  38.982  1.00 55.75           C
ATOM   2268  CB  VAL A 293       1.352 -26.292  38.114  1.00 55.75           C
ATOM   2269  CG1 VAL A 293       0.710 -25.246  37.188  1.00 55.75           C
ATOM   2270  CG2 VAL A 293       2.026 -27.460  37.375  1.00 55.75           C
ATOM   2271  C   VAL A 293       1.668 -24.500  39.690  1.00 55.75           C
ATOM   2272  O   VAL A 293       0.889 -24.723  40.616  1.00 55.75           O
ATOM   2273  N   PHE A 294       1.935 -23.249  39.249  1.00 69.19           N
ATOM   2274  CA  PHE A 294       1.281 -22.088  39.794  1.00 69.19           C
ATOM   2275  CB  PHE A 294       2.257 -21.024  40.320  1.00 69.19           C
ATOM   2276  CG  PHE A 294       2.904 -21.588  41.532  1.00 69.19           C
ATOM   2277  CD1 PHE A 294       3.968 -22.451  41.415  1.00 69.19           C
ATOM   2278  CD2 PHE A 294       2.444 -21.246  42.782  1.00 69.19           C
ATOM   2279  CE1 PHE A 294       4.565 -22.974  42.536  1.00 69.19           C
ATOM   2280  CE2 PHE A 294       3.037 -21.765  43.906  1.00 69.19           C
ATOM   2281  CZ  PHE A 294       4.096 -22.628  43.779  1.00 69.19           C
ATOM   2282  C   PHE A 294       0.515 -21.446  38.676  1.00 69.19           C
ATOM   2283  O   PHE A 294       1.088 -21.117  37.638  1.00 69.19           O
ATOM   2284  N   ILE A 295      -0.806 -21.238  38.867  1.00 53.37           N
ATOM   2285  CA  ILE A 295      -1.615 -20.665  37.826  1.00 53.37           C
ATOM   2286  CB  ILE A 295      -2.699 -21.597  37.374  1.00 53.37           C
ATOM   2287  CG1 ILE A 295      -2.087 -22.916  36.872  1.00 53.37           C
ATOM   2288  CG2 ILE A 295      -3.549 -20.868  36.320  1.00 53.37           C
ATOM   2289  CD1 ILE A 295      -3.104 -24.046  36.722  1.00 53.37           C
ATOM   2290  C   ILE A 295      -2.282 -19.432  38.360  1.00 53.37           C
ATOM   2291  O   ILE A 295      -2.894 -19.456  39.426  1.00 53.37           O
ATOM   2292  N   GLY A 296      -2.204 -18.312  37.609  1.00 44.47           N
ATOM   2293  CA  GLY A 296      -2.787 -17.090  38.086  1.00 44.47           C
ATOM   2294  C   GLY A 296      -4.087 -16.830  37.381  1.00 44.47           C
ATOM   2295  O   GLY A 296      -4.248 -17.143  36.201  1.00 44.47           O
ATOM   2296  N   ALA A 297      -5.073 -16.285  38.131  1.00 77.94           N
ATOM   2297  CA  ALA A 297      -6.310 -15.843  37.546  1.00 77.94           C
ATOM   2298  CB  ALA A 297      -7.495 -16.775  37.849  1.00 77.94           C
ATOM   2299  C   ALA A 297      -6.616 -14.514  38.177  1.00 77.94           C
ATOM   2300  O   ALA A 297      -7.389 -14.418  39.130  1.00 77.94           O
ATOM   2301  N   PRO A 298      -6.072 -13.476  37.607  1.00 97.57           N
ATOM   2302  CA  PRO A 298      -6.135 -12.134  38.136  1.00 97.57           C
ATOM   2303  CD  PRO A 298      -5.492 -13.532  36.276  1.00 97.57           C
ATOM   2304  CB  PRO A 298      -5.260 -11.302  37.195  1.00 97.57           C
ATOM   2305  CG  PRO A 298      -5.332 -12.062  35.857  1.00 97.57           C
ATOM   2306  C   PRO A 298      -7.515 -11.549  38.269  1.00 97.57           C
ATOM   2307  O   PRO A 298      -7.698 -10.642  39.078  1.00 97.57           O
ATOM   2308  N   LEU A 299      -8.460 -11.972  37.417  1.00127.77           N
ATOM   2309  CA  LEU A 299      -9.820 -11.504  37.358  1.00127.77           C
ATOM   2310  CB  LEU A 299     -10.459 -11.721  35.979  1.00127.77           C
ATOM   2311  CG  LEU A 299      -9.675 -11.025  34.850  1.00127.77           C
ATOM   2312  CD1 LEU A 299     -10.465 -11.024  33.535  1.00127.77           C
ATOM   2313  CD2 LEU A 299      -9.192  -9.626  35.261  1.00127.77           C
ATOM   2314  C   LEU A 299     -10.717 -12.123  38.393  1.00127.77           C
ATOM   2315  O   LEU A 299     -11.867 -11.710  38.531  1.00127.77           O
ATOM   2316  N   PHE A 300     -10.270 -13.204  39.055  1.00 93.78           N
ATOM   2317  CA  PHE A 300     -11.086 -13.962  39.966  1.00 93.78           C
ATOM   2318  CB  PHE A 300     -10.252 -14.987  40.755  1.00 93.78           C
ATOM   2319  CG  PHE A 300     -11.157 -15.832  41.581  1.00 93.78           C
ATOM   2320  CD1 PHE A 300     -11.770 -16.931  41.028  1.00 93.78           C
ATOM   2321  CD2 PHE A 300     -11.382 -15.536  42.905  1.00 93.78           C
ATOM   2322  CE1 PHE A 300     -12.602 -17.721  41.783  1.00 93.78           C
ATOM   2323  CE2 PHE A 300     -12.213 -16.324  43.666  1.00 93.78           C
ATOM   2324  CZ  PHE A 300     -12.826 -17.418  43.104  1.00 93.78           C
ATOM   2325  C   PHE A 300     -11.800 -13.082  40.950  1.00 93.78           C
ATOM   2326  O   PHE A 300     -11.211 -12.199  41.575  1.00 93.78           O
ATOM   2327  N   MET A 301     -13.123 -13.329  41.111  1.00 75.17           N
ATOM   2328  CA  MET A 301     -13.914 -12.577  42.046  1.00 75.17           C
ATOM   2329  CB  MET A 301     -15.235 -12.023  41.475  1.00 75.17           C
ATOM   2330  CG  MET A 301     -15.044 -10.947  40.402  1.00 75.17           C
ATOM   2331  SD  MET A 301     -16.540  -9.995  39.993  1.00 75.17           S
ATOM   2332  CE  MET A 301     -17.404 -11.333  39.122  1.00 75.17           C
ATOM   2333  C   MET A 301     -14.275 -13.473  43.190  1.00 75.17           C
ATOM   2334  O   MET A 301     -14.720 -14.606  43.008  1.00 75.17           O
ATOM   2335  N   ASP A 302     -14.072 -12.961  44.418  1.00157.85           N
ATOM   2336  CA  ASP A 302     -14.348 -13.666  45.637  1.00157.85           C
ATOM   2337  CB  ASP A 302     -13.168 -13.571  46.621  1.00157.85           C
ATOM   2338  CG  ASP A 302     -13.395 -14.519  47.784  1.00157.85           C
ATOM   2339  OD1 ASP A 302     -14.323 -15.364  47.686  1.00157.85           O
ATOM   2340  OD2 ASP A 302     -12.642 -14.410  48.789  1.00157.85           O
ATOM   2341  C   ASP A 302     -15.530 -12.985  46.272  1.00157.85           C
ATOM   2342  O   ASP A 302     -15.791 -11.814  46.001  1.00157.85           O
ATOM   2343  N   ARG A 303     -16.298 -13.718  47.107  1.00225.71           N
ATOM   2344  CA  ARG A 303     -17.435 -13.167  47.800  1.00225.71           C
ATOM   2345  CB  ARG A 303     -18.431 -14.250  48.245  1.00225.71           C
ATOM   2346  CG  ARG A 303     -19.668 -13.721  48.971  1.00225.71           C
ATOM   2347  CD  ARG A 303     -20.758 -13.210  48.029  1.00225.71           C
ATOM   2348  NE  ARG A 303     -21.312 -14.402  47.328  1.00225.71           N
ATOM   2349  CZ  ARG A 303     -22.639 -14.460  47.015  1.00225.71           C
ATOM   2350  NH1 ARG A 303     -23.460 -13.417  47.332  1.00225.71           N
ATOM   2351  NH2 ARG A 303     -23.143 -15.563  46.390  1.00225.71           N
ATOM   2352  C   ARG A 303     -16.928 -12.503  49.055  1.00225.71           C
ATOM   2353  O   ARG A 303     -16.069 -13.047  49.748  1.00225.71           O
ATOM   2354  N   GLY A 304     -17.457 -11.305  49.389  1.00 41.52           N
ATOM   2355  CA  GLY A 304     -16.980 -10.580  50.541  1.00 41.52           C
ATOM   2356  C   GLY A 304     -17.797 -10.885  51.762  1.00 41.52           C
ATOM   2357  O   GLY A 304     -18.795 -11.603  51.710  1.00 41.52           O
ATOM   2358  N   SER A 305     -17.357 -10.324  52.910  1.00 27.48           N
ATOM   2359  CA  SER A 305     -18.035 -10.455  54.169  1.00 27.48           C
ATOM   2360  CB  SER A 305     -17.228  -9.890  55.351  1.00 27.48           C
ATOM   2361  OG  SER A 305     -16.048 -10.656  55.546  1.00 27.48           O
ATOM   2362  C   SER A 305     -19.297  -9.662  54.080  1.00 27.48           C
ATOM   2363  O   SER A 305     -20.326 -10.038  54.639  1.00 27.48           O
ATOM   2364  N   ASP A 306     -19.232  -8.528  53.358  1.00 65.34           N
ATOM   2365  CA  ASP A 306     -20.367  -7.676  53.181  1.00 65.34           C
ATOM   2366  CB  ASP A 306     -20.033  -6.313  52.532  1.00 65.34           C
ATOM   2367  CG  ASP A 306     -19.389  -6.490  51.166  1.00 65.34           C
ATOM   2368  OD1 ASP A 306     -19.130  -7.654  50.762  1.00 65.34           O
ATOM   2369  OD2 ASP A 306     -19.130  -5.445  50.510  1.00 65.34           O
ATOM   2370  C   ASP A 306     -21.371  -8.430  52.372  1.00 65.34           C
ATOM   2371  O   ASP A 306     -22.570  -8.172  52.452  1.00 65.34           O
ATOM   2372  N   GLY A 307     -20.909  -9.401  51.566  1.00 51.82           N
ATOM   2373  CA  GLY A 307     -21.841 -10.179  50.803  1.00 51.82           C
ATOM   2374  C   GLY A 307     -21.757  -9.824  49.350  1.00 51.82           C
ATOM   2375  O   GLY A 307     -22.433 -10.435  48.525  1.00 51.82           O
ATOM   2376  N   LYS A 308     -20.936  -8.825  48.977  1.00190.55           N
ATOM   2377  CA  LYS A 308     -20.843  -8.522  47.574  1.00190.55           C
ATOM   2378  CB  LYS A 308     -20.700  -7.026  47.247  1.00190.55           C
ATOM   2379  CG  LYS A 308     -22.004  -6.251  47.378  1.00190.55           C
ATOM   2380  CD  LYS A 308     -23.093  -6.735  46.423  1.00190.55           C
ATOM   2381  CE  LYS A 308     -24.488  -6.253  46.817  1.00190.55           C
ATOM   2382  NZ  LYS A 308     -24.511  -4.776  46.895  1.00190.55           N
ATOM   2383  C   LYS A 308     -19.621  -9.179  47.012  1.00190.55           C
ATOM   2384  O   LYS A 308     -18.665  -9.456  47.736  1.00190.55           O
ATOM   2385  N   LEU A 309     -19.640  -9.466  45.689  1.00152.25           N
ATOM   2386  CA  LEU A 309     -18.492 -10.037  45.034  1.00152.25           C
ATOM   2387  CB  LEU A 309     -18.743 -10.578  43.609  1.00152.25           C
ATOM   2388  CG  LEU A 309     -19.597 -11.858  43.487  1.00152.25           C
ATOM   2389  CD1 LEU A 309     -18.919 -13.069  44.148  1.00152.25           C
ATOM   2390  CD2 LEU A 309     -21.036 -11.631  43.956  1.00152.25           C
ATOM   2391  C   LEU A 309     -17.466  -8.952  44.887  1.00152.25           C
ATOM   2392  O   LEU A 309     -17.801  -7.779  44.733  1.00152.25           O
ATOM   2393  N   GLN A 310     -16.172  -9.328  44.956  1.00134.23           N
ATOM   2394  CA  GLN A 310     -15.094  -8.384  44.814  1.00134.23           C
ATOM   2395  CB  GLN A 310     -14.512  -7.965  46.175  1.00134.23           C
ATOM   2396  CG  GLN A 310     -13.969  -9.146  46.980  1.00134.23           C
ATOM   2397  CD  GLN A 310     -13.584  -8.655  48.369  1.00134.23           C
ATOM   2398  OE1 GLN A 310     -13.150  -7.517  48.546  1.00134.23           O
ATOM   2399  NE2 GLN A 310     -13.752  -9.539  49.389  1.00134.23           N
ATOM   2400  C   GLN A 310     -14.009  -9.015  43.984  1.00134.23           C
ATOM   2401  O   GLN A 310     -13.659 -10.179  44.177  1.00134.23           O
ATOM   2402  N   GLU A 311     -13.436  -8.243  43.035  1.00105.70           N
ATOM   2403  CA  GLU A 311     -12.424  -8.773  42.153  1.00105.70           C
ATOM   2404  CB  GLU A 311     -12.340  -8.000  40.826  1.00105.70           C
ATOM   2405  CG  GLU A 311     -11.279  -8.530  39.862  1.00105.70           C
ATOM   2406  CD  GLU A 311     -11.300  -7.641  38.630  1.00105.70           C
ATOM   2407  OE1 GLU A 311     -12.416  -7.362  38.118  1.00105.70           O
ATOM   2408  OE2 GLU A 311     -10.197  -7.220  38.191  1.00105.70           O
ATOM   2409  C   GLU A 311     -11.072  -8.647  42.801  1.00105.70           C
ATOM   2410  O   GLU A 311     -10.512  -7.556  42.862  1.00105.70           O
ATOM   2411  N   VAL A 312     -10.593  -9.737  43.441  1.00118.67           N
ATOM   2412  CA  VAL A 312      -9.290  -9.846  44.056  1.00118.67           C
ATOM   2413  CB  VAL A 312      -9.369 -10.602  45.348  1.00118.67           C
ATOM   2414  CG1 VAL A 312     -10.227  -9.776  46.319  1.00118.67           C
ATOM   2415  CG2 VAL A 312      -9.954 -11.996  45.071  1.00118.67           C
ATOM   2416  C   VAL A 312      -8.195 -10.461  43.211  1.00118.67           C
ATOM   2417  O   VAL A 312      -7.043 -10.034  43.269  1.00118.67           O
ATOM   2418  N   GLY A 313      -8.511 -11.515  42.428  1.00 43.06           N
ATOM   2419  CA  GLY A 313      -7.499 -12.261  41.717  1.00 43.06           C
ATOM   2420  C   GLY A 313      -7.183 -13.474  42.558  1.00 43.06           C
ATOM   2421  O   GLY A 313      -7.294 -13.429  43.783  1.00 43.06           O
ATOM   2422  N   GLN A 314      -6.774 -14.600  41.927  1.00 59.91           N
ATOM   2423  CA  GLN A 314      -6.507 -15.793  42.689  1.00 59.91           C
ATOM   2424  CB  GLN A 314      -7.727 -16.729  42.754  1.00 59.91           C
ATOM   2425  CG  GLN A 314      -7.516 -17.980  43.606  1.00 59.91           C
ATOM   2426  CD  GLN A 314      -8.804 -18.790  43.564  1.00 59.91           C
ATOM   2427  OE1 GLN A 314      -9.121 -19.412  42.553  1.00 59.91           O
ATOM   2428  NE2 GLN A 314      -9.568 -18.785  44.690  1.00 59.91           N
ATOM   2429  C   GLN A 314      -5.400 -16.560  42.030  1.00 59.91           C
ATOM   2430  O   GLN A 314      -5.255 -16.541  40.808  1.00 59.91           O
ATOM   2431  N   VAL A 315      -4.577 -17.254  42.845  1.00 41.76           N
ATOM   2432  CA  VAL A 315      -3.522 -18.085  42.335  1.00 41.76           C
ATOM   2433  CB  VAL A 315      -2.154 -17.673  42.794  1.00 41.76           C
ATOM   2434  CG1 VAL A 315      -1.137 -18.706  42.283  1.00 41.76           C
ATOM   2435  CG2 VAL A 315      -1.883 -16.239  42.307  1.00 41.76           C
ATOM   2436  C   VAL A 315      -3.765 -19.470  42.853  1.00 41.76           C
ATOM   2437  O   VAL A 315      -4.045 -19.668  44.036  1.00 41.76           O
ATOM   2438  N   SER A 316      -3.654 -20.474  41.962  1.00 94.97           N
ATOM   2439  CA  SER A 316      -3.888 -21.840  42.341  1.00 94.97           C
ATOM   2440  CB  SER A 316      -4.694 -22.588  41.266  1.00 94.97           C
ATOM   2441  OG  SER A 316      -4.920 -23.937  41.640  1.00 94.97           O
ATOM   2442  C   SER A 316      -2.549 -22.509  42.454  1.00 94.97           C
ATOM   2443  O   SER A 316      -1.716 -22.406  41.554  1.00 94.97           O
ATOM   2444  N   VAL A 317      -2.312 -23.219  43.581  1.00 55.78           N
ATOM   2445  CA  VAL A 317      -1.046 -23.865  43.785  1.00 55.78           C
ATOM   2446  CB  VAL A 317      -0.433 -23.509  45.107  1.00 55.78           C
ATOM   2447  CG1 VAL A 317       0.889 -24.275  45.280  1.00 55.78           C
ATOM   2448  CG2 VAL A 317      -0.292 -21.979  45.182  1.00 55.78           C
ATOM   2449  C   VAL A 317      -1.281 -25.344  43.781  1.00 55.78           C
ATOM   2450  O   VAL A 317      -2.025 -25.863  44.612  1.00 55.78           O
ATOM   2451  N   SER A 318      -0.627 -26.067  42.848  1.00101.25           N
ATOM   2452  CA  SER A 318      -0.830 -27.486  42.773  1.00101.25           C
ATOM   2453  CB  SER A 318      -1.319 -27.965  41.396  1.00101.25           C
ATOM   2454  OG  SER A 318      -2.585 -27.404  41.089  1.00101.25           O
ATOM   2455  C   SER A 318       0.492 -28.154  42.976  1.00101.25           C
ATOM   2456  O   SER A 318       1.447 -27.884  42.251  1.00101.25           O
ATOM   2457  N   LEU A 319       0.571 -29.078  43.954  1.00116.89           N
ATOM   2458  CA  LEU A 319       1.809 -29.759  44.199  1.00116.89           C
ATOM   2459  CB  LEU A 319       2.090 -30.085  45.679  1.00116.89           C
ATOM   2460  CG  LEU A 319       2.439 -28.860  46.546  1.00116.89           C
ATOM   2461  CD1 LEU A 319       1.257 -27.896  46.686  1.00116.89           C
ATOM   2462  CD2 LEU A 319       3.007 -29.285  47.906  1.00116.89           C
ATOM   2463  C   LEU A 319       1.790 -31.051  43.456  1.00116.89           C
ATOM   2464  O   LEU A 319       0.803 -31.784  43.472  1.00116.89           O
ATOM   2465  N   GLN A 320       2.908 -31.347  42.767  1.00 84.76           N
ATOM   2466  CA  GLN A 320       3.018 -32.544  41.991  1.00 84.76           C
ATOM   2467  CB  GLN A 320       4.090 -32.447  40.903  1.00 84.76           C
ATOM   2468  CG  GLN A 320       4.278 -33.754  40.146  1.00 84.76           C
ATOM   2469  CD  GLN A 320       5.337 -33.495  39.092  1.00 84.76           C
ATOM   2470  OE1 GLN A 320       6.483 -33.165  39.386  1.00 84.76           O
ATOM   2471  NE2 GLN A 320       4.924 -33.627  37.811  1.00 84.76           N
ATOM   2472  C   GLN A 320       3.389 -33.685  42.880  1.00 84.76           C
ATOM   2473  O   GLN A 320       4.173 -33.535  43.816  1.00 84.76           O
ATOM   2474  N   ARG A 321       2.816 -34.871  42.591  1.00109.69           N
ATOM   2475  CA  ARG A 321       3.104 -36.047  43.356  1.00109.69           C
ATOM   2476  CB  ARG A 321       1.886 -36.573  44.136  1.00109.69           C
ATOM   2477  CG  ARG A 321       1.367 -35.534  45.131  1.00109.69           C
ATOM   2478  CD  ARG A 321       2.307 -35.303  46.316  1.00109.69           C
ATOM   2479  NE  ARG A 321       1.924 -34.010  46.950  1.00109.69           N
ATOM   2480  CZ  ARG A 321       2.687 -33.498  47.959  1.00109.69           C
ATOM   2481  NH1 ARG A 321       3.688 -34.248  48.499  1.00109.69           N
ATOM   2482  NH2 ARG A 321       2.473 -32.229  48.413  1.00109.69           N
ATOM   2483  C   ARG A 321       3.556 -37.109  42.399  1.00109.69           C
ATOM   2484  O   ARG A 321       3.266 -37.057  41.204  1.00109.69           O
ATOM   2485  N   ALA A 322       4.293 -38.108  42.921  1.00 34.88           N
ATOM   2486  CA  ALA A 322       4.854 -39.171  42.134  1.00 34.88           C
ATOM   2487  CB  ALA A 322       5.683 -40.160  42.971  1.00 34.88           C
ATOM   2488  C   ALA A 322       3.746 -39.942  41.486  1.00 34.88           C
ATOM   2489  O   ALA A 322       3.881 -40.408  40.354  1.00 34.88           O
ATOM   2490  N   VAL A 323       2.613 -40.082  42.196  1.00100.29           N
ATOM   2491  CA  VAL A 323       1.484 -40.841  41.740  1.00100.29           C
ATOM   2492  CB  VAL A 323       0.333 -40.805  42.705  1.00100.29           C
ATOM   2493  CG1 VAL A 323       0.767 -41.476  44.019  1.00100.29           C
ATOM   2494  CG2 VAL A 323      -0.116 -39.343  42.874  1.00100.29           C
ATOM   2495  C   VAL A 323       1.011 -40.265  40.444  1.00100.29           C
ATOM   2496  O   VAL A 323       0.458 -40.979  39.609  1.00100.29           O
ATOM   2497  N   GLY A 324       1.205 -38.950  40.238  1.00 30.17           N
ATOM   2498  CA  GLY A 324       0.758 -38.347  39.017  1.00 30.17           C
ATOM   2499  C   GLY A 324      -0.368 -37.423  39.347  1.00 30.17           C
ATOM   2500  O   GLY A 324      -0.794 -36.630  38.509  1.00 30.17           O
ATOM   2501  N   ASP A 325      -0.878 -37.502  40.590  1.00 39.79           N
ATOM   2502  CA  ASP A 325      -1.956 -36.649  40.999  1.00 39.79           C
ATOM   2503  CB  ASP A 325      -2.737 -37.206  42.200  1.00 39.79           C
ATOM   2504  CG  ASP A 325      -3.430 -38.483  41.750  1.00 39.79           C
ATOM   2505  OD1 ASP A 325      -3.962 -38.506  40.608  1.00 39.79           O
ATOM   2506  OD2 ASP A 325      -3.422 -39.464  42.542  1.00 39.79           O
ATOM   2507  C   ASP A 325      -1.384 -35.325  41.403  1.00 39.79           C
ATOM   2508  O   ASP A 325      -0.168 -35.161  41.487  1.00 39.79           O
ATOM   2509  N   PHE A 326      -2.268 -34.328  41.630  1.00 64.04           N
ATOM   2510  CA  PHE A 326      -1.841 -33.023  42.058  1.00 64.04           C
ATOM   2511  CB  PHE A 326      -2.079 -31.914  41.015  1.00 64.04           C
ATOM   2512  CG  PHE A 326      -1.107 -32.044  39.892  1.00 64.04           C
ATOM   2513  CD1 PHE A 326      -1.310 -32.947  38.873  1.00 64.04           C
ATOM   2514  CD2 PHE A 326       0.007 -31.236  39.852  1.00 64.04           C
ATOM   2515  CE1 PHE A 326      -0.407 -33.048  37.840  1.00 64.04           C
ATOM   2516  CE2 PHE A 326       0.911 -31.332  38.822  1.00 64.04           C
ATOM   2517  CZ  PHE A 326       0.705 -32.241  37.813  1.00 64.04           C
ATOM   2518  C   PHE A 326      -2.647 -32.627  43.263  1.00 64.04           C
ATOM   2519  O   PHE A 326      -3.845 -32.900  43.339  1.00 64.04           O
ATOM   2520  N   GLN A 327      -1.998 -31.969  44.249  1.00 96.98           N
ATOM   2521  CA  GLN A 327      -2.705 -31.474  45.399  1.00 96.98           C
ATOM   2522  CB  GLN A 327      -1.978 -31.698  46.741  1.00 96.98           C
ATOM   2523  CG  GLN A 327      -1.911 -33.166  47.168  1.00 96.98           C
ATOM   2524  CD  GLN A 327      -1.179 -33.249  48.500  1.00 96.98           C
ATOM   2525  OE1 GLN A 327      -0.149 -32.610  48.703  1.00 96.98           O
ATOM   2526  NE2 GLN A 327      -1.730 -34.062  49.443  1.00 96.98           N
ATOM   2527  C   GLN A 327      -2.842 -29.997  45.197  1.00 96.98           C
ATOM   2528  O   GLN A 327      -1.848 -29.272  45.163  1.00 96.98           O
ATOM   2529  N   THR A 328      -4.093 -29.505  45.089  1.00 51.01           N
ATOM   2530  CA  THR A 328      -4.280 -28.124  44.743  1.00 51.01           C
ATOM   2531  CB  THR A 328      -5.159 -27.959  43.537  1.00 51.01           C
ATOM   2532  OG1 THR A 328      -4.600 -28.652  42.430  1.00 51.01           O
ATOM   2533  CG2 THR A 328      -5.288 -26.462  43.211  1.00 51.01           C
ATOM   2534  C   THR A 328      -4.917 -27.358  45.865  1.00 51.01           C
ATOM   2535  O   THR A 328      -5.812 -27.851  46.551  1.00 51.01           O
ATOM   2536  N   THR A 329      -4.437 -26.109  46.069  1.00115.90           N
ATOM   2537  CA  THR A 329      -4.951 -25.185  47.047  1.00115.90           C
ATOM   2538  CB  THR A 329      -4.021 -24.927  48.196  1.00115.90           C
ATOM   2539  OG1 THR A 329      -2.816 -24.343  47.725  1.00115.90           O
ATOM   2540  CG2 THR A 329      -3.727 -26.252  48.912  1.00115.90           C
ATOM   2541  C   THR A 329      -5.114 -23.869  46.344  1.00115.90           C
ATOM   2542  O   THR A 329      -4.632 -23.699  45.225  1.00115.90           O
ATOM   2543  N   LYS A 330      -5.810 -22.898  46.977  1.00133.80           N
ATOM   2544  CA  LYS A 330      -6.027 -21.634  46.322  1.00133.80           C
ATOM   2545  CB  LYS A 330      -7.505 -21.364  45.987  1.00133.80           C
ATOM   2546  CG  LYS A 330      -8.080 -22.245  44.875  1.00133.80           C
ATOM   2547  CD  LYS A 330      -7.395 -22.053  43.520  1.00133.80           C
ATOM   2548  CE  LYS A 330      -8.128 -22.721  42.353  1.00133.80           C
ATOM   2549  NZ  LYS A 330      -8.208 -24.185  42.560  1.00133.80           N
ATOM   2550  C   LYS A 330      -5.579 -20.507  47.209  1.00133.80           C
ATOM   2551  O   LYS A 330      -5.790 -20.529  48.422  1.00133.80           O
ATOM   2552  N   LEU A 331      -4.948 -19.479  46.597  1.00 65.52           N
ATOM   2553  CA  LEU A 331      -4.470 -18.317  47.296  1.00 65.52           C
ATOM   2554  CB  LEU A 331      -2.956 -18.114  47.095  1.00 65.52           C
ATOM   2555  CG  LEU A 331      -2.351 -16.894  47.810  1.00 65.52           C
ATOM   2556  CD1 LEU A 331      -2.461 -17.009  49.337  1.00 65.52           C
ATOM   2557  CD2 LEU A 331      -0.905 -16.663  47.347  1.00 65.52           C
ATOM   2558  C   LEU A 331      -5.177 -17.121  46.717  1.00 65.52           C
ATOM   2559  O   LEU A 331      -5.066 -16.841  45.523  1.00 65.52           O
ATOM   2560  N   ASN A 332      -5.926 -16.379  47.561  1.00 55.04           N
ATOM   2561  CA  ASN A 332      -6.693 -15.252  47.102  1.00 55.04           C
ATOM   2562  CB  ASN A 332      -8.049 -15.097  47.816  1.00 55.04           C
ATOM   2563  CG  ASN A 332      -8.965 -16.229  47.371  1.00 55.04           C
ATOM   2564  OD1 ASN A 332      -8.749 -16.850  46.332  1.00 55.04           O
ATOM   2565  ND2 ASN A 332     -10.028 -16.502  48.174  1.00 55.04           N
ATOM   2566  C   ASN A 332      -5.937 -13.979  47.324  1.00 55.04           C
ATOM   2567  O   ASN A 332      -5.084 -13.887  48.206  1.00 55.04           O
ATOM   2568  N   GLY A 333      -6.259 -12.954  46.505  1.00 45.59           N
ATOM   2569  CA  GLY A 333      -5.625 -11.668  46.569  1.00 45.59           C
ATOM   2570  C   GLY A 333      -6.173 -10.879  47.718  1.00 45.59           C
ATOM   2571  O   GLY A 333      -7.225 -11.183  48.276  1.00 45.59           O
ATOM   2572  N   PHE A 334      -5.371  -9.889  48.149  1.00103.11           N
ATOM   2573  CA  PHE A 334      -5.633  -8.988  49.236  1.00103.11           C
ATOM   2574  CB  PHE A 334      -4.315  -8.478  49.832  1.00103.11           C
ATOM   2575  CG  PHE A 334      -3.539  -9.712  50.149  1.00103.11           C
ATOM   2576  CD1 PHE A 334      -3.723 -10.384  51.334  1.00103.11           C
ATOM   2577  CD2 PHE A 334      -2.634 -10.205  49.237  1.00103.11           C
ATOM   2578  CE1 PHE A 334      -3.003 -11.524  51.605  1.00103.11           C
ATOM   2579  CE2 PHE A 334      -1.912 -11.344  49.502  1.00103.11           C
ATOM   2580  CZ  PHE A 334      -2.097 -12.007  50.691  1.00103.11           C
ATOM   2581  C   PHE A 334      -6.469  -7.783  48.882  1.00103.11           C
ATOM   2582  O   PHE A 334      -7.294  -7.348  49.685  1.00103.11           O
ATOM   2583  N   GLU A 335      -6.258  -7.187  47.685  1.00 88.19           N
ATOM   2584  CA  GLU A 335      -6.860  -5.908  47.390  1.00 88.19           C
ATOM   2585  CB  GLU A 335      -5.817  -4.830  47.046  1.00 88.19           C
ATOM   2586  CG  GLU A 335      -4.863  -4.487  48.193  1.00 88.19           C
ATOM   2587  CD  GLU A 335      -5.521  -3.435  49.073  1.00 88.19           C
ATOM   2588  OE1 GLU A 335      -6.772  -3.476  49.211  1.00 88.19           O
ATOM   2589  OE2 GLU A 335      -4.779  -2.574  49.616  1.00 88.19           O
ATOM   2590  C   GLU A 335      -7.760  -6.012  46.197  1.00 88.19           C
ATOM   2591  O   GLU A 335      -7.508  -6.786  45.277  1.00 88.19           O
ATOM   2592  N   VAL A 336      -8.834  -5.193  46.184  1.00 56.79           N
ATOM   2593  CA  VAL A 336      -9.796  -5.231  45.119  1.00 56.79           C
ATOM   2594  CB  VAL A 336     -11.110  -4.616  45.513  1.00 56.79           C
ATOM   2595  CG1 VAL A 336     -12.080  -4.699  44.325  1.00 56.79           C
ATOM   2596  CG2 VAL A 336     -11.616  -5.329  46.778  1.00 56.79           C
ATOM   2597  C   VAL A 336      -9.244  -4.508  43.924  1.00 56.79           C
ATOM   2598  O   VAL A 336      -8.666  -3.429  44.039  1.00 56.79           O
ATOM   2599  N   PHE A 337      -9.419  -5.121  42.732  1.00 97.49           N
ATOM   2600  CA  PHE A 337      -8.998  -4.641  41.441  1.00 97.49           C
ATOM   2601  CB  PHE A 337      -9.522  -3.234  41.097  1.00 97.49           C
ATOM   2602  CG  PHE A 337     -10.995  -3.312  40.875  1.00 97.49           C
ATOM   2603  CD1 PHE A 337     -11.497  -3.642  39.640  1.00 97.49           C
ATOM   2604  CD2 PHE A 337     -11.881  -3.060  41.894  1.00 97.49           C
ATOM   2605  CE1 PHE A 337     -12.853  -3.717  39.424  1.00 97.49           C
ATOM   2606  CE2 PHE A 337     -13.239  -3.135  41.689  1.00 97.49           C
ATOM   2607  CZ  PHE A 337     -13.729  -3.462  40.450  1.00 97.49           C
ATOM   2608  C   PHE A 337      -7.497  -4.605  41.337  1.00 97.49           C
ATOM   2609  O   PHE A 337      -6.954  -4.045  40.386  1.00 97.49           O
ATOM   2610  N   ALA A 338      -6.793  -5.223  42.304  1.00 62.62           N
ATOM   2611  CA  ALA A 338      -5.355  -5.316  42.355  1.00 62.62           C
ATOM   2612  CB  ALA A 338      -4.842  -5.875  43.694  1.00 62.62           C
ATOM   2613  C   ALA A 338      -4.846  -6.212  41.262  1.00 62.62           C
ATOM   2614  O   ALA A 338      -3.733  -6.042  40.765  1.00 62.62           O
ATOM   2615  N   ARG A 339      -5.650  -7.220  40.881  1.00169.94           N
ATOM   2616  CA  ARG A 339      -5.280  -8.182  39.878  1.00169.94           C
ATOM   2617  CB  ARG A 339      -4.946  -7.517  38.530  1.00169.94           C
ATOM   2618  CG  ARG A 339      -6.105  -6.646  38.030  1.00169.94           C
ATOM   2619  CD  ARG A 339      -7.056  -7.334  37.050  1.00169.94           C
ATOM   2620  NE  ARG A 339      -6.445  -7.241  35.697  1.00169.94           N
ATOM   2621  CZ  ARG A 339      -6.803  -6.229  34.852  1.00169.94           C
ATOM   2622  NH1 ARG A 339      -7.772  -5.338  35.213  1.00169.94           N
ATOM   2623  NH2 ARG A 339      -6.192  -6.105  33.638  1.00169.94           N
ATOM   2624  C   ARG A 339      -4.117  -9.006  40.351  1.00169.94           C
ATOM   2625  O   ARG A 339      -3.131  -9.210  39.644  1.00169.94           O
ATOM   2626  N   PHE A 340      -4.236  -9.519  41.589  1.00 81.22           N
ATOM   2627  CA  PHE A 340      -3.274 -10.395  42.190  1.00 81.22           C
ATOM   2628  CB  PHE A 340      -3.735 -10.812  43.602  1.00 81.22           C
ATOM   2629  CG  PHE A 340      -2.759 -11.721  44.264  1.00 81.22           C
ATOM   2630  CD1 PHE A 340      -1.657 -11.217  44.918  1.00 81.22           C
ATOM   2631  CD2 PHE A 340      -2.965 -13.080  44.254  1.00 81.22           C
ATOM   2632  CE1 PHE A 340      -0.765 -12.058  45.538  1.00 81.22           C
ATOM   2633  CE2 PHE A 340      -2.075 -13.927  44.873  1.00 81.22           C
ATOM   2634  CZ  PHE A 340      -0.973 -13.415  45.515  1.00 81.22           C
ATOM   2635  C   PHE A 340      -3.179 -11.625  41.332  1.00 81.22           C
ATOM   2636  O   PHE A 340      -4.192 -12.208  40.945  1.00 81.22           O
ATOM   2637  N   GLY A 341      -1.936 -12.062  41.031  1.00 35.65           N
ATOM   2638  CA  GLY A 341      -1.735 -13.242  40.233  1.00 35.65           C
ATOM   2639  C   GLY A 341      -1.449 -12.888  38.800  1.00 35.65           C
ATOM   2640  O   GLY A 341      -1.394 -13.772  37.946  1.00 35.65           O
ATOM   2641  N   SER A 342      -1.269 -11.592  38.485  1.00 87.00           N
ATOM   2642  CA  SER A 342      -0.984 -11.194  37.131  1.00 87.00           C
ATOM   2643  CB  SER A 342      -0.978  -9.668  36.942  1.00 87.00           C
ATOM   2644  OG  SER A 342      -2.265  -9.134  37.210  1.00 87.00           O
ATOM   2645  C   SER A 342       0.381 -11.679  36.736  1.00 87.00           C
ATOM   2646  O   SER A 342       0.629 -11.962  35.565  1.00 87.00           O
ATOM   2647  N   ALA A 343       1.326 -11.756  37.693  1.00 39.67           N
ATOM   2648  CA  ALA A 343       2.638 -12.214  37.331  1.00 39.67           C
ATOM   2649  CB  ALA A 343       3.657 -11.075  37.152  1.00 39.67           C
ATOM   2650  C   ALA A 343       3.145 -13.095  38.428  1.00 39.67           C
ATOM   2651  O   ALA A 343       2.947 -12.808  39.607  1.00 39.67           O
ATOM   2652  N   ILE A 344       3.811 -14.209  38.054  1.00 53.80           N
ATOM   2653  CA  ILE A 344       4.342 -15.113  39.034  1.00 53.80           C
ATOM   2654  CB  ILE A 344       3.582 -16.408  39.104  1.00 53.80           C
ATOM   2655  CG1 ILE A 344       2.109 -16.127  39.450  1.00 53.80           C
ATOM   2656  CG2 ILE A 344       4.276 -17.334  40.119  1.00 53.80           C
ATOM   2657  CD1 ILE A 344       1.186 -17.323  39.225  1.00 53.80           C
ATOM   2658  C   ILE A 344       5.761 -15.416  38.648  1.00 53.80           C
ATOM   2659  O   ILE A 344       6.034 -15.767  37.501  1.00 53.80           O
ATOM   2660  N   ALA A 345       6.716 -15.272  39.593  1.00 55.75           N
ATOM   2661  CA  ALA A 345       8.079 -15.569  39.241  1.00 55.75           C
ATOM   2662  CB  ALA A 345       8.940 -14.314  39.027  1.00 55.75           C
ATOM   2663  C   ALA A 345       8.726 -16.361  40.340  1.00 55.75           C
ATOM   2664  O   ALA A 345       8.725 -15.948  41.499  1.00 55.75           O
ATOM   2665  N   PRO A 346       9.291 -17.496  39.996  1.00 94.19           N
ATOM   2666  CA  PRO A 346       9.995 -18.267  40.987  1.00 94.19           C
ATOM   2667  CD  PRO A 346       8.664 -18.351  39.003  1.00 94.19           C
ATOM   2668  CB  PRO A 346      10.179 -19.658  40.394  1.00 94.19           C
ATOM   2669  CG  PRO A 346       8.973 -19.793  39.445  1.00 94.19           C
ATOM   2670  C   PRO A 346      11.257 -17.560  41.381  1.00 94.19           C
ATOM   2671  O   PRO A 346      11.983 -17.080  40.511  1.00 94.19           O
ATOM   2672  N   LEU A 347      11.468 -17.420  42.700  1.00102.66           N
ATOM   2673  CA  LEU A 347      12.577 -16.771  43.342  1.00102.66           C
ATOM   2674  CB  LEU A 347      12.185 -16.197  44.712  1.00102.66           C
ATOM   2675  CG  LEU A 347      11.078 -15.130  44.589  1.00102.66           C
ATOM   2676  CD1 LEU A 347      10.699 -14.540  45.956  1.00102.66           C
ATOM   2677  CD2 LEU A 347      11.452 -14.057  43.554  1.00102.66           C
ATOM   2678  C   LEU A 347      13.773 -17.652  43.510  1.00102.66           C
ATOM   2679  O   LEU A 347      14.877 -17.166  43.752  1.00102.66           O
ATOM   2680  N   GLY A 348      13.581 -18.980  43.475  1.00 36.42           N
ATOM   2681  CA  GLY A 348      14.668 -19.832  43.848  1.00 36.42           C
ATOM   2682  C   GLY A 348      14.570 -19.866  45.340  1.00 36.42           C
ATOM   2683  O   GLY A 348      13.505 -19.594  45.892  1.00 36.42           O
ATOM   2684  N   ASP A 349      15.667 -20.198  46.041  1.00 59.62           N
ATOM   2685  CA  ASP A 349      15.600 -20.239  47.475  1.00 59.62           C
ATOM   2686  CB  ASP A 349      16.519 -21.322  48.059  1.00 59.62           C
ATOM   2687  CG  ASP A 349      16.186 -21.506  49.527  1.00 59.62           C
ATOM   2688  OD1 ASP A 349      15.245 -20.826  50.016  1.00 59.62           O
ATOM   2689  OD2 ASP A 349      16.876 -22.332  50.179  1.00 59.62           O
ATOM   2690  C   ASP A 349      16.083 -18.906  47.969  1.00 59.62           C
ATOM   2691  O   ASP A 349      17.267 -18.723  48.241  1.00 59.62           O
ATOM   2692  N   LEU A 350      15.151 -17.947  48.136  1.00 86.26           N
ATOM   2693  CA  LEU A 350      15.482 -16.590  48.465  1.00 86.26           C
ATOM   2694  CB  LEU A 350      14.215 -15.716  48.526  1.00 86.26           C
ATOM   2695  CG  LEU A 350      14.466 -14.211  48.717  1.00 86.26           C
ATOM   2696  CD1 LEU A 350      15.240 -13.624  47.525  1.00 86.26           C
ATOM   2697  CD2 LEU A 350      13.149 -13.464  48.990  1.00 86.26           C
ATOM   2698  C   LEU A 350      16.190 -16.513  49.792  1.00 86.26           C
ATOM   2699  O   LEU A 350      17.184 -15.800  49.927  1.00 86.26           O
ATOM   2700  N   ASP A 351      15.646 -17.187  50.823  1.00152.85           N
ATOM   2701  CA  ASP A 351      16.178 -17.264  52.161  1.00152.85           C
ATOM   2702  CB  ASP A 351      15.101 -17.285  53.269  1.00152.85           C
ATOM   2703  CG  ASP A 351      14.122 -18.427  53.061  1.00152.85           C
ATOM   2704  OD1 ASP A 351      14.056 -18.960  51.922  1.00152.85           O
ATOM   2705  OD2 ASP A 351      13.408 -18.765  54.042  1.00152.85           O
ATOM   2706  C   ASP A 351      17.201 -18.357  52.367  1.00152.85           C
ATOM   2707  O   ASP A 351      17.808 -18.433  53.433  1.00152.85           O
ATOM   2708  N   GLN A 352      17.378 -19.282  51.402  1.00 90.16           N
ATOM   2709  CA  GLN A 352      18.325 -20.366  51.542  1.00 90.16           C
ATOM   2710  CB  GLN A 352      19.775 -19.884  51.760  1.00 90.16           C
ATOM   2711  CG  GLN A 352      20.376 -19.150  50.555  1.00 90.16           C
ATOM   2712  CD  GLN A 352      20.685 -20.175  49.471  1.00 90.16           C
ATOM   2713  OE1 GLN A 352      21.187 -21.262  49.751  1.00 90.16           O
ATOM   2714  NE2 GLN A 352      20.373 -19.826  48.194  1.00 90.16           N
ATOM   2715  C   GLN A 352      17.954 -21.283  52.680  1.00 90.16           C
ATOM   2716  O   GLN A 352      18.827 -21.788  53.387  1.00 90.16           O
ATOM   2717  N   ASP A 353      16.636 -21.479  52.904  1.00100.87           N
ATOM   2718  CA  ASP A 353      16.079 -22.392  53.874  1.00100.87           C
ATOM   2719  CB  ASP A 353      14.667 -22.008  54.369  1.00100.87           C
ATOM   2720  CG  ASP A 353      13.661 -22.055  53.232  1.00100.87           C
ATOM   2721  OD1 ASP A 353      14.087 -22.214  52.057  1.00100.87           O
ATOM   2722  OD2 ASP A 353      12.444 -21.927  53.530  1.00100.87           O
ATOM   2723  C   ASP A 353      16.063 -23.814  53.371  1.00100.87           C
ATOM   2724  O   ASP A 353      15.902 -24.751  54.152  1.00100.87           O
ATOM   2725  N   GLY A 354      16.186 -24.029  52.047  1.00 44.51           N
ATOM   2726  CA  GLY A 354      16.129 -25.372  51.536  1.00 44.51           C
ATOM   2727  C   GLY A 354      14.866 -25.536  50.748  1.00 44.51           C
ATOM   2728  O   GLY A 354      14.668 -26.563  50.098  1.00 44.51           O
ATOM   2729  N   PHE A 355      13.962 -24.537  50.797  1.00 70.93           N
ATOM   2730  CA  PHE A 355      12.771 -24.652  50.004  1.00 70.93           C
ATOM   2731  CB  PHE A 355      11.485 -24.828  50.828  1.00 70.93           C
ATOM   2732  CG  PHE A 355      11.607 -26.147  51.512  1.00 70.93           C
ATOM   2733  CD1 PHE A 355      11.410 -27.307  50.805  1.00 70.93           C
ATOM   2734  CD2 PHE A 355      11.950 -26.236  52.841  1.00 70.93           C
ATOM   2735  CE1 PHE A 355      11.527 -28.533  51.417  1.00 70.93           C
ATOM   2736  CE2 PHE A 355      12.068 -27.459  53.461  1.00 70.93           C
ATOM   2737  CZ  PHE A 355      11.855 -28.613  52.748  1.00 70.93           C
ATOM   2738  C   PHE A 355      12.639 -23.414  49.168  1.00 70.93           C
ATOM   2739  O   PHE A 355      12.883 -22.302  49.633  1.00 70.93           O
ATOM   2740  N   ASN A 356      12.226 -23.588  47.896  1.00 42.65           N
ATOM   2741  CA  ASN A 356      12.120 -22.495  46.971  1.00 42.65           C
ATOM   2742  CB  ASN A 356      11.892 -22.940  45.516  1.00 42.65           C
ATOM   2743  CG  ASN A 356      13.162 -23.625  45.031  1.00 42.65           C
ATOM   2744  OD1 ASN A 356      14.261 -23.334  45.500  1.00 42.65           O
ATOM   2745  ND2 ASN A 356      13.007 -24.565  44.061  1.00 42.65           N
ATOM   2746  C   ASN A 356      10.978 -21.611  47.363  1.00 42.65           C
ATOM   2747  O   ASN A 356      10.016 -22.048  47.993  1.00 42.65           O
ATOM   2748  N   ASP A 357      11.089 -20.315  47.000  1.00 79.89           N
ATOM   2749  CA  ASP A 357      10.104 -19.324  47.334  1.00 79.89           C
ATOM   2750  CB  ASP A 357      10.708 -18.180  48.158  1.00 79.89           C
ATOM   2751  CG  ASP A 357      11.266 -18.805  49.428  1.00 79.89           C
ATOM   2752  OD1 ASP A 357      10.609 -19.728  49.978  1.00 79.89           O
ATOM   2753  OD2 ASP A 357      12.375 -18.385  49.850  1.00 79.89           O
ATOM   2754  C   ASP A 357       9.591 -18.730  46.051  1.00 79.89           C
ATOM   2755  O   ASP A 357      10.201 -18.902  44.997  1.00 79.89           O
ATOM   2756  N   ILE A 358       8.424 -18.043  46.089  1.00164.42           N
ATOM   2757  CA  ILE A 358       7.943 -17.443  44.871  1.00164.42           C
ATOM   2758  CB  ILE A 358       6.885 -18.206  44.121  1.00164.42           C
ATOM   2759  CG1 ILE A 358       5.557 -18.270  44.866  1.00164.42           C
ATOM   2760  CG2 ILE A 358       7.421 -19.601  43.820  1.00164.42           C
ATOM   2761  CD1 ILE A 358       4.456 -18.837  43.972  1.00164.42           C
ATOM   2762  C   ILE A 358       7.365 -16.089  45.145  1.00164.42           C
ATOM   2763  O   ILE A 358       6.978 -15.762  46.267  1.00164.42           O
ATOM   2764  N   ALA A 359       7.312 -15.249  44.090  1.00 45.32           N
ATOM   2765  CA  ALA A 359       6.749 -13.935  44.218  1.00 45.32           C
ATOM   2766  CB  ALA A 359       7.702 -12.807  43.780  1.00 45.32           C
ATOM   2767  C   ALA A 359       5.531 -13.863  43.345  1.00 45.32           C
ATOM   2768  O   ALA A 359       5.497 -14.424  42.250  1.00 45.32           O
ATOM   2769  N   ILE A 360       4.473 -13.190  43.845  1.00 61.23           N
ATOM   2770  CA  ILE A 360       3.263 -13.007  43.092  1.00 61.23           C
ATOM   2771  CB  ILE A 360       2.100 -13.762  43.664  1.00 61.23           C
ATOM   2772  CG1 ILE A 360       2.409 -15.270  43.665  1.00 61.23           C
ATOM   2773  CG2 ILE A 360       0.844 -13.395  42.857  1.00 61.23           C
ATOM   2774  CD1 ILE A 360       1.440 -16.101  44.504  1.00 61.23           C
ATOM   2775  C   ILE A 360       2.943 -11.542  43.125  1.00 61.23           C
ATOM   2776  O   ILE A 360       2.955 -10.917  44.185  1.00 61.23           O
ATOM   2777  N   ALA A 361       2.616 -10.952  41.958  1.00 58.78           N
ATOM   2778  CA  ALA A 361       2.428  -9.529  41.924  1.00 58.78           C
ATOM   2779  CB  ALA A 361       3.229  -8.835  40.808  1.00 58.78           C
ATOM   2780  C   ALA A 361       0.990  -9.162  41.716  1.00 58.78           C
ATOM   2781  O   ALA A 361       0.205  -9.913  41.136  1.00 58.78           O
ATOM   2782  N   ALA A 362       0.607  -7.998  42.286  1.00 77.62           N
ATOM   2783  CA  ALA A 362      -0.671  -7.394  42.031  1.00 77.62           C
ATOM   2784  CB  ALA A 362      -1.557  -7.289  43.284  1.00 77.62           C
ATOM   2785  C   ALA A 362      -0.337  -5.994  41.600  1.00 77.62           C
ATOM   2786  O   ALA A 362      -0.270  -5.076  42.416  1.00 77.62           O
ATOM   2787  N   PRO A 363      -0.206  -5.797  40.316  1.00177.22           N
ATOM   2788  CA  PRO A 363       0.291  -4.567  39.748  1.00177.22           C
ATOM   2789  CD  PRO A 363      -0.300  -6.872  39.346  1.00177.22           C
ATOM   2790  CB  PRO A 363       0.479  -4.854  38.254  1.00177.22           C
ATOM   2791  CG  PRO A 363      -0.318  -6.148  37.993  1.00177.22           C
ATOM   2792  C   PRO A 363      -0.515  -3.332  40.030  1.00177.22           C
ATOM   2793  O   PRO A 363       0.020  -2.231  39.917  1.00177.22           O
ATOM   2794  N   TYR A 364      -1.823  -3.494  40.248  1.00154.01           N
ATOM   2795  CA  TYR A 364      -2.800  -2.484  40.542  1.00154.01           C
ATOM   2796  CB  TYR A 364      -4.150  -2.813  39.893  1.00154.01           C
ATOM   2797  CG  TYR A 364      -3.777  -2.927  38.453  1.00154.01           C
ATOM   2798  CD1 TYR A 364      -3.509  -1.806  37.698  1.00154.01           C
ATOM   2799  CD2 TYR A 364      -3.674  -4.164  37.860  1.00154.01           C
ATOM   2800  CE1 TYR A 364      -3.152  -1.919  36.374  1.00154.01           C
ATOM   2801  CE2 TYR A 364      -3.319  -4.283  36.537  1.00154.01           C
ATOM   2802  CZ  TYR A 364      -3.056  -3.160  35.791  1.00154.01           C
ATOM   2803  OH  TYR A 364      -2.690  -3.285  34.433  1.00154.01           O
ATOM   2804  C   TYR A 364      -2.970  -2.154  42.004  1.00154.01           C
ATOM   2805  O   TYR A 364      -3.737  -1.252  42.333  1.00154.01           O
ATOM   2806  N   GLY A 365      -2.430  -2.972  42.930  1.00 41.75           N
ATOM   2807  CA  GLY A 365      -2.721  -2.772  44.330  1.00 41.75           C
ATOM   2808  C   GLY A 365      -1.916  -1.668  44.956  1.00 41.75           C
ATOM   2809  O   GLY A 365      -1.137  -0.974  44.306  1.00 41.75           O
ATOM   2810  N   GLY A 366      -2.135  -1.469  46.277  1.00 26.58           N
ATOM   2811  CA  GLY A 366      -1.409  -0.501  47.054  1.00 26.58           C
ATOM   2812  C   GLY A 366      -2.044   0.848  46.920  1.00 26.58           C
ATOM   2813  O   GLY A 366      -3.055   1.025  46.244  1.00 26.58           O
ATOM   2814  N   GLU A 367      -1.435   1.849  47.585  1.00104.73           N
ATOM   2815  CA  GLU A 367      -1.914   3.198  47.544  1.00104.73           C
ATOM   2816  CB  GLU A 367      -1.101   4.129  48.461  1.00104.73           C
ATOM   2817  CG  GLU A 367      -1.567   5.583  48.469  1.00104.73           C
ATOM   2818  CD  GLU A 367      -0.663   6.353  49.423  1.00104.73           C
ATOM   2819  OE1 GLU A 367       0.529   5.966  49.551  1.00104.73           O
ATOM   2820  OE2 GLU A 367      -1.154   7.336  50.040  1.00104.73           O
ATOM   2821  C   GLU A 367      -1.762   3.698  46.140  1.00104.73           C
ATOM   2822  O   GLU A 367      -0.745   3.461  45.488  1.00104.73           O
ATOM   2823  N   ASP A 368      -2.805   4.390  45.640  1.00202.03           N
ATOM   2824  CA  ASP A 368      -2.814   4.989  44.335  1.00202.03           C
ATOM   2825  CB  ASP A 368      -1.795   6.131  44.174  1.00202.03           C
ATOM   2826  CG  ASP A 368      -2.292   7.332  44.969  1.00202.03           C
ATOM   2827  OD1 ASP A 368      -3.434   7.268  45.498  1.00202.03           O
ATOM   2828  OD2 ASP A 368      -1.535   8.336  45.052  1.00202.03           O
ATOM   2829  C   ASP A 368      -2.542   3.958  43.284  1.00202.03           C
ATOM   2830  O   ASP A 368      -2.075   4.289  42.196  1.00202.03           O
ATOM   2831  N   LYS A 369      -2.861   2.683  43.570  1.00111.71           N
ATOM   2832  CA  LYS A 369      -2.705   1.624  42.608  1.00111.71           C
ATOM   2833  CB  LYS A 369      -3.708   1.694  41.442  1.00111.71           C
ATOM   2834  CG  LYS A 369      -5.164   1.509  41.873  1.00111.71           C
ATOM   2835  CD  LYS A 369      -6.170   1.742  40.744  1.00111.71           C
ATOM   2836  CE  LYS A 369      -6.140   3.157  40.164  1.00111.71           C
ATOM   2837  NZ  LYS A 369      -7.148   3.276  39.086  1.00111.71           N
ATOM   2838  C   LYS A 369      -1.321   1.617  42.021  1.00111.71           C
ATOM   2839  O   LYS A 369      -1.165   1.476  40.809  1.00111.71           O
ATOM   2840  N   LYS A 370      -0.284   1.784  42.863  1.00137.47           N
ATOM   2841  CA  LYS A 370       1.096   1.785  42.444  1.00137.47           C
ATOM   2842  CB  LYS A 370       2.044   2.188  43.587  1.00137.47           C
ATOM   2843  CG  LYS A 370       1.783   3.573  44.185  1.00137.47           C
ATOM   2844  CD  LYS A 370       1.994   4.734  43.215  1.00137.47           C
ATOM   2845  CE  LYS A 370       1.757   6.107  43.847  1.00137.47           C
ATOM   2846  NZ  LYS A 370       2.798   6.388  44.859  1.00137.47           N
ATOM   2847  C   LYS A 370       1.522   0.404  42.023  1.00137.47           C
ATOM   2848  O   LYS A 370       2.227   0.233  41.029  1.00137.47           O
ATOM   2849  N   GLY A 371       1.095  -0.629  42.777  1.00 37.70           N
ATOM   2850  CA  GLY A 371       1.487  -1.982  42.486  1.00 37.70           C
ATOM   2851  C   GLY A 371       2.200  -2.551  43.677  1.00 37.70           C
ATOM   2852  O   GLY A 371       2.933  -1.851  44.376  1.00 37.70           O
ATOM   2853  N   LEU A 372       1.985  -3.863  43.938  1.00137.26           N
ATOM   2854  CA  LEU A 372       2.573  -4.497  45.084  1.00137.26           C
ATOM   2855  CB  LEU A 372       1.549  -4.691  46.217  1.00137.26           C
ATOM   2856  CG  LEU A 372       2.172  -5.010  47.583  1.00137.26           C
ATOM   2857  CD1 LEU A 372       2.928  -3.781  48.113  1.00137.26           C
ATOM   2858  CD2 LEU A 372       1.122  -5.522  48.581  1.00137.26           C
ATOM   2859  C   LEU A 372       3.068  -5.859  44.676  1.00137.26           C
ATOM   2860  O   LEU A 372       2.466  -6.521  43.830  1.00137.26           O
ATOM   2861  N   VAL A 373       4.204  -6.305  45.258  1.00 56.68           N
ATOM   2862  CA  VAL A 373       4.713  -7.623  44.989  1.00 56.68           C
ATOM   2863  CB  VAL A 373       6.105  -7.624  44.423  1.00 56.68           C
ATOM   2864  CG1 VAL A 373       6.583  -9.081  44.296  1.00 56.68           C
ATOM   2865  CG2 VAL A 373       6.090  -6.857  43.088  1.00 56.68           C
ATOM   2866  C   VAL A 373       4.750  -8.350  46.301  1.00 56.68           C
ATOM   2867  O   VAL A 373       5.245  -7.829  47.300  1.00 56.68           O
ATOM   2868  N   TYR A 374       4.244  -9.601  46.326  1.00 91.91           N
ATOM   2869  CA  TYR A 374       4.178 -10.332  47.563  1.00 91.91           C
ATOM   2870  CB  TYR A 374       2.813 -11.000  47.829  1.00 91.91           C
ATOM   2871  CG  TYR A 374       1.731  -9.973  47.878  1.00 91.91           C
ATOM   2872  CD1 TYR A 374       1.445  -9.293  49.038  1.00 91.91           C
ATOM   2873  CD2 TYR A 374       0.995  -9.681  46.754  1.00 91.91           C
ATOM   2874  CE1 TYR A 374       0.445  -8.351  49.080  1.00 91.91           C
ATOM   2875  CE2 TYR A 374      -0.008  -8.740  46.788  1.00 91.91           C
ATOM   2876  CZ  TYR A 374      -0.287  -8.069  47.953  1.00 91.91           C
ATOM   2877  OH  TYR A 374      -1.315  -7.103  47.993  1.00 91.91           O
ATOM   2878  C   TYR A 374       5.157 -11.466  47.483  1.00 91.91           C
ATOM   2879  O   TYR A 374       5.263 -12.138  46.458  1.00 91.91           O
ATOM   2880  N   ILE A 375       5.913 -11.704  48.576  1.00 98.55           N
ATOM   2881  CA  ILE A 375       6.858 -12.785  48.589  1.00 98.55           C
ATOM   2882  CB  ILE A 375       8.223 -12.399  49.089  1.00 98.55           C
ATOM   2883  CG1 ILE A 375       8.917 -11.444  48.103  1.00 98.55           C
ATOM   2884  CG2 ILE A 375       9.022 -13.689  49.327  1.00 98.55           C
ATOM   2885  CD1 ILE A 375       8.250 -10.081  47.979  1.00 98.55           C
ATOM   2886  C   ILE A 375       6.326 -13.861  49.485  1.00 98.55           C
ATOM   2887  O   ILE A 375       5.978 -13.614  50.639  1.00 98.55           O
ATOM   2888  N   PHE A 376       6.232 -15.099  48.949  1.00 85.47           N
ATOM   2889  CA  PHE A 376       5.715 -16.208  49.705  1.00 85.47           C
ATOM   2890  CB  PHE A 376       4.559 -16.946  49.004  1.00 85.47           C
ATOM   2891  CG  PHE A 376       3.376 -16.044  48.930  1.00 85.47           C
ATOM   2892  CD1 PHE A 376       3.201 -15.193  47.865  1.00 85.47           C
ATOM   2893  CD2 PHE A 376       2.432 -16.049  49.929  1.00 85.47           C
ATOM   2894  CE1 PHE A 376       2.105 -14.364  47.801  1.00 85.47           C
ATOM   2895  CE2 PHE A 376       1.335 -15.222  49.870  1.00 85.47           C
ATOM   2896  CZ  PHE A 376       1.167 -14.375  48.803  1.00 85.47           C
ATOM   2897  C   PHE A 376       6.812 -17.222  49.854  1.00 85.47           C
ATOM   2898  O   PHE A 376       7.466 -17.584  48.877  1.00 85.47           O
ATOM   2899  N   ASN A 377       7.035 -17.721  51.089  1.00109.16           N
ATOM   2900  CA  ASN A 377       8.077 -18.682  51.330  1.00109.16           C
ATOM   2901  CB  ASN A 377       8.736 -18.543  52.715  1.00109.16           C
ATOM   2902  CG  ASN A 377       9.622 -17.303  52.701  1.00109.16           C
ATOM   2903  OD1 ASN A 377       9.203 -16.215  53.093  1.00109.16           O
ATOM   2904  ND2 ASN A 377      10.891 -17.469  52.238  1.00109.16           N
ATOM   2905  C   ASN A 377       7.535 -20.073  51.216  1.00109.16           C
ATOM   2906  O   ASN A 377       6.370 -20.333  51.514  1.00109.16           O
ATOM   2907  N   GLY A 378       8.393 -21.011  50.760  1.00 39.44           N
ATOM   2908  CA  GLY A 378       7.987 -22.380  50.617  1.00 39.44           C
ATOM   2909  C   GLY A 378       8.266 -23.109  51.893  1.00 39.44           C
ATOM   2910  O   GLY A 378       8.844 -22.560  52.830  1.00 39.44           O
ATOM   2911  N   ARG A 379       7.837 -24.386  51.948  1.00 93.71           N
ATOM   2912  CA  ARG A 379       8.082 -25.223  53.086  1.00 93.71           C
ATOM   2913  CB  ARG A 379       7.348 -24.780  54.367  1.00 93.71           C
ATOM   2914  CG  ARG A 379       5.828 -24.665  54.257  1.00 93.71           C
ATOM   2915  CD  ARG A 379       5.214 -23.977  55.479  1.00 93.71           C
ATOM   2916  NE  ARG A 379       3.739 -23.911  55.285  1.00 93.71           N
ATOM   2917  CZ  ARG A 379       2.940 -23.520  56.321  1.00 93.71           C
ATOM   2918  NH1 ARG A 379       3.497 -23.160  57.514  1.00 93.71           N
ATOM   2919  NH2 ARG A 379       1.585 -23.494  56.166  1.00 93.71           N
ATOM   2920  C   ARG A 379       7.709 -26.626  52.712  1.00 93.71           C
ATOM   2921  O   ARG A 379       7.225 -26.878  51.611  1.00 93.71           O
ATOM   2922  N   SER A 380       7.935 -27.587  53.628  1.00 37.26           N
ATOM   2923  CA  SER A 380       7.712 -28.978  53.343  1.00 37.26           C
ATOM   2924  CB  SER A 380       8.056 -29.886  54.536  1.00 37.26           C
ATOM   2925  OG  SER A 380       7.201 -29.597  55.632  1.00 37.26           O
ATOM   2926  C   SER A 380       6.272 -29.216  52.996  1.00 37.26           C
ATOM   2927  O   SER A 380       5.963 -30.055  52.152  1.00 37.26           O
ATOM   2928  N   THR A 381       5.349 -28.506  53.665  1.00135.45           N
ATOM   2929  CA  THR A 381       3.937 -28.663  53.438  1.00135.45           C
ATOM   2930  CB  THR A 381       3.089 -28.068  54.528  1.00135.45           C
ATOM   2931  OG1 THR A 381       3.305 -26.669  54.624  1.00135.45           O
ATOM   2932  CG2 THR A 381       3.450 -28.752  55.857  1.00135.45           C
ATOM   2933  C   THR A 381       3.524 -28.062  52.129  1.00135.45           C
ATOM   2934  O   THR A 381       2.522 -28.474  51.546  1.00135.45           O
ATOM   2935  N   GLY A 382       4.244 -27.031  51.651  1.00 48.46           N
ATOM   2936  CA  GLY A 382       3.841 -26.397  50.430  1.00 48.46           C
ATOM   2937  C   GLY A 382       4.131 -24.939  50.594  1.00 48.46           C
ATOM   2938  O   GLY A 382       4.951 -24.546  51.423  1.00 48.46           O
ATOM   2939  N   LEU A 383       3.459 -24.091  49.795  1.00 70.23           N
ATOM   2940  CA  LEU A 383       3.701 -22.680  49.853  1.00 70.23           C
ATOM   2941  CB  LEU A 383       3.207 -21.956  48.586  1.00 70.23           C
ATOM   2942  CG  LEU A 383       3.660 -20.492  48.461  1.00 70.23           C
ATOM   2943  CD1 LEU A 383       5.189 -20.399  48.336  1.00 70.23           C
ATOM   2944  CD2 LEU A 383       2.935 -19.785  47.304  1.00 70.23           C
ATOM   2945  C   LEU A 383       2.997 -22.112  51.052  1.00 70.23           C
ATOM   2946  O   LEU A 383       1.885 -22.518  51.387  1.00 70.23           O
ATOM   2947  N   ASN A 384       3.645 -21.146  51.739  1.00 59.92           N
ATOM   2948  CA  ASN A 384       3.039 -20.534  52.890  1.00 59.92           C
ATOM   2949  CB  ASN A 384       4.054 -19.863  53.835  1.00 59.92           C
ATOM   2950  CG  ASN A 384       3.363 -19.538  55.154  1.00 59.92           C
ATOM   2951  OD1 ASN A 384       2.216 -19.098  55.185  1.00 59.92           O
ATOM   2952  ND2 ASN A 384       4.084 -19.764  56.285  1.00 59.92           N
ATOM   2953  C   ASN A 384       2.104 -19.482  52.376  1.00 59.92           C
ATOM   2954  O   ASN A 384       2.491 -18.607  51.604  1.00 59.92           O
ATOM   2955  N   SER A 385       0.834 -19.548  52.816  1.00 89.59           N
ATOM   2956  CA  SER A 385      -0.216 -18.686  52.345  1.00 89.59           C
ATOM   2957  CB  SER A 385      -1.595 -19.070  52.902  1.00 89.59           C
ATOM   2958  OG  SER A 385      -1.963 -20.363  52.446  1.00 89.59           O
ATOM   2959  C   SER A 385       0.018 -17.260  52.740  1.00 89.59           C
ATOM   2960  O   SER A 385      -0.455 -16.355  52.054  1.00 89.59           O
ATOM   2961  N   VAL A 386       0.729 -17.005  53.856  1.00110.21           N
ATOM   2962  CA  VAL A 386       0.907 -15.639  54.273  1.00110.21           C
ATOM   2963  CB  VAL A 386       0.883 -15.457  55.764  1.00110.21           C
ATOM   2964  CG1 VAL A 386      -0.518 -15.827  56.278  1.00110.21           C
ATOM   2965  CG2 VAL A 386       2.009 -16.298  56.388  1.00110.21           C
ATOM   2966  C   VAL A 386       2.227 -15.138  53.766  1.00110.21           C
ATOM   2967  O   VAL A 386       3.244 -15.824  53.849  1.00110.21           O
ATOM   2968  N   PRO A 387       2.217 -13.948  53.215  1.00 91.89           N
ATOM   2969  CA  PRO A 387       3.415 -13.349  52.681  1.00 91.89           C
ATOM   2970  CD  PRO A 387       1.017 -13.391  52.619  1.00 91.89           C
ATOM   2971  CB  PRO A 387       2.954 -12.223  51.752  1.00 91.89           C
ATOM   2972  CG  PRO A 387       1.469 -12.015  52.103  1.00 91.89           C
ATOM   2973  C   PRO A 387       4.375 -12.902  53.742  1.00 91.89           C
ATOM   2974  O   PRO A 387       3.947 -12.324  54.739  1.00 91.89           O
ATOM   2975  N   SER A 388       5.677 -13.194  53.549  1.00121.56           N
ATOM   2976  CA  SER A 388       6.721 -12.798  54.451  1.00121.56           C
ATOM   2977  CB  SER A 388       7.977 -13.672  54.323  1.00121.56           C
ATOM   2978  OG  SER A 388       7.694 -14.984  54.783  1.00121.56           O
ATOM   2979  C   SER A 388       7.146 -11.385  54.200  1.00121.56           C
ATOM   2980  O   SER A 388       7.648 -10.720  55.106  1.00121.56           O
ATOM   2981  N   GLN A 389       7.005 -10.891  52.953  1.00 63.22           N
ATOM   2982  CA  GLN A 389       7.470  -9.556  52.703  1.00 63.22           C
ATOM   2983  CB  GLN A 389       8.921  -9.512  52.200  1.00 63.22           C
ATOM   2984  CG  GLN A 389       9.491  -8.098  52.096  1.00 63.22           C
ATOM   2985  CD  GLN A 389      10.972  -8.226  51.784  1.00 63.22           C
ATOM   2986  OE1 GLN A 389      11.436  -9.273  51.335  1.00 63.22           O
ATOM   2987  NE2 GLN A 389      11.739  -7.132  52.037  1.00 63.22           N
ATOM   2988  C   GLN A 389       6.598  -8.910  51.670  1.00 63.22           C
ATOM   2989  O   GLN A 389       6.035  -9.583  50.807  1.00 63.22           O
ATOM   2990  N   ILE A 390       6.465  -7.566  51.750  1.00107.97           N
ATOM   2991  CA  ILE A 390       5.636  -6.846  50.826  1.00107.97           C
ATOM   2992  CB  ILE A 390       4.500  -6.143  51.513  1.00107.97           C
ATOM   2993  CG1 ILE A 390       3.672  -7.141  52.338  1.00107.97           C
ATOM   2994  CG2 ILE A 390       3.672  -5.418  50.444  1.00107.97           C
ATOM   2995  CD1 ILE A 390       3.047  -8.259  51.509  1.00107.97           C
ATOM   2996  C   ILE A 390       6.477  -5.784  50.172  1.00107.97           C
ATOM   2997  O   ILE A 390       7.078  -4.955  50.855  1.00107.97           O
ATOM   2998  N   LEU A 391       6.540  -5.784  48.822  1.00112.65           N
ATOM   2999  CA  LEU A 391       7.278  -4.780  48.102  1.00112.65           C
ATOM   3000  CB  LEU A 391       8.097  -5.314  46.913  1.00112.65           C
ATOM   3001  CG  LEU A 391       9.380  -6.062  47.317  1.00112.65           C
ATOM   3002  CD1 LEU A 391       9.085  -7.258  48.226  1.00112.65           C
ATOM   3003  CD2 LEU A 391      10.191  -6.467  46.080  1.00112.65           C
ATOM   3004  C   LEU A 391       6.300  -3.795  47.550  1.00112.65           C
ATOM   3005  O   LEU A 391       5.342  -4.166  46.874  1.00112.65           O
ATOM   3006  N   GLU A 392       6.538  -2.494  47.814  1.00 49.36           N
ATOM   3007  CA  GLU A 392       5.595  -1.494  47.397  1.00 49.36           C
ATOM   3008  CB  GLU A 392       5.134  -0.593  48.554  1.00 49.36           C
ATOM   3009  CG  GLU A 392       4.359  -1.356  49.632  1.00 49.36           C
ATOM   3010  CD  GLU A 392       4.012  -0.383  50.748  1.00 49.36           C
ATOM   3011  OE1 GLU A 392       3.470   0.709  50.432  1.00 49.36           O
ATOM   3012  OE2 GLU A 392       4.290  -0.717  51.931  1.00 49.36           O
ATOM   3013  C   GLU A 392       6.219  -0.607  46.368  1.00 49.36           C
ATOM   3014  O   GLU A 392       7.412  -0.310  46.418  1.00 49.36           O
ATOM   3015  N   GLY A 393       5.399  -0.182  45.383  1.00 54.31           N
ATOM   3016  CA  GLY A 393       5.832   0.687  44.326  1.00 54.31           C
ATOM   3017  C   GLY A 393       5.967   2.080  44.857  1.00 54.31           C
ATOM   3018  O   GLY A 393       5.141   2.562  45.631  1.00 54.31           O
ATOM   3019  N   GLN A 394       7.080   2.728  44.481  1.00137.18           N
ATOM   3020  CA  GLN A 394       7.430   4.072  44.835  1.00137.18           C
ATOM   3021  CB  GLN A 394       8.950   4.280  44.876  1.00137.18           C
ATOM   3022  CG  GLN A 394       9.611   3.372  45.915  1.00137.18           C
ATOM   3023  CD  GLN A 394       8.852   3.547  47.224  1.00137.18           C
ATOM   3024  OE1 GLN A 394       8.528   4.662  47.629  1.00137.18           O
ATOM   3025  NE2 GLN A 394       8.543   2.406  47.899  1.00137.18           N
ATOM   3026  C   GLN A 394       6.825   5.133  43.952  1.00137.18           C
ATOM   3027  O   GLN A 394       6.662   6.271  44.393  1.00137.18           O
ATOM   3028  N   TRP A 395       6.509   4.812  42.677  1.00106.35           N
ATOM   3029  CA  TRP A 395       6.231   5.862  41.728  1.00106.35           C
ATOM   3030  CB  TRP A 395       6.959   5.600  40.407  1.00106.35           C
ATOM   3031  CG  TRP A 395       8.427   5.374  40.659  1.00106.35           C
ATOM   3032  CD2 TRP A 395       8.948   4.105  41.079  1.00106.35           C
ATOM   3033  CD1 TRP A 395       9.487   6.231  40.605  1.00106.35           C
ATOM   3034  NE1 TRP A 395      10.638   5.571  40.969  1.00106.35           N
ATOM   3035  CE2 TRP A 395      10.320   4.261  41.263  1.00106.35           C
ATOM   3036  CE3 TRP A 395       8.329   2.908  41.297  1.00106.35           C
ATOM   3037  CZ2 TRP A 395      11.099   3.215  41.672  1.00106.35           C
ATOM   3038  CZ3 TRP A 395       9.116   1.856  41.705  1.00106.35           C
ATOM   3039  CH2 TRP A 395      10.475   2.006  41.889  1.00106.35           C
ATOM   3040  C   TRP A 395       4.767   6.011  41.435  1.00106.35           C
ATOM   3041  O   TRP A 395       4.021   5.037  41.397  1.00106.35           O
ATOM   3042  N   ALA A 396       4.331   7.277  41.230  1.00 39.58           N
ATOM   3043  CA  ALA A 396       2.966   7.631  40.932  1.00 39.58           C
ATOM   3044  CB  ALA A 396       2.597   9.063  41.359  1.00 39.58           C
ATOM   3045  C   ALA A 396       2.730   7.531  39.454  1.00 39.58           C
ATOM   3046  O   ALA A 396       3.671   7.524  38.662  1.00 39.58           O
ATOM   3047  N   ALA A 397       1.444   7.467  39.045  1.00 46.06           N
ATOM   3048  CA  ALA A 397       1.111   7.311  37.657  1.00 46.06           C
ATOM   3049  CB  ALA A 397      -0.239   6.612  37.431  1.00 46.06           C
ATOM   3050  C   ALA A 397       1.022   8.652  37.004  1.00 46.06           C
ATOM   3051  O   ALA A 397       0.280   9.529  37.445  1.00 46.06           O
ATOM   3052  N   GLN A 398       1.849   8.843  35.955  1.00101.56           N
ATOM   3053  CA  GLN A 398       1.857  10.039  35.163  1.00101.56           C
ATOM   3054  CB  GLN A 398       3.109  10.138  34.276  1.00101.56           C
ATOM   3055  CG  GLN A 398       3.216   9.016  33.240  1.00101.56           C
ATOM   3056  CD  GLN A 398       4.492   9.240  32.441  1.00101.56           C
ATOM   3057  OE1 GLN A 398       4.657  10.266  31.783  1.00101.56           O
ATOM   3058  NE2 GLN A 398       5.428   8.253  32.498  1.00101.56           N
ATOM   3059  C   GLN A 398       0.652  10.080  34.272  1.00101.56           C
ATOM   3060  O   GLN A 398      -0.015  11.108  34.165  1.00101.56           O
ATOM   3061  N   SER A 399       0.337   8.949  33.605  1.00103.04           N
ATOM   3062  CA  SER A 399      -0.770   8.931  32.691  1.00103.04           C
ATOM   3063  CB  SER A 399      -0.342   9.200  31.238  1.00103.04           C
ATOM   3064  OG  SER A 399       0.489   8.147  30.771  1.00103.04           O
ATOM   3065  C   SER A 399      -1.360   7.559  32.722  1.00103.04           C
ATOM   3066  O   SER A 399      -2.499   7.346  32.308  1.00103.04           O
ATOM   3067  N   MET A 400      -0.574   6.587  33.214  1.00159.22           N
ATOM   3068  CA  MET A 400      -1.000   5.226  33.293  1.00159.22           C
ATOM   3069  CB  MET A 400      -0.397   4.379  32.161  1.00159.22           C
ATOM   3070  CG  MET A 400      -0.805   2.911  32.181  1.00159.22           C
ATOM   3071  SD  MET A 400      -0.050   1.915  30.862  1.00159.22           S
ATOM   3072  CE  MET A 400      -0.624   0.331  31.538  1.00159.22           C
ATOM   3073  C   MET A 400      -0.474   4.686  34.577  1.00159.22           C
ATOM   3074  O   MET A 400       0.462   5.244  35.150  1.00159.22           O
ATOM   3075  N   PRO A 401      -1.037   3.604  35.047  1.00105.07           N
ATOM   3076  CA  PRO A 401      -0.588   3.043  36.285  1.00105.07           C
ATOM   3077  CD  PRO A 401      -2.403   3.222  34.738  1.00105.07           C
ATOM   3078  CB  PRO A 401      -1.633   1.993  36.681  1.00105.07           C
ATOM   3079  CG  PRO A 401      -2.557   1.869  35.451  1.00105.07           C
ATOM   3080  C   PRO A 401       0.802   2.529  36.122  1.00105.07           C
ATOM   3081  O   PRO A 401       1.144   2.031  35.050  1.00105.07           O
ATOM   3082  N   PRO A 402       1.585   2.638  37.154  1.00 77.50           N
ATOM   3083  CA  PRO A 402       2.959   2.234  37.119  1.00 77.50           C
ATOM   3084  CD  PRO A 402       1.318   3.592  38.218  1.00 77.50           C
ATOM   3085  CB  PRO A 402       3.538   2.629  38.475  1.00 77.50           C
ATOM   3086  CG  PRO A 402       2.677   3.833  38.899  1.00 77.50           C
ATOM   3087  C   PRO A 402       3.071   0.782  36.809  1.00 77.50           C
ATOM   3088  O   PRO A 402       4.065   0.376  36.212  1.00 77.50           O
ATOM   3089  N   SER A 403       2.060  -0.010  37.198  1.00 61.61           N
ATOM   3090  CA  SER A 403       2.050  -1.416  36.937  1.00 61.61           C
ATOM   3091  CB  SER A 403       1.962  -1.742  35.438  1.00 61.61           C
ATOM   3092  OG  SER A 403       0.746  -1.234  34.909  1.00 61.61           O
ATOM   3093  C   SER A 403       3.272  -2.063  37.510  1.00 61.61           C
ATOM   3094  O   SER A 403       3.872  -2.939  36.890  1.00 61.61           O
ATOM   3095  N   PHE A 404       3.663  -1.659  38.731  1.00 81.21           N
ATOM   3096  CA  PHE A 404       4.801  -2.251  39.372  1.00 81.21           C
ATOM   3097  CB  PHE A 404       5.149  -1.532  40.692  1.00 81.21           C
ATOM   3098  CG  PHE A 404       6.372  -2.119  41.311  1.00 81.21           C
ATOM   3099  CD1 PHE A 404       7.622  -1.803  40.832  1.00 81.21           C
ATOM   3100  CD2 PHE A 404       6.272  -2.962  42.393  1.00 81.21           C
ATOM   3101  CE1 PHE A 404       8.749  -2.336  41.411  1.00 81.21           C
ATOM   3102  CE2 PHE A 404       7.397  -3.498  42.976  1.00 81.21           C
ATOM   3103  CZ  PHE A 404       8.640  -3.187  42.484  1.00 81.21           C
ATOM   3104  C   PHE A 404       4.459  -3.684  39.665  1.00 81.21           C
ATOM   3105  O   PHE A 404       3.448  -3.976  40.303  1.00 81.21           O
ATOM   3106  N   GLY A 405       5.324  -4.621  39.216  1.00 38.01           N
ATOM   3107  CA  GLY A 405       5.098  -6.020  39.468  1.00 38.01           C
ATOM   3108  C   GLY A 405       4.493  -6.704  38.273  1.00 38.01           C
ATOM   3109  O   GLY A 405       4.258  -7.911  38.300  1.00 38.01           O
ATOM   3110  N   TYR A 406       4.259  -5.968  37.173  1.00 67.22           N
ATOM   3111  CA  TYR A 406       3.638  -6.534  36.005  1.00 67.22           C
ATOM   3112  CB  TYR A 406       3.463  -5.482  34.897  1.00 67.22           C
ATOM   3113  CG  TYR A 406       2.762  -6.096  33.735  1.00 67.22           C
ATOM   3114  CD1 TYR A 406       1.390  -6.210  33.730  1.00 67.22           C
ATOM   3115  CD2 TYR A 406       3.473  -6.545  32.646  1.00 67.22           C
ATOM   3116  CE1 TYR A 406       0.737  -6.769  32.657  1.00 67.22           C
ATOM   3117  CE2 TYR A 406       2.826  -7.105  31.571  1.00 67.22           C
ATOM   3118  CZ  TYR A 406       1.457  -7.217  31.575  1.00 67.22           C
ATOM   3119  OH  TYR A 406       0.794  -7.790  30.470  1.00 67.22           O
ATOM   3120  C   TYR A 406       4.511  -7.642  35.482  1.00 67.22           C
ATOM   3121  O   TYR A 406       4.005  -8.662  35.017  1.00 67.22           O
ATOM   3122  N   SER A 407       5.847  -7.463  35.492  1.00107.07           N
ATOM   3123  CA  SER A 407       6.721  -8.525  35.060  1.00107.07           C
ATOM   3124  CB  SER A 407       7.437  -8.287  33.724  1.00107.07           C
ATOM   3125  OG  SER A 407       6.563  -8.588  32.650  1.00107.07           O
ATOM   3126  C   SER A 407       7.803  -8.696  36.072  1.00107.07           C
ATOM   3127  O   SER A 407       8.313  -7.722  36.624  1.00107.07           O
ATOM   3128  N   MET A 408       8.194  -9.959  36.336  1.00145.37           N
ATOM   3129  CA  MET A 408       9.222 -10.171  37.308  1.00145.37           C
ATOM   3130  CB  MET A 408       8.679 -10.261  38.743  1.00145.37           C
ATOM   3131  CG  MET A 408       7.603 -11.325  38.938  1.00145.37           C
ATOM   3132  SD  MET A 408       6.950 -11.411  40.631  1.00145.37           S
ATOM   3133  CE  MET A 408       6.013  -9.864  40.486  1.00145.37           C
ATOM   3134  C   MET A 408       9.991 -11.409  36.981  1.00145.37           C
ATOM   3135  O   MET A 408       9.503 -12.295  36.281  1.00145.37           O
ATOM   3136  N   LYS A 409      11.255 -11.467  37.456  1.00122.80           N
ATOM   3137  CA  LYS A 409      12.075 -12.624  37.241  1.00122.80           C
ATOM   3138  CB  LYS A 409      12.958 -12.522  35.988  1.00122.80           C
ATOM   3139  CG  LYS A 409      13.563 -13.863  35.570  1.00122.80           C
ATOM   3140  CD  LYS A 409      12.511 -14.857  35.072  1.00122.80           C
ATOM   3141  CE  LYS A 409      13.088 -16.200  34.624  1.00122.80           C
ATOM   3142  NZ  LYS A 409      13.295 -17.079  35.793  1.00122.80           N
ATOM   3143  C   LYS A 409      12.988 -12.765  38.423  1.00122.80           C
ATOM   3144  O   LYS A 409      13.544 -11.781  38.912  1.00122.80           O
ATOM   3145  N   GLY A 410      13.188 -14.011  38.902  1.00 51.12           N
ATOM   3146  CA  GLY A 410      14.031 -14.213  40.049  1.00 51.12           C
ATOM   3147  C   GLY A 410      14.875 -15.433  39.822  1.00 51.12           C
ATOM   3148  O   GLY A 410      15.046 -15.894  38.695  1.00 51.12           O
ATOM   3149  N   ALA A 411      15.409 -15.990  40.928  1.00 61.77           N
ATOM   3150  CA  ALA A 411      16.214 -17.182  40.942  1.00 61.77           C
ATOM   3151  CB  ALA A 411      15.547 -18.356  40.203  1.00 61.77           C
ATOM   3152  C   ALA A 411      17.580 -16.985  40.346  1.00 61.77           C
ATOM   3153  O   ALA A 411      18.212 -17.960  39.941  1.00 61.77           O
ATOM   3154  N   THR A 412      18.092 -15.737  40.289  1.00 46.94           N
ATOM   3155  CA  THR A 412      19.431 -15.532  39.801  1.00 46.94           C
ATOM   3156  CB  THR A 412      19.474 -14.820  38.482  1.00 46.94           C
ATOM   3157  OG1 THR A 412      18.755 -15.561  37.507  1.00 46.94           O
ATOM   3158  CG2 THR A 412      20.940 -14.660  38.050  1.00 46.94           C
ATOM   3159  C   THR A 412      20.146 -14.668  40.802  1.00 46.94           C
ATOM   3160  O   THR A 412      19.598 -13.675  41.277  1.00 46.94           O
ATOM   3161  N   ASP A 413      21.405 -15.024  41.142  1.00 64.37           N
ATOM   3162  CA  ASP A 413      22.162 -14.289  42.124  1.00 64.37           C
ATOM   3163  CB  ASP A 413      23.020 -15.211  43.001  1.00 64.37           C
ATOM   3164  CG  ASP A 413      23.614 -14.390  44.130  1.00 64.37           C
ATOM   3165  OD1 ASP A 413      23.113 -13.262  44.381  1.00 64.37           O
ATOM   3166  OD2 ASP A 413      24.590 -14.884  44.753  1.00 64.37           O
ATOM   3167  C   ASP A 413      23.100 -13.358  41.411  1.00 64.37           C
ATOM   3168  O   ASP A 413      24.173 -13.763  40.967  1.00 64.37           O
ATOM   3169  N   VAL A 414      22.700 -12.078  41.276  1.00 81.43           N
ATOM   3170  CA  VAL A 414      23.458 -11.079  40.566  1.00 81.43           C
ATOM   3171  CB  VAL A 414      22.642  -9.849  40.304  1.00 81.43           C
ATOM   3172  CG1 VAL A 414      23.525  -8.815  39.584  1.00 81.43           C
ATOM   3173  CG2 VAL A 414      21.396 -10.260  39.501  1.00 81.43           C
ATOM   3174  C   VAL A 414      24.716 -10.655  41.280  1.00 81.43           C
ATOM   3175  O   VAL A 414      25.753 -10.474  40.647  1.00 81.43           O
ATOM   3176  N   ASP A 415      24.632 -10.417  42.605  1.00133.82           N
ATOM   3177  CA  ASP A 415      25.711  -9.957  43.443  1.00133.82           C
ATOM   3178  CB  ASP A 415      25.265  -9.087  44.641  1.00133.82           C
ATOM   3179  CG  ASP A 415      24.281  -9.830  45.525  1.00133.82           C
ATOM   3180  OD1 ASP A 415      23.826 -10.934  45.123  1.00133.82           O
ATOM   3181  OD2 ASP A 415      23.957  -9.285  46.614  1.00133.82           O
ATOM   3182  C   ASP A 415      26.666 -11.037  43.883  1.00133.82           C
ATOM   3183  O   ASP A 415      27.703 -10.732  44.474  1.00133.82           O
ATOM   3184  N   ARG A 416      26.316 -12.325  43.687  1.00147.22           N
ATOM   3185  CA  ARG A 416      27.177 -13.422  44.051  1.00147.22           C
ATOM   3186  CB  ARG A 416      28.583 -13.307  43.439  1.00147.22           C
ATOM   3187  CG  ARG A 416      28.588 -13.429  41.915  1.00147.22           C
ATOM   3188  CD  ARG A 416      29.986 -13.337  41.301  1.00147.22           C
ATOM   3189  NE  ARG A 416      30.790 -14.453  41.872  1.00147.22           N
ATOM   3190  CZ  ARG A 416      31.701 -15.104  41.092  1.00147.22           C
ATOM   3191  NH1 ARG A 416      31.870 -14.734  39.789  1.00147.22           N
ATOM   3192  NH2 ARG A 416      32.434 -16.131  41.614  1.00147.22           N
ATOM   3193  C   ARG A 416      27.317 -13.511  45.542  1.00147.22           C
ATOM   3194  O   ARG A 416      28.345 -13.952  46.057  1.00147.22           O
ATOM   3195  N   ASN A 417      26.286 -13.050  46.272  1.00113.98           N
ATOM   3196  CA  ASN A 417      26.203 -13.128  47.706  1.00113.98           C
ATOM   3197  CB  ASN A 417      25.331 -12.035  48.355  1.00113.98           C
ATOM   3198  CG  ASN A 417      23.878 -12.179  47.942  1.00113.98           C
ATOM   3199  OD1 ASN A 417      23.520 -13.029  47.128  1.00113.98           O
ATOM   3200  ND2 ASN A 417      23.011 -11.306  48.522  1.00113.98           N
ATOM   3201  C   ASN A 417      25.750 -14.489  48.166  1.00113.98           C
ATOM   3202  O   ASN A 417      25.828 -14.802  49.353  1.00113.98           O
ATOM   3203  N   GLY A 418      25.182 -15.314  47.265  1.00 38.16           N
ATOM   3204  CA  GLY A 418      24.741 -16.623  47.666  1.00 38.16           C
ATOM   3205  C   GLY A 418      23.248 -16.634  47.791  1.00 38.16           C
ATOM   3206  O   GLY A 418      22.653 -17.688  48.014  1.00 38.16           O
ATOM   3207  N   TYR A 419      22.599 -15.462  47.650  1.00 76.61           N
ATOM   3208  CA  TYR A 419      21.164 -15.413  47.743  1.00 76.61           C
ATOM   3209  CB  TYR A 419      20.655 -14.466  48.843  1.00 76.61           C
ATOM   3210  CG  TYR A 419      21.058 -15.000  50.177  1.00 76.61           C
ATOM   3211  CD1 TYR A 419      22.319 -14.779  50.682  1.00 76.61           C
ATOM   3212  CD2 TYR A 419      20.160 -15.718  50.931  1.00 76.61           C
ATOM   3213  CE1 TYR A 419      22.678 -15.271  51.916  1.00 76.61           C
ATOM   3214  CE2 TYR A 419      20.512 -16.212  52.164  1.00 76.61           C
ATOM   3215  CZ  TYR A 419      21.773 -15.989  52.660  1.00 76.61           C
ATOM   3216  OH  TYR A 419      22.133 -16.496  53.927  1.00 76.61           O
ATOM   3217  C   TYR A 419      20.653 -14.868  46.441  1.00 76.61           C
ATOM   3218  O   TYR A 419      21.192 -13.896  45.917  1.00 76.61           O
ATOM   3219  N   PRO A 420      19.624 -15.462  45.894  1.00 86.29           N
ATOM   3220  CA  PRO A 420      19.081 -15.027  44.633  1.00 86.29           C
ATOM   3221  CD  PRO A 420      19.274 -16.838  46.195  1.00 86.29           C
ATOM   3222  CB  PRO A 420      18.199 -16.174  44.129  1.00 86.29           C
ATOM   3223  CG  PRO A 420      18.012 -17.088  45.354  1.00 86.29           C
ATOM   3224  C   PRO A 420      18.368 -13.721  44.758  1.00 86.29           C
ATOM   3225  O   PRO A 420      17.770 -13.461  45.801  1.00 86.29           O
ATOM   3226  N   ASP A 421      18.435 -12.887  43.701  1.00 69.44           N
ATOM   3227  CA  ASP A 421      17.845 -11.579  43.718  1.00 69.44           C
ATOM   3228  CB  ASP A 421      18.804 -10.516  43.165  1.00 69.44           C
ATOM   3229  CG  ASP A 421      20.021 -10.514  44.081  1.00 69.44           C
ATOM   3230  OD1 ASP A 421      19.872 -10.904  45.270  1.00 69.44           O
ATOM   3231  OD2 ASP A 421      21.121 -10.138  43.599  1.00 69.44           O
ATOM   3232  C   ASP A 421      16.591 -11.559  42.889  1.00 69.44           C
ATOM   3233  O   ASP A 421      16.225 -12.551  42.259  1.00 69.44           O
ATOM   3234  N   LEU A 422      15.897 -10.396  42.871  1.00 72.56           N
ATOM   3235  CA  LEU A 422      14.651 -10.276  42.160  1.00 72.56           C
ATOM   3236  CB  LEU A 422      13.444 -10.270  43.117  1.00 72.56           C
ATOM   3237  CG  LEU A 422      12.073 -10.103  42.437  1.00 72.56           C
ATOM   3238  CD1 LEU A 422      11.772 -11.261  41.472  1.00 72.56           C
ATOM   3239  CD2 LEU A 422      10.964  -9.903  43.486  1.00 72.56           C
ATOM   3240  C   LEU A 422      14.598  -8.994  41.378  1.00 72.56           C
ATOM   3241  O   LEU A 422      14.945  -7.926  41.883  1.00 72.56           O
ATOM   3242  N   VAL A 423      14.141  -9.074  40.109  1.00 99.72           N
ATOM   3243  CA  VAL A 423      13.987  -7.896  39.299  1.00 99.72           C
ATOM   3244  CB  VAL A 423      14.644  -7.998  37.954  1.00 99.72           C
ATOM   3245  CG1 VAL A 423      14.001  -9.155  37.167  1.00 99.72           C
ATOM   3246  CG2 VAL A 423      14.528  -6.634  37.255  1.00 99.72           C
ATOM   3247  C   VAL A 423      12.519  -7.694  39.080  1.00 99.72           C
ATOM   3248  O   VAL A 423      11.801  -8.628  38.721  1.00 99.72           O
ATOM   3249  N   VAL A 424      12.029  -6.459  39.316  1.00 56.42           N
ATOM   3250  CA  VAL A 424      10.631  -6.198  39.119  1.00 56.42           C
ATOM   3251  CB  VAL A 424       9.906  -5.848  40.383  1.00 56.42           C
ATOM   3252  CG1 VAL A 424       8.432  -5.573  40.039  1.00 56.42           C
ATOM   3253  CG2 VAL A 424      10.101  -6.994  41.390  1.00 56.42           C
ATOM   3254  C   VAL A 424      10.486  -5.046  38.173  1.00 56.42           C
ATOM   3255  O   VAL A 424      11.129  -4.009  38.327  1.00 56.42           O
ATOM   3256  N   GLY A 425       9.603  -5.191  37.164  1.00 53.87           N
ATOM   3257  CA  GLY A 425       9.446  -4.143  36.197  1.00 53.87           C
ATOM   3258  C   GLY A 425       8.203  -3.363  36.495  1.00 53.87           C
ATOM   3259  O   GLY A 425       7.240  -3.890  37.052  1.00 53.87           O
ATOM   3260  N   ALA A 426       8.233  -2.051  36.167  1.00 83.11           N
ATOM   3261  CA  ALA A 426       7.066  -1.216  36.263  1.00 83.11           C
ATOM   3262  CB  ALA A 426       7.117  -0.232  37.445  1.00 83.11           C
ATOM   3263  C   ALA A 426       7.050  -0.396  35.005  1.00 83.11           C
ATOM   3264  O   ALA A 426       7.526   0.738  34.991  1.00 83.11           O
ATOM   3265  N   PHE A 427       6.410  -0.918  33.940  1.00 97.38           N
ATOM   3266  CA  PHE A 427       6.473  -0.320  32.632  1.00 97.38           C
ATOM   3267  CB  PHE A 427       6.024  -1.247  31.482  1.00 97.38           C
ATOM   3268  CG  PHE A 427       4.573  -1.564  31.573  1.00 97.38           C
ATOM   3269  CD1 PHE A 427       3.649  -0.746  30.967  1.00 97.38           C
ATOM   3270  CD2 PHE A 427       4.141  -2.681  32.247  1.00 97.38           C
ATOM   3271  CE1 PHE A 427       2.308  -1.036  31.038  1.00 97.38           C
ATOM   3272  CE2 PHE A 427       2.800  -2.976  32.321  1.00 97.38           C
ATOM   3273  CZ  PHE A 427       1.880  -2.153  31.717  1.00 97.38           C
ATOM   3274  C   PHE A 427       5.742   0.989  32.546  1.00 97.38           C
ATOM   3275  O   PHE A 427       6.101   1.846  31.739  1.00 97.38           O
ATOM   3276  N   GLY A 428       4.682   1.183  33.348  1.00 54.80           N
ATOM   3277  CA  GLY A 428       3.912   2.394  33.246  1.00 54.80           C
ATOM   3278  C   GLY A 428       4.788   3.595  33.491  1.00 54.80           C
ATOM   3279  O   GLY A 428       4.522   4.672  32.961  1.00 54.80           O
ATOM   3280  N   VAL A 429       5.746   3.468  34.430  1.00122.88           N
ATOM   3281  CA  VAL A 429       6.748   4.437  34.806  1.00122.88           C
ATOM   3282  CB  VAL A 429       7.104   4.367  36.264  1.00122.88           C
ATOM   3283  CG1 VAL A 429       5.845   4.729  37.068  1.00122.88           C
ATOM   3284  CG2 VAL A 429       7.648   2.972  36.597  1.00122.88           C
ATOM   3285  C   VAL A 429       8.003   4.360  33.974  1.00122.88           C
ATOM   3286  O   VAL A 429       8.869   5.225  34.096  1.00122.88           O
ATOM   3287  N   ASP A 430       8.178   3.298  33.159  1.00 86.66           N
ATOM   3288  CA  ASP A 430       9.393   3.099  32.407  1.00 86.66           C
ATOM   3289  CB  ASP A 430       9.770   4.295  31.525  1.00 86.66           C
ATOM   3290  CG  ASP A 430       8.701   4.446  30.464  1.00 86.66           C
ATOM   3291  OD1 ASP A 430       8.240   3.410  29.917  1.00 86.66           O
ATOM   3292  OD2 ASP A 430       8.330   5.615  30.188  1.00 86.66           O
ATOM   3293  C   ASP A 430      10.547   2.881  33.340  1.00 86.66           C
ATOM   3294  O   ASP A 430      11.604   3.494  33.186  1.00 86.66           O
ATOM   3295  N   ARG A 431      10.373   1.997  34.345  1.00 81.40           N
ATOM   3296  CA  ARG A 431      11.455   1.739  35.252  1.00 81.40           C
ATOM   3297  CB  ARG A 431      11.337   2.512  36.573  1.00 81.40           C
ATOM   3298  CG  ARG A 431      11.417   4.024  36.370  1.00 81.40           C
ATOM   3299  CD  ARG A 431      11.182   4.834  37.640  1.00 81.40           C
ATOM   3300  NE  ARG A 431      10.918   6.237  37.217  1.00 81.40           N
ATOM   3301  CZ  ARG A 431      11.941   7.136  37.133  1.00 81.40           C
ATOM   3302  NH1 ARG A 431      13.212   6.757  37.452  1.00 81.40           N
ATOM   3303  NH2 ARG A 431      11.687   8.417  36.738  1.00 81.40           N
ATOM   3304  C   ARG A 431      11.505   0.278  35.590  1.00 81.40           C
ATOM   3305  O   ARG A 431      10.537  -0.460  35.406  1.00 81.40           O
ATOM   3306  N   ALA A 432      12.689  -0.172  36.060  1.00 48.66           N
ATOM   3307  CA  ALA A 432      12.890  -1.516  36.524  1.00 48.66           C
ATOM   3308  CB  ALA A 432      13.694  -2.395  35.551  1.00 48.66           C
ATOM   3309  C   ALA A 432      13.694  -1.403  37.788  1.00 48.66           C
ATOM   3310  O   ALA A 432      14.607  -0.581  37.873  1.00 48.66           O
ATOM   3311  N   VAL A 433      13.383  -2.237  38.806  1.00 64.62           N
ATOM   3312  CA  VAL A 433      14.061  -2.123  40.071  1.00 64.62           C
ATOM   3313  CB  VAL A 433      13.123  -1.741  41.182  1.00 64.62           C
ATOM   3314  CG1 VAL A 433      13.907  -1.655  42.503  1.00 64.62           C
ATOM   3315  CG2 VAL A 433      12.382  -0.451  40.795  1.00 64.62           C
ATOM   3316  C   VAL A 433      14.629  -3.455  40.460  1.00 64.62           C
ATOM   3317  O   VAL A 433      13.975  -4.488  40.334  1.00 64.62           O
ATOM   3318  N   LEU A 434      15.874  -3.459  40.977  1.00 66.99           N
ATOM   3319  CA  LEU A 434      16.499  -4.686  41.394  1.00 66.99           C
ATOM   3320  CB  LEU A 434      17.946  -4.806  40.892  1.00 66.99           C
ATOM   3321  CG  LEU A 434      18.655  -6.101  41.323  1.00 66.99           C
ATOM   3322  CD1 LEU A 434      17.971  -7.343  40.732  1.00 66.99           C
ATOM   3323  CD2 LEU A 434      20.156  -6.038  41.010  1.00 66.99           C
ATOM   3324  C   LEU A 434      16.545  -4.733  42.896  1.00 66.99           C
ATOM   3325  O   LEU A 434      17.066  -3.823  43.539  1.00 66.99           O
ATOM   3326  N   TYR A 435      16.010  -5.821  43.499  1.00 98.77           N
ATOM   3327  CA  TYR A 435      16.043  -5.949  44.933  1.00 98.77           C
ATOM   3328  CB  TYR A 435      14.708  -6.354  45.590  1.00 98.77           C
ATOM   3329  CG  TYR A 435      13.684  -5.297  45.357  1.00 98.77           C
ATOM   3330  CD1 TYR A 435      13.733  -4.103  46.033  1.00 98.77           C
ATOM   3331  CD2 TYR A 435      12.677  -5.490  44.444  1.00 98.77           C
ATOM   3332  CE1 TYR A 435      12.791  -3.126  45.816  1.00 98.77           C
ATOM   3333  CE2 TYR A 435      11.730  -4.518  44.224  1.00 98.77           C
ATOM   3334  CZ  TYR A 435      11.783  -3.332  44.912  1.00 98.77           C
ATOM   3335  OH  TYR A 435      10.816  -2.330  44.691  1.00 98.77           O
ATOM   3336  C   TYR A 435      16.999  -7.061  45.248  1.00 98.77           C
ATOM   3337  O   TYR A 435      16.912  -8.142  44.668  1.00 98.77           O
ATOM   3338  N   ARG A 436      17.942  -6.821  46.187  1.00 93.06           N
ATOM   3339  CA  ARG A 436      18.941  -7.805  46.497  1.00 93.06           C
ATOM   3340  CB  ARG A 436      20.353  -7.211  46.607  1.00 93.06           C
ATOM   3341  CG  ARG A 436      20.788  -6.446  45.354  1.00 93.06           C
ATOM   3342  CD  ARG A 436      22.279  -6.105  45.339  1.00 93.06           C
ATOM   3343  NE  ARG A 436      22.592  -5.457  46.641  1.00 93.06           N
ATOM   3344  CZ  ARG A 436      22.693  -4.101  46.751  1.00 93.06           C
ATOM   3345  NH1 ARG A 436      22.557  -3.302  45.654  1.00 93.06           N
ATOM   3346  NH2 ARG A 436      22.935  -3.543  47.971  1.00 93.06           N
ATOM   3347  C   ARG A 436      18.614  -8.447  47.816  1.00 93.06           C
ATOM   3348  O   ARG A 436      18.136  -7.793  48.743  1.00 93.06           O
ATOM   3349  N   ALA A 437      18.864  -9.772  47.921  1.00 62.62           N
ATOM   3350  CA  ALA A 437      18.543 -10.504  49.117  1.00 62.62           C
ATOM   3351  CB  ALA A 437      18.326 -12.006  48.870  1.00 62.62           C
ATOM   3352  C   ALA A 437      19.645 -10.369  50.130  1.00 62.62           C
ATOM   3353  O   ALA A 437      20.821 -10.561  49.829  1.00 62.62           O
ATOM   3354  N   ARG A 438      19.269 -10.055  51.387  1.00135.86           N
ATOM   3355  CA  ARG A 438      20.202  -9.908  52.473  1.00135.86           C
ATOM   3356  CB  ARG A 438      19.651  -9.017  53.601  1.00135.86           C
ATOM   3357  CG  ARG A 438      19.462  -7.554  53.190  1.00135.86           C
ATOM   3358  CD  ARG A 438      18.505  -6.766  54.095  1.00135.86           C
ATOM   3359  NE  ARG A 438      19.066  -6.735  55.474  1.00135.86           N
ATOM   3360  CZ  ARG A 438      18.406  -6.066  56.466  1.00135.86           C
ATOM   3361  NH1 ARG A 438      17.230  -5.427  56.198  1.00135.86           N
ATOM   3362  NH2 ARG A 438      18.922  -6.039  57.730  1.00135.86           N
ATOM   3363  C   ARG A 438      20.481 -11.266  53.050  1.00135.86           C
ATOM   3364  O   ARG A 438      19.625 -12.149  53.037  1.00135.86           O
ATOM   3365  N   PRO A 439      21.670 -11.460  53.564  1.00159.87           N
ATOM   3366  CA  PRO A 439      21.998 -12.729  54.159  1.00159.87           C
ATOM   3367  CD  PRO A 439      22.847 -10.805  53.023  1.00159.87           C
ATOM   3368  CB  PRO A 439      23.522 -12.752  54.310  1.00159.87           C
ATOM   3369  CG  PRO A 439      23.979 -11.331  53.919  1.00159.87           C
ATOM   3370  C   PRO A 439      21.214 -12.943  55.414  1.00159.87           C
ATOM   3371  O   PRO A 439      20.900 -11.972  56.100  1.00159.87           O
ATOM   3372  N   VAL A 440      20.873 -14.207  55.729  1.00 56.79           N
ATOM   3373  CA  VAL A 440      20.050 -14.458  56.878  1.00 56.79           C
ATOM   3374  CB  VAL A 440      18.871 -15.332  56.558  1.00 56.79           C
ATOM   3375  CG1 VAL A 440      18.061 -15.589  57.839  1.00 56.79           C
ATOM   3376  CG2 VAL A 440      18.061 -14.658  55.435  1.00 56.79           C
ATOM   3377  C   VAL A 440      20.878 -15.146  57.915  1.00 56.79           C
ATOM   3378  O   VAL A 440      21.563 -16.130  57.639  1.00 56.79           O
ATOM   3379  N   VAL A 441      20.827 -14.626  59.156  1.00 53.88           N
ATOM   3380  CA  VAL A 441      21.589 -15.199  60.226  1.00 53.88           C
ATOM   3381  CB  VAL A 441      22.348 -14.180  61.024  1.00 53.88           C
ATOM   3382  CG1 VAL A 441      23.051 -14.893  62.190  1.00 53.88           C
ATOM   3383  CG2 VAL A 441      23.304 -13.432  60.080  1.00 53.88           C
ATOM   3384  C   VAL A 441      20.647 -15.880  61.162  1.00 53.88           C
ATOM   3385  O   VAL A 441      19.653 -15.304  61.602  1.00 53.88           O
ATOM   3386  N   THR A 442      20.944 -17.150  61.489  1.00 52.27           N
ATOM   3387  CA  THR A 442      20.127 -17.863  62.421  1.00 52.27           C
ATOM   3388  CB  THR A 442      19.830 -19.275  62.006  1.00 52.27           C
ATOM   3389  OG1 THR A 442      19.169 -19.284  60.749  1.00 52.27           O
ATOM   3390  CG2 THR A 442      18.932 -19.925  63.073  1.00 52.27           C
ATOM   3391  C   THR A 442      20.921 -17.907  63.682  1.00 52.27           C
ATOM   3392  O   THR A 442      22.090 -18.291  63.678  1.00 52.27           O
ATOM   3393  N   VAL A 443      20.304 -17.493  64.803  1.00107.98           N
ATOM   3394  CA  VAL A 443      21.063 -17.424  66.015  1.00107.98           C
ATOM   3395  CB  VAL A 443      21.057 -16.045  66.604  1.00107.98           C
ATOM   3396  CG1 VAL A 443      19.620 -15.712  67.036  1.00107.98           C
ATOM   3397  CG2 VAL A 443      22.093 -15.976  67.735  1.00107.98           C
ATOM   3398  C   VAL A 443      20.483 -18.359  67.022  1.00107.98           C
ATOM   3399  O   VAL A 443      19.267 -18.442  67.192  1.00107.98           O
ATOM   3400  N   ASN A 444      21.365 -19.111  67.711  1.00 80.96           N
ATOM   3401  CA  ASN A 444      20.919 -20.001  68.740  1.00 80.96           C
ATOM   3402  CB  ASN A 444      21.447 -21.439  68.589  1.00 80.96           C
ATOM   3403  CG  ASN A 444      20.790 -22.067  67.369  1.00 80.96           C
ATOM   3404  OD1 ASN A 444      21.467 -22.520  66.449  1.00 80.96           O
ATOM   3405  ND2 ASN A 444      19.429 -22.102  67.362  1.00 80.96           N
ATOM   3406  C   ASN A 444      21.459 -19.466  70.023  1.00 80.96           C
ATOM   3407  O   ASN A 444      22.669 -19.462  70.248  1.00 80.96           O
ATOM   3408  N   ALA A 445      20.561 -19.002  70.910  1.00 45.24           N
ATOM   3409  CA  ALA A 445      21.009 -18.455  72.155  1.00 45.24           C
ATOM   3410  CB  ALA A 445      20.400 -17.083  72.484  1.00 45.24           C
ATOM   3411  C   ALA A 445      20.591 -19.396  73.232  1.00 45.24           C
ATOM   3412  O   ALA A 445      19.518 -19.998  73.173  1.00 45.24           O
ATOM   3413  N   GLY A 446      21.449 -19.554  74.256  1.00 70.35           N
ATOM   3414  CA  GLY A 446      21.112 -20.463  75.310  1.00 70.35           C
ATOM   3415  C   GLY A 446      21.304 -19.769  76.617  1.00 70.35           C
ATOM   3416  O   GLY A 446      22.096 -18.835  76.732  1.00 70.35           O
ATOM   3417  N   LEU A 447      20.547 -20.209  77.641  1.00 73.92           N
ATOM   3418  CA  LEU A 447      20.679 -19.632  78.945  1.00 73.92           C
ATOM   3419  CB  LEU A 447      19.679 -18.494  79.207  1.00 73.92           C
ATOM   3420  CG  LEU A 447      19.809 -17.853  80.600  1.00 73.92           C
ATOM   3421  CD1 LEU A 447      21.183 -17.190  80.782  1.00 73.92           C
ATOM   3422  CD2 LEU A 447      18.648 -16.883  80.868  1.00 73.92           C
ATOM   3423  C   LEU A 447      20.419 -20.724  79.936  1.00 73.92           C
ATOM   3424  O   LEU A 447      19.391 -21.398  79.878  1.00 73.92           O
ATOM   3425  N   GLU A 448      21.357 -20.927  80.879  1.00115.35           N
ATOM   3426  CA  GLU A 448      21.206 -21.970  81.852  1.00115.35           C
ATOM   3427  CB  GLU A 448      22.269 -23.062  81.654  1.00115.35           C
ATOM   3428  CG  GLU A 448      21.976 -24.395  82.333  1.00115.35           C
ATOM   3429  CD  GLU A 448      23.042 -25.368  81.846  1.00115.35           C
ATOM   3430  OE1 GLU A 448      23.159 -25.538  80.603  1.00115.35           O
ATOM   3431  OE2 GLU A 448      23.763 -25.943  82.705  1.00115.35           O
ATOM   3432  C   GLU A 448      21.404 -21.341  83.197  1.00115.35           C
ATOM   3433  O   GLU A 448      22.305 -20.521  83.374  1.00115.35           O
ATOM   3434  N   VAL A 449      20.538 -21.676  84.178  1.00 63.55           N
ATOM   3435  CA  VAL A 449      20.713 -21.122  85.491  1.00 63.55           C
ATOM   3436  CB  VAL A 449      19.569 -20.253  85.926  1.00 63.55           C
ATOM   3437  CG1 VAL A 449      19.794 -19.816  87.383  1.00 63.55           C
ATOM   3438  CG2 VAL A 449      19.457 -19.080  84.939  1.00 63.55           C
ATOM   3439  C   VAL A 449      20.794 -22.265  86.448  1.00 63.55           C
ATOM   3440  O   VAL A 449      19.848 -23.040  86.587  1.00 63.55           O
ATOM   3441  N   TYR A 450      21.946 -22.409  87.131  1.00 88.81           N
ATOM   3442  CA  TYR A 450      22.077 -23.456  88.099  1.00 88.81           C
ATOM   3443  CB  TYR A 450      22.946 -24.637  87.625  1.00 88.81           C
ATOM   3444  CG  TYR A 450      24.176 -24.107  86.973  1.00 88.81           C
ATOM   3445  CD1 TYR A 450      24.132 -23.760  85.642  1.00 88.81           C
ATOM   3446  CD2 TYR A 450      25.358 -23.961  87.663  1.00 88.81           C
ATOM   3447  CE1 TYR A 450      25.246 -23.274  85.003  1.00 88.81           C
ATOM   3448  CE2 TYR A 450      26.478 -23.474  87.028  1.00 88.81           C
ATOM   3449  CZ  TYR A 450      26.422 -23.131  85.697  1.00 88.81           C
ATOM   3450  OH  TYR A 450      27.566 -22.632  85.039  1.00 88.81           O
ATOM   3451  C   TYR A 450      22.636 -22.881  89.358  1.00 88.81           C
ATOM   3452  O   TYR A 450      23.628 -22.153  89.335  1.00 88.81           O
ATOM   3453  N   PRO A 451      22.022 -23.176  90.475  1.00 86.95           N
ATOM   3454  CA  PRO A 451      20.824 -23.976  90.527  1.00 86.95           C
ATOM   3455  CD  PRO A 451      22.765 -23.232  91.723  1.00 86.95           C
ATOM   3456  CB  PRO A 451      20.805 -24.623  91.912  1.00 86.95           C
ATOM   3457  CG  PRO A 451      21.755 -23.756  92.754  1.00 86.95           C
ATOM   3458  C   PRO A 451      19.601 -23.147  90.273  1.00 86.95           C
ATOM   3459  O   PRO A 451      19.682 -21.920  90.325  1.00 86.95           O
ATOM   3460  N   SER A 452      18.466 -23.807  89.967  1.00100.16           N
ATOM   3461  CA  SER A 452      17.215 -23.135  89.772  1.00100.16           C
ATOM   3462  CB  SER A 452      16.119 -24.052  89.206  1.00100.16           C
ATOM   3463  OG  SER A 452      16.484 -24.500  87.911  1.00100.16           O
ATOM   3464  C   SER A 452      16.720 -22.644  91.096  1.00100.16           C
ATOM   3465  O   SER A 452      16.125 -21.571  91.188  1.00100.16           O
ATOM   3466  N   ILE A 453      16.960 -23.418  92.174  1.00120.19           N
ATOM   3467  CA  ILE A 453      16.437 -23.010  93.446  1.00120.19           C
ATOM   3468  CB  ILE A 453      15.729 -24.105  94.193  1.00120.19           C
ATOM   3469  CG1 ILE A 453      16.689 -25.266  94.502  1.00120.19           C
ATOM   3470  CG2 ILE A 453      14.485 -24.506  93.384  1.00120.19           C
ATOM   3471  CD1 ILE A 453      16.138 -26.244  95.539  1.00120.19           C
ATOM   3472  C   ILE A 453      17.564 -22.528  94.297  1.00120.19           C
ATOM   3473  O   ILE A 453      18.540 -23.239  94.529  1.00120.19           O
ATOM   3474  N   LEU A 454      17.439 -21.280  94.791  1.00 81.67           N
ATOM   3475  CA  LEU A 454      18.479 -20.689  95.575  1.00 81.67           C
ATOM   3476  CB  LEU A 454      18.778 -19.229  95.187  1.00 81.67           C
ATOM   3477  CG  LEU A 454      19.244 -19.048  93.731  1.00 81.67           C
ATOM   3478  CD1 LEU A 454      19.525 -17.569  93.416  1.00 81.67           C
ATOM   3479  CD2 LEU A 454      20.431 -19.966  93.399  1.00 81.67           C
ATOM   3480  C   LEU A 454      18.060 -20.690  97.003  1.00 81.67           C
ATOM   3481  O   LEU A 454      16.954 -20.273  97.348  1.00 81.67           O
ATOM   3482  N   ASN A 455      18.964 -21.178  97.869  1.00160.34           N
ATOM   3483  CA  ASN A 455      18.706 -21.233  99.272  1.00160.34           C
ATOM   3484  CB  ASN A 455      19.645 -22.215 100.001  1.00160.34           C
ATOM   3485  CG  ASN A 455      19.114 -22.488 101.400  1.00160.34           C
ATOM   3486  OD1 ASN A 455      19.145 -21.623 102.272  1.00160.34           O
ATOM   3487  ND2 ASN A 455      18.609 -23.731 101.629  1.00160.34           N
ATOM   3488  C   ASN A 455      18.934 -19.858  99.815  1.00160.34           C
ATOM   3489  O   ASN A 455      19.680 -19.064  99.247  1.00160.34           O
ATOM   3490  N   GLN A 456      18.250 -19.530 100.922  1.00223.86           N
ATOM   3491  CA  GLN A 456      18.400 -18.251 101.550  1.00223.86           C
ATOM   3492  CB  GLN A 456      17.430 -18.024 102.723  1.00223.86           C
ATOM   3493  CG  GLN A 456      15.988 -17.765 102.288  1.00223.86           C
ATOM   3494  CD  GLN A 456      15.945 -16.382 101.654  1.00223.86           C
ATOM   3495  OE1 GLN A 456      14.933 -15.978 101.085  1.00223.86           O
ATOM   3496  NE2 GLN A 456      17.076 -15.632 101.752  1.00223.86           N
ATOM   3497  C   GLN A 456      19.779 -18.163 102.102  1.00223.86           C
ATOM   3498  O   GLN A 456      20.397 -17.097 102.094  1.00223.86           O
ATOM   3499  N   ASP A 457      20.284 -19.295 102.625  1.00195.66           N
ATOM   3500  CA  ASP A 457      21.574 -19.277 103.232  1.00195.66           C
ATOM   3501  CB  ASP A 457      21.508 -19.483 104.751  1.00195.66           C
ATOM   3502  CG  ASP A 457      22.916 -19.336 105.296  1.00195.66           C
ATOM   3503  OD1 ASP A 457      23.753 -18.695 104.606  1.00195.66           O
ATOM   3504  OD2 ASP A 457      23.178 -19.871 106.405  1.00195.66           O
ATOM   3505  C   ASP A 457      22.409 -20.399 102.690  1.00195.66           C
ATOM   3506  O   ASP A 457      22.726 -21.337 103.416  1.00195.66           O
ATOM   3507  N   ASN A 458      22.790 -20.356 101.399  1.00188.61           N
ATOM   3508  CA  ASN A 458      23.695 -21.360 100.916  1.00188.61           C
ATOM   3509  CB  ASN A 458      23.175 -22.166  99.700  1.00188.61           C
ATOM   3510  CG  ASN A 458      22.901 -21.241  98.528  1.00188.61           C
ATOM   3511  OD1 ASN A 458      22.641 -20.054  98.716  1.00188.61           O
ATOM   3512  ND2 ASN A 458      22.972 -21.783  97.282  1.00188.61           N
ATOM   3513  C   ASN A 458      24.951 -20.618 100.568  1.00188.61           C
ATOM   3514  O   ASN A 458      25.025 -19.897  99.574  1.00188.61           O
ATOM   3515  N   LYS A 459      26.000 -20.781 101.393  1.00140.77           N
ATOM   3516  CA  LYS A 459      27.155 -19.958 101.186  1.00140.77           C
ATOM   3517  CB  LYS A 459      27.932 -19.678 102.482  1.00140.77           C
ATOM   3518  CG  LYS A 459      27.094 -19.052 103.597  1.00140.77           C
ATOM   3519  CD  LYS A 459      27.815 -19.056 104.947  1.00140.77           C
ATOM   3520  CE  LYS A 459      26.908 -18.764 106.142  1.00140.77           C
ATOM   3521  NZ  LYS A 459      26.322 -20.029 106.639  1.00140.77           N
ATOM   3522  C   LYS A 459      28.106 -20.674 100.297  1.00140.77           C
ATOM   3523  O   LYS A 459      28.920 -21.471 100.759  1.00140.77           O
ATOM   3524  N   ILE A 460      27.960 -20.463  98.979  1.00 94.78           N
ATOM   3525  CA  ILE A 460      28.864 -21.013  98.013  1.00 94.78           C
ATOM   3526  CB  ILE A 460      28.262 -21.116  96.644  1.00 94.78           C
ATOM   3527  CG1 ILE A 460      27.071 -22.089  96.648  1.00 94.78           C
ATOM   3528  CG2 ILE A 460      29.383 -21.513  95.669  1.00 94.78           C
ATOM   3529  CD1 ILE A 460      26.266 -22.061  95.350  1.00 94.78           C
ATOM   3530  C   ILE A 460      30.141 -20.219  97.880  1.00 94.78           C
ATOM   3531  O   ILE A 460      31.219 -20.809  97.834  1.00 94.78           O
ATOM   3532  N   CYS A 461      30.056 -18.863  97.799  1.00110.50           N
ATOM   3533  CA  CYS A 461      31.233 -18.088  97.469  1.00110.50           C
ATOM   3534  CB  CYS A 461      31.265 -17.714  95.973  1.00110.50           C
ATOM   3535  SG  CYS A 461      29.868 -16.660  95.457  1.00110.50           S
ATOM   3536  C   CYS A 461      31.289 -16.787  98.241  1.00110.50           C
ATOM   3537  O   CYS A 461      30.295 -16.318  98.791  1.00110.50           O
ATOM   3538  N   PRO A 462      32.485 -16.243  98.356  1.00195.27           N
ATOM   3539  CA  PRO A 462      32.658 -14.952  99.000  1.00195.27           C
ATOM   3540  CD  PRO A 462      33.570 -17.149  98.704  1.00195.27           C
ATOM   3541  CB  PRO A 462      34.004 -15.003  99.721  1.00195.27           C
ATOM   3542  CG  PRO A 462      34.287 -16.501  99.896  1.00195.27           C
ATOM   3543  C   PRO A 462      32.615 -13.781  98.047  1.00195.27           C
ATOM   3544  O   PRO A 462      32.830 -13.979  96.853  1.00195.27           O
ATOM   3545  N   LEU A 463      32.404 -12.551  98.573  1.00223.53           N
ATOM   3546  CA  LEU A 463      32.390 -11.315  97.825  1.00223.53           C
ATOM   3547  CB  LEU A 463      31.751 -10.143  98.594  1.00223.53           C
ATOM   3548  CG  LEU A 463      30.215 -10.238  98.684  1.00223.53           C
ATOM   3549  CD1 LEU A 463      29.763 -11.493  99.439  1.00223.53           C
ATOM   3550  CD2 LEU A 463      29.610  -8.950  99.258  1.00223.53           C
ATOM   3551  C   LEU A 463      33.815 -10.952  97.480  1.00223.53           C
ATOM   3552  O   LEU A 463      34.758 -11.561  97.987  1.00223.53           O
ATOM   3553  N   PRO A 464      33.992  -9.957  96.631  1.00341.08           N
ATOM   3554  CA  PRO A 464      35.266  -9.641  96.035  1.00341.08           C
ATOM   3555  CD  PRO A 464      32.892  -9.326  95.917  1.00341.08           C
ATOM   3556  CB  PRO A 464      35.031  -8.379  95.209  1.00341.08           C
ATOM   3557  CG  PRO A 464      33.553  -8.514  94.787  1.00341.08           C
ATOM   3558  C   PRO A 464      36.539  -9.699  96.809  1.00341.08           C
ATOM   3559  O   PRO A 464      37.075 -10.797  96.773  1.00341.08           O
ATOM   3560  N   GLY A 465      37.098  -8.684  97.521  1.00151.06           N
ATOM   3561  CA  GLY A 465      36.760  -7.313  97.783  1.00151.06           C
ATOM   3562  C   GLY A 465      36.600  -7.250  99.257  1.00151.06           C
ATOM   3563  O   GLY A 465      37.164  -6.402  99.944  1.00151.06           O
ATOM   3564  N   THR A 466      35.807  -8.183  99.781  1.00139.82           N
ATOM   3565  CA  THR A 466      35.649  -8.360 101.185  1.00139.82           C
ATOM   3566  CB  THR A 466      34.622  -7.444 101.784  1.00139.82           C
ATOM   3567  OG1 THR A 466      34.595  -7.588 103.196  1.00139.82           O
ATOM   3568  CG2 THR A 466      33.245  -7.734 101.164  1.00139.82           C
ATOM   3569  C   THR A 466      35.181  -9.767 101.250  1.00139.82           C
ATOM   3570  O   THR A 466      34.311 -10.161 100.477  1.00139.82           O
ATOM   3571  N   ALA A 467      35.731 -10.593 102.148  1.00 61.11           N
ATOM   3572  CA  ALA A 467      35.280 -11.943 102.024  1.00 61.11           C
ATOM   3573  CB  ALA A 467      36.312 -12.974 102.512  1.00 61.11           C
ATOM   3574  C   ALA A 467      34.046 -12.134 102.841  1.00 61.11           C
ATOM   3575  O   ALA A 467      34.091 -12.653 103.953  1.00 61.11           O
ATOM   3576  N   LEU A 468      32.883 -11.770 102.275  1.00 97.56           N
ATOM   3577  CA  LEU A 468      31.670 -12.041 102.987  1.00 97.56           C
ATOM   3578  CB  LEU A 468      30.623 -10.914 102.936  1.00 97.56           C
ATOM   3579  CG  LEU A 468      30.940  -9.726 103.861  1.00 97.56           C
ATOM   3580  CD1 LEU A 468      30.769 -10.108 105.339  1.00 97.56           C
ATOM   3581  CD2 LEU A 468      32.331  -9.157 103.575  1.00 97.56           C
ATOM   3582  C   LEU A 468      31.079 -13.242 102.330  1.00 97.56           C
ATOM   3583  O   LEU A 468      30.973 -13.301 101.107  1.00 97.56           O
ATOM   3584  N   LYS A 469      30.699 -14.253 103.131  1.00 94.99           N
ATOM   3585  CA  LYS A 469      30.144 -15.434 102.538  1.00 94.99           C
ATOM   3586  CB  LYS A 469      30.126 -16.646 103.485  1.00 94.99           C
ATOM   3587  CG  LYS A 469      31.520 -17.211 103.765  1.00 94.99           C
ATOM   3588  CD  LYS A 469      32.432 -16.257 104.538  1.00 94.99           C
ATOM   3589  CE  LYS A 469      33.822 -16.835 104.808  1.00 94.99           C
ATOM   3590  NZ  LYS A 469      34.674 -15.819 105.464  1.00 94.99           N
ATOM   3591  C   LYS A 469      28.735 -15.117 102.157  1.00 94.99           C
ATOM   3592  O   LYS A 469      27.965 -14.621 102.978  1.00 94.99           O
ATOM   3593  N   VAL A 470      28.363 -15.396 100.889  1.00128.43           N
ATOM   3594  CA  VAL A 470      27.042 -15.057 100.443  1.00128.43           C
ATOM   3595  CB  VAL A 470      27.018 -13.789  99.635  1.00128.43           C
ATOM   3596  CG1 VAL A 470      27.872 -14.006  98.375  1.00128.43           C
ATOM   3597  CG2 VAL A 470      25.561 -13.404  99.332  1.00128.43           C
ATOM   3598  C   VAL A 470      26.499 -16.152  99.578  1.00128.43           C
ATOM   3599  O   VAL A 470      27.245 -16.951  99.014  1.00128.43           O
ATOM   3600  N   SER A 471      25.156 -16.230  99.474  1.00114.35           N
ATOM   3601  CA  SER A 471      24.551 -17.215  98.624  1.00114.35           C
ATOM   3602  CB  SER A 471      23.030 -17.340  98.807  1.00114.35           C
ATOM   3603  OG  SER A 471      22.393 -16.136  98.408  1.00114.35           O
ATOM   3604  C   SER A 471      24.804 -16.772  97.219  1.00114.35           C
ATOM   3605  O   SER A 471      24.669 -15.589  96.915  1.00114.35           O
ATOM   3606  N   CYS A 472      25.184 -17.710  96.323  1.00 98.91           N
ATOM   3607  CA  CYS A 472      25.473 -17.315  94.972  1.00 98.91           C
ATOM   3608  CB  CYS A 472      26.920 -16.797  94.770  1.00 98.91           C
ATOM   3609  SG  CYS A 472      28.255 -17.904  95.337  1.00 98.91           S
ATOM   3610  C   CYS A 472      25.205 -18.456  94.037  1.00 98.91           C
ATOM   3611  O   CYS A 472      25.026 -19.599  94.457  1.00 98.91           O
ATOM   3612  N   PHE A 473      25.131 -18.144  92.726  1.00 89.17           N
ATOM   3613  CA  PHE A 473      24.870 -19.130  91.716  1.00 89.17           C
ATOM   3614  CB  PHE A 473      23.371 -19.294  91.403  1.00 89.17           C
ATOM   3615  CG  PHE A 473      22.820 -17.957  91.037  1.00 89.17           C
ATOM   3616  CD1 PHE A 473      22.512 -17.047  92.022  1.00 89.17           C
ATOM   3617  CD2 PHE A 473      22.598 -17.614  89.724  1.00 89.17           C
ATOM   3618  CE1 PHE A 473      22.000 -15.811  91.704  1.00 89.17           C
ATOM   3619  CE2 PHE A 473      22.085 -16.380  89.400  1.00 89.17           C
ATOM   3620  CZ  PHE A 473      21.786 -15.475  90.389  1.00 89.17           C
ATOM   3621  C   PHE A 473      25.591 -18.737  90.466  1.00 89.17           C
ATOM   3622  O   PHE A 473      26.035 -17.598  90.317  1.00 89.17           O
ATOM   3623  N   ASN A 474      25.732 -19.694  89.527  1.00 74.03           N
ATOM   3624  CA  ASN A 474      26.462 -19.420  88.322  1.00 74.03           C
ATOM   3625  CB  ASN A 474      27.438 -20.539  87.920  1.00 74.03           C
ATOM   3626  CG  ASN A 474      28.611 -20.518  88.891  1.00 74.03           C
ATOM   3627  OD1 ASN A 474      28.912 -19.492  89.498  1.00 74.03           O
ATOM   3628  ND2 ASN A 474      29.301 -21.679  89.036  1.00 74.03           N
ATOM   3629  C   ASN A 474      25.508 -19.220  87.189  1.00 74.03           C
ATOM   3630  O   ASN A 474      24.506 -19.922  87.054  1.00 74.03           O
ATOM   3631  N   VAL A 475      25.809 -18.209  86.349  1.00 55.76           N
ATOM   3632  CA  VAL A 475      24.992 -17.914  85.207  1.00 55.76           C
ATOM   3633  CB  VAL A 475      24.626 -16.462  85.106  1.00 55.76           C
ATOM   3634  CG1 VAL A 475      23.783 -16.253  83.837  1.00 55.76           C
ATOM   3635  CG2 VAL A 475      23.922 -16.039  86.406  1.00 55.76           C
ATOM   3636  C   VAL A 475      25.812 -18.250  84.004  1.00 55.76           C
ATOM   3637  O   VAL A 475      26.874 -17.668  83.786  1.00 55.76           O
ATOM   3638  N   ARG A 476      25.332 -19.204  83.181  1.00 88.93           N
ATOM   3639  CA  ARG A 476      26.092 -19.595  82.031  1.00 88.93           C
ATOM   3640  CB  ARG A 476      26.503 -21.076  82.116  1.00 88.93           C
ATOM   3641  CG  ARG A 476      27.362 -21.603  80.970  1.00 88.93           C
ATOM   3642  CD  ARG A 476      27.798 -23.051  81.210  1.00 88.93           C
ATOM   3643  NE  ARG A 476      28.621 -23.489  80.050  1.00 88.93           N
ATOM   3644  CZ  ARG A 476      28.025 -24.131  79.003  1.00 88.93           C
ATOM   3645  NH1 ARG A 476      26.679 -24.356  79.018  1.00 88.93           N
ATOM   3646  NH2 ARG A 476      28.780 -24.552  77.946  1.00 88.93           N
ATOM   3647  C   ARG A 476      25.237 -19.392  80.818  1.00 88.93           C
ATOM   3648  O   ARG A 476      24.163 -19.980  80.709  1.00 88.93           O
ATOM   3649  N   PHE A 477      25.702 -18.541  79.873  1.00 63.40           N
ATOM   3650  CA  PHE A 477      24.976 -18.276  78.659  1.00 63.40           C
ATOM   3651  CB  PHE A 477      24.441 -16.833  78.569  1.00 63.40           C
ATOM   3652  CG  PHE A 477      25.597 -15.898  78.679  1.00 63.40           C
ATOM   3653  CD1 PHE A 477      26.136 -15.604  79.911  1.00 63.40           C
ATOM   3654  CD2 PHE A 477      26.136 -15.305  77.561  1.00 63.40           C
ATOM   3655  CE1 PHE A 477      27.200 -14.741  80.028  1.00 63.40           C
ATOM   3656  CE2 PHE A 477      27.201 -14.441  77.672  1.00 63.40           C
ATOM   3657  CZ  PHE A 477      27.735 -14.159  78.906  1.00 63.40           C
ATOM   3658  C   PHE A 477      25.901 -18.517  77.505  1.00 63.40           C
ATOM   3659  O   PHE A 477      27.088 -18.206  77.578  1.00 63.40           O
ATOM   3660  N   CYS A 478      25.379 -19.095  76.400  1.00 75.00           N
ATOM   3661  CA  CYS A 478      26.240 -19.392  75.291  1.00 75.00           C
ATOM   3662  CB  CYS A 478      26.414 -20.904  75.058  1.00 75.00           C
ATOM   3663  SG  CYS A 478      26.754 -21.860  76.575  1.00 75.00           S
ATOM   3664  C   CYS A 478      25.623 -18.802  74.054  1.00 75.00           C
ATOM   3665  O   CYS A 478      24.421 -18.539  74.016  1.00 75.00           O
ATOM   3666  N   LEU A 479      26.443 -18.556  73.006  1.00 76.59           N
ATOM   3667  CA  LEU A 479      25.898 -17.947  71.823  1.00 76.59           C
ATOM   3668  CB  LEU A 479      26.161 -16.430  71.798  1.00 76.59           C
ATOM   3669  CG  LEU A 479      25.441 -15.667  70.675  1.00 76.59           C
ATOM   3670  CD1 LEU A 479      23.916 -15.728  70.862  1.00 76.59           C
ATOM   3671  CD2 LEU A 479      25.967 -14.226  70.562  1.00 76.59           C
ATOM   3672  C   LEU A 479      26.535 -18.554  70.602  1.00 76.59           C
ATOM   3673  O   LEU A 479      27.746 -18.764  70.562  1.00 76.59           O
ATOM   3674  N   LYS A 480      25.719 -18.870  69.571  1.00108.82           N
ATOM   3675  CA  LYS A 480      26.239 -19.397  68.337  1.00108.82           C
ATOM   3676  CB  LYS A 480      26.188 -20.931  68.250  1.00108.82           C
ATOM   3677  CG  LYS A 480      26.966 -21.501  67.062  1.00108.82           C
ATOM   3678  CD  LYS A 480      27.195 -23.012  67.148  1.00108.82           C
ATOM   3679  CE  LYS A 480      26.046 -23.838  66.568  1.00108.82           C
ATOM   3680  NZ  LYS A 480      24.797 -23.548  67.304  1.00108.82           N
ATOM   3681  C   LYS A 480      25.388 -18.854  67.230  1.00108.82           C
ATOM   3682  O   LYS A 480      24.183 -18.676  67.397  1.00108.82           O
ATOM   3683  N   ALA A 481      25.996 -18.561  66.062  1.00 44.95           N
ATOM   3684  CA  ALA A 481      25.224 -18.023  64.976  1.00 44.95           C
ATOM   3685  CB  ALA A 481      25.222 -16.485  64.932  1.00 44.95           C
ATOM   3686  C   ALA A 481      25.823 -18.498  63.689  1.00 44.95           C
ATOM   3687  O   ALA A 481      26.991 -18.880  63.642  1.00 44.95           O
ATOM   3688  N   ASP A 482      25.015 -18.519  62.606  1.00 68.92           N
ATOM   3689  CA  ASP A 482      25.535 -18.955  61.342  1.00 68.92           C
ATOM   3690  CB  ASP A 482      25.620 -20.487  61.226  1.00 68.92           C
ATOM   3691  CG  ASP A 482      26.578 -20.850  60.098  1.00 68.92           C
ATOM   3692  OD1 ASP A 482      27.265 -19.933  59.573  1.00 68.92           O
ATOM   3693  OD2 ASP A 482      26.641 -22.061  59.753  1.00 68.92           O
ATOM   3694  C   ASP A 482      24.636 -18.458  60.248  1.00 68.92           C
ATOM   3695  O   ASP A 482      23.535 -17.968  60.495  1.00 68.92           O
ATOM   3696  N   GLY A 483      25.113 -18.559  58.990  1.00 56.06           N
ATOM   3697  CA  GLY A 483      24.348 -18.151  57.849  1.00 56.06           C
ATOM   3698  C   GLY A 483      24.772 -19.038  56.723  1.00 56.06           C
ATOM   3699  O   GLY A 483      25.755 -19.769  56.830  1.00 56.06           O
ATOM   3700  N   LYS A 484      24.012 -19.028  55.613  1.00225.99           N
ATOM   3701  CA  LYS A 484      24.406 -19.801  54.473  1.00225.99           C
ATOM   3702  CB  LYS A 484      23.435 -20.935  54.114  1.00225.99           C
ATOM   3703  CG  LYS A 484      23.508 -22.115  55.083  1.00225.99           C
ATOM   3704  CD  LYS A 484      22.392 -23.141  54.894  1.00225.99           C
ATOM   3705  CE  LYS A 484      22.615 -24.424  55.696  1.00225.99           C
ATOM   3706  NZ  LYS A 484      23.835 -25.111  55.213  1.00225.99           N
ATOM   3707  C   LYS A 484      24.426 -18.859  53.324  1.00225.99           C
ATOM   3708  O   LYS A 484      23.380 -18.461  52.815  1.00225.99           O
ATOM   3709  N   GLY A 485      25.640 -18.498  52.881  1.00 94.21           N
ATOM   3710  CA  GLY A 485      25.809 -17.573  51.805  1.00 94.21           C
ATOM   3711  C   GLY A 485      27.149 -16.956  52.005  1.00 94.21           C
ATOM   3712  O   GLY A 485      28.006 -17.530  52.675  1.00 94.21           O
ATOM   3713  N   THR A 486      27.374 -15.764  51.421  1.00138.15           N
ATOM   3714  CA  THR A 486      28.645 -15.145  51.621  1.00138.15           C
ATOM   3715  CB  THR A 486      29.219 -14.530  50.370  1.00138.15           C
ATOM   3716  OG1 THR A 486      30.486 -13.952  50.647  1.00138.15           O
ATOM   3717  CG2 THR A 486      28.251 -13.476  49.803  1.00138.15           C
ATOM   3718  C   THR A 486      28.494 -14.099  52.679  1.00138.15           C
ATOM   3719  O   THR A 486      27.867 -13.059  52.482  1.00138.15           O
ATOM   3720  N   LEU A 487      29.045 -14.391  53.872  1.00150.25           N
ATOM   3721  CA  LEU A 487      29.019 -13.459  54.963  1.00150.25           C
ATOM   3722  CB  LEU A 487      27.848 -13.636  55.962  1.00150.25           C
ATOM   3723  CG  LEU A 487      27.534 -15.062  56.458  1.00150.25           C
ATOM   3724  CD1 LEU A 487      26.348 -15.035  57.434  1.00150.25           C
ATOM   3725  CD2 LEU A 487      27.265 -16.042  55.306  1.00150.25           C
ATOM   3726  C   LEU A 487      30.334 -13.559  55.667  1.00150.25           C
ATOM   3727  O   LEU A 487      31.054 -14.545  55.517  1.00150.25           O
ATOM   3728  N   PRO A 488      30.690 -12.544  56.411  1.00 85.13           N
ATOM   3729  CA  PRO A 488      31.950 -12.514  57.098  1.00 85.13           C
ATOM   3730  CD  PRO A 488      30.093 -11.226  56.289  1.00 85.13           C
ATOM   3731  CB  PRO A 488      32.139 -11.075  57.580  1.00 85.13           C
ATOM   3732  CG  PRO A 488      30.747 -10.428  57.428  1.00 85.13           C
ATOM   3733  C   PRO A 488      31.986 -13.536  58.181  1.00 85.13           C
ATOM   3734  O   PRO A 488      30.938 -13.876  58.730  1.00 85.13           O
ATOM   3735  N   ARG A 489      33.188 -14.066  58.467  1.00107.88           N
ATOM   3736  CA  ARG A 489      33.347 -15.073  59.471  1.00107.88           C
ATOM   3737  CB  ARG A 489      34.779 -15.627  59.532  1.00107.88           C
ATOM   3738  CG  ARG A 489      35.212 -16.391  58.279  1.00107.88           C
ATOM   3739  CD  ARG A 489      35.338 -17.900  58.482  1.00107.88           C
ATOM   3740  NE  ARG A 489      34.096 -18.558  57.995  1.00107.88           N
ATOM   3741  CZ  ARG A 489      33.058 -18.788  58.850  1.00107.88           C
ATOM   3742  NH1 ARG A 489      33.113 -18.329  60.135  1.00107.88           N
ATOM   3743  NH2 ARG A 489      31.965 -19.482  58.420  1.00107.88           N
ATOM   3744  C   ARG A 489      33.054 -14.499  60.820  1.00107.88           C
ATOM   3745  O   ARG A 489      32.358 -15.115  61.626  1.00107.88           O
ATOM   3746  N   LYS A 490      33.565 -13.285  61.101  1.00 96.95           N
ATOM   3747  CA  LYS A 490      33.415 -12.760  62.426  1.00 96.95           C
ATOM   3748  CB  LYS A 490      34.637 -11.954  62.896  1.00 96.95           C
ATOM   3749  CG  LYS A 490      35.863 -12.832  63.169  1.00 96.95           C
ATOM   3750  CD  LYS A 490      36.409 -13.528  61.921  1.00 96.95           C
ATOM   3751  CE  LYS A 490      37.589 -14.468  62.188  1.00 96.95           C
ATOM   3752  NZ  LYS A 490      37.846 -15.302  60.992  1.00 96.95           N
ATOM   3753  C   LYS A 490      32.207 -11.882  62.503  1.00 96.95           C
ATOM   3754  O   LYS A 490      32.110 -10.862  61.823  1.00 96.95           O
ATOM   3755  N   LEU A 491      31.250 -12.277  63.367  1.00 53.38           N
ATOM   3756  CA  LEU A 491      30.047 -11.528  63.575  1.00 53.38           C
ATOM   3757  CB  LEU A 491      28.781 -12.403  63.548  1.00 53.38           C
ATOM   3758  CG  LEU A 491      28.517 -13.068  62.181  1.00 53.38           C
ATOM   3759  CD1 LEU A 491      27.241 -13.923  62.213  1.00 53.38           C
ATOM   3760  CD2 LEU A 491      28.495 -12.030  61.045  1.00 53.38           C
ATOM   3761  C   LEU A 491      30.157 -10.915  64.938  1.00 53.38           C
ATOM   3762  O   LEU A 491      30.414 -11.606  65.925  1.00 53.38           O
ATOM   3763  N   HIS A 492      29.959  -9.585  65.024  1.00 82.39           N
ATOM   3764  CA  HIS A 492      30.103  -8.907  66.280  1.00 82.39           C
ATOM   3765  ND1 HIS A 492      32.400  -7.677  64.250  1.00 82.39           N
ATOM   3766  CG  HIS A 492      32.104  -7.516  65.585  1.00 82.39           C
ATOM   3767  CB  HIS A 492      30.709  -7.500  66.139  1.00 82.39           C
ATOM   3768  NE2 HIS A 492      34.343  -7.461  65.310  1.00 82.39           N
ATOM   3769  CD2 HIS A 492      33.303  -7.385  66.218  1.00 82.39           C
ATOM   3770  CE1 HIS A 492      33.753  -7.637  64.141  1.00 82.39           C
ATOM   3771  C   HIS A 492      28.747  -8.753  66.896  1.00 82.39           C
ATOM   3772  O   HIS A 492      27.838  -8.185  66.292  1.00 82.39           O
ATOM   3773  N   PHE A 493      28.586  -9.259  68.137  1.00 71.27           N
ATOM   3774  CA  PHE A 493      27.319  -9.188  68.811  1.00 71.27           C
ATOM   3775  CB  PHE A 493      26.775 -10.555  69.281  1.00 71.27           C
ATOM   3776  CG  PHE A 493      26.264 -11.384  68.146  1.00 71.27           C
ATOM   3777  CD1 PHE A 493      27.122 -12.065  67.313  1.00 71.27           C
ATOM   3778  CD2 PHE A 493      24.907 -11.508  67.939  1.00 71.27           C
ATOM   3779  CE1 PHE A 493      26.635 -12.835  66.282  1.00 71.27           C
ATOM   3780  CE2 PHE A 493      24.414 -12.277  66.911  1.00 71.27           C
ATOM   3781  CZ  PHE A 493      25.281 -12.943  66.078  1.00 71.27           C
ATOM   3782  C   PHE A 493      27.464  -8.380  70.066  1.00 71.27           C
ATOM   3783  O   PHE A 493      28.526  -8.347  70.687  1.00 71.27           O
ATOM   3784  N   GLN A 494      26.377  -7.680  70.456  1.00110.31           N
ATOM   3785  CA  GLN A 494      26.367  -6.955  71.696  1.00110.31           C
ATOM   3786  CB  GLN A 494      25.878  -5.498  71.582  1.00110.31           C
ATOM   3787  CG  GLN A 494      26.782  -4.587  70.744  1.00110.31           C
ATOM   3788  CD  GLN A 494      26.294  -4.601  69.303  1.00110.31           C
ATOM   3789  OE1 GLN A 494      25.121  -4.854  69.032  1.00110.31           O
ATOM   3790  NE2 GLN A 494      27.217  -4.308  68.350  1.00110.31           N
ATOM   3791  C   GLN A 494      25.394  -7.670  72.583  1.00110.31           C
ATOM   3792  O   GLN A 494      24.232  -7.849  72.216  1.00110.31           O
ATOM   3793  N   VAL A 495      25.843  -8.095  73.785  1.00 60.91           N
ATOM   3794  CA  VAL A 495      24.973  -8.855  74.643  1.00 60.91           C
ATOM   3795  CB  VAL A 495      25.514 -10.218  74.974  1.00 60.91           C
ATOM   3796  CG1 VAL A 495      24.513 -10.936  75.899  1.00 60.91           C
ATOM   3797  CG2 VAL A 495      25.804 -10.968  73.665  1.00 60.91           C
ATOM   3798  C   VAL A 495      24.814  -8.128  75.942  1.00 60.91           C
ATOM   3799  O   VAL A 495      25.725  -7.445  76.410  1.00 60.91           O
ATOM   3800  N   GLU A 496      23.619  -8.238  76.553  1.00128.42           N
ATOM   3801  CA  GLU A 496      23.423  -7.581  77.810  1.00128.42           C
ATOM   3802  CB  GLU A 496      22.902  -6.153  77.627  1.00128.42           C
ATOM   3803  CG  GLU A 496      24.032  -5.307  77.035  1.00128.42           C
ATOM   3804  CD  GLU A 496      23.471  -4.088  76.342  1.00128.42           C
ATOM   3805  OE1 GLU A 496      22.886  -3.223  77.045  1.00128.42           O
ATOM   3806  OE2 GLU A 496      23.627  -4.008  75.094  1.00128.42           O
ATOM   3807  C   GLU A 496      22.505  -8.399  78.663  1.00128.42           C
ATOM   3808  O   GLU A 496      21.548  -9.004  78.177  1.00128.42           O
ATOM   3809  N   LEU A 497      22.813  -8.457  79.977  1.00130.22           N
ATOM   3810  CA  LEU A 497      22.026  -9.243  80.887  1.00130.22           C
ATOM   3811  CB  LEU A 497      22.782 -10.425  81.525  1.00130.22           C
ATOM   3812  CG  LEU A 497      23.045 -11.617  80.582  1.00130.22           C
ATOM   3813  CD1 LEU A 497      23.925 -11.227  79.386  1.00130.22           C
ATOM   3814  CD2 LEU A 497      23.605 -12.817  81.365  1.00130.22           C
ATOM   3815  C   LEU A 497      21.535  -8.395  82.018  1.00130.22           C
ATOM   3816  O   LEU A 497      22.250  -7.533  82.530  1.00130.22           O
ATOM   3817  N   LEU A 498      20.269  -8.625  82.431  1.00164.20           N
ATOM   3818  CA  LEU A 498      19.727  -7.895  83.543  1.00164.20           C
ATOM   3819  CB  LEU A 498      18.626  -6.893  83.157  1.00164.20           C
ATOM   3820  CG  LEU A 498      19.091  -5.827  82.146  1.00164.20           C
ATOM   3821  CD1 LEU A 498      19.224  -6.407  80.730  1.00164.20           C
ATOM   3822  CD2 LEU A 498      18.206  -4.578  82.201  1.00164.20           C
ATOM   3823  C   LEU A 498      19.121  -8.869  84.513  1.00164.20           C
ATOM   3824  O   LEU A 498      18.299  -9.704  84.138  1.00164.20           O
ATOM   3825  N   LEU A 499      19.509  -8.769  85.803  1.00 74.80           N
ATOM   3826  CA  LEU A 499      19.019  -9.648  86.831  1.00 74.80           C
ATOM   3827  CB  LEU A 499      20.083  -9.961  87.900  1.00 74.80           C
ATOM   3828  CG  LEU A 499      21.270 -10.796  87.386  1.00 74.80           C
ATOM   3829  CD1 LEU A 499      22.318 -11.010  88.490  1.00 74.80           C
ATOM   3830  CD2 LEU A 499      20.792 -12.127  86.783  1.00 74.80           C
ATOM   3831  C   LEU A 499      17.878  -8.981  87.542  1.00 74.80           C
ATOM   3832  O   LEU A 499      17.895  -7.774  87.783  1.00 74.80           O
ATOM   3833  N   ASP A 500      16.850  -9.775  87.909  1.00108.33           N
ATOM   3834  CA  ASP A 500      15.730  -9.268  88.655  1.00108.33           C
ATOM   3835  CB  ASP A 500      16.132  -8.833  90.075  1.00108.33           C
ATOM   3836  CG  ASP A 500      14.876  -8.554  90.886  1.00108.33           C
ATOM   3837  OD1 ASP A 500      13.773  -8.977  90.447  1.00108.33           O
ATOM   3838  OD2 ASP A 500      15.005  -7.911  91.962  1.00108.33           O
ATOM   3839  C   ASP A 500      15.136  -8.074  87.965  1.00108.33           C
ATOM   3840  O   ASP A 500      14.912  -7.035  88.583  1.00108.33           O
ATOM   3841  N   LYS A 501      14.860  -8.205  86.655  1.00129.25           N
ATOM   3842  CA  LYS A 501      14.325  -7.159  85.820  1.00129.25           C
ATOM   3843  CB  LYS A 501      14.348  -7.547  84.334  1.00129.25           C
ATOM   3844  CG  LYS A 501      14.003  -6.400  83.384  1.00129.25           C
ATOM   3845  CD  LYS A 501      14.380  -6.693  81.931  1.00129.25           C
ATOM   3846  CE  LYS A 501      14.045  -5.558  80.963  1.00129.25           C
ATOM   3847  NZ  LYS A 501      12.580  -5.470  80.781  1.00129.25           N
ATOM   3848  C   LYS A 501      12.910  -6.816  86.181  1.00129.25           C
ATOM   3849  O   LYS A 501      12.489  -5.667  86.037  1.00129.25           O
ATOM   3850  N   LEU A 502      12.148  -7.800  86.698  1.00120.97           N
ATOM   3851  CA  LEU A 502      10.738  -7.652  86.927  1.00120.97           C
ATOM   3852  CB  LEU A 502      10.162  -8.842  87.708  1.00120.97           C
ATOM   3853  CG  LEU A 502      10.343 -10.191  86.993  1.00120.97           C
ATOM   3854  CD1 LEU A 502       9.751 -11.335  87.821  1.00120.97           C
ATOM   3855  CD2 LEU A 502       9.780 -10.153  85.565  1.00120.97           C
ATOM   3856  C   LEU A 502      10.511  -6.435  87.762  1.00120.97           C
ATOM   3857  O   LEU A 502       9.538  -5.712  87.559  1.00120.97           O
ATOM   3858  N   LYS A 503      11.392  -6.163  88.736  1.00131.98           N
ATOM   3859  CA  LYS A 503      11.149  -4.980  89.506  1.00131.98           C
ATOM   3860  CB  LYS A 503      11.821  -5.012  90.886  1.00131.98           C
ATOM   3861  CG  LYS A 503      11.067  -5.986  91.795  1.00131.98           C
ATOM   3862  CD  LYS A 503      11.748  -6.333  93.113  1.00131.98           C
ATOM   3863  CE  LYS A 503      10.837  -7.144  94.037  1.00131.98           C
ATOM   3864  NZ  LYS A 503      11.587  -7.603  95.226  1.00131.98           N
ATOM   3865  C   LYS A 503      11.588  -3.782  88.723  1.00131.98           C
ATOM   3866  O   LYS A 503      12.719  -3.699  88.248  1.00131.98           O
ATOM   3867  N   GLN A 504      10.665  -2.810  88.569  1.00200.27           N
ATOM   3868  CA  GLN A 504      10.934  -1.621  87.811  1.00200.27           C
ATOM   3869  CB  GLN A 504       9.688  -0.834  87.362  1.00200.27           C
ATOM   3870  CG  GLN A 504       8.863  -0.233  88.502  1.00200.27           C
ATOM   3871  CD  GLN A 504       7.819  -1.249  88.936  1.00200.27           C
ATOM   3872  OE1 GLN A 504       8.124  -2.230  89.610  1.00200.27           O
ATOM   3873  NE2 GLN A 504       6.542  -1.004  88.536  1.00200.27           N
ATOM   3874  C   GLN A 504      11.775  -0.706  88.638  1.00200.27           C
ATOM   3875  O   GLN A 504      11.927  -0.895  89.844  1.00200.27           O
ATOM   3876  N   LYS A 505      12.352   0.325  87.993  1.00142.78           N
ATOM   3877  CA  LYS A 505      13.239   1.205  88.691  1.00142.78           C
ATOM   3878  CB  LYS A 505      13.781   2.363  87.833  1.00142.78           C
ATOM   3879  CG  LYS A 505      14.741   3.279  88.596  1.00142.78           C
ATOM   3880  CD  LYS A 505      16.082   2.619  88.926  1.00142.78           C
ATOM   3881  CE  LYS A 505      17.181   2.954  87.916  1.00142.78           C
ATOM   3882  NZ  LYS A 505      16.758   2.545  86.558  1.00142.78           N
ATOM   3883  C   LYS A 505      12.527   1.808  89.856  1.00142.78           C
ATOM   3884  O   LYS A 505      11.396   2.282  89.746  1.00142.78           O
ATOM   3885  N   GLY A 506      13.216   1.811  91.016  1.00 49.52           N
ATOM   3886  CA  GLY A 506      12.685   2.381  92.221  1.00 49.52           C
ATOM   3887  C   GLY A 506      12.286   1.289  93.163  1.00 49.52           C
ATOM   3888  O   GLY A 506      12.058   1.534  94.347  1.00 49.52           O
ATOM   3889  N   ALA A 507      12.198   0.046  92.663  1.00112.11           N
ATOM   3890  CA  ALA A 507      11.821  -1.069  93.483  1.00112.11           C
ATOM   3891  CB  ALA A 507      11.272  -2.267  92.690  1.00112.11           C
ATOM   3892  C   ALA A 507      13.039  -1.530  94.224  1.00112.11           C
ATOM   3893  O   ALA A 507      14.069  -0.858  94.222  1.00112.11           O
ATOM   3894  N   ILE A 508      12.923  -2.662  94.952  1.00207.07           N
ATOM   3895  CA  ILE A 508      14.066  -3.189  95.642  1.00207.07           C
ATOM   3896  CB  ILE A 508      13.801  -3.602  97.060  1.00207.07           C
ATOM   3897  CG1 ILE A 508      15.112  -4.094  97.696  1.00207.07           C
ATOM   3898  CG2 ILE A 508      12.657  -4.631  97.076  1.00207.07           C
ATOM   3899  CD1 ILE A 508      15.039  -4.266  99.209  1.00207.07           C
ATOM   3900  C   ILE A 508      14.537  -4.401  94.900  1.00207.07           C
ATOM   3901  O   ILE A 508      13.775  -5.338  94.671  1.00207.07           O
ATOM   3902  N   ARG A 509      15.820  -4.421  94.484  1.00286.62           N
ATOM   3903  CA  ARG A 509      16.252  -5.576  93.751  1.00286.62           C
ATOM   3904  CB  ARG A 509      16.938  -5.310  92.404  1.00286.62           C
ATOM   3905  CG  ARG A 509      18.197  -4.465  92.431  1.00286.62           C
ATOM   3906  CD  ARG A 509      18.557  -4.059  91.008  1.00286.62           C
ATOM   3907  NE  ARG A 509      17.275  -3.681  90.348  1.00286.62           N
ATOM   3908  CZ  ARG A 509      16.984  -4.148  89.099  1.00286.62           C
ATOM   3909  NH1 ARG A 509      17.897  -4.906  88.427  1.00286.62           N
ATOM   3910  NH2 ARG A 509      15.777  -3.867  88.528  1.00286.62           N
ATOM   3911  C   ARG A 509      17.102  -6.451  94.609  1.00286.62           C
ATOM   3912  O   ARG A 509      17.640  -6.027  95.630  1.00286.62           O
ATOM   3913  N   ARG A 510      17.023  -7.759  94.298  1.00280.82           N
ATOM   3914  CA  ARG A 510      17.711  -8.847  94.935  1.00280.82           C
ATOM   3915  CB  ARG A 510      16.851 -10.116  95.021  1.00280.82           C
ATOM   3916  CG  ARG A 510      15.662  -9.998  95.980  1.00280.82           C
ATOM   3917  CD  ARG A 510      14.482  -9.193  95.437  1.00280.82           C
ATOM   3918  NE  ARG A 510      14.142  -9.745  94.095  1.00280.82           N
ATOM   3919  CZ  ARG A 510      12.918 -10.304  93.870  1.00280.82           C
ATOM   3920  NH1 ARG A 510      12.027 -10.432  94.896  1.00280.82           N
ATOM   3921  NH2 ARG A 510      12.585 -10.736  92.619  1.00280.82           N
ATOM   3922  C   ARG A 510      19.056  -9.253  94.389  1.00280.82           C
ATOM   3923  O   ARG A 510      19.839  -9.847  95.127  1.00280.82           O
ATOM   3924  N   ALA A 511      19.365  -9.032  93.091  1.00106.12           N
ATOM   3925  CA  ALA A 511      20.546  -9.700  92.599  1.00106.12           C
ATOM   3926  CB  ALA A 511      20.222 -10.820  91.593  1.00106.12           C
ATOM   3927  C   ALA A 511      21.508  -8.780  91.919  1.00106.12           C
ATOM   3928  O   ALA A 511      21.140  -7.742  91.366  1.00106.12           O
ATOM   3929  N   LEU A 512      22.807  -9.157  91.995  1.00178.29           N
ATOM   3930  CA  LEU A 512      23.848  -8.447  91.308  1.00178.29           C
ATOM   3931  CB  LEU A 512      24.390  -7.199  92.026  1.00178.29           C
ATOM   3932  CG  LEU A 512      24.952  -7.466  93.430  1.00178.29           C
ATOM   3933  CD1 LEU A 512      25.681  -6.230  93.973  1.00178.29           C
ATOM   3934  CD2 LEU A 512      23.850  -7.954  94.380  1.00178.29           C
ATOM   3935  C   LEU A 512      25.010  -9.371  91.104  1.00178.29           C
ATOM   3936  O   LEU A 512      25.202 -10.319  91.864  1.00178.29           O
ATOM   3937  N   PHE A 513      25.821  -9.101  90.057  1.00 85.60           N
ATOM   3938  CA  PHE A 513      26.972  -9.905  89.750  1.00 85.60           C
ATOM   3939  CB  PHE A 513      27.627  -9.566  88.398  1.00 85.60           C
ATOM   3940  CG  PHE A 513      26.719 -10.014  87.301  1.00 85.60           C
ATOM   3941  CD1 PHE A 513      25.636  -9.253  86.927  1.00 85.60           C
ATOM   3942  CD2 PHE A 513      26.959 -11.194  86.633  1.00 85.60           C
ATOM   3943  CE1 PHE A 513      24.804  -9.667  85.912  1.00 85.60           C
ATOM   3944  CE2 PHE A 513      26.131 -11.612  85.617  1.00 85.60           C
ATOM   3945  CZ  PHE A 513      25.049 -10.848  85.254  1.00 85.60           C
ATOM   3946  C   PHE A 513      27.992  -9.683  90.827  1.00 85.60           C
ATOM   3947  O   PHE A 513      28.030  -8.632  91.463  1.00 85.60           O
ATOM   3948  N   LEU A 514      28.822 -10.712  91.088  1.00100.16           N
ATOM   3949  CA  LEU A 514      29.769 -10.664  92.165  1.00100.16           C
ATOM   3950  CB  LEU A 514      30.431 -12.036  92.389  1.00100.16           C
ATOM   3951  CG  LEU A 514      31.428 -12.096  93.558  1.00100.16           C
ATOM   3952  CD1 LEU A 514      30.736 -11.804  94.900  1.00100.16           C
ATOM   3953  CD2 LEU A 514      32.175 -13.441  93.566  1.00100.16           C
ATOM   3954  C   LEU A 514      30.856  -9.641  91.947  1.00100.16           C
ATOM   3955  O   LEU A 514      31.132  -8.840  92.840  1.00100.16           O
ATOM   3956  N   HIS A 515      31.534  -9.676  90.777  1.00114.06           N
ATOM   3957  CA  HIS A 515      32.634  -8.789  90.482  1.00114.06           C
ATOM   3958  ND1 HIS A 515      35.987  -9.183  89.832  1.00114.06           N
ATOM   3959  CG  HIS A 515      34.852  -8.651  89.263  1.00114.06           C
ATOM   3960  CB  HIS A 515      33.506  -9.309  89.328  1.00114.06           C
ATOM   3961  NE2 HIS A 515      36.592  -7.268  88.879  1.00114.06           N
ATOM   3962  CD2 HIS A 515      35.238  -7.481  88.685  1.00114.06           C
ATOM   3963  CE1 HIS A 515      36.998  -8.316  89.572  1.00114.06           C
ATOM   3964  C   HIS A 515      32.187  -7.405  90.113  1.00114.06           C
ATOM   3965  O   HIS A 515      32.725  -6.407  90.595  1.00114.06           O
ATOM   3966  N   ASN A 516      31.190  -7.334  89.213  1.00 88.07           N
ATOM   3967  CA  ASN A 516      30.694  -6.111  88.644  1.00 88.07           C
ATOM   3968  CB  ASN A 516      29.694  -6.378  87.500  1.00 88.07           C
ATOM   3969  CG  ASN A 516      29.579  -5.151  86.601  1.00 88.07           C
ATOM   3970  OD1 ASN A 516      29.119  -5.251  85.464  1.00 88.07           O
ATOM   3971  ND2 ASN A 516      30.017  -3.965  87.103  1.00 88.07           N
ATOM   3972  C   ASN A 516      30.000  -5.337  89.712  1.00 88.07           C
ATOM   3973  O   ASN A 516      30.057  -4.109  89.755  1.00 88.07           O
ATOM   3974  N   ARG A 517      29.323  -6.053  90.621  1.00128.95           N
ATOM   3975  CA  ARG A 517      28.604  -5.391  91.663  1.00128.95           C
ATOM   3976  CB  ARG A 517      29.542  -4.544  92.534  1.00128.95           C
ATOM   3977  CG  ARG A 517      30.763  -5.370  92.949  1.00128.95           C
ATOM   3978  CD  ARG A 517      31.731  -4.681  93.906  1.00128.95           C
ATOM   3979  NE  ARG A 517      31.755  -5.485  95.160  1.00128.95           N
ATOM   3980  CZ  ARG A 517      30.945  -5.164  96.211  1.00128.95           C
ATOM   3981  NH1 ARG A 517      30.108  -4.088  96.127  1.00128.95           N
ATOM   3982  NH2 ARG A 517      30.980  -5.917  97.349  1.00128.95           N
ATOM   3983  C   ARG A 517      27.565  -4.533  91.023  1.00128.95           C
ATOM   3984  O   ARG A 517      27.271  -3.432  91.488  1.00128.95           O
ATOM   3985  N   SER A 518      26.984  -5.036  89.916  1.00 79.55           N
ATOM   3986  CA  SER A 518      25.936  -4.333  89.241  1.00 79.55           C
ATOM   3987  CB  SER A 518      26.438  -3.544  88.018  1.00 79.55           C
ATOM   3988  OG  SER A 518      25.358  -2.865  87.395  1.00 79.55           O
ATOM   3989  C   SER A 518      24.951  -5.358  88.771  1.00 79.55           C
ATOM   3990  O   SER A 518      25.310  -6.480  88.422  1.00 79.55           O
ATOM   3991  N   PRO A 519      23.703  -4.984  88.768  1.00163.78           N
ATOM   3992  CA  PRO A 519      22.660  -5.889  88.359  1.00163.78           C
ATOM   3993  CD  PRO A 519      23.229  -4.025  89.753  1.00163.78           C
ATOM   3994  CB  PRO A 519      21.352  -5.230  88.790  1.00163.78           C
ATOM   3995  CG  PRO A 519      21.757  -4.387  90.012  1.00163.78           C
ATOM   3996  C   PRO A 519      22.733  -6.202  86.899  1.00163.78           C
ATOM   3997  O   PRO A 519      22.054  -7.130  86.458  1.00163.78           O
ATOM   3998  N   VAL A 520      23.515  -5.425  86.125  1.00113.02           N
ATOM   3999  CA  VAL A 520      23.604  -5.668  84.717  1.00113.02           C
ATOM   4000  CB  VAL A 520      23.097  -4.521  83.893  1.00113.02           C
ATOM   4001  CG1 VAL A 520      23.967  -3.288  84.193  1.00113.02           C
ATOM   4002  CG2 VAL A 520      23.111  -4.931  82.410  1.00113.02           C
ATOM   4003  C   VAL A 520      25.044  -5.857  84.355  1.00113.02           C
ATOM   4004  O   VAL A 520      25.936  -5.321  85.012  1.00113.02           O
ATOM   4005  N   HIS A 521      25.295  -6.666  83.305  1.00 56.21           N
ATOM   4006  CA  HIS A 521      26.627  -6.894  82.822  1.00 56.21           C
ATOM   4007  ND1 HIS A 521      28.874  -9.164  81.588  1.00 56.21           N
ATOM   4008  CG  HIS A 521      28.591  -8.510  82.768  1.00 56.21           C
ATOM   4009  CB  HIS A 521      27.198  -8.257  83.263  1.00 56.21           C
ATOM   4010  NE2 HIS A 521      30.828  -8.610  82.493  1.00 56.21           N
ATOM   4011  CD2 HIS A 521      29.795  -8.181  83.307  1.00 56.21           C
ATOM   4012  CE1 HIS A 521      30.226  -9.195  81.474  1.00 56.21           C
ATOM   4013  C   HIS A 521      26.556  -6.890  81.322  1.00 56.21           C
ATOM   4014  O   HIS A 521      25.650  -7.481  80.735  1.00 56.21           O
ATOM   4015  N   SER A 522      27.504  -6.209  80.644  1.00101.02           N
ATOM   4016  CA  SER A 522      27.445  -6.210  79.209  1.00101.02           C
ATOM   4017  CB  SER A 522      27.141  -4.839  78.576  1.00101.02           C
ATOM   4018  OG  SER A 522      28.246  -3.964  78.729  1.00101.02           O
ATOM   4019  C   SER A 522      28.767  -6.673  78.689  1.00101.02           C
ATOM   4020  O   SER A 522      29.800  -6.508  79.337  1.00101.02           O
ATOM   4021  N   LYS A 523      28.750  -7.301  77.497  1.00115.97           N
ATOM   4022  CA  LYS A 523      29.954  -7.809  76.910  1.00115.97           C
ATOM   4023  CB  LYS A 523      30.129  -9.321  77.139  1.00115.97           C
ATOM   4024  CG  LYS A 523      31.396  -9.915  76.520  1.00115.97           C
ATOM   4025  CD  LYS A 523      32.700  -9.468  77.179  1.00115.97           C
ATOM   4026  CE  LYS A 523      33.937 -10.092  76.529  1.00115.97           C
ATOM   4027  NZ  LYS A 523      33.904 -11.565  76.692  1.00115.97           N
ATOM   4028  C   LYS A 523      29.894  -7.590  75.428  1.00115.97           C
ATOM   4029  O   LYS A 523      28.829  -7.658  74.815  1.00115.97           O
ATOM   4030  N   THR A 524      31.057  -7.307  74.810  1.00122.56           N
ATOM   4031  CA  THR A 524      31.112  -7.169  73.384  1.00122.56           C
ATOM   4032  CB  THR A 524      32.025  -6.064  72.922  1.00122.56           C
ATOM   4033  OG1 THR A 524      32.010  -5.976  71.505  1.00122.56           O
ATOM   4034  CG2 THR A 524      33.453  -6.308  73.439  1.00122.56           C
ATOM   4035  C   THR A 524      31.627  -8.485  72.904  1.00122.56           C
ATOM   4036  O   THR A 524      32.696  -8.935  73.314  1.00122.56           O
ATOM   4037  N   MET A 525      30.863  -9.161  72.027  1.00 81.15           N
ATOM   4038  CA  MET A 525      31.289 -10.488  71.709  1.00 81.15           C
ATOM   4039  CB  MET A 525      30.260 -11.551  72.133  1.00 81.15           C
ATOM   4040  CG  MET A 525      30.768 -12.992  72.051  1.00 81.15           C
ATOM   4041  SD  MET A 525      29.549 -14.245  72.556  1.00 81.15           S
ATOM   4042  CE  MET A 525      29.629 -13.883  74.334  1.00 81.15           C
ATOM   4043  C   MET A 525      31.501 -10.638  70.241  1.00 81.15           C
ATOM   4044  O   MET A 525      30.642 -10.297  69.428  1.00 81.15           O
ATOM   4045  N   THR A 526      32.681 -11.171  69.872  1.00 44.98           N
ATOM   4046  CA  THR A 526      32.965 -11.465  68.502  1.00 44.98           C
ATOM   4047  CB  THR A 526      34.325 -11.007  68.057  1.00 44.98           C
ATOM   4048  OG1 THR A 526      34.448  -9.600  68.206  1.00 44.98           O
ATOM   4049  CG2 THR A 526      34.528 -11.407  66.585  1.00 44.98           C
ATOM   4050  C   THR A 526      32.946 -12.955  68.423  1.00 44.98           C
ATOM   4051  O   THR A 526      33.701 -13.631  69.120  1.00 44.98           O
ATOM   4052  N   VAL A 527      32.057 -13.507  67.576  1.00 91.06           N
ATOM   4053  CA  VAL A 527      31.939 -14.930  67.470  1.00 91.06           C
ATOM   4054  CB  VAL A 527      30.575 -15.445  67.825  1.00 91.06           C
ATOM   4055  CG1 VAL A 527      29.557 -14.862  66.829  1.00 91.06           C
ATOM   4056  CG2 VAL A 527      30.622 -16.982  67.832  1.00 91.06           C
ATOM   4057  C   VAL A 527      32.189 -15.306  66.048  1.00 91.06           C
ATOM   4058  O   VAL A 527      31.977 -14.513  65.132  1.00 91.06           O
ATOM   4059  N   PHE A 528      32.665 -16.549  65.849  1.00 58.76           N
ATOM   4060  CA  PHE A 528      32.989 -17.089  64.562  1.00 58.76           C
ATOM   4061  CB  PHE A 528      34.239 -17.988  64.672  1.00 58.76           C
ATOM   4062  CG  PHE A 528      34.653 -18.595  63.377  1.00 58.76           C
ATOM   4063  CD1 PHE A 528      35.449 -17.891  62.504  1.00 58.76           C
ATOM   4064  CD2 PHE A 528      34.276 -19.877  63.051  1.00 58.76           C
ATOM   4065  CE1 PHE A 528      35.849 -18.451  61.316  1.00 58.76           C
ATOM   4066  CE2 PHE A 528      34.673 -20.441  61.862  1.00 58.76           C
ATOM   4067  CZ  PHE A 528      35.461 -19.729  60.989  1.00 58.76           C
ATOM   4068  C   PHE A 528      31.813 -17.925  64.168  1.00 58.76           C
ATOM   4069  O   PHE A 528      31.397 -18.814  64.909  1.00 58.76           O
ATOM   4070  N   ARG A 529      31.232 -17.655  62.983  1.00105.95           N
ATOM   4071  CA  ARG A 529      30.054 -18.380  62.606  1.00105.95           C
ATOM   4072  CB  ARG A 529      29.215 -17.693  61.516  1.00105.95           C
ATOM   4073  CG  ARG A 529      29.942 -17.525  60.184  1.00105.95           C
ATOM   4074  CD  ARG A 529      29.107 -16.787  59.137  1.00105.95           C
ATOM   4075  NE  ARG A 529      29.915 -16.713  57.888  1.00105.95           N
ATOM   4076  CZ  ARG A 529      29.866 -17.741  56.991  1.00105.95           C
ATOM   4077  NH1 ARG A 529      29.083 -18.830  57.244  1.00105.95           N
ATOM   4078  NH2 ARG A 529      30.597 -17.678  55.841  1.00105.95           N
ATOM   4079  C   ARG A 529      30.436 -19.738  62.110  1.00105.95           C
ATOM   4080  O   ARG A 529      31.519 -19.936  61.559  1.00105.95           O
ATOM   4081  N   GLY A 530      29.540 -20.720  62.343  1.00 20.58           N
ATOM   4082  CA  GLY A 530      29.713 -22.062  61.868  1.00 20.58           C
ATOM   4083  C   GLY A 530      30.650 -22.762  62.780  1.00 20.58           C
ATOM   4084  O   GLY A 530      31.013 -23.916  62.554  1.00 20.58           O
ATOM   4085  N   GLY A 531      31.071 -22.073  63.847  1.00 51.36           N
ATOM   4086  CA  GLY A 531      32.015 -22.684  64.721  1.00 51.36           C
ATOM   4087  C   GLY A 531      31.328 -23.163  65.942  1.00 51.36           C
ATOM   4088  O   GLY A 531      30.115 -23.381  65.981  1.00 51.36           O
ATOM   4089  N   GLN A 532      32.160 -23.320  66.981  1.00119.00           N
ATOM   4090  CA  GLN A 532      31.774 -23.765  68.275  1.00119.00           C
ATOM   4091  CB  GLN A 532      32.986 -24.007  69.188  1.00119.00           C
ATOM   4092  CG  GLN A 532      32.631 -24.296  70.646  1.00119.00           C
ATOM   4093  CD  GLN A 532      33.916 -24.169  71.457  1.00119.00           C
ATOM   4094  OE1 GLN A 532      33.899 -23.732  72.607  1.00119.00           O
ATOM   4095  NE2 GLN A 532      35.066 -24.552  70.840  1.00119.00           N
ATOM   4096  C   GLN A 532      30.997 -22.666  68.900  1.00119.00           C
ATOM   4097  O   GLN A 532      31.160 -21.495  68.560  1.00119.00           O
ATOM   4098  N   MET A 533      30.098 -23.029  69.827  1.00 73.66           N
ATOM   4099  CA  MET A 533      29.355 -22.009  70.490  1.00 73.66           C
ATOM   4100  CB  MET A 533      28.123 -22.550  71.233  1.00 73.66           C
ATOM   4101  CG  MET A 533      27.158 -21.466  71.710  1.00 73.66           C
ATOM   4102  SD  MET A 533      25.585 -22.106  72.356  1.00 73.66           S
ATOM   4103  CE  MET A 533      24.959 -22.632  70.734  1.00 73.66           C
ATOM   4104  C   MET A 533      30.287 -21.387  71.478  1.00 73.66           C
ATOM   4105  O   MET A 533      31.030 -22.087  72.166  1.00 73.66           O
ATOM   4106  N   GLN A 534      30.289 -20.041  71.556  1.00 45.20           N
ATOM   4107  CA  GLN A 534      31.160 -19.384  72.481  1.00 45.20           C
ATOM   4108  CB  GLN A 534      31.649 -18.003  72.001  1.00 45.20           C
ATOM   4109  CG  GLN A 534      32.560 -18.084  70.774  1.00 45.20           C
ATOM   4110  CD  GLN A 534      32.978 -16.672  70.390  1.00 45.20           C
ATOM   4111  OE1 GLN A 534      32.584 -15.697  71.028  1.00 45.20           O
ATOM   4112  NE2 GLN A 534      33.802 -16.557  69.314  1.00 45.20           N
ATOM   4113  C   GLN A 534      30.365 -19.188  73.719  1.00 45.20           C
ATOM   4114  O   GLN A 534      29.272 -18.626  73.685  1.00 45.20           O
ATOM   4115  N   CYS A 535      30.889 -19.662  74.861  1.00 56.93           N
ATOM   4116  CA  CYS A 535      30.081 -19.551  76.030  1.00 56.93           C
ATOM   4117  CB  CYS A 535      29.626 -20.922  76.557  1.00 56.93           C
ATOM   4118  SG  CYS A 535      28.160 -20.818  77.616  1.00 56.93           S
ATOM   4119  C   CYS A 535      30.879 -18.852  77.085  1.00 56.93           C
ATOM   4120  O   CYS A 535      32.110 -18.860  77.052  1.00 56.93           O
ATOM   4121  N   GLU A 536      30.182 -18.186  78.029  1.00 46.44           N
ATOM   4122  CA  GLU A 536      30.850 -17.487  79.089  1.00 46.44           C
ATOM   4123  CB  GLU A 536      30.879 -15.964  78.881  1.00 46.44           C
ATOM   4124  CG  GLU A 536      31.582 -15.197  80.002  1.00 46.44           C
ATOM   4125  CD  GLU A 536      31.527 -13.723  79.635  1.00 46.44           C
ATOM   4126  OE1 GLU A 536      31.122 -13.426  78.479  1.00 46.44           O
ATOM   4127  OE2 GLU A 536      31.893 -12.877  80.494  1.00 46.44           O
ATOM   4128  C   GLU A 536      30.102 -17.759  80.358  1.00 46.44           C
ATOM   4129  O   GLU A 536      28.876 -17.857  80.356  1.00 46.44           O
ATOM   4130  N   GLU A 537      30.834 -17.895  81.485  1.00 61.38           N
ATOM   4131  CA  GLU A 537      30.201 -18.186  82.740  1.00 61.38           C
ATOM   4132  CB  GLU A 537      30.682 -19.513  83.351  1.00 61.38           C
ATOM   4133  CG  GLU A 537      29.966 -19.903  84.644  1.00 61.38           C
ATOM   4134  CD  GLU A 537      30.555 -21.226  85.109  1.00 61.38           C
ATOM   4135  OE1 GLU A 537      31.046 -21.989  84.234  1.00 61.38           O
ATOM   4136  OE2 GLU A 537      30.529 -21.489  86.341  1.00 61.38           O
ATOM   4137  C   GLU A 537      30.549 -17.086  83.694  1.00 61.38           C
ATOM   4138  O   GLU A 537      31.662 -16.564  83.685  1.00 61.38           O
ATOM   4139  N   LEU A 538      29.580 -16.678  84.535  1.00102.72           N
ATOM   4140  CA  LEU A 538      29.866 -15.622  85.459  1.00102.72           C
ATOM   4141  CB  LEU A 538      29.509 -14.231  84.904  1.00102.72           C
ATOM   4142  CG  LEU A 538      30.029 -13.068  85.763  1.00102.72           C
ATOM   4143  CD1 LEU A 538      31.563 -13.105  85.863  1.00102.72           C
ATOM   4144  CD2 LEU A 538      29.518 -11.718  85.235  1.00102.72           C
ATOM   4145  C   LEU A 538      29.061 -15.887  86.701  1.00102.72           C
ATOM   4146  O   LEU A 538      28.093 -16.646  86.671  1.00102.72           O
ATOM   4147  N   VAL A 539      29.439 -15.272  87.843  1.00 61.87           N
ATOM   4148  CA  VAL A 539      28.745 -15.598  89.061  1.00 61.87           C
ATOM   4149  CB  VAL A 539      29.669 -16.054  90.154  1.00 61.87           C
ATOM   4150  CG1 VAL A 539      28.830 -16.364  91.406  1.00 61.87           C
ATOM   4151  CG2 VAL A 539      30.490 -17.246  89.635  1.00 61.87           C
ATOM   4152  C   VAL A 539      27.997 -14.413  89.602  1.00 61.87           C
ATOM   4153  O   VAL A 539      28.497 -13.289  89.615  1.00 61.87           O
ATOM   4154  N   ALA A 540      26.760 -14.664  90.089  1.00 72.88           N
ATOM   4155  CA  ALA A 540      25.944 -13.636  90.676  1.00 72.88           C
ATOM   4156  CB  ALA A 540      24.647 -13.357  89.897  1.00 72.88           C
ATOM   4157  C   ALA A 540      25.544 -14.102  92.046  1.00 72.88           C
ATOM   4158  O   ALA A 540      25.540 -15.299  92.325  1.00 72.88           O
ATOM   4159  N   TYR A 541      25.223 -13.158  92.959  1.00107.72           N
ATOM   4160  CA  TYR A 541      24.830 -13.568  94.280  1.00107.72           C
ATOM   4161  CB  TYR A 541      25.869 -13.297  95.386  1.00107.72           C
ATOM   4162  CG  TYR A 541      26.027 -11.830  95.587  1.00107.72           C
ATOM   4163  CD1 TYR A 541      26.866 -11.095  94.783  1.00107.72           C
ATOM   4164  CD2 TYR A 541      25.340 -11.189  96.593  1.00107.72           C
ATOM   4165  CE1 TYR A 541      27.017  -9.742  94.975  1.00107.72           C
ATOM   4166  CE2 TYR A 541      25.485  -9.836  96.791  1.00107.72           C
ATOM   4167  CZ  TYR A 541      26.325  -9.111  95.981  1.00107.72           C
ATOM   4168  OH  TYR A 541      26.480  -7.724  96.182  1.00107.72           O
ATOM   4169  C   TYR A 541      23.557 -12.876  94.658  1.00107.72           C
ATOM   4170  O   TYR A 541      23.162 -11.876  94.058  1.00107.72           O
ATOM   4171  N   LEU A 542      22.866 -13.446  95.668  1.00109.18           N
ATOM   4172  CA  LEU A 542      21.614 -12.933  96.146  1.00109.18           C
ATOM   4173  CB  LEU A 542      20.610 -14.043  96.517  1.00109.18           C
ATOM   4174  CG  LEU A 542      19.250 -13.535  97.035  1.00109.18           C
ATOM   4175  CD1 LEU A 542      18.512 -12.711  95.971  1.00109.18           C
ATOM   4176  CD2 LEU A 542      18.395 -14.694  97.577  1.00109.18           C
ATOM   4177  C   LEU A 542      21.878 -12.133  97.378  1.00109.18           C
ATOM   4178  O   LEU A 542      22.838 -12.381  98.106  1.00109.18           O
ATOM   4179  N   ARG A 543      21.022 -11.121  97.620  1.00148.37           N
ATOM   4180  CA  ARG A 543      21.142 -10.277  98.771  1.00148.37           C
ATOM   4181  CB  ARG A 543      20.456  -8.914  98.593  1.00148.37           C
ATOM   4182  CG  ARG A 543      21.194  -8.069  97.553  1.00148.37           C
ATOM   4183  CD  ARG A 543      20.675  -6.644  97.371  1.00148.37           C
ATOM   4184  NE  ARG A 543      21.637  -5.967  96.455  1.00148.37           N
ATOM   4185  CZ  ARG A 543      21.212  -4.994  95.598  1.00148.37           C
ATOM   4186  NH1 ARG A 543      19.899  -4.623  95.582  1.00148.37           N
ATOM   4187  NH2 ARG A 543      22.102  -4.395  94.754  1.00148.37           N
ATOM   4188  C   ARG A 543      20.570 -10.990  99.964  1.00148.37           C
ATOM   4189  O   ARG A 543      19.854 -11.981  99.830  1.00148.37           O
ATOM   4190  N   ASP A 544      20.901 -10.486 101.172  1.00 95.14           N
ATOM   4191  CA  ASP A 544      20.552 -11.089 102.434  1.00 95.14           C
ATOM   4192  CB  ASP A 544      21.252 -10.397 103.619  1.00 95.14           C
ATOM   4193  CG  ASP A 544      20.954 -11.161 104.903  1.00 95.14           C
ATOM   4194  OD1 ASP A 544      21.155 -12.405 104.920  1.00 95.14           O
ATOM   4195  OD2 ASP A 544      20.499 -10.508 105.880  1.00 95.14           O
ATOM   4196  C   ASP A 544      19.073 -11.013 102.672  1.00 95.14           C
ATOM   4197  O   ASP A 544      18.372 -10.216 102.053  1.00 95.14           O
ATOM   4198  N   GLU A 545      18.566 -11.879 103.584  1.00151.54           N
ATOM   4199  CA  GLU A 545      17.167 -11.928 103.920  1.00151.54           C
ATOM   4200  CB  GLU A 545      16.781 -13.018 104.938  1.00151.54           C
ATOM   4201  CG  GLU A 545      16.717 -14.445 104.401  1.00151.54           C
ATOM   4202  CD  GLU A 545      15.996 -15.278 105.454  1.00151.54           C
ATOM   4203  OE1 GLU A 545      15.293 -14.668 106.304  1.00151.54           O
ATOM   4204  OE2 GLU A 545      16.128 -16.529 105.422  1.00151.54           O
ATOM   4205  C   GLU A 545      16.739 -10.646 104.566  1.00151.54           C
ATOM   4206  O   GLU A 545      15.656 -10.134 104.292  1.00151.54           O
ATOM   4207  N   SER A 546      17.578 -10.088 105.455  1.00 86.64           N
ATOM   4208  CA  SER A 546      17.183  -8.926 106.203  1.00 86.64           C
ATOM   4209  CB  SER A 546      18.194  -8.551 107.300  1.00 86.64           C
ATOM   4210  OG  SER A 546      18.245  -9.576 108.283  1.00 86.64           O
ATOM   4211  C   SER A 546      17.051  -7.751 105.290  1.00 86.64           C
ATOM   4212  O   SER A 546      16.369  -6.777 105.610  1.00 86.64           O
ATOM   4213  N   GLU A 547      17.732  -7.815 104.137  1.00181.34           N
ATOM   4214  CA  GLU A 547      17.773  -6.756 103.175  1.00181.34           C
ATOM   4215  CB  GLU A 547      18.838  -7.033 102.103  1.00181.34           C
ATOM   4216  CG  GLU A 547      19.329  -5.791 101.371  1.00181.34           C
ATOM   4217  CD  GLU A 547      20.617  -6.176 100.657  1.00181.34           C
ATOM   4218  OE1 GLU A 547      21.029  -7.360 100.782  1.00181.34           O
ATOM   4219  OE2 GLU A 547      21.209  -5.293  99.983  1.00181.34           O
ATOM   4220  C   GLU A 547      16.434  -6.557 102.515  1.00181.34           C
ATOM   4221  O   GLU A 547      16.080  -5.427 102.184  1.00181.34           O
ATOM   4222  N   PHE A 548      15.665  -7.638 102.254  1.00131.94           N
ATOM   4223  CA  PHE A 548      14.384  -7.448 101.625  1.00131.94           C
ATOM   4224  CB  PHE A 548      14.445  -7.555 100.089  1.00131.94           C
ATOM   4225  CG  PHE A 548      15.000  -8.894  99.732  1.00131.94           C
ATOM   4226  CD1 PHE A 548      16.361  -9.098  99.729  1.00131.94           C
ATOM   4227  CD2 PHE A 548      14.170  -9.939  99.394  1.00131.94           C
ATOM   4228  CE1 PHE A 548      16.886 -10.326  99.399  1.00131.94           C
ATOM   4229  CE2 PHE A 548      14.688 -11.170  99.064  1.00131.94           C
ATOM   4230  CZ  PHE A 548      16.048 -11.365  99.069  1.00131.94           C
ATOM   4231  C   PHE A 548      13.413  -8.475 102.126  1.00131.94           C
ATOM   4232  O   PHE A 548      13.729  -9.658 102.236  1.00131.94           O
ATOM   4233  N   ARG A 549      12.198  -8.013 102.482  1.00379.85           N
ATOM   4234  CA  ARG A 549      11.113  -8.837 102.932  1.00379.85           C
ATOM   4235  CB  ARG A 549       9.968  -8.027 103.557  1.00379.85           C
ATOM   4236  CG  ARG A 549       8.827  -8.904 104.075  1.00379.85           C
ATOM   4237  CD  ARG A 549       7.448  -8.487 103.559  1.00379.85           C
ATOM   4238  NE  ARG A 549       7.212  -7.085 103.999  1.00379.85           N
ATOM   4239  CZ  ARG A 549       6.209  -6.352 103.433  1.00379.85           C
ATOM   4240  NH1 ARG A 549       5.417  -6.910 102.472  1.00379.85           N
ATOM   4241  NH2 ARG A 549       5.997  -5.064 103.829  1.00379.85           N
ATOM   4242  C   ARG A 549      10.526  -9.595 101.777  1.00379.85           C
ATOM   4243  O   ARG A 549      10.023 -10.704 101.948  1.00379.85           O
ATOM   4244  N   ASP A 550      10.559  -8.994 100.569  1.00104.00           N
ATOM   4245  CA  ASP A 550       9.884  -9.522  99.412  1.00104.00           C
ATOM   4246  CB  ASP A 550       9.794  -8.477  98.284  1.00104.00           C
ATOM   4247  CG  ASP A 550       8.878  -8.980  97.180  1.00104.00           C
ATOM   4248  OD1 ASP A 550       8.373 -10.129  97.294  1.00104.00           O
ATOM   4249  OD2 ASP A 550       8.671  -8.218  96.199  1.00104.00           O
ATOM   4250  C   ASP A 550      10.586 -10.733  98.863  1.00104.00           C
ATOM   4251  O   ASP A 550      11.438 -10.635  97.983  1.00104.00           O
ATOM   4252  N   LYS A 551      10.278 -11.905  99.445  1.00232.16           N
ATOM   4253  CA  LYS A 551      10.709 -13.223  99.057  1.00232.16           C
ATOM   4254  CB  LYS A 551      10.829 -14.130 100.285  1.00232.16           C
ATOM   4255  CG  LYS A 551      12.128 -13.775 101.015  1.00232.16           C
ATOM   4256  CD  LYS A 551      12.135 -14.005 102.523  1.00232.16           C
ATOM   4257  CE  LYS A 551      12.213 -12.695 103.311  1.00232.16           C
ATOM   4258  NZ  LYS A 551      12.195 -12.957 104.765  1.00232.16           N
ATOM   4259  C   LYS A 551       9.846 -13.823  97.971  1.00232.16           C
ATOM   4260  O   LYS A 551      10.211 -14.822  97.358  1.00232.16           O
ATOM   4261  N   LEU A 552       8.620 -13.303  97.790  1.00241.74           N
ATOM   4262  CA  LEU A 552       7.632 -13.810  96.871  1.00241.74           C
ATOM   4263  CB  LEU A 552       6.243 -13.209  97.139  1.00241.74           C
ATOM   4264  CG  LEU A 552       5.705 -13.522  98.548  1.00241.74           C
ATOM   4265  CD1 LEU A 552       5.554 -15.036  98.754  1.00241.74           C
ATOM   4266  CD2 LEU A 552       6.538 -12.840  99.645  1.00241.74           C
ATOM   4267  C   LEU A 552       7.923 -13.601  95.399  1.00241.74           C
ATOM   4268  O   LEU A 552       7.628 -14.481  94.592  1.00241.74           O
ATOM   4269  N   THR A 553       8.481 -12.444  94.987  1.00184.06           N
ATOM   4270  CA  THR A 553       8.601 -12.142  93.577  1.00184.06           C
ATOM   4271  CB  THR A 553       8.943 -10.700  93.339  1.00184.06           C
ATOM   4272  OG1 THR A 553       7.948  -9.861  93.907  1.00184.06           O
ATOM   4273  CG2 THR A 553       9.055 -10.450  91.826  1.00184.06           C
ATOM   4274  C   THR A 553       9.699 -12.960  92.957  1.00184.06           C
ATOM   4275  O   THR A 553      10.854 -12.841  93.357  1.00184.06           O
ATOM   4276  N   PRO A 554       9.396 -13.746  91.945  1.00169.34           N
ATOM   4277  CA  PRO A 554      10.394 -14.590  91.334  1.00169.34           C
ATOM   4278  CD  PRO A 554       8.051 -14.265  91.749  1.00169.34           C
ATOM   4279  CB  PRO A 554       9.636 -15.490  90.363  1.00169.34           C
ATOM   4280  CG  PRO A 554       8.229 -15.586  90.978  1.00169.34           C
ATOM   4281  C   PRO A 554      11.443 -13.759  90.678  1.00169.34           C
ATOM   4282  O   PRO A 554      11.114 -12.697  90.153  1.00169.34           O
ATOM   4283  N   ILE A 555      12.705 -14.238  90.671  1.00100.15           N
ATOM   4284  CA  ILE A 555      13.763 -13.448  90.122  1.00100.15           C
ATOM   4285  CB  ILE A 555      15.041 -13.551  90.903  1.00100.15           C
ATOM   4286  CG1 ILE A 555      14.816 -13.061  92.344  1.00100.15           C
ATOM   4287  CG2 ILE A 555      16.130 -12.770  90.145  1.00100.15           C
ATOM   4288  CD1 ILE A 555      15.956 -13.411  93.298  1.00100.15           C
ATOM   4289  C   ILE A 555      14.020 -13.952  88.745  1.00100.15           C
ATOM   4290  O   ILE A 555      14.507 -15.064  88.542  1.00100.15           O
ATOM   4291  N   THR A 556      13.696 -13.111  87.748  1.00 82.05           N
ATOM   4292  CA  THR A 556      13.838 -13.523  86.391  1.00 82.05           C
ATOM   4293  CB  THR A 556      12.761 -12.986  85.493  1.00 82.05           C
ATOM   4294  OG1 THR A 556      11.487 -13.428  85.939  1.00 82.05           O
ATOM   4295  CG2 THR A 556      13.019 -13.478  84.060  1.00 82.05           C
ATOM   4296  C   THR A 556      15.140 -13.014  85.894  1.00 82.05           C
ATOM   4297  O   THR A 556      15.501 -11.859  86.123  1.00 82.05           O
ATOM   4298  N   ILE A 557      15.873 -13.899  85.194  1.00 77.56           N
ATOM   4299  CA  ILE A 557      17.144 -13.559  84.640  1.00 77.56           C
ATOM   4300  CB  ILE A 557      18.153 -14.639  84.858  1.00 77.56           C
ATOM   4301  CG1 ILE A 557      18.369 -14.781  86.375  1.00 77.56           C
ATOM   4302  CG2 ILE A 557      19.428 -14.299  84.067  1.00 77.56           C
ATOM   4303  CD1 ILE A 557      19.001 -16.096  86.806  1.00 77.56           C
ATOM   4304  C   ILE A 557      16.921 -13.351  83.176  1.00 77.56           C
ATOM   4305  O   ILE A 557      16.471 -14.247  82.465  1.00 77.56           O
ATOM   4306  N   PHE A 558      17.238 -12.127  82.707  1.00108.08           N
ATOM   4307  CA  PHE A 558      16.965 -11.690  81.366  1.00108.08           C
ATOM   4308  CB  PHE A 558      16.339 -10.285  81.408  1.00108.08           C
ATOM   4309  CG  PHE A 558      16.125  -9.719  80.050  1.00108.08           C
ATOM   4310  CD1 PHE A 558      14.978  -9.997  79.347  1.00108.08           C
ATOM   4311  CD2 PHE A 558      17.067  -8.885  79.492  1.00108.08           C
ATOM   4312  CE1 PHE A 558      14.785  -9.457  78.099  1.00108.08           C
ATOM   4313  CE2 PHE A 558      16.876  -8.345  78.242  1.00108.08           C
ATOM   4314  CZ  PHE A 558      15.730  -8.632  77.542  1.00108.08           C
ATOM   4315  C   PHE A 558      18.248 -11.598  80.587  1.00108.08           C
ATOM   4316  O   PHE A 558      19.229 -11.028  81.060  1.00108.08           O
ATOM   4317  N   MET A 559      18.281 -12.179  79.364  1.00127.26           N
ATOM   4318  CA  MET A 559      19.450 -12.030  78.535  1.00127.26           C
ATOM   4319  CB  MET A 559      20.268 -13.311  78.292  1.00127.26           C
ATOM   4320  CG  MET A 559      19.749 -14.176  77.146  1.00127.26           C
ATOM   4321  SD  MET A 559      20.809 -15.603  76.756  1.00127.26           S
ATOM   4322  CE  MET A 559      22.066 -14.663  75.841  1.00127.26           C
ATOM   4323  C   MET A 559      18.991 -11.534  77.195  1.00127.26           C
ATOM   4324  O   MET A 559      18.037 -12.057  76.615  1.00127.26           O
ATOM   4325  N   GLU A 560      19.666 -10.490  76.671  1.00 69.34           N
ATOM   4326  CA  GLU A 560      19.285  -9.937  75.401  1.00 69.34           C
ATOM   4327  CB  GLU A 560      18.720  -8.511  75.506  1.00 69.34           C
ATOM   4328  CG  GLU A 560      18.309  -7.908  74.162  1.00 69.34           C
ATOM   4329  CD  GLU A 560      17.954  -6.445  74.394  1.00 69.34           C
ATOM   4330  OE1 GLU A 560      18.346  -5.904  75.463  1.00 69.34           O
ATOM   4331  OE2 GLU A 560      17.289  -5.849  73.505  1.00 69.34           O
ATOM   4332  C   GLU A 560      20.512  -9.839  74.549  1.00 69.34           C
ATOM   4333  O   GLU A 560      21.607  -9.598  75.053  1.00 69.34           O
ATOM   4334  N   TYR A 561      20.362 -10.058  73.224  1.00136.77           N
ATOM   4335  CA  TYR A 561      21.493  -9.925  72.351  1.00136.77           C
ATOM   4336  CB  TYR A 561      22.225 -11.252  72.068  1.00136.77           C
ATOM   4337  CG  TYR A 561      21.270 -12.255  71.518  1.00136.77           C
ATOM   4338  CD1 TYR A 561      21.046 -12.358  70.165  1.00136.77           C
ATOM   4339  CD2 TYR A 561      20.600 -13.099  72.373  1.00136.77           C
ATOM   4340  CE1 TYR A 561      20.165 -13.293  69.673  1.00136.77           C
ATOM   4341  CE2 TYR A 561      19.719 -14.035  71.888  1.00136.77           C
ATOM   4342  CZ  TYR A 561      19.501 -14.133  70.536  1.00136.77           C
ATOM   4343  OH  TYR A 561      18.598 -15.094  70.036  1.00136.77           O
ATOM   4344  C   TYR A 561      21.076  -9.288  71.062  1.00136.77           C
ATOM   4345  O   TYR A 561      19.918  -9.376  70.655  1.00136.77           O
ATOM   4346  N   ARG A 562      22.025  -8.585  70.403  1.00110.51           N
ATOM   4347  CA  ARG A 562      21.754  -7.956  69.141  1.00110.51           C
ATOM   4348  CB  ARG A 562      21.247  -6.508  69.254  1.00110.51           C
ATOM   4349  CG  ARG A 562      19.809  -6.426  69.773  1.00110.51           C
ATOM   4350  CD  ARG A 562      19.178  -5.037  69.658  1.00110.51           C
ATOM   4351  NE  ARG A 562      17.756  -5.171  70.085  1.00110.51           N
ATOM   4352  CZ  ARG A 562      16.898  -4.115  69.977  1.00110.51           C
ATOM   4353  NH1 ARG A 562      17.338  -2.918  69.491  1.00110.51           N
ATOM   4354  NH2 ARG A 562      15.594  -4.259  70.354  1.00110.51           N
ATOM   4355  C   ARG A 562      23.020  -7.948  68.343  1.00110.51           C
ATOM   4356  O   ARG A 562      24.084  -8.295  68.851  1.00110.51           O
ATOM   4357  N   LEU A 563      22.917  -7.581  67.048  1.00148.69           N
ATOM   4358  CA  LEU A 563      24.037  -7.533  66.148  1.00148.69           C
ATOM   4359  CB  LEU A 563      23.765  -8.143  64.762  1.00148.69           C
ATOM   4360  CG  LEU A 563      23.869  -9.674  64.709  1.00148.69           C
ATOM   4361  CD1 LEU A 563      23.481 -10.209  63.327  1.00148.69           C
ATOM   4362  CD2 LEU A 563      25.285 -10.130  65.090  1.00148.69           C
ATOM   4363  C   LEU A 563      24.414  -6.118  65.920  1.00148.69           C
ATOM   4364  O   LEU A 563      23.596  -5.212  66.060  1.00148.69           O
ATOM   4365  N   ASP A 564      25.712  -5.905  65.631  1.00105.15           N
ATOM   4366  CA  ASP A 564      26.212  -4.602  65.306  1.00105.15           C
ATOM   4367  CB  ASP A 564      27.749  -4.586  65.230  1.00105.15           C
ATOM   4368  CG  ASP A 564      28.213  -3.148  65.069  1.00105.15           C
ATOM   4369  OD1 ASP A 564      27.959  -2.561  63.985  1.00105.15           O
ATOM   4370  OD2 ASP A 564      28.839  -2.622  66.028  1.00105.15           O
ATOM   4371  C   ASP A 564      25.653  -4.188  63.963  1.00105.15           C
ATOM   4372  O   ASP A 564      25.165  -3.073  63.791  1.00105.15           O
ATOM   4373  N   GLN A 565      25.714  -5.108  62.978  1.00144.92           N
ATOM   4374  CA  GLN A 565      25.241  -4.990  61.616  1.00144.92           C
ATOM   4375  CB  GLN A 565      23.814  -4.418  61.526  1.00144.92           C
ATOM   4376  CG  GLN A 565      22.744  -5.310  62.158  1.00144.92           C
ATOM   4377  CD  GLN A 565      21.404  -4.608  61.988  1.00144.92           C
ATOM   4378  OE1 GLN A 565      21.229  -3.470  62.417  1.00144.92           O
ATOM   4379  NE2 GLN A 565      20.431  -5.302  61.338  1.00144.92           N
ATOM   4380  C   GLN A 565      26.132  -4.080  60.812  1.00144.92           C
ATOM   4381  O   GLN A 565      26.305  -4.288  59.610  1.00144.92           O
ATOM   4382  N   ARG A 566      26.772  -3.076  61.446  1.00149.73           N
ATOM   4383  CA  ARG A 566      27.624  -2.224  60.662  1.00149.73           C
ATOM   4384  CB  ARG A 566      28.130  -0.990  61.427  1.00149.73           C
ATOM   4385  CG  ARG A 566      27.061   0.074  61.672  1.00149.73           C
ATOM   4386  CD  ARG A 566      27.612   1.340  62.329  1.00149.73           C
ATOM   4387  NE  ARG A 566      26.510   2.340  62.383  1.00149.73           N
ATOM   4388  CZ  ARG A 566      26.565   3.358  63.291  1.00149.73           C
ATOM   4389  NH1 ARG A 566      27.593   3.413  64.186  1.00149.73           N
ATOM   4390  NH2 ARG A 566      25.598   4.322  63.304  1.00149.73           N
ATOM   4391  C   ARG A 566      28.831  -2.996  60.263  1.00149.73           C
ATOM   4392  O   ARG A 566      29.239  -2.999  59.101  1.00149.73           O
ATOM   4393  N   THR A 567      29.425  -3.682  61.255  1.00132.00           N
ATOM   4394  CA  THR A 567      30.593  -4.473  61.040  1.00132.00           C
ATOM   4395  CB  THR A 567      31.175  -5.027  62.307  1.00132.00           C
ATOM   4396  OG1 THR A 567      32.450  -5.591  62.047  1.00132.00           O
ATOM   4397  CG2 THR A 567      30.231  -6.101  62.870  1.00132.00           C
ATOM   4398  C   THR A 567      30.182  -5.617  60.182  1.00132.00           C
ATOM   4399  O   THR A 567      30.973  -6.117  59.385  1.00132.00           O
ATOM   4400  N   ALA A 568      28.932  -6.095  60.352  1.00205.29           N
ATOM   4401  CA  ALA A 568      28.502  -7.171  59.517  1.00205.29           C
ATOM   4402  CB  ALA A 568      27.497  -8.112  60.205  1.00205.29           C
ATOM   4403  C   ALA A 568      27.806  -6.553  58.349  1.00205.29           C
ATOM   4404  O   ALA A 568      26.584  -6.425  58.300  1.00205.29           O
ATOM   4405  N   ALA A 569      28.598  -6.171  57.343  1.00 72.12           N
ATOM   4406  CA  ALA A 569      28.060  -5.627  56.140  1.00 72.12           C
ATOM   4407  CB  ALA A 569      28.064  -4.088  56.092  1.00 72.12           C
ATOM   4408  C   ALA A 569      28.977  -6.110  55.072  1.00 72.12           C
ATOM   4409  O   ALA A 569      30.130  -6.445  55.339  1.00 72.12           O
ATOM   4410  N   ASP A 570      28.465  -6.196  53.834  1.00133.41           N
ATOM   4411  CA  ASP A 570      29.251  -6.656  52.730  1.00133.41           C
ATOM   4412  CB  ASP A 570      28.385  -7.330  51.651  1.00133.41           C
ATOM   4413  CG  ASP A 570      29.276  -8.122  50.710  1.00133.41           C
ATOM   4414  OD1 ASP A 570      30.480  -8.306  51.034  1.00133.41           O
ATOM   4415  OD2 ASP A 570      28.757  -8.558  49.648  1.00133.41           O
ATOM   4416  C   ASP A 570      29.916  -5.462  52.115  1.00133.41           C
ATOM   4417  O   ASP A 570      29.758  -4.333  52.577  1.00133.41           O
ATOM   4418  N   ALA A 571      30.704  -5.696  51.048  1.00 46.69           N
ATOM   4419  CA  ALA A 571      31.381  -4.648  50.339  1.00 46.69           C
ATOM   4420  CB  ALA A 571      32.260  -5.178  49.194  1.00 46.69           C
ATOM   4421  C   ALA A 571      30.328  -3.773  49.738  1.00 46.69           C
ATOM   4422  O   ALA A 571      30.492  -2.559  49.620  1.00 46.69           O
ATOM   4423  N   THR A 572      29.222  -4.408  49.315  1.00149.50           N
ATOM   4424  CA  THR A 572      28.102  -3.763  48.697  1.00149.50           C
ATOM   4425  CB  THR A 572      27.032  -4.725  48.290  1.00149.50           C
ATOM   4426  OG1 THR A 572      27.555  -5.741  47.455  1.00149.50           O
ATOM   4427  CG2 THR A 572      25.959  -3.931  47.535  1.00149.50           C
ATOM   4428  C   THR A 572      27.446  -2.892  49.712  1.00149.50           C
ATOM   4429  O   THR A 572      26.826  -1.884  49.375  1.00149.50           O
ATOM   4430  N   GLY A 573      27.531  -3.279  50.996  1.00 52.60           N
ATOM   4431  CA  GLY A 573      26.861  -2.503  51.992  1.00 52.60           C
ATOM   4432  C   GLY A 573      25.571  -3.189  52.317  1.00 52.60           C
ATOM   4433  O   GLY A 573      24.693  -2.596  52.942  1.00 52.60           O
ATOM   4434  N   LEU A 574      25.406  -4.458  51.881  1.00221.82           N
ATOM   4435  CA  LEU A 574      24.207  -5.160  52.255  1.00221.82           C
ATOM   4436  CB  LEU A 574      23.888  -6.468  51.504  1.00221.82           C
ATOM   4437  CG  LEU A 574      23.281  -6.337  50.107  1.00221.82           C
ATOM   4438  CD1 LEU A 574      21.953  -5.563  50.148  1.00221.82           C
ATOM   4439  CD2 LEU A 574      24.302  -5.805  49.101  1.00221.82           C
ATOM   4440  C   LEU A 574      24.377  -5.645  53.652  1.00221.82           C
ATOM   4441  O   LEU A 574      25.345  -6.334  53.966  1.00221.82           O
ATOM   4442  N   GLN A 575      23.406  -5.333  54.527  1.00 74.60           N
ATOM   4443  CA  GLN A 575      23.503  -5.786  55.881  1.00 74.60           C
ATOM   4444  CB  GLN A 575      22.993  -4.749  56.898  1.00 74.60           C
ATOM   4445  CG  GLN A 575      23.803  -3.448  56.871  1.00 74.60           C
ATOM   4446  CD  GLN A 575      23.225  -2.494  57.906  1.00 74.60           C
ATOM   4447  OE1 GLN A 575      22.279  -2.827  58.618  1.00 74.60           O
ATOM   4448  NE2 GLN A 575      23.815  -1.271  57.999  1.00 74.60           N
ATOM   4449  C   GLN A 575      22.677  -7.034  55.995  1.00 74.60           C
ATOM   4450  O   GLN A 575      21.678  -7.208  55.299  1.00 74.60           O
ATOM   4451  N   PRO A 576      23.128  -7.917  56.848  1.00169.42           N
ATOM   4452  CA  PRO A 576      22.455  -9.172  57.075  1.00169.42           C
ATOM   4453  CD  PRO A 576      24.563  -8.034  57.058  1.00169.42           C
ATOM   4454  CB  PRO A 576      23.465 -10.069  57.789  1.00169.42           C
ATOM   4455  CG  PRO A 576      24.827  -9.524  57.332  1.00169.42           C
ATOM   4456  C   PRO A 576      21.208  -8.970  57.873  1.00169.42           C
ATOM   4457  O   PRO A 576      21.022  -7.888  58.427  1.00169.42           O
ATOM   4458  N   ILE A 577      20.319  -9.982  57.912  1.00150.59           N
ATOM   4459  CA  ILE A 577      19.108  -9.838  58.666  1.00150.59           C
ATOM   4460  CB  ILE A 577      17.935  -9.564  57.761  1.00150.59           C
ATOM   4461  CG1 ILE A 577      16.780  -8.837  58.479  1.00150.59           C
ATOM   4462  CG2 ILE A 577      17.552 -10.888  57.083  1.00150.59           C
ATOM   4463  CD1 ILE A 577      16.133  -9.583  59.635  1.00150.59           C
ATOM   4464  C   ILE A 577      18.895 -11.133  59.401  1.00150.59           C
ATOM   4465  O   ILE A 577      19.254 -12.204  58.913  1.00150.59           O
ATOM   4466  N   LEU A 578      18.324 -11.063  60.619  1.00 98.98           N
ATOM   4467  CA  LEU A 578      18.095 -12.236  61.416  1.00 98.98           C
ATOM   4468  CB  LEU A 578      17.865 -11.927  62.909  1.00 98.98           C
ATOM   4469  CG  LEU A 578      19.089 -11.334  63.632  1.00 98.98           C
ATOM   4470  CD1 LEU A 578      18.774 -11.054  65.110  1.00 98.98           C
ATOM   4471  CD2 LEU A 578      20.331 -12.223  63.459  1.00 98.98           C
ATOM   4472  C   LEU A 578      16.884 -12.964  60.919  1.00 98.98           C
ATOM   4473  O   LEU A 578      15.995 -12.381  60.302  1.00 98.98           O
ATOM   4474  N   ASN A 579      16.844 -14.285  61.176  1.00 86.50           N
ATOM   4475  CA  ASN A 579      15.706 -15.073  60.815  1.00 86.50           C
ATOM   4476  CB  ASN A 579      15.825 -16.547  61.255  1.00 86.50           C
ATOM   4477  CG  ASN A 579      14.643 -17.328  60.703  1.00 86.50           C
ATOM   4478  OD1 ASN A 579      13.508 -17.164  61.148  1.00 86.50           O
ATOM   4479  ND2 ASN A 579      14.914 -18.208  59.702  1.00 86.50           N
ATOM   4480  C   ASN A 579      14.544 -14.448  61.523  1.00 86.50           C
ATOM   4481  O   ASN A 579      14.631 -14.059  62.686  1.00 86.50           O
ATOM   4482  N   GLN A 580      13.418 -14.346  60.804  1.00145.70           N
ATOM   4483  CA  GLN A 580      12.261 -13.602  61.202  1.00145.70           C
ATOM   4484  CB  GLN A 580      11.216 -13.677  60.087  1.00145.70           C
ATOM   4485  CG  GLN A 580       9.982 -12.817  60.294  1.00145.70           C
ATOM   4486  CD  GLN A 580       9.045 -13.169  59.152  1.00145.70           C
ATOM   4487  OE1 GLN A 580       9.296 -14.110  58.401  1.00145.70           O
ATOM   4488  NE2 GLN A 580       7.931 -12.403  59.015  1.00145.70           N
ATOM   4489  C   GLN A 580      11.614 -14.100  62.462  1.00145.70           C
ATOM   4490  O   GLN A 580      11.304 -13.316  63.358  1.00145.70           O
ATOM   4491  N   PHE A 581      11.354 -15.413  62.560  1.00334.33           N
ATOM   4492  CA  PHE A 581      10.671 -15.925  63.713  1.00334.33           C
ATOM   4493  CB  PHE A 581       9.948 -17.258  63.480  1.00334.33           C
ATOM   4494  CG  PHE A 581       8.621 -16.849  62.945  1.00334.33           C
ATOM   4495  CD1 PHE A 581       7.700 -16.331  63.822  1.00334.33           C
ATOM   4496  CD2 PHE A 581       8.284 -16.966  61.616  1.00334.33           C
ATOM   4497  CE1 PHE A 581       6.458 -15.931  63.396  1.00334.33           C
ATOM   4498  CE2 PHE A 581       7.039 -16.566  61.182  1.00334.33           C
ATOM   4499  CZ  PHE A 581       6.124 -16.048  62.072  1.00334.33           C
ATOM   4500  C   PHE A 581      11.505 -16.005  64.947  1.00334.33           C
ATOM   4501  O   PHE A 581      10.979 -15.792  66.039  1.00334.33           O
ATOM   4502  N   THR A 582      12.807 -16.341  64.842  1.00178.09           N
ATOM   4503  CA  THR A 582      13.503 -16.516  66.086  1.00178.09           C
ATOM   4504  CB  THR A 582      14.159 -17.859  66.148  1.00178.09           C
ATOM   4505  OG1 THR A 582      15.143 -17.958  65.128  1.00178.09           O
ATOM   4506  CG2 THR A 582      13.080 -18.935  65.937  1.00178.09           C
ATOM   4507  C   THR A 582      14.598 -15.507  66.342  1.00178.09           C
ATOM   4508  O   THR A 582      15.722 -15.933  66.613  1.00178.09           O
ATOM   4509  N   PRO A 583      14.397 -14.210  66.277  1.00245.20           N
ATOM   4510  CA  PRO A 583      15.451 -13.320  66.685  1.00245.20           C
ATOM   4511  CD  PRO A 583      13.546 -13.587  65.273  1.00245.20           C
ATOM   4512  CB  PRO A 583      15.287 -12.037  65.871  1.00245.20           C
ATOM   4513  CG  PRO A 583      13.833 -12.082  65.383  1.00245.20           C
ATOM   4514  C   PRO A 583      15.480 -13.036  68.166  1.00245.20           C
ATOM   4515  O   PRO A 583      16.503 -12.565  68.658  1.00245.20           O
ATOM   4516  N   ALA A 584      14.393 -13.347  68.895  1.00356.11           N
ATOM   4517  CA  ALA A 584      14.149 -12.867  70.230  1.00356.11           C
ATOM   4518  CB  ALA A 584      12.748 -13.237  70.747  1.00356.11           C
ATOM   4519  C   ALA A 584      15.133 -13.294  71.274  1.00356.11           C
ATOM   4520  O   ALA A 584      15.857 -14.279  71.137  1.00356.11           O
ATOM   4521  N   ASN A 585      15.160 -12.475  72.353  1.00125.07           N
ATOM   4522  CA  ASN A 585      15.920 -12.620  73.560  1.00125.07           C
ATOM   4523  CB  ASN A 585      15.891 -11.352  74.420  1.00125.07           C
ATOM   4524  CG  ASN A 585      14.422 -11.091  74.716  1.00125.07           C
ATOM   4525  OD1 ASN A 585      13.643 -10.781  73.818  1.00125.07           O
ATOM   4526  ND2 ASN A 585      14.017 -11.245  76.003  1.00125.07           N
ATOM   4527  C   ASN A 585      15.269 -13.709  74.349  1.00125.07           C
ATOM   4528  O   ASN A 585      14.170 -14.152  74.014  1.00125.07           O
ATOM   4529  N   VAL A 586      15.944 -14.190  75.414  1.00107.07           N
ATOM   4530  CA  VAL A 586      15.380 -15.274  76.165  1.00107.07           C
ATOM   4531  CB  VAL A 586      16.068 -16.586  75.912  1.00107.07           C
ATOM   4532  CG1 VAL A 586      17.516 -16.480  76.419  1.00107.07           C
ATOM   4533  CG2 VAL A 586      15.256 -17.713  76.573  1.00107.07           C
ATOM   4534  C   VAL A 586      15.499 -14.987  77.627  1.00107.07           C
ATOM   4535  O   VAL A 586      16.301 -14.158  78.057  1.00107.07           O
ATOM   4536  N   SER A 587      14.666 -15.672  78.436  1.00 83.64           N
ATOM   4537  CA  SER A 587      14.710 -15.468  79.851  1.00 83.64           C
ATOM   4538  CB  SER A 587      13.580 -14.572  80.388  1.00 83.64           C
ATOM   4539  OG  SER A 587      13.714 -13.254  79.880  1.00 83.64           O
ATOM   4540  C   SER A 587      14.564 -16.789  80.534  1.00 83.64           C
ATOM   4541  O   SER A 587      14.031 -17.749  79.978  1.00 83.64           O
ATOM   4542  N   ARG A 588      15.074 -16.852  81.779  1.00113.22           N
ATOM   4543  CA  ARG A 588      14.997 -18.018  82.605  1.00113.22           C
ATOM   4544  CB  ARG A 588      16.299 -18.837  82.611  1.00113.22           C
ATOM   4545  CG  ARG A 588      16.223 -20.155  83.385  1.00113.22           C
ATOM   4546  CD  ARG A 588      17.578 -20.864  83.464  1.00113.22           C
ATOM   4547  NE  ARG A 588      17.415 -22.119  84.251  1.00113.22           N
ATOM   4548  CZ  ARG A 588      17.146 -23.301  83.624  1.00113.22           C
ATOM   4549  NH1 ARG A 588      16.990 -23.344  82.268  1.00113.22           N
ATOM   4550  NH2 ARG A 588      17.054 -24.446  84.360  1.00113.22           N
ATOM   4551  C   ARG A 588      14.768 -17.494  83.986  1.00113.22           C
ATOM   4552  O   ARG A 588      14.874 -16.291  84.217  1.00113.22           O
ATOM   4553  N   GLN A 589      14.412 -18.360  84.951  1.00127.72           N
ATOM   4554  CA  GLN A 589      14.168 -17.796  86.244  1.00127.72           C
ATOM   4555  CB  GLN A 589      12.705 -17.360  86.434  1.00127.72           C
ATOM   4556  CG  GLN A 589      11.691 -18.495  86.299  1.00127.72           C
ATOM   4557  CD  GLN A 589      10.309 -17.858  86.274  1.00127.72           C
ATOM   4558  OE1 GLN A 589       9.329 -18.484  85.875  1.00127.72           O
ATOM   4559  NE2 GLN A 589      10.226 -16.569  86.700  1.00127.72           N
ATOM   4560  C   GLN A 589      14.544 -18.760  87.318  1.00127.72           C
ATOM   4561  O   GLN A 589      14.579 -19.972  87.112  1.00127.72           O
ATOM   4562  N   ALA A 590      14.866 -18.208  88.504  1.00 59.67           N
ATOM   4563  CA  ALA A 590      15.220 -18.995  89.649  1.00 59.67           C
ATOM   4564  CB  ALA A 590      16.646 -18.731  90.166  1.00 59.67           C
ATOM   4565  C   ALA A 590      14.270 -18.611  90.738  1.00 59.67           C
ATOM   4566  O   ALA A 590      13.790 -17.478  90.779  1.00 59.67           O
ATOM   4567  N   HIS A 591      13.959 -19.552  91.656  1.00142.55           N
ATOM   4568  CA  HIS A 591      12.981 -19.202  92.645  1.00142.55           C
ATOM   4569  ND1 HIS A 591      10.907 -20.506  90.058  1.00142.55           N
ATOM   4570  CG  HIS A 591      11.039 -19.578  91.066  1.00142.55           C
ATOM   4571  CB  HIS A 591      11.619 -19.878  92.415  1.00142.55           C
ATOM   4572  NE2 HIS A 591      10.121 -18.587  89.259  1.00142.55           N
ATOM   4573  CD2 HIS A 591      10.556 -18.412  90.560  1.00142.55           C
ATOM   4574  CE1 HIS A 591      10.352 -19.861  89.001  1.00142.55           C
ATOM   4575  C   HIS A 591      13.438 -19.617  94.010  1.00142.55           C
ATOM   4576  O   HIS A 591      14.360 -20.413  94.173  1.00142.55           O
ATOM   4577  N   ILE A 592      12.787 -19.041  95.042  1.00108.92           N
ATOM   4578  CA  ILE A 592      13.069 -19.366  96.407  1.00108.92           C
ATOM   4579  CB  ILE A 592      13.396 -18.148  97.212  1.00108.92           C
ATOM   4580  CG1 ILE A 592      14.599 -17.432  96.573  1.00108.92           C
ATOM   4581  CG2 ILE A 592      13.635 -18.578  98.668  1.00108.92           C
ATOM   4582  CD1 ILE A 592      14.769 -15.987  97.028  1.00108.92           C
ATOM   4583  C   ILE A 592      11.812 -19.968  96.953  1.00108.92           C
ATOM   4584  O   ILE A 592      10.768 -19.317  96.988  1.00108.92           O
ATOM   4585  N   LEU A 593      11.874 -21.245  97.388  1.00202.34           N
ATOM   4586  CA  LEU A 593      10.672 -21.872  97.863  1.00202.34           C
ATOM   4587  CB  LEU A 593      10.216 -23.094  97.042  1.00202.34           C
ATOM   4588  CG  LEU A 593       9.746 -22.766  95.612  1.00202.34           C
ATOM   4589  CD1 LEU A 593      10.905 -22.273  94.733  1.00202.34           C
ATOM   4590  CD2 LEU A 593       8.982 -23.948  94.993  1.00202.34           C
ATOM   4591  C   LEU A 593      10.866 -22.354  99.264  1.00202.34           C
ATOM   4592  O   LEU A 593      11.990 -22.487  99.741  1.00202.34           O
ATOM   4593  N   LEU A 594       9.739 -22.575  99.975  1.00149.88           N
ATOM   4594  CA  LEU A 594       9.750 -23.119 101.304  1.00149.88           C
ATOM   4595  CB  LEU A 594       9.455 -22.088 102.405  1.00149.88           C
ATOM   4596  CG  LEU A 594      10.512 -20.972 102.505  1.00149.88           C
ATOM   4597  CD1 LEU A 594      10.504 -20.073 101.259  1.00149.88           C
ATOM   4598  CD2 LEU A 594      10.360 -20.175 103.806  1.00149.88           C
ATOM   4599  C   LEU A 594       8.662 -24.146 101.349  1.00149.88           C
ATOM   4600  O   LEU A 594       7.633 -23.994 100.693  1.00149.88           O
ATOM   4601  N   ASP A 595       8.865 -25.235 102.116  1.00 23.18           N
ATOM   4602  CA  ASP A 595       7.863 -26.262 102.179  1.00 23.18           C
ATOM   4603  CB  ASP A 595       8.395 -27.650 101.776  1.00 23.18           C
ATOM   4604  CG  ASP A 595       8.689 -27.648 100.281  1.00 23.18           C
ATOM   4605  OD1 ASP A 595       8.276 -26.676  99.593  1.00 23.18           O
ATOM   4606  OD2 ASP A 595       9.328 -28.625  99.806  1.00 23.18           O
ATOM   4607  C   ASP A 595       7.376 -26.379 103.618  1.00 23.18           C
ATOM   4608  O   ASP A 595       6.896 -25.357 104.179  1.00 23.18           O
ATOM   4609  OXT ASP A 595       7.471 -27.506 104.174  1.00 23.18           O
TER    4610      ASP A 595
ATOM   4611  N   LYS B 596     -46.591   1.080  37.341  1.00111.11           N
ATOM   4612  CA  LYS B 596     -46.149   1.827  36.149  1.00111.11           C
ATOM   4613  CB  LYS B 596     -47.337   2.564  35.510  1.00111.11           C
ATOM   4614  CG  LYS B 596     -48.395   1.621  34.936  1.00111.11           C
ATOM   4615  CD  LYS B 596     -49.731   2.307  34.647  1.00111.11           C
ATOM   4616  CE  LYS B 596     -50.476   2.729  35.914  1.00111.11           C
ATOM   4617  NZ  LYS B 596     -51.755   3.380  35.556  1.00111.11           N
ATOM   4618  C   LYS B 596     -45.123   2.834  36.529  1.00111.11           C
ATOM   4619  O   LYS B 596     -45.431   3.826  37.185  1.00111.11           O
ATOM   4620  N   TYR B 597     -43.868   2.606  36.103  1.00204.15           N
ATOM   4621  CA  TYR B 597     -42.810   3.504  36.443  1.00204.15           C
ATOM   4622  CB  TYR B 597     -41.658   2.801  37.182  1.00204.15           C
ATOM   4623  CG  TYR B 597     -40.811   3.852  37.810  1.00204.15           C
ATOM   4624  CD1 TYR B 597     -41.237   4.461  38.968  1.00204.15           C
ATOM   4625  CD2 TYR B 597     -39.602   4.222  37.270  1.00204.15           C
ATOM   4626  CE1 TYR B 597     -40.478   5.431  39.576  1.00204.15           C
ATOM   4627  CE2 TYR B 597     -38.837   5.194  37.873  1.00204.15           C
ATOM   4628  CZ  TYR B 597     -39.275   5.801  39.026  1.00204.15           C
ATOM   4629  OH  TYR B 597     -38.492   6.797  39.647  1.00204.15           O
ATOM   4630  C   TYR B 597     -42.300   4.014  35.130  1.00204.15           C
ATOM   4631  O   TYR B 597     -42.585   3.407  34.099  1.00204.15           O
ATOM   4632  N   PRO B 598     -41.618   5.136  35.108  1.00108.73           N
ATOM   4633  CA  PRO B 598     -41.087   5.613  33.859  1.00108.73           C
ATOM   4634  CD  PRO B 598     -41.936   6.231  36.011  1.00108.73           C
ATOM   4635  CB  PRO B 598     -40.663   7.057  34.107  1.00108.73           C
ATOM   4636  CG  PRO B 598     -41.611   7.517  35.230  1.00108.73           C
ATOM   4637  C   PRO B 598     -39.978   4.697  33.464  1.00108.73           C
ATOM   4638  O   PRO B 598     -39.303   4.181  34.354  1.00108.73           O
ATOM   4639  N   VAL B 599     -39.774   4.465  32.151  1.00 85.73           N
ATOM   4640  CA  VAL B 599     -38.736   3.550  31.782  1.00 85.73           C
ATOM   4641  CB  VAL B 599     -39.246   2.214  31.334  1.00 85.73           C
ATOM   4642  CG1 VAL B 599     -38.056   1.379  30.834  1.00 85.73           C
ATOM   4643  CG2 VAL B 599     -40.000   1.565  32.504  1.00 85.73           C
ATOM   4644  C   VAL B 599     -37.927   4.106  30.654  1.00 85.73           C
ATOM   4645  O   VAL B 599     -38.458   4.667  29.695  1.00 85.73           O
ATOM   4646  N   ASP B 600     -36.593   3.943  30.767  1.00 76.91           N
ATOM   4647  CA  ASP B 600     -35.666   4.351  29.752  1.00 76.91           C
ATOM   4648  CB  ASP B 600     -34.495   5.190  30.293  1.00 76.91           C
ATOM   4649  CG  ASP B 600     -35.011   6.545  30.757  1.00 76.91           C
ATOM   4650  OD1 ASP B 600     -36.148   6.921  30.368  1.00 76.91           O
ATOM   4651  OD2 ASP B 600     -34.265   7.227  31.510  1.00 76.91           O
ATOM   4652  C   ASP B 600     -35.066   3.084  29.219  1.00 76.91           C
ATOM   4653  O   ASP B 600     -34.474   2.315  29.975  1.00 76.91           O
ATOM   4654  N   LEU B 601     -35.215   2.814  27.906  1.00191.19           N
ATOM   4655  CA  LEU B 601     -34.683   1.594  27.367  1.00191.19           C
ATOM   4656  CB  LEU B 601     -35.794   0.708  26.762  1.00191.19           C
ATOM   4657  CG  LEU B 601     -35.357  -0.670  26.224  1.00191.19           C
ATOM   4658  CD1 LEU B 601     -34.499  -0.545  24.964  1.00191.19           C
ATOM   4659  CD2 LEU B 601     -34.688  -1.519  27.313  1.00191.19           C
ATOM   4660  C   LEU B 601     -33.687   1.954  26.306  1.00191.19           C
ATOM   4661  O   LEU B 601     -34.024   2.608  25.320  1.00191.19           O
ATOM   4662  N   TYR B 602     -32.423   1.514  26.484  1.00100.25           N
ATOM   4663  CA  TYR B 602     -31.373   1.828  25.554  1.00100.25           C
ATOM   4664  CB  TYR B 602     -30.099   2.332  26.265  1.00100.25           C
ATOM   4665  CG  TYR B 602     -29.087   2.817  25.280  1.00100.25           C
ATOM   4666  CD1 TYR B 602     -29.247   4.029  24.648  1.00100.25           C
ATOM   4667  CD2 TYR B 602     -27.956   2.083  25.008  1.00100.25           C
ATOM   4668  CE1 TYR B 602     -28.313   4.490  23.750  1.00100.25           C
ATOM   4669  CE2 TYR B 602     -27.018   2.537  24.111  1.00100.25           C
ATOM   4670  CZ  TYR B 602     -27.195   3.742  23.477  1.00100.25           C
ATOM   4671  OH  TYR B 602     -26.234   4.211  22.557  1.00100.25           O
ATOM   4672  C   TYR B 602     -31.051   0.556  24.834  1.00100.25           C
ATOM   4673  O   TYR B 602     -30.826  -0.483  25.452  1.00100.25           O
ATOM   4674  N   TYR B 603     -31.011   0.618  23.489  1.00187.37           N
ATOM   4675  CA  TYR B 603     -30.850  -0.561  22.687  1.00187.37           C
ATOM   4676  CB  TYR B 603     -31.743  -0.448  21.434  1.00187.37           C
ATOM   4677  CG  TYR B 603     -32.479  -1.713  21.136  1.00187.37           C
ATOM   4678  CD1 TYR B 603     -33.592  -2.034  21.876  1.00187.37           C
ATOM   4679  CD2 TYR B 603     -32.115  -2.551  20.111  1.00187.37           C
ATOM   4680  CE1 TYR B 603     -34.312  -3.179  21.627  1.00187.37           C
ATOM   4681  CE2 TYR B 603     -32.830  -3.697  19.856  1.00187.37           C
ATOM   4682  CZ  TYR B 603     -33.929  -4.018  20.613  1.00187.37           C
ATOM   4683  OH  TYR B 603     -34.663  -5.195  20.351  1.00187.37           O
ATOM   4684  C   TYR B 603     -29.418  -0.571  22.235  1.00187.37           C
ATOM   4685  O   TYR B 603     -29.007   0.262  21.428  1.00187.37           O
ATOM   4686  N   LEU B 604     -28.612  -1.516  22.761  1.00 92.59           N
ATOM   4687  CA  LEU B 604     -27.225  -1.599  22.390  1.00 92.59           C
ATOM   4688  CB  LEU B 604     -26.305  -1.808  23.608  1.00 92.59           C
ATOM   4689  CG  LEU B 604     -24.806  -1.903  23.273  1.00 92.59           C
ATOM   4690  CD1 LEU B 604     -24.294  -0.608  22.624  1.00 92.59           C
ATOM   4691  CD2 LEU B 604     -23.989  -2.296  24.516  1.00 92.59           C
ATOM   4692  C   LEU B 604     -27.115  -2.787  21.488  1.00 92.59           C
ATOM   4693  O   LEU B 604     -27.266  -3.929  21.923  1.00 92.59           O
ATOM   4694  N   VAL B 605     -26.815  -2.546  20.196  1.00 73.95           N
ATOM   4695  CA  VAL B 605     -26.877  -3.636  19.267  1.00 73.95           C
ATOM   4696  CB  VAL B 605     -27.827  -3.375  18.137  1.00 73.95           C
ATOM   4697  CG1 VAL B 605     -27.773  -4.557  17.156  1.00 73.95           C
ATOM   4698  CG2 VAL B 605     -29.222  -3.122  18.735  1.00 73.95           C
ATOM   4699  C   VAL B 605     -25.545  -3.936  18.663  1.00 73.95           C
ATOM   4700  O   VAL B 605     -24.758  -3.045  18.348  1.00 73.95           O
ATOM   4701  N   ASP B 606     -25.286  -5.246  18.483  1.00 85.68           N
ATOM   4702  CA  ASP B 606     -24.083  -5.747  17.885  1.00 85.68           C
ATOM   4703  CB  ASP B 606     -23.820  -7.215  18.269  1.00 85.68           C
ATOM   4704  CG  ASP B 606     -22.530  -7.717  17.636  1.00 85.68           C
ATOM   4705  OD1 ASP B 606     -21.895  -6.956  16.858  1.00 85.68           O
ATOM   4706  OD2 ASP B 606     -22.168  -8.888  17.927  1.00 85.68           O
ATOM   4707  C   ASP B 606     -24.279  -5.680  16.396  1.00 85.68           C
ATOM   4708  O   ASP B 606     -25.162  -6.328  15.842  1.00 85.68           O
ATOM   4709  N   VAL B 607     -23.512  -4.788  15.744  1.00187.00           N
ATOM   4710  CA  VAL B 607     -23.464  -4.507  14.332  1.00187.00           C
ATOM   4711  CB  VAL B 607     -23.164  -3.068  14.040  1.00187.00           C
ATOM   4712  CG1 VAL B 607     -24.352  -2.230  14.546  1.00187.00           C
ATOM   4713  CG2 VAL B 607     -21.836  -2.690  14.712  1.00187.00           C
ATOM   4714  C   VAL B 607     -22.520  -5.386  13.558  1.00187.00           C
ATOM   4715  O   VAL B 607     -22.335  -5.169  12.362  1.00187.00           O
ATOM   4716  N   SER B 608     -21.790  -6.301  14.220  1.00 86.82           N
ATOM   4717  CA  SER B 608     -20.806  -7.105  13.536  1.00 86.82           C
ATOM   4718  CB  SER B 608     -20.059  -8.084  14.462  1.00 86.82           C
ATOM   4719  OG  SER B 608     -20.953  -9.058  14.980  1.00 86.82           O
ATOM   4720  C   SER B 608     -21.450  -7.901  12.438  1.00 86.82           C
ATOM   4721  O   SER B 608     -22.670  -7.987  12.332  1.00 86.82           O
ATOM   4722  N   ALA B 609     -20.606  -8.522  11.588  1.00 69.11           N
ATOM   4723  CA  ALA B 609     -21.026  -9.207  10.396  1.00 69.11           C
ATOM   4724  CB  ALA B 609     -19.847  -9.794   9.598  1.00 69.11           C
ATOM   4725  C   ALA B 609     -21.965 -10.330  10.714  1.00 69.11           C
ATOM   4726  O   ALA B 609     -22.897 -10.597   9.960  1.00 69.11           O
ATOM   4727  N   SER B 610     -21.750 -11.029  11.836  1.00131.44           N
ATOM   4728  CA  SER B 610     -22.554 -12.170  12.171  1.00131.44           C
ATOM   4729  CB  SER B 610     -22.078 -12.808  13.477  1.00131.44           C
ATOM   4730  OG  SER B 610     -22.896 -13.922  13.768  1.00131.44           O
ATOM   4731  C   SER B 610     -24.004 -11.778  12.346  1.00131.44           C
ATOM   4732  O   SER B 610     -24.903 -12.612  12.256  1.00131.44           O
ATOM   4733  N   MET B 611     -24.250 -10.497  12.660  1.00127.29           N
ATOM   4734  CA  MET B 611     -25.516  -9.866  12.935  1.00127.29           C
ATOM   4735  CB  MET B 611     -25.359  -8.611  13.807  1.00127.29           C
ATOM   4736  CG  MET B 611     -24.803  -8.966  15.189  1.00127.29           C
ATOM   4737  SD  MET B 611     -25.861 -10.080  16.161  1.00127.29           S
ATOM   4738  CE  MET B 611     -27.140  -8.837  16.508  1.00127.29           C
ATOM   4739  C   MET B 611     -26.358  -9.534  11.730  1.00127.29           C
ATOM   4740  O   MET B 611     -27.515  -9.147  11.890  1.00127.29           O
ATOM   4741  N   HIS B 612     -25.815  -9.605  10.500  1.00130.16           N
ATOM   4742  CA  HIS B 612     -26.520  -9.077   9.360  1.00130.16           C
ATOM   4743  ND1 HIS B 612     -26.590 -11.241   6.688  1.00130.16           N
ATOM   4744  CG  HIS B 612     -25.662 -10.637   7.507  1.00130.16           C
ATOM   4745  CB  HIS B 612     -25.776  -9.237   8.020  1.00130.16           C
ATOM   4746  NE2 HIS B 612     -24.962 -12.718   7.004  1.00130.16           N
ATOM   4747  CD2 HIS B 612     -24.676 -11.555   7.691  1.00130.16           C
ATOM   4748  CE1 HIS B 612     -26.121 -12.484   6.417  1.00130.16           C
ATOM   4749  C   HIS B 612     -27.907  -9.639   9.226  1.00130.16           C
ATOM   4750  O   HIS B 612     -28.800  -8.943   8.750  1.00130.16           O
ATOM   4751  N   ASN B 613     -28.142 -10.904   9.607  1.00 82.17           N
ATOM   4752  CA  ASN B 613     -29.461 -11.473   9.522  1.00 82.17           C
ATOM   4753  CB  ASN B 613     -29.462 -12.968   9.881  1.00 82.17           C
ATOM   4754  CG  ASN B 613     -28.611 -13.684   8.846  1.00 82.17           C
ATOM   4755  OD1 ASN B 613     -28.659 -13.367   7.659  1.00 82.17           O
ATOM   4756  ND2 ASN B 613     -27.800 -14.674   9.305  1.00 82.17           N
ATOM   4757  C   ASN B 613     -30.408 -10.793  10.484  1.00 82.17           C
ATOM   4758  O   ASN B 613     -31.609 -10.712  10.232  1.00 82.17           O
ATOM   4759  N   ASN B 614     -29.893 -10.380  11.658  1.00115.55           N
ATOM   4760  CA  ASN B 614     -30.621  -9.818  12.774  1.00115.55           C
ATOM   4761  CB  ASN B 614     -29.789  -9.926  14.056  1.00115.55           C
ATOM   4762  CG  ASN B 614     -29.372 -11.389  14.130  1.00115.55           C
ATOM   4763  OD1 ASN B 614     -30.143 -12.280  13.777  1.00115.55           O
ATOM   4764  ND2 ASN B 614     -28.111 -11.648  14.575  1.00115.55           N
ATOM   4765  C   ASN B 614     -31.030  -8.374  12.656  1.00115.55           C
ATOM   4766  O   ASN B 614     -32.082  -7.984  13.160  1.00115.55           O
ATOM   4767  N   ILE B 615     -30.213  -7.531  12.004  1.00169.88           N
ATOM   4768  CA  ILE B 615     -30.398  -6.106  12.075  1.00169.88           C
ATOM   4769  CB  ILE B 615     -29.319  -5.355  11.349  1.00169.88           C
ATOM   4770  CG1 ILE B 615     -29.210  -3.937  11.918  1.00169.88           C
ATOM   4771  CG2 ILE B 615     -29.603  -5.399   9.841  1.00169.88           C
ATOM   4772  CD1 ILE B 615     -28.691  -3.927  13.357  1.00169.88           C
ATOM   4773  C   ILE B 615     -31.740  -5.693  11.540  1.00169.88           C
ATOM   4774  O   ILE B 615     -32.382  -4.804  12.095  1.00169.88           O
ATOM   4775  N   GLU B 616     -32.203  -6.334  10.456  1.00111.23           N
ATOM   4776  CA  GLU B 616     -33.439  -6.004   9.804  1.00111.23           C
ATOM   4777  CB  GLU B 616     -33.697  -6.863   8.560  1.00111.23           C
ATOM   4778  CG  GLU B 616     -32.687  -6.612   7.442  1.00111.23           C
ATOM   4779  CD  GLU B 616     -33.045  -7.516   6.273  1.00111.23           C
ATOM   4780  OE1 GLU B 616     -33.744  -8.539   6.508  1.00111.23           O
ATOM   4781  OE2 GLU B 616     -32.626  -7.195   5.131  1.00111.23           O
ATOM   4782  C   GLU B 616     -34.581  -6.235  10.745  1.00111.23           C
ATOM   4783  O   GLU B 616     -35.642  -5.630  10.609  1.00111.23           O
ATOM   4784  N   LYS B 617     -34.398  -7.157  11.699  1.00 84.24           N
ATOM   4785  CA  LYS B 617     -35.389  -7.584  12.647  1.00 84.24           C
ATOM   4786  CB  LYS B 617     -34.859  -8.758  13.483  1.00 84.24           C
ATOM   4787  CG  LYS B 617     -34.565  -9.972  12.598  1.00 84.24           C
ATOM   4788  CD  LYS B 617     -33.620 -11.005  13.210  1.00 84.24           C
ATOM   4789  CE  LYS B 617     -33.465 -12.252  12.335  1.00 84.24           C
ATOM   4790  NZ  LYS B 617     -32.554 -13.227  12.980  1.00 84.24           N
ATOM   4791  C   LYS B 617     -35.799  -6.457  13.561  1.00 84.24           C
ATOM   4792  O   LYS B 617     -36.921  -6.452  14.064  1.00 84.24           O
ATOM   4793  N   LEU B 618     -34.876  -5.514  13.838  1.00150.62           N
ATOM   4794  CA  LEU B 618     -35.022  -4.362  14.695  1.00150.62           C
ATOM   4795  CB  LEU B 618     -33.679  -3.708  15.055  1.00150.62           C
ATOM   4796  CG  LEU B 618     -32.807  -4.592  15.967  1.00150.62           C
ATOM   4797  CD1 LEU B 618     -32.408  -5.905  15.274  1.00150.62           C
ATOM   4798  CD2 LEU B 618     -31.599  -3.810  16.504  1.00150.62           C
ATOM   4799  C   LEU B 618     -35.913  -3.317  14.101  1.00150.62           C
ATOM   4800  O   LEU B 618     -36.336  -2.385  14.785  1.00150.62           O
ATOM   4801  N   ASN B 619     -36.159  -3.390  12.787  1.00 81.83           N
ATOM   4802  CA  ASN B 619     -36.943  -2.390  12.131  1.00 81.83           C
ATOM   4803  CB  ASN B 619     -37.139  -2.673  10.630  1.00 81.83           C
ATOM   4804  CG  ASN B 619     -35.793  -2.487   9.940  1.00 81.83           C
ATOM   4805  OD1 ASN B 619     -34.882  -1.862  10.481  1.00 81.83           O
ATOM   4806  ND2 ASN B 619     -35.666  -3.038   8.702  1.00 81.83           N
ATOM   4807  C   ASN B 619     -38.305  -2.301  12.771  1.00 81.83           C
ATOM   4808  O   ASN B 619     -38.899  -1.230  12.779  1.00 81.83           O
ATOM   4809  N   SER B 620     -38.875  -3.429  13.239  1.00101.75           N
ATOM   4810  CA  SER B 620     -40.186  -3.515  13.852  1.00101.75           C
ATOM   4811  CB  SER B 620     -40.871  -4.859  13.559  1.00101.75           C
ATOM   4812  OG  SER B 620     -40.107  -5.926  14.101  1.00101.75           O
ATOM   4813  C   SER B 620     -40.214  -3.322  15.354  1.00101.75           C
ATOM   4814  O   SER B 620     -41.233  -3.601  15.985  1.00101.75           O
ATOM   4815  N   VAL B 621     -39.088  -2.959  15.990  1.00142.61           N
ATOM   4816  CA  VAL B 621     -39.014  -2.836  17.422  1.00142.61           C
ATOM   4817  CB  VAL B 621     -37.591  -2.880  17.906  1.00142.61           C
ATOM   4818  CG1 VAL B 621     -37.582  -2.735  19.428  1.00142.61           C
ATOM   4819  CG2 VAL B 621     -36.916  -4.160  17.390  1.00142.61           C
ATOM   4820  C   VAL B 621     -39.630  -1.553  17.944  1.00142.61           C
ATOM   4821  O   VAL B 621     -39.994  -1.461  19.112  1.00142.61           O
ATOM   4822  N   GLY B 622     -39.666  -0.461  17.160  1.00106.01           N
ATOM   4823  CA  GLY B 622     -40.074   0.767  17.798  1.00106.01           C
ATOM   4824  C   GLY B 622     -41.514   0.865  18.205  1.00106.01           C
ATOM   4825  O   GLY B 622     -41.834   0.859  19.391  1.00106.01           O
ATOM   4826  N   ASN B 623     -42.429   0.894  17.222  1.00 66.45           N
ATOM   4827  CA  ASN B 623     -43.817   1.175  17.484  1.00 66.45           C
ATOM   4828  CB  ASN B 623     -44.643   1.315  16.193  1.00 66.45           C
ATOM   4829  CG  ASN B 623     -44.218   2.593  15.484  1.00 66.45           C
ATOM   4830  OD1 ASN B 623     -43.931   3.606  16.121  1.00 66.45           O
ATOM   4831  ND2 ASN B 623     -44.178   2.548  14.125  1.00 66.45           N
ATOM   4832  C   ASN B 623     -44.433   0.071  18.270  1.00 66.45           C
ATOM   4833  O   ASN B 623     -45.197   0.306  19.204  1.00 66.45           O
ATOM   4834  N   ASP B 624     -44.111  -1.177  17.901  1.00 56.50           N
ATOM   4835  CA  ASP B 624     -44.722  -2.305  18.529  1.00 56.50           C
ATOM   4836  CB  ASP B 624     -44.288  -3.646  17.909  1.00 56.50           C
ATOM   4837  CG  ASP B 624     -45.175  -4.738  18.490  1.00 56.50           C
ATOM   4838  OD1 ASP B 624     -46.346  -4.426  18.835  1.00 56.50           O
ATOM   4839  OD2 ASP B 624     -44.692  -5.896  18.609  1.00 56.50           O
ATOM   4840  C   ASP B 624     -44.336  -2.347  19.974  1.00 56.50           C
ATOM   4841  O   ASP B 624     -45.169  -2.649  20.825  1.00 56.50           O
ATOM   4842  N   LEU B 625     -43.058  -2.057  20.290  1.00 94.90           N
ATOM   4843  CA  LEU B 625     -42.590  -2.122  21.646  1.00 94.90           C
ATOM   4844  CB  LEU B 625     -41.067  -1.915  21.780  1.00 94.90           C
ATOM   4845  CG  LEU B 625     -40.547  -1.988  23.233  1.00 94.90           C
ATOM   4846  CD1 LEU B 625     -40.794  -3.369  23.858  1.00 94.90           C
ATOM   4847  CD2 LEU B 625     -39.073  -1.557  23.324  1.00 94.90           C
ATOM   4848  C   LEU B 625     -43.266  -1.058  22.451  1.00 94.90           C
ATOM   4849  O   LEU B 625     -43.640  -1.281  23.601  1.00 94.90           O
ATOM   4850  N   SER B 626     -43.446   0.130  21.857  1.00111.67           N
ATOM   4851  CA  SER B 626     -44.031   1.213  22.582  1.00111.67           C
ATOM   4852  CB  SER B 626     -44.221   2.478  21.730  1.00111.67           C
ATOM   4853  OG  SER B 626     -42.967   2.962  21.282  1.00111.67           O
ATOM   4854  C   SER B 626     -45.396   0.810  23.041  1.00111.67           C
ATOM   4855  O   SER B 626     -45.769   1.072  24.181  1.00111.67           O
ATOM   4856  N   LYS B 627     -46.180   0.153  22.166  1.00 69.34           N
ATOM   4857  CA  LYS B 627     -47.530  -0.210  22.499  1.00 69.34           C
ATOM   4858  CB  LYS B 627     -48.291  -0.831  21.316  1.00 69.34           C
ATOM   4859  CG  LYS B 627     -48.605   0.181  20.213  1.00 69.34           C
ATOM   4860  CD  LYS B 627     -49.068  -0.452  18.899  1.00 69.34           C
ATOM   4861  CE  LYS B 627     -47.944  -1.134  18.116  1.00 69.34           C
ATOM   4862  NZ  LYS B 627     -48.480  -1.717  16.864  1.00 69.34           N
ATOM   4863  C   LYS B 627     -47.568  -1.198  23.629  1.00 69.34           C
ATOM   4864  O   LYS B 627     -48.372  -1.061  24.549  1.00 69.34           O
ATOM   4865  N   LYS B 628     -46.687  -2.216  23.597  1.00145.58           N
ATOM   4866  CA  LYS B 628     -46.685  -3.271  24.577  1.00145.58           C
ATOM   4867  CB  LYS B 628     -45.577  -4.310  24.308  1.00145.58           C
ATOM   4868  CG  LYS B 628     -45.704  -5.074  22.986  1.00145.58           C
ATOM   4869  CD  LYS B 628     -46.888  -6.039  22.927  1.00145.58           C
ATOM   4870  CE  LYS B 628     -47.044  -6.734  21.573  1.00145.58           C
ATOM   4871  NZ  LYS B 628     -45.764  -7.353  21.164  1.00145.58           N
ATOM   4872  C   LYS B 628     -46.383  -2.698  25.930  1.00145.58           C
ATOM   4873  O   LYS B 628     -46.987  -3.066  26.935  1.00145.58           O
ATOM   4874  N   MET B 629     -45.437  -1.751  25.959  1.00211.39           N
ATOM   4875  CA  MET B 629     -44.876  -1.146  27.131  1.00211.39           C
ATOM   4876  CB  MET B 629     -43.678  -0.253  26.772  1.00211.39           C
ATOM   4877  CG  MET B 629     -42.640  -0.184  27.886  1.00211.39           C
ATOM   4878  SD  MET B 629     -41.734  -1.743  28.127  1.00211.39           S
ATOM   4879  CE  MET B 629     -40.658  -1.086  29.432  1.00211.39           C
ATOM   4880  C   MET B 629     -45.909  -0.323  27.849  1.00211.39           C
ATOM   4881  O   MET B 629     -45.778  -0.054  29.043  1.00211.39           O
ATOM   4882  N   ALA B 630     -46.958   0.123  27.133  1.00 57.62           N
ATOM   4883  CA  ALA B 630     -47.950   1.001  27.686  1.00 57.62           C
ATOM   4884  CB  ALA B 630     -49.097   1.289  26.702  1.00 57.62           C
ATOM   4885  C   ALA B 630     -48.546   0.377  28.910  1.00 57.62           C
ATOM   4886  O   ALA B 630     -48.886   1.075  29.864  1.00 57.62           O
ATOM   4887  N   LEU B 631     -48.738  -0.950  28.905  1.00114.04           N
ATOM   4888  CA  LEU B 631     -49.299  -1.600  30.053  1.00114.04           C
ATOM   4889  CB  LEU B 631     -49.604  -3.088  29.805  1.00114.04           C
ATOM   4890  CG  LEU B 631     -50.546  -3.334  28.612  1.00114.04           C
ATOM   4891  CD1 LEU B 631     -49.858  -2.978  27.283  1.00114.04           C
ATOM   4892  CD2 LEU B 631     -51.117  -4.761  28.629  1.00114.04           C
ATOM   4893  C   LEU B 631     -48.331  -1.540  31.199  1.00114.04           C
ATOM   4894  O   LEU B 631     -48.734  -1.385  32.348  1.00114.04           O
ATOM   4895  N   TYR B 632     -47.032  -1.737  30.907  1.00174.64           N
ATOM   4896  CA  TYR B 632     -45.965  -1.817  31.869  1.00174.64           C
ATOM   4897  CB  TYR B 632     -44.706  -2.432  31.243  1.00174.64           C
ATOM   4898  CG  TYR B 632     -45.138  -3.735  30.668  1.00174.64           C
ATOM   4899  CD1 TYR B 632     -45.644  -3.787  29.389  1.00174.64           C
ATOM   4900  CD2 TYR B 632     -45.052  -4.895  31.400  1.00174.64           C
ATOM   4901  CE1 TYR B 632     -46.053  -4.980  28.844  1.00174.64           C
ATOM   4902  CE2 TYR B 632     -45.459  -6.091  30.860  1.00174.64           C
ATOM   4903  CZ  TYR B 632     -45.960  -6.135  29.581  1.00174.64           C
ATOM   4904  OH  TYR B 632     -46.378  -7.363  29.026  1.00174.64           O
ATOM   4905  C   TYR B 632     -45.543  -0.509  32.489  1.00174.64           C
ATOM   4906  O   TYR B 632     -45.322  -0.451  33.698  1.00174.64           O
ATOM   4907  N   SER B 633     -45.397   0.579  31.699  1.00102.76           N
ATOM   4908  CA  SER B 633     -44.786   1.755  32.265  1.00102.76           C
ATOM   4909  CB  SER B 633     -43.378   2.021  31.718  1.00102.76           C
ATOM   4910  OG  SER B 633     -43.460   2.379  30.346  1.00102.76           O
ATOM   4911  C   SER B 633     -45.581   2.986  31.967  1.00102.76           C
ATOM   4912  O   SER B 633     -46.455   2.992  31.104  1.00102.76           O
ATOM   4913  N   ARG B 634     -45.342   4.046  32.773  1.00186.60           N
ATOM   4914  CA  ARG B 634     -45.989   5.317  32.595  1.00186.60           C
ATOM   4915  CB  ARG B 634     -46.019   6.178  33.870  1.00186.60           C
ATOM   4916  CG  ARG B 634     -44.649   6.520  34.450  1.00186.60           C
ATOM   4917  CD  ARG B 634     -44.738   7.378  35.713  1.00186.60           C
ATOM   4918  NE  ARG B 634     -45.399   8.657  35.330  1.00186.60           N
ATOM   4919  CZ  ARG B 634     -45.030   9.828  35.929  1.00186.60           C
ATOM   4920  NH1 ARG B 634     -44.029   9.836  36.857  1.00186.60           N
ATOM   4921  NH2 ARG B 634     -45.655  10.992  35.589  1.00186.60           N
ATOM   4922  C   ARG B 634     -45.423   6.142  31.467  1.00186.60           C
ATOM   4923  O   ARG B 634     -46.174   6.776  30.727  1.00186.60           O
ATOM   4924  N   ASP B 635     -44.082   6.177  31.315  1.00 83.81           N
ATOM   4925  CA  ASP B 635     -43.464   7.019  30.321  1.00 83.81           C
ATOM   4926  CB  ASP B 635     -42.832   8.267  30.967  1.00 83.81           C
ATOM   4927  CG  ASP B 635     -42.317   9.220  29.900  1.00 83.81           C
ATOM   4928  OD1 ASP B 635     -42.264   8.816  28.709  1.00 83.81           O
ATOM   4929  OD2 ASP B 635     -41.961  10.371  30.270  1.00 83.81           O
ATOM   4930  C   ASP B 635     -42.365   6.218  29.690  1.00 83.81           C
ATOM   4931  O   ASP B 635     -41.428   5.821  30.379  1.00 83.81           O
ATOM   4932  N   PHE B 636     -42.432   5.966  28.364  1.00108.38           N
ATOM   4933  CA  PHE B 636     -41.441   5.106  27.774  1.00108.38           C
ATOM   4934  CB  PHE B 636     -42.093   3.859  27.149  1.00108.38           C
ATOM   4935  CG  PHE B 636     -41.053   2.983  26.545  1.00108.38           C
ATOM   4936  CD1 PHE B 636     -40.122   2.353  27.338  1.00108.38           C
ATOM   4937  CD2 PHE B 636     -41.035   2.754  25.190  1.00108.38           C
ATOM   4938  CE1 PHE B 636     -39.168   1.534  26.785  1.00108.38           C
ATOM   4939  CE2 PHE B 636     -40.084   1.934  24.632  1.00108.38           C
ATOM   4940  CZ  PHE B 636     -39.146   1.324  25.428  1.00108.38           C
ATOM   4941  C   PHE B 636     -40.646   5.834  26.730  1.00108.38           C
ATOM   4942  O   PHE B 636     -41.198   6.454  25.821  1.00108.38           O
ATOM   4943  N   ARG B 637     -39.300   5.763  26.847  1.00191.89           N
ATOM   4944  CA  ARG B 637     -38.417   6.404  25.913  1.00191.89           C
ATOM   4945  CB  ARG B 637     -37.817   7.707  26.467  1.00191.89           C
ATOM   4946  CG  ARG B 637     -37.142   7.554  27.821  1.00191.89           C
ATOM   4947  CD  ARG B 637     -37.335   8.784  28.707  1.00191.89           C
ATOM   4948  NE  ARG B 637     -36.682   9.946  28.049  1.00191.89           N
ATOM   4949  CZ  ARG B 637     -35.387  10.245  28.353  1.00191.89           C
ATOM   4950  NH1 ARG B 637     -34.682   9.445  29.204  1.00191.89           N
ATOM   4951  NH2 ARG B 637     -34.794  11.346  27.811  1.00191.89           N
ATOM   4952  C   ARG B 637     -37.368   5.419  25.477  1.00191.89           C
ATOM   4953  O   ARG B 637     -36.961   4.545  26.240  1.00191.89           O
ATOM   4954  N   LEU B 638     -36.937   5.533  24.199  1.00175.30           N
ATOM   4955  CA  LEU B 638     -36.034   4.609  23.554  1.00175.30           C
ATOM   4956  CB  LEU B 638     -36.535   4.127  22.178  1.00175.30           C
ATOM   4957  CG  LEU B 638     -37.837   3.318  22.125  1.00175.30           C
ATOM   4958  CD1 LEU B 638     -37.635   1.865  22.566  1.00175.30           C
ATOM   4959  CD2 LEU B 638     -38.948   4.034  22.899  1.00175.30           C
ATOM   4960  C   LEU B 638     -34.773   5.314  23.150  1.00175.30           C
ATOM   4961  O   LEU B 638     -34.794   6.488  22.785  1.00175.30           O
ATOM   4962  N   GLY B 639     -33.642   4.570  23.151  1.00 55.71           N
ATOM   4963  CA  GLY B 639     -32.373   5.089  22.707  1.00 55.71           C
ATOM   4964  C   GLY B 639     -31.712   4.013  21.889  1.00 55.71           C
ATOM   4965  O   GLY B 639     -32.206   2.887  21.835  1.00 55.71           O
ATOM   4966  N   PHE B 640     -30.578   4.328  21.212  1.00119.81           N
ATOM   4967  CA  PHE B 640     -29.957   3.315  20.393  1.00119.81           C
ATOM   4968  CB  PHE B 640     -30.596   3.259  18.987  1.00119.81           C
ATOM   4969  CG  PHE B 640     -29.961   2.216  18.126  1.00119.81           C
ATOM   4970  CD1 PHE B 640     -29.991   0.883  18.472  1.00119.81           C
ATOM   4971  CD2 PHE B 640     -29.387   2.561  16.929  1.00119.81           C
ATOM   4972  CE1 PHE B 640     -29.415  -0.066  17.660  1.00119.81           C
ATOM   4973  CE2 PHE B 640     -28.809   1.619  16.111  1.00119.81           C
ATOM   4974  CZ  PHE B 640     -28.818   0.297  16.479  1.00119.81           C
ATOM   4975  C   PHE B 640     -28.482   3.569  20.270  1.00119.81           C
ATOM   4976  O   PHE B 640     -28.030   4.713  20.227  1.00119.81           O
ATOM   4977  N   GLY B 641     -27.689   2.474  20.210  1.00 42.45           N
ATOM   4978  CA  GLY B 641     -26.263   2.561  20.055  1.00 42.45           C
ATOM   4979  C   GLY B 641     -25.794   1.263  19.469  1.00 42.45           C
ATOM   4980  O   GLY B 641     -26.491   0.252  19.535  1.00 42.45           O
ATOM   4981  N   SER B 642     -24.578   1.256  18.882  1.00 64.73           N
ATOM   4982  CA  SER B 642     -24.105   0.049  18.263  1.00 64.73           C
ATOM   4983  CB  SER B 642     -24.282   0.052  16.737  1.00 64.73           C
ATOM   4984  OG  SER B 642     -23.541   1.120  16.165  1.00 64.73           O
ATOM   4985  C   SER B 642     -22.639  -0.129  18.543  1.00 64.73           C
ATOM   4986  O   SER B 642     -21.936   0.834  18.850  1.00 64.73           O
ATOM   4987  N   TYR B 643     -22.152  -1.394  18.491  1.00208.14           N
ATOM   4988  CA  TYR B 643     -20.747  -1.634  18.718  1.00208.14           C
ATOM   4989  CB  TYR B 643     -20.422  -1.971  20.183  1.00208.14           C
ATOM   4990  CG  TYR B 643     -21.062  -3.281  20.502  1.00208.14           C
ATOM   4991  CD1 TYR B 643     -22.365  -3.340  20.940  1.00208.14           C
ATOM   4992  CD2 TYR B 643     -20.361  -4.453  20.350  1.00208.14           C
ATOM   4993  CE1 TYR B 643     -22.957  -4.546  21.232  1.00208.14           C
ATOM   4994  CE2 TYR B 643     -20.946  -5.662  20.641  1.00208.14           C
ATOM   4995  CZ  TYR B 643     -22.246  -5.711  21.084  1.00208.14           C
ATOM   4996  OH  TYR B 643     -22.849  -6.950  21.385  1.00208.14           O
ATOM   4997  C   TYR B 643     -20.260  -2.792  17.882  1.00208.14           C
ATOM   4998  O   TYR B 643     -21.022  -3.711  17.583  1.00208.14           O
ATOM   4999  N   VAL B 644     -19.050  -2.682  17.285  1.00154.40           N
ATOM   5000  CA  VAL B 644     -18.455  -3.845  16.673  1.00154.40           C
ATOM   5001  CB  VAL B 644     -17.839  -3.535  15.342  1.00154.40           C
ATOM   5002  CG1 VAL B 644     -17.222  -4.824  14.775  1.00154.40           C
ATOM   5003  CG2 VAL B 644     -18.908  -2.896  14.442  1.00154.40           C
ATOM   5004  C   VAL B 644     -17.371  -4.524  17.477  1.00154.40           C
ATOM   5005  O   VAL B 644     -17.531  -5.620  18.016  1.00154.40           O
ATOM   5006  N   ASP B 645     -16.224  -3.806  17.624  1.00118.81           N
ATOM   5007  CA  ASP B 645     -15.035  -4.405  18.179  1.00118.81           C
ATOM   5008  CB  ASP B 645     -14.542  -5.573  17.306  1.00118.81           C
ATOM   5009  CG  ASP B 645     -13.695  -6.528  18.132  1.00118.81           C
ATOM   5010  OD1 ASP B 645     -13.316  -6.174  19.280  1.00118.81           O
ATOM   5011  OD2 ASP B 645     -13.428  -7.648  17.619  1.00118.81           O
ATOM   5012  C   ASP B 645     -13.959  -3.351  18.207  1.00118.81           C
ATOM   5013  O   ASP B 645     -14.140  -2.251  17.689  1.00118.81           O
ATOM   5014  N   LYS B 646     -12.804  -3.643  18.843  1.00120.93           N
ATOM   5015  CA  LYS B 646     -11.744  -2.668  18.844  1.00120.93           C
ATOM   5016  CB  LYS B 646     -10.662  -2.899  19.915  1.00120.93           C
ATOM   5017  CG  LYS B 646     -11.173  -2.652  21.339  1.00120.93           C
ATOM   5018  CD  LYS B 646     -10.166  -3.016  22.430  1.00120.93           C
ATOM   5019  CE  LYS B 646     -10.693  -2.796  23.850  1.00120.93           C
ATOM   5020  NZ  LYS B 646     -11.132  -1.394  24.026  1.00120.93           N
ATOM   5021  C   LYS B 646     -11.110  -2.664  17.479  1.00120.93           C
ATOM   5022  O   LYS B 646     -10.835  -3.703  16.887  1.00120.93           O
ATOM   5023  N   THR B 647     -10.819  -1.451  16.986  1.00131.28           N
ATOM   5024  CA  THR B 647     -10.335  -1.069  15.685  1.00131.28           C
ATOM   5025  CB  THR B 647     -10.506   0.392  15.395  1.00131.28           C
ATOM   5026  OG1 THR B 647      -9.793   1.175  16.340  1.00131.28           O
ATOM   5027  CG2 THR B 647     -12.006   0.721  15.446  1.00131.28           C
ATOM   5028  C   THR B 647      -8.896  -1.422  15.463  1.00131.28           C
ATOM   5029  O   THR B 647      -8.253  -0.795  14.626  1.00131.28           O
ATOM   5030  N   VAL B 648      -8.288  -2.276  16.305  1.00153.72           N
ATOM   5031  CA  VAL B 648      -6.887  -2.544  16.113  1.00153.72           C
ATOM   5032  CB  VAL B 648      -6.102  -2.155  17.336  1.00153.72           C
ATOM   5033  CG1 VAL B 648      -6.625  -2.966  18.531  1.00153.72           C
ATOM   5034  CG2 VAL B 648      -4.601  -2.321  17.068  1.00153.72           C
ATOM   5035  C   VAL B 648      -6.640  -3.998  15.790  1.00153.72           C
ATOM   5036  O   VAL B 648      -7.499  -4.859  15.971  1.00153.72           O
ATOM   5037  N   SER B 649      -5.439  -4.299  15.241  1.00 69.39           N
ATOM   5038  CA  SER B 649      -5.051  -5.649  14.930  1.00 69.39           C
ATOM   5039  CB  SER B 649      -3.730  -5.724  14.140  1.00 69.39           C
ATOM   5040  OG  SER B 649      -3.391  -7.073  13.858  1.00 69.39           O
ATOM   5041  C   SER B 649      -4.854  -6.333  16.244  1.00 69.39           C
ATOM   5042  O   SER B 649      -4.527  -5.659  17.222  1.00 69.39           O
ATOM   5043  N   PRO B 650      -5.012  -7.630  16.371  1.00110.54           N
ATOM   5044  CA  PRO B 650      -5.425  -8.560  15.341  1.00110.54           C
ATOM   5045  CD  PRO B 650      -4.277  -8.301  17.428  1.00110.54           C
[truncated: 127,921 more chars]
